# Supplementary material for: ITS2 and 18S rRNA gene sequence-structure phylogeny of the Haptophyta (Haptista)
Source: PLoS One. 2026 Mar 19;21(3):e0344353. doi: 10.1371/journal.pone.0344353 (PMC13001949; doi:10.1371/journal.pone.0344353)
Supplement: S1 File — (TXT) [file pone.0344353.s010.txt]

>AM490985 Algirosphaera robusta 
UUUAUUUGAUGGUACCUUACUACUUGGAUAACCGUAGUAAUUCUAGAGCUAAUACAUGCAGGAAUUC-C-----CGA-C-UC-C--G-G-AAGGGAUGUAUUUAUUAGAUAAGAAACC-GAC-C-C--G-G-GU--C---------U--C--C-CGGU-UG-CG-UGCCGAGUCAUAAUAACUGCUCGAAUCGCACGGCCUU---G-CG-CCGGCGAUGGUUCAUUCAAAUUUCUGCCCUAUCAGCUUUCGAUGGUAGGAUAGAGGCCU-ACCAU-GGCGUUUACGGGUAACGGAGAAUUAGGGUUCGAUU-CCGGAGAGGGAGCCUGAGAAAUGGCUACCACAUCCAAGG-AAGGCAGCAGGCGCGUAAAUUGCCCGAAUCCUGACACAGGGAGGUAGUGACAAGAAAUAACAAUACAGGGCCA-U-C-UU-GGUCUUGUAAUUGGAAUGAGUA-CAAUUUACAUCUCUUCACGAGGAUCA--AU--UGGAGG-GCA-A-GU-CUGGUGCCAGC-AGCC-GCG--GUAAUU-CCAGCUCCAAUA-G-CGUAUACUAAAGUUGUUGCA-GUUAAAACGC-UCGUAGUCGGA-U-UUCG-G---G---G--C---G-GG-C-C--GAC-C-G----GUCUG-CCG-AU-G---G--GUA-UGCAC-UGGCC--G---G-C-G-CG-UCC--U-UC-C-U--U-C-C-GGAG-AC---UG-CGCCUAC-U-C-----U-UAGCU-GA-G--CG-GG-CG--UG-GG-AGAC-G-GAUCGUUUACUUUGAAAAAA-UCAGAGUGUUUCAA-GCA-GGC--AGC-U-CGC-UCUUGCAUGGAUUAGCAUGGGAUAAUGAAA-UAGGACUCU-GGUGCUA-UUUUGUUGGUUU-CGAACACC-GGAGUAAUGAUUAACAGGGACAGUCA-GGGGCACUCGUAUUCCGUCGAGAGAGGUGAAAUUCUCAGACCAACGGAAGACGAACCACUGCGAAAGCAUUUG-CCA-GGGAUGUUUUCACUGAUCAAGAACGAAAGUUAGGGGAUCGAAGACGAUCAGAUAC-CGUCGUAGUCUUAACCAUAAACCAUG-CCGACUAGGGA-UUGGAGGAU-G-U-UCC--U---U-U-UGU-GA-CUCCUUCAGCACCUUUC-GGGAAACU-AAAGUCUUUGGGUUCCGGGGGG--AG-UAUGGUCGCAAGGC-UGAAAC-UUAAAGGAAUUGA-CGGAAGGGCACCACCAGGAGUGG-AGCC-U-GCGGCUUAA-UUUGACUCAACACGGGGAAACUU-ACCAGGUCCAG-ACAUUGUGAGGAUUGACAGAUUGAGAGCUCUUUCUUG-AUU---CGAUGGGUGGUGGUGCAUGGCCGUUCUUAGUUGGUGGAGUGAUUUGUCUGGUUAAUUCCGUUAACGAACGAGACCGCAGCCUGCUAAAUAGUU--C-CU--C-G--A-A--CC-C-UCC-GUU-C-G-U-----G-G-CCA-ACUUCUUAGAGGGACAA-CU-UGUCUUC-AACAAGUGGAAGUUUGCGGCAAUAACAGGUCUGU-GAUGCCCUUAGAUGUUC-UGGGCC-GCACGCGCGCUACACUGAUGCACUCAACGA---GU-CU-A-C--A-A-C---C----U----UG-GCCGAAAGGUCCGGGUAACC-UUUGAACUUGCAUCGUGAUGGGGAUAGAUUAUUGCAACUAUUAAUCUUCAACGAGGAAUUCCUAGUAAGCGCA-U-GUCAUCAGCGUGCG-UUGAUUACGUCCCUGCCCUUUGUACACACCGCCCGUCGCUCCUACCGAUUGAAUGAUCCGGUGAG-GCCCC----CGG-A--CU-GUG-G-CAA-C--G-CA--G-C-UGGUUCUCC--AG-C---CGCG-AUGC-C-GC--G
((....(((((.............((.....(..(((.....)))..)......))..........(-(-----...-.-..-.--.-.-...))..(((.((((((.........((-(..-.-.--.-.-..--.---------.--.--.-....-..-..-))).......)))))).).).)...((((.((((...---.-.)-)))))))..)))))...))........(((....(((....((((((((.......)))-)))))-)))......)))...(((.((((....))))....-)))....((.(((..........))).)).(.((....)-).)................(.(((....((((.....))).)))))..............((((((((((...-.-.-..-..))))))).)))......(((-.(...........)).))........--.(--((((..-...-.-(.-((((.....((-....-)).--......-))))))))))..-.-..................(.-(.......(.-((...(((..(-.-...(-(---(---(--(---(-.(-.-(--(..-(-(----((.((-(..-..-.---.--)))-...))-))..)--)---.-)-.-))-)))--)-..-.-(--(-(-(-(...-..---.(-(.(((((-(-.-----.-.....-.)-)--))-))-.)--).-..-...)-)-)))..((((((.((......-.((..((.......-)).-(((--...-.-.))-)......))......)).))..))))....-....(((((-((((((.-............-..))))))-))))).....)....(((((((..(.-..((((..(((.(((((.((...((........))......)).))))).))).......((....))...))-)).-.)..))).)))..))))...)).)....((((((....(...((((.........-))))...).))))))..........(-((.((.(((..-((((((((.-(-.-..(--.---.-.-...-).-)))))))))..)))...-((....))-...)).....))).).).(((.--..-...((((....)))-)....)-))........(((-((.(((((((..((..(((((..-(((.-(-(((((....-..((........)).........-.(((((.(...-.(((((...........((.(.....)))........-...---)))))...((.(((..((.((((((....(((.(((((....)))..(.((......)))...)).))).....((((.((..((((..(((.--.-(.--(-(--(-(--(.-.-...-)))-)-)-.-----)-.-...-)))..)))).))..(..-((-(((....-.))))).....)..)))).....))).)))....-.))))))).....).))-)))...-)).)))).))).(.(.((((.(........---(.-..-.-.--.-.-(---(----(----.(-(((....)))).)))....)-........).))))..)...(....(((((((........)))))))....)..)..))))).....((((((-(-(.......))))))-))......))...)))))))))).)).......................................-.....----...-.--.(-(((-(-((.-(--(-((--(-(-(((....))--))-)---))))-.)))-)-))--)
>AB058360 Gephyrocapsa oceanica 
UUUAUUUGAUGGUACCUUGCUACUUGGAUAACCGUAGUAAUUCUAGAGCUAAUACAUGCAGGAGUUC-C-----CGA-C-UCAC--G-G-A-GGGAUGUAUUUAUUAGAUAAGAAACC-AAA-C-C--G-G--U--C---------U-----C-CGGU-UG-CG-UGCUGAGUCAUAAUAACUGCUCGAAUCGCACGGCUCU---A-CG-CCGGCGAUGGUUCAUUCAAAUUUCUGCCCUAUCAGCUUUCGAUGGUAGGAUAGAGGCCU-ACCAU-GGCGUUAACGGGUAACGGAGAAUUAGGGUUCGAUU-CCGGAGAGGGAGCCUGAGAAAUGGCUACCACAUCCAAGG-AAGGCAGCAGGCGCGUAAAUUGCCCGAAUCCUGACACAGGGAGGUAGUGACAAGAAAUAACAAUACAGGGCUA-U-U-UU-AGUCUUGUAAUUGGAAUGAGUA-CAAUUUACAUCUCUUCACGAGGAUCA--AU--UGGAGG-GCA-A-GU-CUGGUGCCAGC-AGCC-GCG--GUAAUU-CCAGCUCCAAUA-G-CGUAUAUUAAAGUUGUUGCA-GUUAAAACGC-UCGUAGUCGGA-U-UUCG-G---G---G--C---G-GG-C-C--GAC-C-G----GUCUG-CCG-AU-G---G--GUA-UGCAC-UGG-C--C-G-G-C-G-CG-UCC--U-UC-C-A--C-C-C-GGAG-AC---CG-CGCCUAC-U-C-----U-UAACU-GA-G--CG-GG-CG--CG-GG-AGAC-G-GGUCUUUUACUUUGAAAAAA-UCAGAGUGUUUCAA-GCA-GGC--AG--U-CGC-UCUUGCAUGGAUUAGCAUGGGAUAAUGAAA-UAGGACUCU-GGUGCUA-UUUUGUUGGUUU-CGAACACC-GGAGUAAUGAUUAACAGGGACAGUCA-GGGGCACUCGUAUUCCGCCGAGAGAGGUGAAAUUCUCAGACCAGCGGAAGACGAACCACUGCGAAAGCAUUUG-CCA-GGGAUGUUUUCACUGAUCAAGAACGAAAGUUAGGGGAUCGAAGACGAUCAGAUAC-CGUCGUAGUCUUAACCAUAAACCAUG-CCGACUAGGGA-UUGGAGGAU-G-U---U--CCA-U-U-UGU-GA-CUCCUUCAGCACCUUUC-GGGAAACU-AAAGUCUUUGGGUUCCGGGGGG--AG-UAUGGUCGCAAGGC-UGAAAC-UUAAAGGAAUUGA-CGGAAGGGCACCACCAGGAGUGG-AGCC-U-GCGGCUUAA-UUUGACUCAACACGGGGAAACUU-ACCAGGUCCAG-ACAUUGUGAGGAUUGACAGAUUGAGAGCUCUUUCUUG-AUU---CGAUGGGUGGUGGUGCAUGGCCGUUCUUAGUUGGUGGAGUGAUUUGUCUGGUUAAUUCCGUUAACGAACGAGACCGCAGCCUGCUAAAUAGCG--A-CG--C-G--A-A--CC-C-UCC-GUU-C-G-C-----U-G-GA--GCUUCUUAGAGGGACAA-CU-UGUCUUC-AACAAGUGGAAGUUCGCGGCAAUAACAGGUCUGU-GAUGCCCUUAGAUGUUC-UGGGCC-GCACGCGCGCUACACUGAUGCACUCAACGA---GU-CU---A------U---CACC-U----UG-ACCGAGAGGUCCGGGUAAUCUUUUGAAAUUGCAUCGUGAUGGGGAUAGAUUAUUGCAACUAUUAAUCUUCAACGAGGAAUUCCUAGUAAGCGUG-U-GUCAUCAGCGCACG-UUGAUUACGUCCCUGCCCUUUGUACACACCGCCCGUCGCUCCUACCGAUUGAAUGAUCCGGUGAG-GCCCC----CGG-A--CU-GCG-G-CGC-C--G-CA--G-C-UGGUUCUCC--AG-C---CGCG-ACGC-C-GC--G
((....(((((.............((.....(..(((.....)))..)......))..........(-(-----...-.-....--.-.-.-.))..(((.((((((........(((-(..-.-.--.-.--.--.---------.-----.-....-..-..-))))......)))))).).).)...((((.((((...---.-.)-)))))))..)))))...))........(((....(((....((((((((.......)))-)))))-)))......)))...(((.((((....))))....-)))....((.(((..........))).)).(.((....)-).)................(.(((....((((.....))).)))))..............((((((((((...-.-.-..-..))))))).)))......(((-.(...........)).))........--.(--((((..-...-.-(.-((((.....((-....-)).--......-))))))))))..-.-..................(.-(.......(.-((...(((..(-.-...(-(---(---(--(---(-.(-.-(--(..-(-(----((.((-(..-..-.---.--)))-...))-)).-.--)-)-.-)-.-))-)))--)-..-.-(--(-(-(-(...-..---.(-(.(((((-(-.-----.-.....-.)-)--))-))-.)--).-..-...)-)-)))..((((((.((......-.((..((.......-)).-(((--..--.-.))-)......))......)).))..))))....-....(((((-((((((.-............-..))))))-))))).....)....(((((((..(.-..((((..(((.(((((.((...((........))......)).))))).))).......((....))...))-)).-.)..))).)))..))))...)).)....((((((....(...((((.........-))))...).))))))..........(-((.((.(((..-((((((((.-(-(---(--...-.-.-...-))-)))))))))..)))...-((....))-...)).....))).).).(((.--..-...((((....)))-)....)-))........(((-((.(((((((..((..(((((..-(((.-(-(((((....-..((........)).........-.(((((.(...-.(((((...........((.(.....)))........-...---)))))...((.(((..((.((((((....(((.(((((....)))..(.((......)))...)).))).....(((..((..((((..(((.--.-.(--(-(--(-(--(.-.-...-)))-)-)-)-----.-.-..--)))..)))).))..(..-((-(((....-.))))).....)...))).....))).)))....-.))))))).....).))-)))...-)).)))).))).(.(.((((.(.......(---(.-..---.------(---(...-.----.(-(((....))))..))....))........).))))..)...(....(((((((........)))))))....)..)..))))).....((((((-(-(.......))))))-))......))...)))))))))).)).......................................-.....----...-.--.(-(((-(-((.-(--(-((--(-(-(((....))--))-)---))))-.)))-)-))--)
>AM490984 Scyphosphaera apsteinii 
UUUAUUUGAUGGUACCUUACUACUUGGAUAACCGUAGUAAUUCUAGAGCUAAUACAUGCAGGAAUUC-C-----CGA-C-UC-C--G-G-AAGGGAUGUAUUUAUUAGAUAAGAAACC-AAU-C-C--G-G--U--C---------C--U--C-CGGU-UG-CG-UGCUGAGUCAUAAUAACUUCUCGAAUCGUACGGCCCC---G-CG-CUGGCGAUGGUUCAUUCAAAUUUCUGCCCUAUCAGCUUUCGAUGGUAGGAUAGAGGCCU-ACCAU-GGCGUUUACGGGUAACGGAGAAUUAGGGUUCGAUU-CCGGAGAGGGAGCCUGAGAAAUGGCUACCACAUCCAAGG-AAGGCAGCAGGCGCGUAAAUUGCCCGAAUCCUGACACAGGGAGGUAGUGACAAGAAAUAACAAUACAGGGCUA-U-C-UU-AGUCUUGUAAUUGGAAUGAGUA-CAAUUUACAUCUCUUCACGAGGAUCA--AU--UGGAGG-GCA-A-GU-CUGGUGCCAGC-AGCC-GCG--GUAAUU-CCAGCUCCAAUA-G-CGUAUAUUAAAGUUGUUGCA-GUUAAAACGC-UCGUAGUCGGA-U-UUCG-G---G---G--C---G-GG-C-C--GAC-C-G----GUCUG-CCG-AU-G---G--GUA-UGCAC-UGGCC--G---G-C-G-CG-UCC--U-UC-C-U--U-C-C-GGAG-AC---CG-CGCCUAC-U-C-----U-UAACU-GA-G--CG-GG-UG--CG-GG-AGAC-G-GAUCGUUUACUUUGAAAAAA-UCAGAGUGUUUCAA-GCA-GGC--AGC-U-CGC-UCUUGCAUGGAUUAGCAUGGGAUAAUGAAA-UAGGACUUU-GGUGCUA-UUUUGUUGGUUU-CGAACACC-GAAGUAAUGAUUAACAGGGACAGUCA-GGGGCACUCGUAUUCCGUCGAGAGAGGUGAAAUUCUCAGACCAACGGAAGACGAACCACUGCGAAAGCAUUUG-CCA-GGGAUGUUUUCACUGAUCAAGAACGAAAGUUAGGGGAUCGAAGACGAUCAGAUAC-CGUCGUAGUCUUAACCAUAAACCAUG-CCGACUAGGGA-UUGGAGGAU-G-UUCC---A---U-C-UGU-GA-CUCCUUCAGCACCUUUC-GGGAAACU-AAAGUCUUUGGGUUCCGGGGGG--AG-UAUGGUCGCAAGGC-UGAAAC-UUAAAGGAAUUGA-CGGAAGGGCACCACCAGGAGUGG-AGCC-U-GCGGCUUAA-UUUGACUCAACACGGGGAAACUU-ACCAGGUCCAG-ACAUUGUGAGGAUUGACAGAUUGAGAGCUCUUUCUUG-AUU---CGAUGGGUGGUGGUGCAUGGCCGUUCUUAGUUGGUGGAGUGAUUUGUCUGGUUAAUUCCGUUAACGAACGAGACCGCAGCCUGCUAAAUAGUU--C-CG--C-G--A-A--CC-C-UUC-GUU-C-G-C-----G-G-CCA-ACUUCUUAGAGGGACAA-CU-UGUUUUC-AACAAGUGGAAGUUUGCGGCAAUAACAGGUCUGU-GAUGCCCUUAGAUGUUC-UGGGCC-GCACGCGCGCUACACUGAUGCACUCAACGA---GU-UU-A-C--A-A-C---C----U----CG-GCCGGAAGGUCCGGGUAACCUUUUGAACUUGCAUCGUGAUGGGGAUAGAUUAUUGCAACUAUUAAUCUUCAACGAGGAAUUCCUAGUAAGCGCA-U-GUCAUCAGCGUGCG-UUGAUUACGUCCCUGCCCUUUGUACACACCGCCCGUCGCUCCUACCGAUUGAAUGGUCCGGUGAG-GCCCC----CGG-A--CU-GGG-A-CAA-C--G-CA--G-C-UGGUUCGCU--CG-C---CGCG-AUGU-U-CC--G
((....(((((.............((.....(..(((.....)))..)......))..........(-(-----...-.-..-.--.-.-...))..(((.((((((........(((-(..-.-.--.-.--.--.---------.--.--.-....-..-..-))))......)))))).).).)...((((.((((...---.-.)-)))))))..)))))...))........(((....(((....((((((((.......)))-)))))-)))......)))...(((.((((....))))....-)))....((.(((..........))).)).(.((....)-).)................(.(((....((((.....))).)))))..............((((((((((...-.-.-..-..))))))).)))......(((-.(...........)).))........--.(--((((..-...-.-(.-((((.....((-....-)).--......-))))))))))..-.-..................(.-(.......(.-((...(((..(-.-...(-(---(---(--(---(-.(-.-(--(..-(-(----((.((-(..-..-.---.--)))-...))-))..)--)---.-)-.-))-)))--)-..-.-(--(-(-(-(...-..---.(-(.(((((-(-.-----.-.....-.)-)--))-))-.)--).-..-...)-)-)))..((((((.((......-.((..((.......-)).-(((--...-.-.))-)......))......)).))..))))....-....(((((-((((((.-............-..))))))-))))).....)....(((((((..(.-..((((..(((.(((((.((...((........))......)).))))).))).......((....))...))-)).-.)..))).)))..))))...)).)....((((((....(...((((.........-))))...).))))))..........(-((.((.(((..-((((((((.-(-((..---.---.-.-...-))-)))))))))..)))...-((....))-...)).....))).).).(((.--..-...((((....)))-)....)-))........(((-((.(((((((..((..(((((..-(((.-(-(((((....-..((........)).........-.(((((.(...-.(((((...........((.(.....)))........-...---)))))...((.(((..((.((((((....(((.(((((....)))..(.((......)))...)).))).....((((.((..((((..(((.--.-((--(-(--(-(--(.-.-...-)))-)-)-)-----)-.-...-)))..)))).))..(..-((-(((....-.))))).....)..)))).....))).)))....-.))))))).....).))-)))...-)).)))).))).(.(.((((.(.......(---(.-..-.-.--.-.-(---(----(----.(-(((....)))).)))....))........).))))..)...(....(((((((........)))))))....)..)..))))).....((((((-(-(.......))))))-))......))...)))))))))).)).......................................-.....----...-.--.(-(((-(-((.-(--(-((--(-(-.((....))--.)-)---))))-.)))-)-))--)
>KX056533 Gephyrocapsa parvula 
UUUAUUUGAUGGUACCUUGCUACUUGGAUAACCGUAGUAAUUCUAGAGCUAAUACAUGCAGGAGUUC-C-----CGA-C-UCAC--G-G-A-GGGAUGUAUUUAUUAGAUAAGAAACC-AAA-C-C--G-G--U--C---------U-----C-CGGU-UG-CG-UGCUGAGUCAUAAUAACUGCUCGAAUCGCACGGCUCU---A-CG-CCGGCGAUGGUUCAUUCAAAUUUCUGCCCUAUCAGCUUUCGAUGGUAGGAUAGAGGCCU-ACCAU-GGCGUUAACGGGUAACGGAGAAUUAGGGUUCGAUU-CCGGAGAGGGAGCCUGAGAAAUGGCUACCACAUCCAAGG-AAGGCAGCAGGCGCGUAAAUUGCCCGAAUCCUGACACAGGGAGGUAGUGACAAGAAAUAACAAUACAGGGCUA-U-U-UU-AGUCUUGUAAUUGGAAUGAGUA-CAAUUUACAUCUCUUCACGAGGAUCA--AU--UGGAGG-GCA-A-GU-CUGGUGCCAGC-AGCC-GCG--GUAAUU-CCAGCUCCAAUA-G-CGUAUAUUAAAGUUGUUGCA-GUUAAAACGC-UCGUAGUCGGA-U-UUCG-G---G---G--C---G-GG-C-C--AAC-C-G----GUCUG-CCG-AU-G---G--GUA-UGCAC-UGG-C--C-G-G-C-G-CG-UCC--U-UC-C-A--C-C-C-GGAG-AC---CG-CGCCUAC-U-C-----U-UAACU-GA-G--CG-GG-CG--CG-GG-AGAC-G-GGUCUUUUACUUUGAAAAAA-UCAGAGUGUUUCAA-GCA-GGC--AG--U-CGC-UCUUGCAUGGAUUAGCAUGGGAUAAUGAAA-UAGGACUCU-GGUGCUA-UUUUGUUGGUUU-CGAACACC-GGAGUAAUGAUUAACAGGGACAGUCA-GGGGCACUCGUAUUCCGCCGAGAGAGGUGAAAUUCUCAGACCAGCGGAAGACGAACCACUGCGAAAGCAUUUG-CCA-GGGAUGUUUUCACUGAUCAAGAACGAAAGUUAGGGGAUCGAAGACGAUCAGAUAC-CGUCGUAGUCUUAACCAUAAACCAUG-CCGACUAGGGA-UUGGAGGAU-G-U---U--CCA-U-U-UGU-GA-CUCCUUCAGCACCUUUC-GGGAAACU-AAAGUCUUUGGGUUCCGGGGGG--AG-UAUGGUCGCAAGGC-UGAAAC-UUAAAGGAAUUGA-CGGAAGGGCACCACCAGGAGUGG-AGCC-U-GCGGCUUAA-UUUGACUCAACACGGGGAAACUU-ACCAGGUCCAG-ACAUUGUGAGGAUUGACAGAUUGAGAGCUCUUUCUUG-AUU---CGAUGGGUGGUGGUGCAUGGCCGUUCUUAGUUGGUGGAGUGAUUUGUCUGGUUAAUUCCGUUAACGAACGAGACCGCAGCCUGCUAAAUAGCG--A-CG--C-G--A-A--CC-C-UCC-GUU-C-G-C-----U-G-GA--GCUUCUUAGAGGGACAA-CU-UGUCUUC-AACAAGUGGAAGUUCGCGGCAAUAACAGGUCUGU-GAUGCCCUUAGAUGUUC-UGGGCC-GCACGCGCGCUACACUGAUGCACUCAACGA---GU-CU---A------U---CACC-U----UG-ACCGAGAGGUCCGGGUAAUCUUUUGAAAUUGCAUCGUGAUGGGGAUAGAUUAUUGCAACUAUUAAUCUUCAACGAGGAAUUCCUAGUAAGCGUG-U-GUCAUCAGCGCACG-UUGAUUACGUCCCUGCCCUUUGUACACACCGCCCGUCGCUCCUACCGAUUGAAUGAUCCGGUGAG-GCCCC----CGG-A--CU-GCG-G-CGC-C--G-CA--G-C-UGGUUCUCC--AG-C---CGCG-ACGC-C-GC--G
((....(((((.............((.....(..(((.....)))..)......))..........(-(-----...-.-....--.-.-.-.))..(((.((((((........(((-(..-.-.--.-.--.--.---------.-----.-....-..-..-))))......)))))).).).)...((((.((((...---.-.)-)))))))..)))))...))........(((....(((....((((((((.......)))-)))))-)))......)))...(((.((((....))))....-)))....((.(((..........))).)).(.((....)-).)................(.(((....((((.....))).)))))..............((((((((((...-.-.-..-..))))))).)))......(((-.(...........)).))........--.(--((((..-...-.-(.-((((.....((-....-)).--......-))))))))))..-.-..................(.-(.......(.-((...(((..(-.-...(-(---(---(--(---(-.(-.-(--...-(-(----((.((-(..-..-.---.--)))-...))-)).-.--.-)-.-)-.-))-)))--)-..-.-(--(-(-(-(...-..---.(-(.(((((-(-.-----.-.....-.)-)--))-))-.)--).-..-...)-)-)))..((((((.((......-.((..((.......-)).-(((--..--.-.))-)......))......)).))..))))....-....(((((-((((((.-............-..))))))-))))).....)....(((((((..(.-..((((..(((.(((((.((...((........))......)).))))).))).......((....))...))-)).-.)..))).)))..))))...)).)....((((((....(...((((.........-))))...).))))))..........(-((.((.(((..-((((((((.-(-(---(--...-.-.-...-))-)))))))))..)))...-((....))-...)).....))).).).(((.--..-...((((....)))-)....)-))........(((-((.(((((((..((..(((((..-(((.-(-(((((....-..((........)).........-.(((((.(...-.(((((...........((.(.....)))........-...---)))))...((.(((..((.((((((....(((.(((((....)))..(.((......)))...)).))).....(((..((..((((..(((.--.-.(--(-(--(-(--(.-.-...-)))-)-)-)-----.-.-..--)))..)))).))..(..-((-(((....-.))))).....)...))).....))).)))....-.))))))).....).))-)))...-)).)))).))).(.(.((((.(.......(---(.-..---.------(---(...-.----.(-(((....))))..))....))........).))))..)...(....(((((((........)))))))....)..)..))))).....((((((-(-(.......))))))-))......))...)))))))))).)).......................................-.....----...-.--.(-(((-(-((.-(--(-((--(-(-(((....))--))-)---))))-.)))-)-))--)
>AM490983 Helicosphaera carteri 
UUUAUUUGAUGGUACCUUACUACUUGGAUAACCGUAGUAAUUCUAGAGCUAAUACAUGCAGGAGUUC-C-----CGA-C-UU-C--G-G-AAGGGAUGUAUUUAUUAGAUAAGAAACC-AAU-C-C--G-G--U--C---------U--C--C-CGGU-UG-CG-UGCUGAGUCAUAAUAACUGCUCGAAUCGCAUGGCCUU---G-CG-CCGGCGAUGGUUCAUUCAAAUUUCUGCCCUAUCAGCUUUCGAUGGUAGGAUAGAGGCCU-ACCAU-GGCGUUUACGGGUAACGGAGAAUUAGGGUUCGAUU-CCGGAGAGGGAGCCUGAGAAAUGGCUACCACAUCCAAGG-AAGGCAGCAGGCGCGUAAAUUGCCCGAAUCCUGACACAGGGAGGUAGUGACAAGAAAUAACAAUACAGGGCUA-U-U-CU-AGUCUUGUAAUUGGAAUGAGUA-CAAUUUACAUCUCUUCACGAGGAUCA--AU--UGGAGG-GCA-A-GU-CUGGUGCCAGC-AGCC-GCG--GUAAUU-CCAGCUCCAAUA-G-CGUAUAUUAAAGUUGUUGCA-GUUAAAACGC-UCGUAGUCGGA-U-UUCG-G---G---G--C---G-GG-C-C--GAC-C-G----GUCUG-CCG-AU-G---G--GUA-UGCAC-UGGCC--G---G-C-G-CG-UCC--U-UC-C-U--U-C-C-GGAG-AC---CG-CGCCUAC-U-C-----U-UAGCU-GA-G--CG-GG-UG--CG-GG-AGAC-G-GAUCGUUUACUUUGAAAAAA-UCAGAGUGUUUCAA-GCA-GGC--AGC-U-CGC-UCUUGCAUGGAUUAGCAUGGGAUAAUGAAA-UAGGACUUU-GGUGCUA-UUUUGUUGGUUU-CGAACACC-GAAGUAAUGAUUAACAGGGACAGUCA-GGGGCACUCGUAUUCCGUCGAGAGAGGUGAAAUUCUCAGACCAACGGAAGACGAACCACUGCGAAAGCAUUUG-CCA-GGGAUGUUUUCACUGAUCAAGAACGAAAGUUAGGGGAUCGAAGACGAUCAGAUAC-CGUCGUAGUCUUAACCAUAAACCAUG-CCGACUAGGGA-UUGGAGGAU-G-UUCC---A---U-C-UGU-GA-CUCCUUCAGCACCUUUC-GGGAAACU-AAAGUCUUUGGGUUCCGGGGGG--AG-UAUGGUCGCAAGGC-UGAAAC-UUAAAGGAAUUGA-CGGAAGGGCACCACCAGGAGUGG-AGCC-U-GCGGCUUAA-UUUGACUCAACACGGGGAAACUU-ACCAGGUCCAG-ACAUUGUGAGGAUUGACAGAUUGAGAGCUCUUUCUUG-AUU---CGAUGGGUGGUGGUGCAUGGCCGUUCUUAGUUGGUGGAGUGAUUUGUCUGGUUAAUUCCGUUAACGAACGAGACCGCAGCCUGCUAAAUAGUU--C-CG--C-G--A-A--CC-C-UUC-GUU-C-G-C-----G-G-CCA-ACUUCUUAGAGGGACAA-CU-UGUUUUC-AACAAGUGGAAGUUUGCGGCAAUAACAGGUCUGU-GAUGCCCUUAGAUGUUC-UGGGCC-GCACGCGCGCUACACUGAUGCACUCAACGA---GU-UU-A-C--A-A-C---C----U----CG-GCCGGAAGGUCCGGGUAACCUUUUGAACUUGCAUCGUGAUGGGGAUAGAUUAUUGCAACUAUUAAUCUUCAACGAGGAAUUCCUAGUAAGCGCA-U-GUCAUCAGCGUGCG-UUGAUUACGUCCCUGCCCUUUGUACACACCGCCCGUCGCUCCUACCGAUUGAAUGGUCCGGUGAG-GCCCC----CGG-A--CU-GCG-A-CAA-C--G-CA--G-C-UGGUUCUCC--AG-C---CGUG-AUGU-C-GC--G
((....(((((.............((.....(..(((.....)))..)......))..........(-(-----...-.-..-.--.-.-...))..(((.((((((........(((-(..-.-.--.-.--.--.---------.--.--.-....-..-..-))))......)))))).).).)...((((.((((...---.-.)-)))))))..)))))...))........(((....(((....((((((((.......)))-)))))-)))......)))...(((.((((....))))....-)))....((.(((..........))).)).(.((....)-).)................(.(((....((((.....))).)))))..............((((((((((...-.-.-..-..))))))).)))......(((-.(...........)).))........--.(--((((..-...-.-(.-((((.....((-....-)).--......-))))))))))..-.-..................(.-(.......(.-((...(((..(-.-...(-(---(---(--(---(-.(-.-(--(..-(-(----((.((-(..-..-.---.--)))-...))-))..)--)---.-)-.-))-)))--)-..-.-(--(-(-(-(...-..---.(-(.(((((-(-.-----.-.....-.)-)--))-))-.)--).-..-...)-)-)))..((((((.((......-.((..((.......-)).-(((--...-.-.))-)......))......)).))..))))....-....(((((-((((((.-............-..))))))-))))).....)....(((((((..(.-..((((..(((.(((((.((...((........))......)).))))).))).......((....))...))-)).-.)..))).)))..))))...)).)....((((((....(...((((.........-))))...).))))))..........(-((.((.(((..-((((((((.-(-((..---.---.-.-...-))-)))))))))..)))...-((....))-...)).....))).).).(((.--..-...((((....)))-)....)-))........(((-((.(((((((..((..(((((..-(((.-(-(((((....-..((........)).........-.(((((.(...-.(((((...........((.(.....)))........-...---)))))...((.(((..((.((((((....(((.(((((....)))..(.((......)))...)).))).....((((.((..((((..(((.--.-((--(-(--(-(--(.-.-...-)))-)-)-)-----)-.-...-)))..)))).))..(..-((-(((....-.))))).....)..)))).....))).)))....-.))))))).....).))-)))...-)).)))).))).(.(.((((.(.......(---(.-..-.-.--.-.-(---(----(----.(-(((....)))).)))....))........).))))..)...(....(((((((........)))))))....)..)..))))).....((((((-(-(.......))))))-))......))...)))))))))).)).......................................-.....----...-.--.(-(((-(-((.-(--(-((--(-(-(((....))--))-)---))))-.)))-)-))--)
>AM490982 Hymenomonas coronata 
UUUAUUUGAUGGUACCUUACUACUUGGAUACCCGUAGUAAUUCUAGAGCUAAUACAUGCAGGAAUUC-C-----CGA-C-UC-AC-G-G-A-GGGAUGUAUUUAUUAGAUAAGAAACC-AAU-C-C--G-C--C--U---------C--G--G-CGGU-UG-UG-UGCUGAGUCAUAAUAACUGUUCGAAUCGCAUGGCUUU---A-CG-CUGGCGAUGGUUCAUUCAAAUUUCUGCCCUAUCAGCUUUCGAUGGUAGGAUAGAGGCCU-ACCAU-GGCGUUUACGGGUAACGGAGAAUUAGGGUUCGAUU-CCGGAGAGGGAGCCUGAGAAAUGGCUACCACAUCCAAGG-AAGGCAGCAGGCGCGUAAAUUGCCCGAAUCCUGACACAGGGAGGUAGUGACAAGAAAUAACAAUACAGGGCCA-G-C-UU-GGUCUUGUAAUUGGAAUGAGUA-CAAUUUACAUCUCUUCACGAGGAUCA--AU--UGGAGG-GCA-A-GU-CUGGUGCCAGC-AGCC-GCG--GUAAUU-CCAGCUCCAAUA-G-CGUAUAUUAAAGUUGUUGCA-GUUAAAACGC-UCGUAGUCGGA-U-UUCG-G---G---G--C---G-GG-C-C-UG-C-C-G----GUCUG-CCG-UU-C---G--GUA-CGUAC-UGG-C--G-G-G-C-G-CG-UCC--U-UC-C-U--U-U-C-GGAG-AC---CG-CGCCUCC-U-C-----U-UAACU-GA-G--CG-GG-CG--CG-GG-AGAC-G-GAUCGUUUACUUUGAAAAAA-UCAGAGUGUUUCAA-GCA-GGC--AGC-U-CGC-UCUUGCAUGGAUUAGCAUGGGAUAAUGAAA-UAGGACUCU-GGUGCUA-UUUUGUUGGUUU-CGAACACC-GGAGUAAUGGUCAACAGGGACAGUCA-GGGGCACUCGUAUUCCGCCGAGAGAGGUGAAAUUCUCAGACCAGCGGAAGACGAACCACUGCGAAAGCAUUUG-CCA-GGGAUGUUUUCACUGAUCAAGAACGAAAGUUAGGGGAUCGAAGACGAUCAGAUAC-CGUCGUAGUCUUAACCAUAAACCAUG-CCGACUAGGGA-UUGGAGGCU-G-U-UCC--U---U-U-UGU-GA-CUCCUUCAGCACCUUUC-GGGAAACU-AAAGUCUUUGGGUUCCGGGGGG--AG-UAUGGUCGCAAGGC-UGAAAC-UUAAAGGAAUUGA-CGGAAGGGCACCACCAGGAGUGG-AGCC-U-GCGGCUUAA-UUUGACUCAACACGGGGAAACUU-ACCAGGUCCAG-ACAUUGUGAGGAUUGACAGAUUGAGAGCUCUUUCUUG-AUU---CGAUGGGUGGUGGUGCAUGGCCGUUCUUAGUUGGUGGAGUGAUUUGUCUGGUUAAUUCCGUUAACGAACGAGACCGCAGCCUGCUAAAUAGUU--C-CG--C-G--A-A--CA-C-UUG-GUU-G-G-C-----G-G-CCA-ACUUCUUAGAGGGACAA-CU-UGUCUUC-AACAAGUGGAAGUUUGCGGCAAUAACAGGUCUGU-GAUGCCCUUAGAUGUUC-UGGGCC-GCACGCGCGCUACACUGAUGCACUCAACGA---GU-CU---U--U-------C----CC-U-UG-GCCGGAAGGUCCGGGUAAUCUUUUGAACUUGCAUCGUGAUGGGGAUAGAUUAUUGCAAUUAUUAAUCUUCAACGAGGAAUUCCUAGUAAGCGCA-U-GUCAUCAGCGUGCG-UUGAUUACGUCCCUGCCCUUUGUACACACCGCCCGUCGCUCCUACCGAUUGAAUGAUCCGGUGAG-GCCCC----CGG-A--CU-GUG-G-CAA-C--G-CA--G-C-UGGUUCUCC--AG-C---CGUG-AUGC-C-GC--G
((....(((((.............((.....(..(((.....)))..)......))..........(-(-----...-.-..-..-.-.-.-.))..(((.((((((........(((-(..-.-(--.-.--.--.---------.--)--.-....-..-..-))))......)))))).).).)...((((.((((...---.-.)-)))))))..)))))...))........(((....(((....((((((((.......)))-)))))-)))......)))...(((.((((....))))....-)))....((.(((..........))).)).(.((....)-).)................(.(((....((((.....))).)))))..............((((((((((...-.-.-..-..))))))).)))......(((-.(...........)).))........--.(--((((..-...-.-(.-((((.....((-....-)).--......-))))))))))..-.-..................(.-(.......(.-((...(((..(-.-...(-(---(---(--(---(-.(-.-(-((-.-(-(----((.((-(..-..-.---.--)))-...))-)).-)--)-)-.-)-.-))-)))--)-..-.-(--(-(-(-(...-..---.(-(.(((((-(-.-----.-.....-.)-)--))-))-.)--).-..-...)-)-)))..((((((.((......-.((..((.......-)).-(((--...-.-.))-)......))......)).))..))))....-....(((((-((((((.-............-..))))))-))))).....)....(((((((..(.-..((((..(((.(((((.((...((........))......)).))))).))).......((....))...))-)).-.)..))).)))..))))...)).)....((((((....(...((((.........-))))...).))))))..........(-((.((.(((..-(((((((..-(-.-..(--.---.-.-...-).-).)))))))..)))...-((....))-...)).....))).).).(((.--..-...((((....)))-)....)-))........(((-((.(((((((..((..(((((..-(((.-(-(((((....-..((........)).........-.(((((.(...-.(((((...........((.(.....)))........-...---)))))...((.(((..((.((((((....(((.(((((....)))..(.((......)))...)).))).....((((.((..((((..(((.--.-((--(-(--(-(--(.-.-...-)))-)-)-)-----)-.-...-)))..)))).))..(..-((-(((....-.))))).....)..)))).....))).)))....-.))))))).....).))-)))...-)).)))).))).(.(.((((.(.......(---(.-..---.--(-------(----(.-.-.(-(((....)))).)))....))........).))))..)...(....(((((((........)))))))....)..)..))))).....((((((-(-(.......))))))-))......))...)))))))))).)).......................................-.....----...-.--.(-(((-(-((.-(--(-((--(-(-(((....))--))-)---))))-.)))-)-))--)
>AB058358 Haptolina brevifila 
UUUAUUUGAUGGUACCUUACUACUUGGAUAACCGUAGUAAUUCUAGAGCUAAUACAUGCAGGAAAGC-C-----CG--C----C------A-GGGCUGUAUUUAUUAGAUAAGAAACC-AAU-C-C--A-G--C--U---------U--G--C-UGGU-UG-AG-UGCUGAGUCACAAUAACUGCUCGAAUCGCAUGG-CUU---U-UG-CCGGCGAUGGUUCAUUCAAAUUUCUGCCCUAUCAGCUUUCGAUGGUAGGAUAGAGGCCU-ACCAU-GGCGUUAACGGGUAACGGAGAAUUAGGGUUCGAUU-CCGGAGAGGGAGCCUGAGAAAUGGCUACCACAUCCAAGG-AAGGCAGCAGGCGCGUAAAUUGCCCGAAUCCUGACACAGGGAGGUAGUGACAAGAAAUAACAAUACAGGGCUC-U-U-UCGAGUCUUGUAAUUGGAAUGAGUA-CAAUUUACAUCUCUUCACGAGGAUCA--AU--UGGAGG-GCA-A-GU-CUGGUGCCAGC-AGCC-GCG--GUAAUU-CCAGCUCCAAUA-G-CGUAUAUUAAAGUUGUUGCA-GUUAAAACGC-UCGUAGUCGGA-U-UUCG-G---G---G--C---G-GU-UUU--G-C-C-G----GUCUG-CCG-UU-G---G--GUA-UGCAC-UGG-U--G-C-G-A-G-CG-UCC--U-UC-C-U--U-C-C-GGAG-AC---GG-CGCCUGC-U-C-----U-UAACU-GA-G--UG-GG-UG--UC-GG-AGAC-G-GAUCGUUUACUUUGAAAAAA-UCAGAGUGUUUCAA-GCA-GGC--AGC-U-CGC-UUUUGCAUGGAUUAGCAUGGGAUAAUGAAA-UAGGACUUU-GGUGCUA-UUUUGUUGGUUU-CGAACACC-GAAGUAAUGAUUAACAGGGACAGUCA-GGGGCACUCGUAUUCCGCCGAGAGAGGUGAAAUUCUCAGACCAGCGGAAGACGCACCACUGCGAAAGCAUUUG-CCA-GGGAUGUUUUCACUGAUCAAGAACGAAAGUUAGGGGAUCGAAGACGAUCAGAUAC-CGUCGUAGUCUUAACCAUAAACCAUG-CCGACUAGGGA-UUGGAGGAU-G-U---C--C---U-U-UUUUGA-CUCCUUCAGCACCUUAC-GGGAAACU-AAAGUCUUUGGGUUCCGGGGGG--AG-UAUGGUCGCAAGGC-UGAAAC-UUAAAGGAAUUGA-CGGAAGGGCACCACCAGGAGUGG-AGCC-U-GCGGCUUAA-UUUGACUCAACACGGGGAAACUU-ACCAGGUCCAG-ACAUUGUGAGGAUUGACAGAUUGAGAGCUCUUUCUUG-AUU---CGAUGGGUGGUGGUGCAUGGCCGUUCUUAGUUGGUGGAGUGAUUUGUCUGGUUAAUUCCGUUAACGAACGAGACCUUAGCCUAUUAAAUAGUG--G-CG--C-G--A-A--CA-C-CUC-GUU-G-G-C-----GGU-UC--ACUUCUUAGAGGGACAA-CU-UGUCUUC-AACAAGUGGAAGUUUGAGGCAAUAACAGGUCUGU-GAUGCCCUUAGAUGUUC-UGGGCC-GCACGCGCGCUACACUGAUGCACUCAACGA---GU-CU---C----ACC--------U----UG-GCCGAGAGGCCCGGGAAACCUUUUGAACUUGCAUCGUGAUGGGGAUAGAUUAUUGCAACUAUUAAUCUUCAACGAGGAAUUCCUAGUAAGCGCA-U-GUCAUCAGCGUGCG-UUGAUUACGUCCCUGCCCUUUGUACACACCGCCCGUCGCUCCUACCGAUUGAAUGAUCCGGUGAG-GCCCC----CGG-A--CU-GUG-G-CAA-C--G-CA--G-C-UGGUUCGCC--AG-C---CGCG-AUGC-C-GC--G
((....(((((.............((.....(..(((.....)))..)......))..........(-(-----..--.----.------.-.))..(((.((((((........(((-(..-.-(--.-.--.--.---------.--)--.-....-..-..-))))......)))))).).).)...((((.(((-...---.-..-)))))))..)))))...))........(((....(((....((((((((.......)))-)))))-)))......)))...(((.((((....))))....-)))....((.(((..........))).)).(.((....)-).)................(.(((....((((.....))).)))))..............((((((((((...-.-.-.....))))))).)))......(((-.(...........)).))........--.(--((((..-...-.-(.-((((.....((-....-)).--......-))))))))))..-.-..................(.-(.......(.-((...(((..(-.-...(-(---(---(--(---(-.(-..(--(-.-(-(----((.((-(..-..-.---.--)))-...))-)).-)--)-.-.-)-.-))-)))--)-..-.-(--(-(-(-(...-..---.(-(.(((((-(-.-----.-.....-.)-)--))-))-.)--).-..-...)-)-)))..((((((.((......-.((..((.......-)).-(((--...-.-.))-)......))......)).))..))))....-....(((((-((((((.-............-..))))))-))))).....)....(((((((..(.-..((((..(((.(((((.((...((........))......)).))))).))).......((....))...))-)).-.)..))).)))..))))...)).)....((((((....(...((((.........-))))...).))))))..........(-((.((.(((..-((((((((.-(-(---(--.---.-.-....))-)))))))))..)))...-((....))-...)).....))).).).(((.--..-...((((....)))-)....)-))........(((-((.(((((((..((..(((((..-(((.-(-(((((....-..((........)).........-.(((((.(...-.(((((...........((.(.....)))........-...---)))))...((.(((..((.((((((....(((.(((((....)))..(.((......)))...)).))).....((((.((..((((..(((.--.-((--(-(--(-(--(.-.-...-)))-)-)-)-----)..-..--)))..)))).))..(..-((-(((....-.))))).....)..)))).....))).)))....-.))))))).....).))-)))...-)).)))).))).(.(.((((.(.......(---(.-..---.----..(--------(----.(-(((....)))).)).....))........).))))..)...(....(((((((........)))))))....)..)..))))).....((((((-(-(.......))))))-))......))...)))))))))).)).......................................-.....----...-.--.(-(((-(-((.-(--(-((--(-(-(((....))--))-)---))))-.)))-)-))--)
>KX056532 Gephyrocapsa ericsonii 
UUUAUUUGAUGGUACCUUGCUACUUGGAUAACCGUAGUAAUUCUAGAGCUAAUACAUGCAGGAGUUC-C-----CGA-C-UCAC--G-G-A-GGGAUGUAUUUAUUAGAUAAGAAACC-AAA-C-C--G-G--U--C---------U-----C-CGGU-UG-CG-UGCUGAGUCAUAAUAACUGCUCGAAUCGCACGGCUCU---A-CG-CCGGCGAUGGUUCAUUCAAAUUUCUGCCCUAUCAGCUUUCGAUGGUAGGAUAGAGGCCU-ACCAU-GGCGUUAACGGGUAACGGAGAAUUAGGGUUCGAUU-CCGGAGAGGGAGCCUGAGAAAUGGCUACCACAUCCAAGG-AAGGCAGCAGGCGCGUAAAUUGCCCGAAUCCUGACACAGGGAGGUAGUGACAAGAAAUAACAAUACAGGGCUA-U-U-UU-AGUCUUGUAAUUGGAAUGAGUA-CAAUUUACAUCUCUUCACGAGGAUCA--AU--UGGAGG-GCA-A-GU-CUGGUGCCAGC-AGCC-GCG--GUAAUU-CCAGCUCCAAUA-G-CGUAUAUUAAAGUUGUUGCA-GUUAAAACGC-UCGUAGUCGGA-U-UUCG-G---G---G--C---G-GG-C-C--AAC-C-G----GUCUG-CCG-AU-G---G--GUA-UGCAC-UGG-C--C-G-G-C-G-CG-UCC--U-UC-C-A--C-C-C-GGAG-AC---CG-CGCCUAC-U-C-----U-UAACU-GA-G--CG-GG-CG--CG-GG-AGAC-G-GGUCUUUUACUUUGAAAAAA-UCAGAGUGUUUCAA-GCA-GGC--AG--U-CGC-UCUUGCAUGGAUUAGCAUGGGAUAAUGAAA-UAGGACUCU-GGUGCUA-UUUUGUUGGUUU-CGAACACC-GGAGUAAUGAUUAACAGGGACAGUCA-GGGGCACUCGUAUUCCGCCGAGAGAGGUGAAAUUCUCAGACCAGCGGAAGACGAACCACUGCGAAAGCAUUUG-CCA-GGGAUGUUUUCACUGAUCAAGAACGAAAGUUAGGGGAUCGAAGACGAUCAGAUAC-CGUCGUAGUCUUAACCAUAAACCAUG-CCGACUAGGGA-UUGGAGGAU-G-U---U--CCA-U-U-UGU-GA-CUCCUUCAGCACCUUUC-GGGAAACU-AAAGUCUUUGGGUUCCGGGGGG--AG-UAUGGUCGCAAGGC-UGAAAC-UUAAAGGAAUUGA-CGGAAGGGCACCACCAGGAGUGG-AGCC-U-GCGGCUUAA-UUUGACUCAACACGGGGAAACUU-ACCAGGUCCAG-ACAUUGUGAGGAUUGACAGAUUGAGAGCUCUUUCUUG-AUU---CGAUGGGUGGUGGUGCAUGGCCGUUCUUAGUUGGUGGAGUGAUUUGUCUGGUUAAUUCCGUUAACGAACGAGACCGCAGCCUGCUAAAUAGCG--A-CG--C-G--A-A--CC-C-UCC-GUU-C-G-C-----U-G-GA--GCUUCUUAGAGGGACAA-CU-UGUCUUC-AACAAGUGGAAGUUCGCGGCAAUAACAGGUCUGU-GAUGCCCUUAGAUGUUC-UGGGCC-GCACGCGCGCUACACUGAUGCACUCAACGA---GU-CU---A------U---CACC-U----UG-ACCGAGAGGUCCGGGUAAUCUUUUGAAAUUGCAUCGUGAUGGGGAUAGAUUAUUGCAACUAUUAAUCUUCAACGAGGAAUUCCUAGUAAGCGUG-U-GUCAUCAGCGCACG-UUGAUUACGUCCCUGCCCUUUGUACACACCGCCCGUCGCUCCUACCGAUUGAAUGAUCCGGUGAG-GCCCC----CGG-A--CU-GCG-G-CGC-C--G-CA--G-C-UGGUUCUCC--AG-C---CGCG-ACGC-C-GC--G
((....(((((.............((.....(..(((.....)))..)......))..........(-(-----...-.-....--.-.-.-.))..(((.((((((........(((-(..-.-.--.-.--.--.---------.-----.-....-..-..-))))......)))))).).).)...((((.((((...---.-.)-)))))))..)))))...))........(((....(((....((((((((.......)))-)))))-)))......)))...(((.((((....))))....-)))....((.(((..........))).)).(.((....)-).)................(.(((....((((.....))).)))))..............((((((((((...-.-.-..-..))))))).)))......(((-.(...........)).))........--.(--((((..-...-.-(.-((((.....((-....-)).--......-))))))))))..-.-..................(.-(.......(.-((...(((..(-.-...(-(---(---(--(---(-.(-.-(--...-(-(----((.((-(..-..-.---.--)))-...))-)).-.--.-)-.-)-.-))-)))--)-..-.-(--(-(-(-(...-..---.(-(.(((((-(-.-----.-.....-.)-)--))-))-.)--).-..-...)-)-)))..((((((.((......-.((..((.......-)).-(((--..--.-.))-)......))......)).))..))))....-....(((((-((((((.-............-..))))))-))))).....)....(((((((..(.-..((((..(((.(((((.((...((........))......)).))))).))).......((....))...))-)).-.)..))).)))..))))...)).)....((((((....(...((((.........-))))...).))))))..........(-((.((.(((..-((((((((.-(-(---(--...-.-.-...-))-)))))))))..)))...-((....))-...)).....))).).).(((.--..-...((((....)))-)....)-))........(((-((.(((((((..((..(((((..-(((.-(-(((((....-..((........)).........-.(((((.(...-.(((((...........((.(.....)))........-...---)))))...((.(((..((.((((((....(((.(((((....)))..(.((......)))...)).))).....(((..((..((((..(((.--.-.(--(-(--(-(--(.-.-...-)))-)-)-)-----.-.-..--)))..)))).))..(..-((-(((....-.))))).....)...))).....))).)))....-.))))))).....).))-)))...-)).)))).))).(.(.((((.(.......(---(.-..---.------(---(...-.----.(-(((....))))..))....))........).))))..)...(....(((((((........)))))))....)..)..))))).....((((((-(-(.......))))))-))......))...)))))))))).)).......................................-.....----...-.--.(-(((-(-((.-(--(-((--(-(-(((....))--))-)---))))-.)))-)-))--)
>AM490981 Hymenomonas globosa 
UUUAUUUGAUGGUACCUUACUACUUGGAUACCCGUAGUAAUUCUAGAGCUAAUACAUGCAGGAAGUC-C-----CGA-C-UC-AC-G-G-A-GGGAUGUAUUUAUUAGAUAAGAAACC-AAC-U-C--G-C--C--U---------C--G--G-CGGU-UG-UG-UGCUGAGUCAUAAUAACUGUUCGAAUCGCAUGGCUCU---A-CG-CCGGCGAUGGUUCAUUCAAAUUUCUGCCCUAUCAGCUUUCGAUGGUAGGAUAGAGGCCU-ACCAU-GGCGUUUACGGGUAACGGAGAAUUAGGGUUCGAUU-CCGGAGAGGGAGCCUGAGAAAUGGCUACCACAUCCAAGG-AAGGCAGCAGGCGCGUAAAUUGCCCGAAUCCUGACACAGGGAGGUAGUGACAAGAAAUAACAAUACAGGGCCA-A-A-UU-GGUCUUGUAAUUGGAAUGAGUA-CAAUUUACAUCUCUUCACGAGGAUCA--AU--UGGAGG-GCA-A-GU-CUGGUGCCAGC-AGCC-GCG--GUAAUU-CCAGCUCCAAUA-G-CGUAUAUUAAAGUUGUUGCA-GUUAAAACGC-UCGUAGUCGGA-U-UUCG-G---G---G--C---G-GG-C-C-UG-C-C-G----GUCUG-CCG-AU-C---G--GUA-CGCAC-UGG-C--G-G-G-C-G-CG-UCC--U-UC-C-U--U-C-C-GGAG-AC---CG-CGCCUCC-U-C-----U-UAACU-GA-G--UG-GG-UG--CG-GG-AGAC-G-GAUCGUUUACUUUGAAAAAA-UCAGAGUGUUUCAA-GCA-GGC--AGC-U-CGC-CCUUGCAUGGAUUAGCAUGGGAUAAUGAAA-UAGGACUCU-GGUGCUA-UUUUGUUGGUUU-CGAACACC-GGAGUAAUGGUCAACAGGGACAGUCA-GGGGCACUCGUAUUCCGCCGAGAGAGGUGAAAUUCUCAGACCAGCGGAAGACGAACCACUGCGAAAGCAUUUG-CCA-GGGAUGUUUUCACUGAUCAAGAACGAAAGUUAGGGGAUCGAAGACGAUCAGAUAC-CGUCGUAGUCUUAACCAUAAACCAUG-CCGACUAGGGA-UUGGAGGCU-G-U-UCC--U---U-U-CGU-GA-CUCCUUCAGCACCUUUC-GGGAAACU-AAAGUCUUUGGGUUCCGGGGGG--AG-UAUGGUCGCAAGGC-UGAAAC-UUAAAGGAAUUGA-CGGAAGGGCACCACCAGGAGUGG-AGCC-U-GCGGCUUAA-UUUGACUCAACACGGGGAAACUU-ACCAGGUCCAG-ACAUUGUGAGGAUUGACAGAUUGAGAGCUCUUUCUUG-AUU---CGAUGGGUGGUGGUGCAUGGCCGUUCUUAGUUGGUGGAGUGAUUUGUCUGGUUAAUUCCGUUAACGAACGAGACCGCAGCCUGCUAAAUAGUU--C-CG--C-G--A-A--CA-C-UCU-GUU-G-G-C-----G-G-CCA-ACUUCUUAGAGGGACAA-CU-UGUCUUC-AACAAGUGGAAGUUUGCGGCAAUAACAGGUCUGU-GAUGCCCUUAGAUGUUC-UGGGCC-GCACGCGCGCUACACUGAUGCACUCAACGA---GU-CU---C--U---C---C----U----UG-GCCGAAAGGUCUGGGUAAUCUUUUGAACUUGCAUCGUGAUGGGGAUAGAUUAUUGCAAUUAUUAAUCUUCAACGAGGAAUUCCUAGUAAGCGCA-U-GUCAUCAGCGUGCG-UUGAUUACGUCCCUGCCCUUUGUACACACCGCCCGUCGCUCCUACCGAUUGAAUGAUCCGGUGAG-GCCCC----CGG-A--CU-GUG-G-CAA-C--G-CA--G-C-UGGUUUUCC--AG-C---CGCG-AUGC-C-GC--G
((....(((((.............((.....(..(((.....)))..)......))..........(-(-----...-.-..-..-.-.-.-.))..(((.((((((........(((-(..-.-(--.-.--.--.---------.--)--.-....-..-..-))))......)))))).).).)...((((.((((...---.-.)-)))))))..)))))...))........(((....(((....((((((((.......)))-)))))-)))......)))...(((.((((....))))....-)))....((.(((..........))).)).(.((....)-).)................(.(((....((((.....))).)))))..............((((((((((...-.-.-..-..))))))).)))......(((-.(...........)).))........--.(--((((..-...-.-(.-((((.....((-....-)).--......-))))))))))..-.-..................(.-(.......(.-((...(((..(-.-...(-(---(---(--(---(-.(-.-(-((-.-(-(----((.((-(..-..-.---.--)))-...))-)).-)--)-)-.-)-.-))-)))--)-..-.-(--(-(-(-(...-..---.(-(.(((((-(-.-----.-.....-.)-)--))-))-.)--).-..-...)-)-)))..((((((.((......-.((..((.......-)).-(((--...-.-.))-)......))......)).))..))))....-....(((((-((((((.-............-..))))))-))))).....)....(((((((..(.-..((((..(((.(((((.((...((........))......)).))))).))).......((....))...))-)).-.)..))).)))..))))...)).)....((((((....(...((((.........-))))...).))))))..........(-((.((.(((..-(((((((..-(-.-..(--.---.-.-...-).-).)))))))..)))...-((....))-...)).....))).).).(((.--..-...((((....)))-)....)-))........(((-((.(((((((..((..(((((..-(((.-(-(((((....-..((........)).........-.(((((.(...-.(((((...........((.(.....)))........-...---)))))...((.(((..((.((((((....(((.(((((....)))..(.((......)))...)).))).....((((.((..((((..(((.--.-((--(-(--(-(--((-.-..)-)))-)-)-)-----)-.-...-)))..)))).))..(..-((-(((....-.))))).....)..)))).....))).)))....-.))))))).....).))-)))...-)).)))).))).(.(.((((.(.......(---(.-..---.--(---.---(----(----.(-(((....)))).)))....))........).))))..)...(....(((((((........)))))))....)..)..))))).....((((((-(-(.......))))))-))......))...)))))))))).)).......................................-.....----...-.--.(-(((-(-((.-(--(-((--(-(-(((....))--))-)---))))-.)))-)-))--)
>AM490980 Ochrosphaera verrucosa 
UUUAUUUGAUGGUACCUUACUACUUGGAUACCCGUAGUAAUUCUAGAGCUAAUACAUGCAGGAAUUC-C-----CGA-C-UU-UC-G-G-A-GGGAUGUAUUUAUUAGAUAAGAAACC-AAU-C-C--G-C--U--U---------C--G--G-CGGU-UG-UG-UGCCGAGUCAUAAUAACUGUUCGAAUCGCAUGGCUUU---A-CG-CCGGCGAUGGUUCAUUCAAAUUUCUGCCCUAUCAGCUUUCGAUGGUAGGAUAGAGGCCU-ACCAU-GGCGUUUACGGGUAACGGAGAAUUAGGGUUCGAUU-CCGGAGAGGGAGCCUGAGAAAUGGCUACCACAUCCAAGG-AAGGCAGCAGGCGCGUAAAUUGCCCGAAUCCUGACACAGGGAGGUAGUGACAAGAAAUAACAAUACAGGGCCA-U-C-UU-GGUCUUGUAAUUGGAAUGAGUA-CAAUUUACAUCUCUUCACGAGGAUCA--AU--UGGAGG-GCA-A-GU-CUGGUGCCAGC-AGCC-GCG--GUAAUU-CCAGCUCCAAUA-G-CGUAUAUUAAAGUUGUUGCA-GUUAAAACGC-UCGUAGUCGGA-U-UUCG-G---G---G--C---G-GG-C-C-UG-C-C-G----GUCUG-CCG-AU-C---G--GUA-CGCAC-UGG-C--G-G-G-C-G-CG-UCC--U-UC-C-U--U-C-C-GGAG-AC---CG-CGCCUCC-U-C-----U-UAACU-GA-G--CG-GG-CG--UG-GG-AGAC-G-GAUCGUUUACUUUGAAAAAA-UCAGAGUGUUUCAA-GCA-GGC--AGC-U-CGC-UCUUGCAUGGAUUAGCAUGGGAUAAUGAAA-UAGGACUCU-GGUGCUA-UUUUGUUGGUUU-CGAACACC-GGAGUAAUGGUCAACAGGGACAGUCA-GGGGCACUCGUAUUCCGCCGAGAGAGGUGAAAUUCUCAGACCAGCGGAAGACGAACCACUGCGAAAGCAUUUG-CCA-GGGAUGUUUUCACUGAUCAAGAACGAAAGUUAGGGGAUCGAAGACGAUCAGAUAC-CGUCGUAGUCUUAACCAUAAACCAUG-CCGACUAGGGA-UUGGAGGCU-G-U-UCC--U---U-U-AGU-GA-CUCCUUCAGCACCUUUC-GGGAAACU-AAAGUCUUUGGGUUCCGGGGGG--AG-UAUGGUCGCAAGGC-UGAAAC-UUAAAGGAAUUGA-CGGAAGGGCACCACCAGGAGUGG-AGCC-U-GCGGCUUAA-UUUGACUCAACACGGGGAAACUU-ACCAGGUCCAG-ACAUUGUGAGGAUUGACAGAUUGAGAGCUCUUUCUUG-AUU---CGAUGGGUGGUGGUGCAUGGCCGUUCUUAGUUGGUGGAGUGAUUUGUCUGGUUAAUUCCGUUAACGAACGAGACCGCAGCCUGCUAAAUAGUU--C-CG--C-G--A-A--CA-C-UCC-GUU-G-G-C-----G-G-CCG-ACUUCUUAGAGGGACAA-CU-UGUCUUC-AACAAGUGGAAGUUUGCGGCAAUAACAGGUCUGU-GAUGCCCUUAGAUGUUC-UGGGCC-GCACGCGCGCUACACUGAUGCACUCAACGA---GU-CU---U--U---C---C----U----UG-GCCGAAAGGUCCGGGUAACCUUUUGAACUUGCAUCGUGAUGGGGAUAGAUUAUUGCAAUUAUUAAUCUUCAACGAGGAAUUCCUAGUAAGCGCA-U-GUCAUCAGCGUGCG-UUGAUUACGUCCCUGCCCUUUGUACACACCGCCCGUCGCUCCUACCGAUUGAAUGAUCCGGUGAG-GCCCC----CGG-A--CU-GUG-G-CAA-C--G-CA--G-C-UGGUUCUCC--AG-C---CGUG-AUGC-C-GC--G
((....(((((.............((.....(..(((.....)))..)......))..........(-(-----...-.-..-..-.-.-.-.))..(((.((((((.........((-(..-.-(--.-.--.--.---------.--)--.-....-..-..-))).......)))))).).).)...((((.((((...---.-.)-)))))))..)))))...))........(((....(((....((((((((.......)))-)))))-)))......)))...(((.((((....))))....-)))....((.(((..........))).)).(.((....)-).)................(.(((....((((.....))).)))))..............((((((((((...-.-.-..-..))))))).)))......(((-.(...........)).))........--.(--((((..-...-.-(.-((((.....((-....-)).--......-))))))))))..-.-..................(.-(.......(.-((...(((..(-.-...(-(---(---(--(---(-.(-.-(-((-.-(-(----((.((-(..-..-.---.--)))-...))-)).-)--)-)-.-)-.-))-)))--)-..-.-(--(-(-(-(...-..---.(-(.(((((-(-.-----.-.....-.)-)--))-))-.)--).-..-...)-)-)))..((((((.((......-.((..((.......-)).-(((--...-.-.))-)......))......)).))..))))....-....(((((-((((((.-............-..))))))-))))).....)....(((((((..(.-..((((..(((.(((((.((...((........))......)).))))).))).......((....))...))-)).-.)..))).)))..))))...)).)....((((((....(...((((.........-))))...).))))))..........(-((.((.(((..-(((((((..-(-.-..(--.---.-.-...-).-).)))))))..)))...-((....))-...)).....))).).).(((.--..-...((((....)))-)....)-))........(((-((.(((((((..((..(((((..-(((.-(-(((((....-..((........)).........-.(((((.(...-.(((((...........((.(.....)))........-...---)))))...((.(((..((.((((((....(((.(((((....)))..(.((......)))...)).))).....((((.((..((((..(((.--.-((--(-(--(-(--(.-.-...-)))-)-)-)-----)-.-...-)))..)))).))..(..-((-(((....-.))))).....)..)))).....))).)))....-.))))))).....).))-)))...-)).)))).))).(.(.((((.(.......(---(.-..---.--(---.---(----(----.(-(((....)))).)))....))........).))))..)...(....(((((((........)))))))....)..)..))))).....((((((-(-(.......))))))-))......))...)))))))))).)).......................................-.....----...-.--.(-(((-(-((.-(--(-((--(-(-(((....))--))-)---))))-.)))-)-))--)
>AJ544120 Chrysotila carterae 
UUUAUUUGAUGGUACCUUACUACUUGGAUACCCGUAGUAAUUCUAGAGCUAAUACAUGCAGGAGUUC-G-CGCGCGG-C-UCGUCCGCG-C-GCGAUGUGUUUAUUAGAUAAGAGACC-AAC-C-C--G-C--C--U---------C--GU-G-CGGU-UG-CG-UGCCGAGUCAUAAUAACUGUUCGAAUCGCAUGGCUCUG--A-CG-CCGUCGAUGGUUCAUUCAAAUUUCUGCCCUAUCAGCUUUCGAUGGUAGGAUAGAGGCCU-ACCAU-GGCGUUAACGGGUAACGGGGAAUUAGGGUUCGAUU-CCGGAGAGGGAGCCUGAGAGAUGGCUACCACAUCCAAGG-AAGGCAGCAGGCGCGUAAAUUGCCCGAAUCCUGACACAGGGAGGUAGUGACAAGAAAUAACAAUACAGGGCCA-U-C-UU-GGUCUUGUAGUUGGAAUGAGUA-CAAUUUACAUCUCUUCACGAGGAUCA--AU--UGGAGG-GCA-A-GU-CUGGUGCCAGC-AGCC-GCG--GUAAUU-CCAGCUCCAAUA-G-CGUAUAUUAAAGUUGUUGCA-GUUAAAACGC-UCGUAGUCGGA-U-UUCG-G---G---U--C---G--GUUGC--G-C-C-G----GUCUG-CCG-UU-G---G--GUA-UGCAC-UGG-C--G-G-A-G-U-CG-UCC--U-UU-C-U--U-C-C-GGAG-AC---CG-CGCCUCC-U-C-----U-UAGCU-GA-G--CG-GG-UG--CG-GG-AGAC-G-GAUCGUUUACUUUGAAAAAA-UCAGAGUGUUUCAA-GCA-GGC--AGC-U-CGC-UCUUGCAUGGAUUAGCAUGGGAUAAUGAAA-UAGGACUCU-GGUGCUA-UUUUGUUGGUUU-CGAACACC-GGAGUAAUGGUCAACAGGGACAGUCA-GGGGCACUCGUAUUCCGCCGAGAGAGGUGAAAUUCUCAGACCAGCGGAAGACGAACCACUGCGAAAGCAUUUG-CCA-GGGAUGUUUUCACUGAUCAAGAACGAAAGUUAGGGGAUCGAAGACGAUCAGAUAC-CGUCGUAGUCUUAACCAUAAACCAUG-CCGACUAGGGA-UUGGAGGCU-G-U-UCC--U---U-U-UGU-GA-CUCCUUCAGCACCUUUC-GGGAAACU-AAAGUCUUUGGGUUCCGGGGGG--AG-UAUGGUCGCAAGGC-UGAAAC-UUAAAGGAAUUGA-CGGAAGGGCACCACCAGGAGUGG-AGCC-U-GCGGCUUAA-UUUGACUCAACACGGGGAAACUU-ACCAGGUCCAG-ACAUUGUGAGGAUUGACAGAUUGAGAGCUCUUUCUUG-AUU---CGAUGGGUGGUGGUGCAUGGCCGUUCUUAGUUGGUGGAGUGAUUUGUCUGGUUAAUUCCGUUAACGAACGAGACCGCAGCCUGCUAAAUAGCU--U-CG--C-G--A-A--CA-C-UCC-GUU-G-G-C-----G-U-UGG-GCUUCUUAGAGGGACAA-CU-UGUCUUC-AACAAGUGGAAGUUUGCGGCAAUAACAGGUCUGU-GAUGCCCUUAGAUGUUC-UGGGCC-GCACGCGCGCUACACUGAUGCACUCAACGA---GU-UG---U--U-------C----UCCU-UG-GCCGAGAGGUCCGGGUAAUCUUUUGAAAUUGCAUCGUGAUGGGGAUAGAUUAUUGCAAUUAUUAAUCUUCAACGAGGAAUUCCUAGUAAGCGCA-U-GUCAUCAGCGUGCG-UUGAUUACGUCCCUGCCCUUUGUACACACCGCCCGUCGCUCCUACCGAUUGAAUGAUCCGGUGAG-GCCCC----CGG-A--CU-GUG-G-CAA-C--G-CA--G-C-UGGUUCACU--AG-C---CGCG-AUGC-C-GC--G
((....(((((.............((.....(..(((.....)))..)......))..........(-(-.......-.-.........-.-.))..(((.((((((.........((-(..-.-.--.-.--.--.---------.--..-.-....-..-..-))).......)))))).).).)...(((..((((....--.-.)-))).)))..)))))...))........(((....(((....((((((((.......)))-)))))-)))......)))...(((.((((....))))....-)))....((.(((..........))).)).(.((....)-).)................(.(((....((((.....))).)))))..............((((((((((...-.-.-..-..))))))).)))......(((-.(...........)).))........--.(--((((..-...-.-(.-((((.....((-....-)).--......-))))))))))..-.-..................(.-(.......(.-((...(((..(-.-...(-(---(---.--(---(--((..(--(-.-(-(----((.((-(..-..-.---.--)))-...))-)).-)--)-.-.-)-)-))-.))--)-..-.-(--(-(-(-(...-..---.(-(.(((((-(-.-----.-.....-.)-)--))-))-.)--).-..-...)-)-)))..((((((.((......-.((..((.......-)).-(((--...-.-.))-)......))......)).))..))))....-....(((((-((((((.-............-..))))))-))))).....)....(((((((..(.-..((((..(((.(((((.((...((........))......)).))))).))).......((....))...))-)).-.)..))).)))..))))...)).)....((((((....(...((((.........-))))...).))))))..........(-((.((.(((..-(((((((..-(-.-..(--.---.-.-...-).-).)))))))..)))...-((....))-...)).....))).).).(((.--..-...((((....)))-)....)-))........(((-((.(((((((..((..(((((..-(((.-(-(((((....-..((........)).........-.(((((.(...-.(((((...........((.(.....)))........-...---)))))...((.(((..((.((((((....(((.(((((....)))..(.((......)))...)).))).....((((.((..((((..(((.--.-((--(-(--(-(--(.-.-...-)))-)-)-)-----)-.-...-)))..)))).))..(..-((-(((....-.))))).....)..)))).....))).)))....-.))))))).....).))-)))...-)).)))).))).(.(.((((.(.......(---(.-..---.--(-------(----(...-.(-(((....)))).)))....))........).))))..)...(....(((((((........)))))))....)..)..))))).....((((((-(-(.......))))))-))......))...)))))))))).)).......................................-.....----...-.--.(-(((-(-((.-(--(-((--(-(-(((....))--))-)---))))-.)))-)-))--)
>GQ118979 Phaeocystis globosa 
UUUCUUUGAUGGUACCUUGCUACUUGGAUACCCGUAGUAAUUCUAGAGCUAAUACAUGCAGGAGUGC-C-----CGA-C-UU-C--G-G-AAGGGCUGUAUUUAUUAGAUAAGAAACC--UU-CUC--G-G-GU--U---------C--GC-C-CGGU-UG-UG-UGCUGAGUCAUAAUAACUGCUCGAAUCGCACGGCUCU---A-CG-CCGGCGAUGGUUCAUUCAAAUUUCUGCCCUAUCAGCUUUCGAUGGUAGGAUAGAGGCCU-ACCAU-GGCGUUAACGGGUAACGGAGAAUUAGGGUUCGAUU-CCGGAGAGGGAGCCUGAGAAAUGGCUACCACAUCCAAGG-AAGGCAGCAGGCGCGUAAAUUGCCCGAAUCCUGACACAGGGAGGUAGUGACAAGAAAUAACAAUACAGGGCUACU-U-CU-AGUCUUGUAAUUGGAAUGAGUA-CAACUNACAUCUCUUCACGAGGAUCA--AC--UGGAGG-GCA-A-GU-CUGGUGCCAGC-AGCC-GCG--GUAAUU-CCAGCUCCAGAA-G-CGUAUAUUAAAGUUGUUGCA-GUUAAAACGC-UCGUAGUCGGG-U-UUCG-G---G---U--C---G-GG-C-C--GAG-C-G----GUCUG-CCG-AU-G---G--GUA-UGCAC-UGU-U--U-G-G-C-G-CG-GCC--U-UC-U-U--U-C-C-GGAG-AC---CG-CGGCUAC-U-C-----U-UAACU-GA-G--CG-GG-CG--UG-GG-AGAC-G-GAUCGUUUACUUUGAAAAAA-UCAGAGUGUUUCAA-GCA-GGC--AGC-U-CGC-UCUUGCAUGGUACAGCAUGGGAUGAUUGAA-UAGGACUCC-GGUGCUA-UUUUGUUGGUUU-CGAACACCAGGAGUAAUGAUUAACAGGGACAGUCA-GGGGCACUCGUAUUCCGUCGAGAGAGGUGAAAUUCUCAGACCAAUGGAAGACGAACCACUGCGAAAGCAUUUG-CCA-GGGAUGUUUUCACUGAUCAAGAACGAAAGUUAGGGGAUCGAAGACGAUCAGAUAC-CGUCGUAGUCUUAACCAUAAACCAUG-CCGACUAGGGA-UUGGAGGGU-G-U---U--C-G-U-U-U-C-GA-CCUCUUCAGCACCUUAC-GGGAAACU-AAAGUCUUUGGGUUCCGGGGGG--AG-UAUGGUCGCAAGGC-UGAAAC-UUAAAGGAAUUGA-CGGAAGGGCACCACCAGGAGUGG-AGCC-U-GCGGCUUAA-UUUGACUCAACACGGGGAAACUU-ACCAGGUCCAG-ACAUUGUUAGGAUUGACAGAUUGAGAGCUCUUUCUUG-AUU---CGAUGGGUGGUGGUGCAUGGCCGUUCUUAGUUGGUGGAGUGAUUUGUCUGGUUAAUUCCGAUAACGAACGAGACCGUAGCCUGCUAAAUAGUC--C-CG--C-G--A-A--CU-U-CUU-GUU-G-G-C-----G-G-CCG-ACUUCUUAGAGGGACAA-CU-UGUGACC-AACAAGUGGAAGUUUGCGGCAAUAACAGGUCUGU-GAUGCCCUUAGAUGUUC-UGGGCC-GCACGCGCGCUACACUGAAGCACUCAACGA---GU-CC---A------C---C----U----CG-ACCGACAGGUCUGGGAAACCUUUUGAAAUUGCUUCGUGAUGGGGAUAGAUUAUUGCAACUAUUAAUCUUCAACGAGGAAUUCCUAGUAAGCGCA-U-GUCAUCAGCGUGCG-UUGAUUACGUCCCUGCCCUUUGUACACACCGCCCGUCGCUCCUACCGAUUGAAUGAUCCGGUGAG-GCCCC----CGG-A--CU-GGG-G-CGA-C--G-CA--U-U-CGGUUCGCC--GG-A---CGCG-ACGC-U-CC--G
((....(((((.............((.....(..(((.....)))..)......))..........(-(-----...-.-..-.--.-.-...))..(((.((((((........(((--..-...--.-.-..--.---------.--..-.-....-..-..-.)))......)))))).).).)...((((.((((...---.-.)-)))))))..)))))...))........(((....(((....((((((((.......)))-)))))-)))......)))...(((.((((....))))....-)))....((.(((..........))).)).(.((....)-).)................(.(((....((((.....))).)))))..............((((((((((.....-.-..-..))))))).)))......(((-.(...........)).))........--.(--((((..-...-.-(.-((((.....((-....-)).--......-))))))))))..-.-..................(.-(.......(.-((...(((..(-.-...(-(---(---(--(---(-.(-.-(--((.-(-(----((.((-(..-..-.---.--)))-...))-)).-)--)-)-.-)-.-))-)))--)-..-.-(--(-(-(-(...-..---.(-(..((((-(-.-----.-.....-.)-)--))-).-.)--).-..-...)-)-)))..((((((.((......-.((..((.......-)).-(((--...-.-.))-)......))......)).))..))))....-....(((((-((((((.-............-..)))))).))))).....)....(((((((..(.-..((((..(((.(((((.((...((........))......)).))))).))).......((....))...))-)).-.)..))).)))..))))...)).)....((((((....(...((((.........-))))...).))))))..........(-((.((.(((..-((((((((.-(-(---(--.-.-.-.-.-.-))-)))))))))..)))...-((....))-...)).....))).).).(((.--..-...((((....)))-)....)-))........(((-((.(((((((..((..(((((..-(((.-(-(((((....-..((........)).........-.(((((.(...-.(((((...........((.(.....)))........-...---)))))...((.(((..((.((((((....(((.(((((....)))..(.((......)))...)).))).....((((.((..((((..(((.--.-((--(-(--(-(--(.-.-...-)))-)-)-)-----)-.-...-)))..)))).))..(..-((-(((....-.))))).....)..)))).....))).)))....-.))))))).....).))-)))...-)).)))).))).(.(.((((.(.......(---(.-..---.------(---(----(----.(-(((....)))).)))....))........).))))..)...(....(((((((........)))))))....)..)..))))).....((((((-(-(.......))))))-))......))...)))))))))).)).......................................-.....----...-.--.(-(((-(-((.-(--(-((--(-(-(((....))--))-)---))))-.)))-)-))--)
>AJ544119 Umbilicosphaera sibogae var foliosa 
UUUAUUUGAUGGUACCUUACUACUUGGAUAACCGUAGUAAUUCUAGAGCUAAUACAUGCAGGAAGUC-C-----C---U-UC-U--G-G----GGAUGUAUUUAUUAGAUAAGAAACC-AAU-C-C----C--U--C---------U--U--G--GGU-UG-CG-UGCCGAGUCAUAAUAACUGCUCGAAUCGCAUGGCCUC---G-CG-CCGGCGAUGGUUCAUUCAAAUUUCUGCCCUAUCAGCUUUCGAUGGUAGGAUAGAGGCCU-ACCAU-GGCGUUUACGGGUAACGGAGAAUUAGGGUUCGAUU-CCGGAGAGGGAGCCUGAGAAAUGGCUACCACAUCCAAGG-AAGGCAGCAGGCGCGUAAAUUGCCCGAAUCCUGACACAGGGAGGUAGUGACAAGAAAUAACAAUACAGGGCCA-U-C-UU-GGUCUUGUAAUUGGAAUGAGUA-CAAUUUACAUCUCUUCACGAGGAUCA--AU--UGGAGG-GCA-A-GU-CUGGUGCCAGC-AGCC-GCG--GUAAUU-CCAGCUCCAAUA-G-CGUAUAUUAAAGUUGUUGCA-GUUAAAACGC-UCGUAGUCGGA-U-UUCG-G---G---G--C---G-UG-C-G-AG-C-C-G----GUCUG-CCG-AU-G---G--GUA-UGCAC-UGG-C--UUCCG-C-G-CG-UCC--U-UU-C-U--U-U-C-GGAG-CU---CU-CCGCUGC-U-C-----U-UAGCU-GA-G--CG-GU-GG--AG-GG-AGAC-G-GAUCGUUUACUUUGAAAAAA-UCAGAGUGUUUCAA-GCA-GGC--AGC-U-CGC-UCUUGCAUGGAUUAGCAUGGGAUAAUGAAA-UAGGACUCU-GGUGCUA-UUUUGUUGGUUU-CGAACACC-GGAGUAAUGGUCAACAGGGACAGUCA-GGGGCACUCGUAUUCCGCCGAGAGAGGUGAAAUUCUCAGACCAGCGGAAGACGAACCACUGCGAAAGCAUUUG-CCA-GGGAUGUUUUCACUGAUCAAGAACGAAAGUUAGGGGAUCGAAGACGAUCAGAUAC-CGUCGUAGUCUUAACCAUAAACCAUG-CCGACUAGGGA-UUGGGGGCU-G-U-UCC--U---U-U-UGU-GA-CUCCCUCAGCACCUUUC-GGGAAACU-AAAGUCUUUGGGUUCCGGGGGG--AG-UAUGGUCGCAAGGC-UGAAAC-UUAAAGGAAUUGA-CGGAAGGGCACCACCAGGAGUGG-AGCC-U-GCGGCUUAA-UUUGACUCAACACGGGGAAACUU-ACCAGGUCCAG-ACAUUGUGAGGAUUGACAGAUUGAGAGCUCUUUCUUG-AUU---CGAUGGGUGGUGGUGCAUGGCCGUUCUUAGUUGGUGGAGUGAUUUGUCUGGUUAAUUCCGUUAACGAACGAGACCGCAGCCUGCUAAAUAGUC--C-CG--C-G--A-A--CC-C-UUC-GUU-G-G-C-----G-G-GUC-ACUUCUUAGAGGGACAA-CU-UGUCUUC-AACAAGUGGAAGUUUGCGGCAAUAACAGGUCUGU-GAUGCCCUUAGAUGUUC-UGGGCC-GCACGCGCGCUACACUGAUGCACUCAACGA---GU-UUCA-C--A-U-C---C----U----UG-GCCGACAGGUCCGGGUAACCUUUUGAAAUUGCAUCGUGAUGGGGAUAGAUUAUUGCAAUUAUUAAUCUUCAACGAGGAAUUCCUAGUAAGCGCA-U-GUCAUCAGCGUGCG-UUGAUUACGUCCCUGCCCUUUGUACACACCGCCCGUCGCUCCUACCGAUUGAAUGAUCCGGUGAG-GCCCC----CGG-A--CU-GUG-G-CAA-C--G-CA--G-C-UGGUUCUCC--AG-C---CGCG-AUGC-C-GC--G
((....(((((.............((.....(..(((.....)))..)......))..........(-(-----.---.-..-.--.-.----))..(((.((((((.........((-(..-.-.----.--.--.---------.--.--.--...-..-..-))).......)))))).).).)...((((.((((...---.-.)-)))))))..)))))...))........(((....(((....((((((((.......)))-)))))-)))......)))...(((.((((....))))....-)))....((.(((..........))).)).(.((....)-).)................(.(((....((((.....))).)))))..............((((((((((...-.-.-..-..))))))).)))......(((-.(...........)).))........--.(--((((..-...-.-(.-((((.....((-....-)).--......-))))))))))..-.-..................(.-(.......(.-((...(((..(-.-...(-(---(---(--(---(-((-.-(-((-.-(-(----((.((-(..-..-.---.--)))-...))-)).-)--))...-)-)-))-)))--)-..-.-(--(-(-(-(...-..---.(-(.(((((-(-.-----.-.....-.)-)--))-))-.)--).-..-...)-)-)))..((((((.((......-.((..((.......-)).-(((--...-.-.))-)......))......)).))..))))....-....(((((-((((((.-............-..))))))-))))).....)....(((((((..(.-..((((..(((.(((((.((...((........))......)).))))).))).......((....))...))-)).-.)..))).)))..))))...)).)....((((((....(...((((.........-))))...).))))))..........(-((.((.(((..-(((((((..-(-.-..(--.---.-.-...-).-).)))))))..)))...-((....))-...)).....))).).).(((.--..-...((((....)))-)....)-))........(((-((.(((((((..((..(((((..-(((.-(-(((((....-..((........)).........-.(((((.(...-.(((((...........((.(.....)))........-...---)))))...((.(((..((.((((((....(((.(((((....)))..(.((......)))...)).))).....((((.((..((((..(((.--.-((--(-(--(-(--(.-.-...-)))-)-)-)-----)-.-...-)))..)))).))..(..-((-(((....-.))))).....)..)))).....))).)))....-.))))))).....).))-)))...-)).)))).))).(.(.((((.(.......(---(.-....-.--.-.-.---(----(----.(-(((....)))).)).....))........).))))..)...(....(((((((........)))))))....)..)..))))).....((((((-(-(.......))))))-))......))...)))))))))).)).......................................-.....----...-.--.(-(((-(-((.-(--(-((--(-(-(((....))--))-)---))))-.)))-)-))--)
>L34671 Prymnesium parvum f patelliferum 
UUUAUUUGAUGGUACCUUACUACUUGGAUAACCGUAGUAAUUCUAGAGCUAAUACAUGCAGGAAGUC-C-----CGA-C-UU-C--G-GAA-GGGAUGUAUUUAUUAGAUAAGAAACC-AAU-C-C--G-G--C--U---------U--G--C-CGGU-UG-CG-UGCUGAGUCACAAUAACUGCUCGAAUCGCAUGGCCUU---G-CG-CCGGCGAUGGUUCAUUCAAAUUUCUGCCCUAUCAGCUUUCGAUGGUAGGAUCGAGGCCU-ACCAU-GGCGUUAACGGGUAACGGAGAAUUAGGGUUCGAUU-CCGGAGAGGGAGCCUGAGAAAUGGCUACCACAUCCAAGG-AAGGCAGCAGGCGCGUAAAUUGCCCGAAUCCUGACACAGGGAGGUAGUGACAAGAAAUAACAAUACAGGGCUA-U-U-UU-AGUCUUGUAAUUGGAAUGAGUA-CAAUUUACAUCUCUUCACGAGGAUCA--AU--UGGAGG-GCA-A-GU-CUGGUGCCAGC-AGCC-GCG--GUAAUU-CCAGCUCCAAUA-G-CGUAUAUUAAAGUUGUUGCA-GUUAAAACGC-UCGUAGUCGGA-U-UUCG-G---G---G--C---G-GG-GCC--G-C-C-G----GUCUG-CCG-AU-G---G--GUA-UGCAC-UGG-C--G-G-G-C-G-CG-UCC--U-UC-C-U--U-C-C-GGAG-AC---UG-GCCCUAC-U-C-----U-UAACU-GA-G--CG-GG-GU--CG-GG-AAUC-G-GAUCGUUUACUUUGAAAAAA-UCAGAGUGUUUCAA-GCA-GGC--AGC-U-CGC-UCUUGCAUGGAUUAGCAUGGGAUAAUGAAA-UAGGACUUU-GGUGCUA-UUUUGUUGGUUU-CGAACACC-GAAGUAAUGAUUAACAGGGACAGUCA-GGGGCACUCGUAUUCCGCAGAGAGAGGUGAAAUUCUCAGACCCGCGGAAGACGAACCACUGCGAAAGCAUUUG-CCA-GGGAUGUUUUCACUGAUCAAGAACGAAAGUUAGGGGAUCGAAGACGAUCAGAUAC-CGUCGUAGUCUUAACCAUAAGCCAUG-CCGACUAGGGA-UCGGCGGAA-G-U---C--C---U-U-UUU-GA-CUCCGUCGGCACCUUGA-GGGAAACU-AUAGUCUUUGGGUUCCGGGGGG--AG-UAUGGUCGCAAGGC-UGAAAC-UUAAAGGAAUUGA-CGGAAGGGCACCACCAGGAGUGG-AGCC-U-GCGGCUUAA-UUUGACUCAACACGGGGAAACUU-ACCAGGUCCAG-ACAUUGUGAGGAUUGACAGAUUGAGAGCUCUUUCUUG-AUU---CGAUGGGUGGUGGUGCAUGGCCGUUCUUAGUUGGUGGAGUGAUUUGUCUGGUUAAUUCCGUUAACGAACGAGACCUUAGCCUAUUAAAUAGUG--G-CG--C-G--A-A--CA-C-CUC-GUU-G-G-C-----G-A-GC--ACUUCUUAGAGGGACAA-CU-UGUCUUC-AACAAGUGGAAGUUUGAGGCAAUAACAGGUCUGU-GAUGCCCUUAGAUGUUC-UGGGCC-GCACGCGCGCUACACUGAUGCACUCAACGA---GU-CU---C--U-A-C---C----U----UG-ACCGAAAGGUCCGGGAAACCUUUUGAACUUGCAUCGUGAUGGGGAUAGAUUAUUGCAACUAUUAAUCUUCAACGAGGAAUUCCUAGUAAGCGCA-U-GUCAUCAGCGUGCG-UUGAUUACGUCCCUGCCCUUUGUACACACCGCCCGUCGCUCCUACCGAUUGAAUGAUCCGGUGAG-GCCCC----CGG-A--CU-GUG-G-CAA-C--G-CA--G-C-UGGUUCGCC--AG-C---CGUG-AUGC-C-GC--G
((....(((((.............((.....(..(((.....)))..)......))..........(-(-----...-.-..-.--.-...-.))..(((.((((((........(((-(..-.-(--.-.--.--.---------.--)--.-....-..-..-))))......)))))).).).)...((((.((((...---.-.)-)))))))..)))))...))........(((....(((....((((((((.......)))-)))))-)))......)))...(((.((((....))))....-)))....((.(((..........))).)).(.((....)-).)................(.(((....((((.....))).)))))..............((((((((((...-.-.-..-..))))))).)))......(((-.(...........)).))........--.(--((((..-...-.-(.-((((.....((-....-)).--......-))))))))))..-.-..................(.-(.......(.-((...(((..(-.-...(-(---(---(--(---(-.(-.((--(-.-(-(----((.((-(..-..-.---.--)))-...))-)).-)--)-)-.-)-.-))-)))--)-..-.-(--(-(-(-((..-..---.(-(.(((((-(-.-----.-.....-.)-)--))-))-.)--).-..-..))-)-)))..((((((.((......-.((..((.......-)).-(((--...-.-.))-)......))......)).))..))))....-....(((((-((((((.-............-..))))))-))))).....)....(((((((..(.-..((((..(((.(((((.((...((........))......)).))))).))).......((....))...))-)).-.)..))).)))..))))...)).)....((((((....(...((((.........-))))...).))))))..........(-((.((.(((..-((((((((.-(-(---(--.---.-.-...-))-)))))))))..)))...-((....))-...)).....))).).).(((.--..-...((((....)))-)....)-))........(((-((.(((((((..((..(((((..-(((.-(-(((((....-..((........)).........-.(((((.(...-.(((((...........((.(.....)))........-...---)))))...((.(((..((.((((((....(((.(((((....)))..(.((......)))...)).))).....((((.((..((((..(((.--.-.(--(-(--(-(--(.-.-...-)))-)-)-)-----.-.-..--)))..)))).))..(..-((-(((....-.))))).....)..)))).....))).)))....-.))))))).....).))-)))...-)).)))).))).(.(.((((.(.......(---(.-..---.--(-.-.---(----(----.(-(((....)))).)))....))........).))))..)...(....(((((((........)))))))....)..)..))))).....((((((-(-(.......))))))-))......))...)))))))))).)).......................................-.....----...-.--.(-(((-(-((.-(--(-((--(-(-(((....))--))-)---))))-.)))-)-))--)
>GQ118682 Isochrysis galbana 
UUUAUUUGAUGGUACCUUGCUACUUGGAUAACCGUAGUAAUUCUAGAGCUAAUACAUGCAGGAGUUC-C-----CGA-C-UU-C--G-G-AAGGGAUGUAUUUAUUAGAUAAGAAACC-AAA-C-C--G-G--U--C---------U-----C-CGGU-UG-CG-UGCUGAGUCAUACUAACUGCUCGAAUCGCACGGCUUU---A-CG-CUGGCGAUGGUUCAUUCAAAUUUCUGCCCUAUCAGCUUUCGAUGGUAGGAUAGAGGCCU-ACCAU-GGCGUUAACGGGUAACGGAGAAUUAGGGUUCGAUU-CCGGAGAGGGAGCCUGAGAAAUGGCUACCACAUCCAAGG-AAGGCAGCAGGCGCGUAAAUUGCCCGAAUCCUGACACAGGGAGGUAGUGACAAGAAAUAACAAUACAGGGCUC-U-U-CG-AGUCUUGUAAUUGGAAUGAGUA-CAAUUUACAUCUCUUCACGAGGAUCA--AU--UGGAGG-GCA-A-GU-CUGGUGCCAGC-AGCC-GCG--GUAAUU-CCAGCUCCAAUA-G-CGUAUAUUAAAGUUGUUGCA-GUUAAAACGC-UCGUAGUCGGA-U-UUCG-G---G---G--C---G-GG-C-C-CG-C-C-G----GUCUG-CCG-AU-G---G--GUA-CGCAC-UGG-C--G-G-G-C-G-CG-UCC--U-UC-C-U--C-C-C-GGAG-AC---GG-CCGCUAC-U-C-----U-UAACU-GA-G--CG-GU-GG--UC-GG-AGAC-G-GGAUGUUUACUUUGAAAAAA-UCAGAGUGUUUCAA-GCA-GGC--AG--U-CGC-UCUUGCAUGGAUUAGCAUGGGAUAAUGAAA-UAGGACUCU-GGUGCUA-UUUUGUUGGUUU-CGAGCACCGGGAGUAAUGGUUAACAGGGACAGUCA-GGGGCACUCGUAUUCCGCCGAGAGAGGUGAAAUUCUCAGACCAGCGGAAGACGAACGACUGCGAAAGCAUUUG-CCA-GGGAUGUUUUCACUGAUCAAGAACGAAAGUUAGGGGAUCGAAGACGAUCAGAUAC-CGUCGUAGUCUUAACCAUAAACCAUG-CCGACUAGGGA-UUGGAGGAU-G-U---U--CCG-U-U-UGU-GA-CUCCUUCAGCACCUUUC-GGGAAACU-AAAGUCUUUGGGUUCCGGGGGG--AG-UAUGGUCGCAAGGC-UGAAAC-UUAAAGGAAUUGA-CGGAAGGGCACCACCAGGAGUGG-AGCC-U-GCGGCUUAA-UUUGACUCAACACGGGGAAACUU-ACCAGGUCCAG-ACAUUGUGAGGAUUGACAGAUUGAGAGCUCUUUCUUG-AUU---CGAUGGGUGGUGGUGCAUGGCCGUUCUUAGUUGGUGGAGUGAUUUGUCUGGUUAAUUCCGUUAACGAACGAGACCGCAGCCUGCUAAAUAGUG--UCC---C-C--A-A--CC-C-CCU-GUU-G-GGG-----C---UC--GCUUCUUAGAGGGACAA-CU-UGUCUUC-AACAAGUGGAAGUUCGCGGCAAUAACAGGUCUGU-GAUGCCCUUAGAUGUUC-UGGGCC-GCACGCGCGCUACACUGAUGCAUUCAGCGAGUCGU-CU---C------C---C----U----UG-ACCGAGAGGUCCGGGUAAUCUUGUGAACUUGCAUCGUGAUGGGGAUAGAUUAUUGCAACUAUUAAUCUUCAACGAGGAAUUCCUAGUAAGCGUG-U-GUCAUCAGCGCACG-UUGAUUACGUCCCUGCCCUUUGUACACACCGCCCGUCGCUCCUACCGAUUGAAUGAUCCGGUGAG-GCCCC----CGG-A--CU-GCG-G-CGC-C--GCC---G-C-UGGUUCUCC--AG-C---GCUG-GCGU-C-GC--G
((....(((((.............((.....(..(((.....)))..)......))..........(-(-----...-.-..-.--.-.-...))..(((.(((.((........(((-(..-.-.--.-.--.--.---------.-----.-....-..-..-))))......)).))).).).)...((((.((((...---.-.)-)))))))..)))))...))........(((....(((....((((((((.......)))-)))))-)))......)))...(((.((((....))))....-)))....((.(((..........))).)).(.((....)-).)................(.(((....((((.....))).)))))..............((((((((((...-.-.-..-..))))))).)))......(((-.(...........)).))........--.(--((((..-...-.-(.-((((.....((-....-)).--......-))))))))))..-.-..................(.-(.......(.-((...(((..(-.-...(-(---(---(--(---(-.(-.-(-((-.-(-(----((.((-(..-..-.---.--)))-...))-)).-)--)-)-.-)-.-))-)))--)-..-.-(--(-(-(-(...-..---.(-(.(((((-(-.-----.-.....-.)-)--))-))-.)--).-..-...)-)-)))..((((((.((......-.((..((.......-)).-(((--..--.-.))-)......))......)).))..))))....-....(((((-((((((.-............-..)))))).))))).....)....(((((((..(.-..((((..(((.(((((.((...((........))......)).))))).))).......((....))...))-)).-.)..))).)))..))))...)).)....((((((....(...((((.........-))))...).))))))..........(-((.((.(((..-((((((((.-(-(---(--...-.-.-...-))-)))))))))..)))...-((....))-...)).....))).).).(((.--..-...((((....)))-)....)-))........(((-((.(((((((..((..(((((..-(((.-(-(((((....-..((........)).........-.(((((.(...-.(((((...........((.(.....)))........-...---)))))...((.(((..((.((((((....(((.(((((....)))..(.((......)))...)).))).....(((..((..((((..(((.--.(.---(-(--(-(--(.-.-...-)))-)-)).-----.---..--)))..)))).))..(..-((-(((....-.))))).....)...))).....))).)))....-.))))))).....).))-)))...-)).)))).))).(.(.((((.(.......(...(.-..---.------(---(----(----.(-(((....)))).)))....))........).))))..)...(....(((((((........)))))))....)..)..))))).....((((((-(-(.......))))))-))......))...)))))))))).)).......................................-.....----...-.--.(-(((-(-((.-(--(.(---(-(-(((....))--))-)---).))-.)))-)-))--)
>AF102370 Pavlova pinguis 
UUUAUUUGAUGGUACCUUACUACUUGGAUAACCGUAGUAAUUCUAGAGCUAAUACAUGCAGGCAGUC-C-----CGA-C-UU-C--G-G-AAGGGUAGUAUUUAUUAGAUAAGAAACC-GAC-C-C--G-G--C--U---------U--G--C-CGGU-UG-UG-UGCUGAGUCAUACUAACUUUUCGAAUCGCACGAGCUU---G-UC-UCGGCGAUGGUUCAUUCAAAUUUCUGCCCUAUCAGCUUUCGAUGGUAGGAUAGAGGCCU-ACCAU-GGCGUUAACGGGUAACGGAGAAUUAGGGUUCGAUU-CCGGAGAGGGAGCCUGAGAGACGGCUACCACAUCCAAGG-AAGGCAGCAGGCGCGCAAAUUACCC-AAUCCUGACACAGGGAGGUAGUGACAAGAAAUAACAAUACAGGGCUC-U-U-CG-AGUCUUGUAAUUGGAAUGAGUA-CAAUUUAAAUCCCUUAACGAGGAUCC--AU--UGGAGG-GCA-A-GU-CUGGUGCCAGC-AGCC-GCG--GUAAUU-CCAGCUCCAAUA-G-CGUAUAUUAAAGUUGUUGCA-GUUAAAAAGC-UCGUAGUCGGA-U-UUCG-G---G---U--U---G-GC-G-C-GG-U-C-G----GUCUG-CCG-UU-G---G--GUA-UGCAC-U-G-A-CU-G-U-C-GCCU-UCC--U-UU-C--------C-GGGG-UA-GAU---C-GUGC-G-U-----U-UACUC-GU-G--CG-UU-U------CU-CCUC---G--CGUUUACUUUGAGAAAA-UCAGAGUGUUCAAA-GCA-GGC--CU--U-UGC-CAUUGUAUGUGUUAGCAUGGGAUAAUGGAA-UAGGACUCU-GGUGCUA-UUUUGUUGGUUU-CGAACGCC-GGGGUAAUGAUUAAUAGGGACAGUCA-GGGGCACUCGUAUUCCGUAGAGAGAGGUGAAAUUCUUAGACCCACGGAAGACGCACUACUGCGAAAGCAUUUG-CCA-GGGAUGUUUUCACUGAUCAAGAACGAAAGUUAGGGGAUCGAAGAUGAUCAGAUAC-CGUCGUAGUCUUAACCAUAAACCAUG-CCGACCAGGGA-UUGGUGGGU-G-U---C--G---U-U-U-UUGA-CUCCAUCAGCACCUUUC-GAGAAACC-AGAGUCUUUGGGUUCCGGGGGG--AG-UAUGGUCGCAAGGC-UGAAAC-UUAAAGGAAUUGA-CGGAAGGGCACCACCAGGCGUGG-AGCC-U-GCGGCUUAA-UUUGACUCAACACGGGGAAACUU-ACCAGGUCCAG-ACAUUGUGAGGAUUGACAGAUUGAGAGCUCUUUCUUG-AUU---CAAUGGGUGGUGGUGCAUGGCCGUUCUUAGUUGGUGGAGUGAUUUGUCUGGUUAAUUCCGUUAACGAACGAGACCUUAACCUGCUAAAUAG-U--C-CG--C-GU-A-AC-CC-U-UG--GUU-GCG-U-----C-G-UUG-GCUUCUUAGAGGGACUG-UC-GGUAUCC-AACCGACGGAAGUUUGAGGCAAUAACAGGUCUGU-GAUGCCCUUAGAUGUCC-UGGGCC-GCACGCGCGCUACACUGACGCAUUCAUCGA---GU-UC-A-C--C-U-U---C----C----UGCAUCGAGAGGUGUGGGUAAUCUGUUGAACCUGCGUCGUGAUGGGGAUAGAUUAUUGCAAUUAUUAAUCUUCAACGAGGAAUGCCUAGUAAGCGUG-A-GUCAUCAGCUCGCG-UUGAUUACGUCCCUGCCCUUUGUACACACCGCCCGUCGCUCCUACCGAUUGGAUGGUCCGGUGAG-GNUUU----CGG-A--UU-G-GCG-C-A-UU-G-----G-U-UG-GUUUCC--GA-C---GGGU-GCGC----C--G
((....(((((.............((.....(..(((.....)))..)......))..........(-(-----...-.-..-.--.-.-...))..(((.(((.((........(((-(..-.-(--.-.--.--.---------.--)--.-....-..-..-))))......)).))).).).)...((((.((((...---.-.)-)))))))..)))))...))........(((....(((....((((((((.......)))-)))))-)))......)))...(((.((((....))))....-)))....((.(((..........))).)).(.((....)-).)................(.(((.-..((((.....))).)))))..............((((((((((...-.-.-..-..))))))).)))......(((-.(...........)).))........--.(--((((..-...-.-(.-((((.....((-....-)).--......-))))))))))..-.-..................(.-(.......(.-((...(((..(-.-...(-(---(---.--.---.-.(-.-(-((-.-(-(----((.((-(..-..-.---.--)))-...))-)-)-.-))-)-.-)-.)))-...--(-..-.--------.-(...-..-...---.-((((-(-.-----.-.....-.)-)--))-).-.------.)-....---)--..((((((.((......-.((..((.......-)).-(((--..--.-.))-)......))......)).))..))))....-....(((((-((((((.-............-..))))))-))))).....)....(((((((..(.-..((((..(((.(((((.((...((........))......)).))))).))).......((....))...))-)).-.)..))).)))..))))...)).)....((((((....(...((((.........-))))...).))))))..........(-((.((.(((..-((((((((.-(-(---(--.---.-.-.-..))-)))))))))..)))...-(......)-...)).....))).).).(((.--..-...((((....)))-)....)-))........(((-((.(((((((..((..(((((..-(((.-(-(((((....-..((........)).........-.(((((.(...-.(((((...........((.(.....)))........-...---)))))...((.(((..((.((((((....(((.(((((....)))..(.((......)))...)).))).....((((.((..((((..((-.--.-((--(-(.-.-..-..-.-..--..)-)))-.-----.-.-...-.))..)))).))..(..-((-(((....-.))))).....)..)))).....))).)))....-.))))))).....).))-)))...-)).)))).))).(.(.((((.(.......(---(.-..-.-.--.-.-(---(----(----...(((....)))..)))....))........).))))..)...(....(((((((........)))))))....)..)..))))).....((((((-(-(.......))))))-))......))...)))))))))).)).......................................-.....----...-.--..-.-...-(-.-.(-(-----.-(-(.-..(...--.)-.---..))-.)).----.--)
>JF714236 Diacronema lutheri 
UUUAUUUGAUGGUACCUUACUACUUGGAUACCCGUAGUAAUUCUAGAGCUAAUACAUGCAGGCAGUC-C-----CGA-CGUU-U--G-G-A-GGGAUGUAUUUAUUAGAUAAGGAACC-AAC-C-C--GGGCGC--A---------A-GC--C-CGGU-UG-CG-UGCUGAGUCAUACUAACUGUUCGAAUCGCAUGGCAUC---U-CG-CCGGCGAUGGUUCAUUCAAAUUUCUGCCCUAUCAGCUUUCGAUGGUAGGAUAGAGGCCU-ACCAU-GGCGUUAACGGGUAACGGGGAAUUAGGGUUCGAUU-CCGGAGAGGGAGCCUGAGAGACGGCUACCACAUCCAAGG-AAGGCAGCAGGCGCGCAAAUUACCC-AAUCCUGACACAGGGAGGUAGUGACAAGAAAUAACAAUACAGGGCUC-U-U-CG-AGUCUUGUAAUUGGAAUGAGUA-CAAUUUAAAUCCCUUAACGAGGAUCC--AU--UGGAGG-GCA-A-GU-CUGGUGCCAGC-AGCC-GCG--GUAAUU-CCAGCUCCAAUA-G-CGUAUAUUAAAGUUGUUGCA-GUUAAAAAGC-UCGUAGUCGGA-U-UUCG-G---G---C--U---G-GU-C-G-UG-C-G-G----GUCUG-CCG-UU-G---G--GUA-UGUAC-UUG-C-GU-C-G-U-C-CG-GUC--A-GU-A-U--GGCGU--AGG------U---G--CGU-C-GCCUCGU-UGAUUCGU-G--UG-CG-U----C-GU-UCUCUGCGCCCGUUUACUUUGAGAAAA-UCAGAGUGUUCAAA-GCA-GGC--CU--U-UGC-CAUUGUAUGUGUUAGCAUGGGAUAAUGGAA-UAGGACCUU-GGUGCUA-UUUUGUUGGUUU-CGAACGCC-GAGGUAAUGAUGAAUAGGGACAGUCA-GGGGCACUCGUAUUCCGUAGAGAGAGGUGAAAUUCUUAGACCCACGGAAGACGCACUACUGCGAAAGCAUUUG-CCA-GGGAUGUUUUCACUGAUCAAGAACGAAAGUUAGGGGAUCGAAGAUGAUCAGAUAC-CGUCGUAGUCUUAACCAUAAACCAUG-CCGACCAGGGA-UUGGUGGUU-G-U---C--A---UCU-U-U-GA-CAUCAUCAGCACCUUUC-GAGAAAUC-AGAGUCUUUGGGUUCCGGGGGG--AG-UAUGGUCGCAAGGC-UGAAAC-UUAAAGGAAUUGA-CGGAAGGGCACCACCAGGCGUGG-AGCC-U-GCGGCUUAA-UUUGACUCAACACGGGGAAACUU-ACCAGGUCCAG-ACAUUGUGAGGAUUGACAGAUUGAGAGCUCUUUCUUG-AUU---CAAUGGGUGGUGGUGCAUGGCCGUUCUUAGUUGGUGGAGUGAUUUGUCUGGUUAAUUCCGUUAACGAACGAGACCUUACCCUGCUAAAUAG-U-CC----UC-GU-A-AC-CA-C-UGC-GUU-GCG-U-----G-C-UUG-GCUUCUUAGAGGGACUA-UC-GGUAUCC-AACCGAUGGAAGUUUGAGGCAAUAACAGGUCUGU-GAUGCCCUUAGAUGUUC-UGGGCC-GCACGCGCGCUACACUGACGCAUUCAUCGA---GU-CG---U----A-----C----C----UGCAUCGAAAGGUGUGGGCAAUCUGUUGAACCUGCGUCGUGAUGGGGAUAGAUUAUUGCAAUUCUUAAUCUUCAACGAGGAAUGCCUAGUAAGCGUG-A-GUCAUCAGCUCGCG-UUGAUUACGUCCCUGCCCUUUGUACACACCGCCCGUCGCUCCUACCGAUUGGAUGGUCCGGUGAG-GUUUU----CGG-A--CU-G-GCG-CAG-U--G-CC--G-A-GG-UUCGCC--UU-G-G-UGCU-GCGC----C--G
((....(((((.............((.....(..(((.....)))..)......))..........(-(-----...-....-.--.-.-.-.))..(((.(((.((........(((-(..-(-.--....).--.---------.-..--.-....-..-..-))))......)).))).).).)...((((.((((...---.-.)-)))))))..)))))...))........(((....(((....((((((((.......)))-)))))-)))......)))...(((.((((....))))....-)))....((.(((..........))).)).(.((....)-).)................(.(((.-..((((.....))).)))))..............((((((((((...-.-.-..-..))))))).)))......(((-.(...........)).))........--.(--((((..-...-.-(.-((((.....((-....-)).--......-))))))))))..-.-..................(.-(.......(.-((...(((..(-.-....-(---(---(--(---(-((-.-(-((-.-(-(----((.((-(..-..-.---.--)))-...))-)).-)-))-.-.-)-)-))-)))--.-..-.-(--(....--...------.---.--((.-(-..((((.-.......)-)--))-.)-.----)-).-........))..((((((.((......-.((..((.......-)).-(((--..--.-.))-)......))......)).))..))))....-....(((((-((((((.-............-..))))))-))))).....)....(((((((..(.-..((((..(((.(((((.((...((........))......)).))))).))).......((....))...))-)).-.)..))).)))..))))...)).)....((((((....(...((((.........-))))...).))))))..........(-((.((.(((..-((((((((.-(-(---(--.---...-.-.-))-)))))))))..)))...-((....))-...)).....))).).).(((.--..-...((((....)))-)....)-))........(((-((.(((((((..((..(((((..-(((.-(-(((((....-..((........)).........-.(((((.(...-.(((((...........((.(.....)))........-...---)))))...((.(((..((.((((((....(((.(((((....)))..(.((......)))...)).))).....((((.((..((((..((-.-(.----.(-((-(-(.-(.-.-...-).)-).)-)-----)-.-...-)))..)))).))..(..-((-(((....-.))))).....)..)))).....))).)))....-.))))))).....).))-)))...-)).)))).))).(.(.((((.(.......(---(.-..---.----.-----(----(----...(((....)))..)).....))........).))))..)...(....(((((((........)))))))....)..)..))))).....((((((-(-(.......))))))-))......))...)))))))))).)).......................................-.....----...-.--..-.-..(-(..-.--(-((--.-.-((-......--))-.-.-))).-..))----.--.
>AM491003 Prymnesium pigrum 
UUUAUUUGAUGGUACCUUACUACUUGGAUAACCGUAGUAAUUCUAGAGCUAAUACAUGCAGGAAGUC-C-----CGA-C-UU-U--G-GAA-GGGAUGUAUUUAUUAGAUAAGAGACC-AAU-C-C--G-G--C--U---------U--G--C-CGGU-UG-CG-UGCUGAGUCACAAUAACUGCUCGAAUCGCAUGGCCUU---G-CG-CCGGCGAUGGUUCAUUCAAAUUUCUGCCCUAUCAGCUUUCGAUGGUAGGAUCGAGGCCU-ACCAU-GGCGUUAACGGGUAACGGAGAAUUAGGGUUCGAUU-CCGGAGAGGGAGCCUGAGAAAUGGCUACCACAUCCAAGG-AAGGCAGCAGGCGCGUAAAUUGCCCGAAUCCUGACACAGGGAGGUAGUGACAAGAAAUAACAAUACAGGGCUA-U-U-UU-AGUCUUGUAAUUGGAAUGAGUA-CAAUUUACAUCUCUUCACGAGGAUCA--AU--UGGAGG-GCA-A-GU-CUGGUGCCAGC-AGCC-GCG--GUAAUU-CCAGCUCCAAUA-G-CGUAUAUUAAAGUUGUUGCA-GUUAAAACGC-UCGUAGUCGGA-U-UUCG-G---G---G--C---G-GC-UUU--G-C-C-G----GUCUG-CCG-CU-G---G--GUA-UGCAC-UGG-U--G-A-G-G-G-CG-UCC--U-UC-C-U--U-C-C-GGAG-AC---UG-GCCCUAC-U-C-----U-UAGCU-GA-G--CG-GG-GU--CG-GG-AAUC-G-GAUCGUUUACUUUGAAAAAA-UCAGAGUGUUUCAA-GCA-GGC--AGU-U-UGC-UCUUGCAUGGAUUAGCAUGGGAUAAUGAAA-UAGGACUUU-GGUGCUA-UUUUGUUGGUUU-CGAACACC-AGAGUAAUGAUUAACAGGGACAGUCA-GGGGCACUCGUAUUCCGCCGAGAGAGGUGAAAUUCUCAGACCAGCGGAAGACGAACCACUGCGAAAGCAUUUG-CCA-GGGAUGUUUUCACUGAUCAAGAACGAAAGUUAGGGGAUCGAAGACGAUCAGAUAC-CGUCGUAGUCUUAACCAUAAACCAUG-CCGACUAGGGA-UCGGCGGAA-G-U---C--C---U-CUUUU-GA-CUCCGUCGGCACCUUGA-GGGAAACU-AUAGUCUUUGGGUUCCGGGGGG--AG-UAUGGUCGCAAGGC-UGAAAC-UUAAAGGAAUUGA-CGGAAGGGCACCACCAGGAGUGG-AGCC-U-GCGGCUUAA-UUUGACUCAACACGGGGAAACUU-ACCAGGUCCAG-ACAUUGUGAGGAUUGACAGAUUGAGAGCUCUUUCUUG-AUU---CGAUGGGUGGUGGUGCAUGGCCGUUCUUAGUUGGUGGAGUGAUUUGUCUGGUUAAUUCCGUUAACGAACGAGACCUUAGCCUAUUAAAUAGUG--A-CG--C-G--A-A--CA-C-UUU-GUU-G-G-CG----G-U-UC--ACUUCUUAGAGGGACAA-CU-UGUCUUC-AACAAGUGGAAGUUUGAGGCAAUAACAGGUCUGU-GAUGCCCUUAGAUGUUC-UGGGCC-GCACGCGCGCUACACUGAUGCACUCAACGA---GU-CU-U-C----G-C---C----U----UG-GCCGGAAGGUCCGGGAAACCUUUUGAACUUGCAUCGUGAUGGGGAUAGAUUAUUGCAACUAUUAAUCUUGAACGAGGAAUUCCUAGUAAGCGCA-U-GUCAUCAGCGUGCG-UUGAUUACGUCCCUGCCCUUUGUACACACCGCCCGUCGCUCCUACCGAUUGAAUGAUCCGGUGAG-GCCCC----CGG-A--CU-GUG-G-CAA-C--G-CA--G-A-UGGUUCGCC--AU-C---CGCG-AUGC-C-GC--G
((....(((((.............((.....(..(((.....)))..)......))..........(-(-----...-.-..-.--.-...-.))..(((.((((((........(((-(..-.-(--.-.--.--.---------.--)--.-....-..-..-))))......)))))).).).)...((((.((((...---.-.)-)))))))..)))))...))........(((....(((....((((((((.......)))-)))))-)))......)))...(((.((((....))))....-)))....((.(((..........))).)).(.((....)-).)................(.(((....((((.....))).)))))..............((((((((((...-.-.-..-..))))))).)))......(((-.(...........)).))........--.(--((((..-...-.-(.-((((.....((-....-)).--......-))))))))))..-.-..................(.-(.......(.-((...(((..(-.-...(-(---(---(--(---(-.(-.((--(-.-(-(----((.((-(..-..-.---.--)))-...))-)).-)--)-)-.-)-.-))-)))--)-..-.-(--(-(-(-((..-..---.(-(.(((((-(-.-----.-.....-.)-)--))-))-.)--).-..-..))-)-)))..((((((.((......-.((..((.......-)).-(((--...-.-.))-)......))......)).))..))))....-....(((((-((((((.-............-..))))))-))))).....)....(((((((..(.-..((((..(((.(((((.((...((........))......)).))))).))).......((....))...))-)).-.)..))).)))..))))...)).)....((((((....(...((((.........-))))...).))))))..........(-((.((.(((..-((((((((.-(-(---(--.---.-.....-))-)))))))))..)))...-((....))-...)).....))).).).(((.--..-...((((....)))-)....)-))........(((-((.(((((((..((..(((((..-(((.-(-(((((....-..((........)).........-.(((((.(...-.(((((...........((.(.....)))........-...---)))))...((.(((..((.((((((....(((.(((((....)))..(.((......)))...)).))).....((((.((..((((..(((.--.-((--(-(--(-(--((-.-..)-)))-)-)-))----.-.-..--)))..)))).))..(..-((-(((....-.))))).....)..)))).....))).)))....-.))))))).....).))-)))...-)).)))).))).(.(.((((.(.......(---(.-..-.-.----.-(---(----(----.(-(((....)))).)))....))........).))))..)...(....(((((((........)))))))....)..)..))))).....((((((-(-(.......))))))-))......))...)))))))))).)).......................................-.....----...-.--.(-(((-(-((.-(--(-((--(-(-(((....))--))-)---))))-.)))-)-))--)
>KX056536 Gephyrocapsa parvula 
UUUAUUUGAUGGUACCUUGCUACUUGGAUAACCGUAGUAAUUCUAGAGCUAAUACAUGCAGGAGUUC-C-----CGA-C-UCAC--G-G-A-GGGAUGUAUUUAUUAGAUAAGAAACC-AAA-C-C--G-G--U--C---------U-----C-CGGU-UG-CG-UGCUGAGUCAUAAUAACUGCUCGAAUCGCACGGCUCU---A-CG-CCGGCGAUGGUUCAUUCAAAUUUCUGCCCUAUCAGCUUUCGAUGGUAGGAUAGAGGCCU-ACCAU-GGCGUUAACGGGUAACGGAGAAUUAGGGUUCGAUU-CCGGAGAGGGAGCCUGAGAAAUGGCUACCACAUCCAAGG-AAGGCAGCAGGCGCGUAAAUUGCCCGAAUCCUGACACAGGGAGGUAGUGACAAGAAAUAACAAUACAGGGCUA-U-U-UU-AGUCUUGUAAUUGGAAUGAGUA-CAAUUUACAUCUCUUCACGAGGAUCA--AU--UGGAGG-GCA-A-GU-CUGGUGCCAGC-AGCC-GCG--GUAAUU-CCAGCUCCAAUA-G-CGUAUAUUAAAGUUGUUGCA-GUUAAAACGC-UCGUAGUCGGA-U-UUCG-G---G---G--C---G-GG-C-C--GAC-C-G----GUCUG-CCG-AU-G---G--GUA-UGCAC-UGG-C--C-G-G-C-G-CG-UCC--U-UC-C-A--C-C-C-GGAG-AC---CG-CGCCUAC-U-C-----U-UAACU-GA-G--CG-GG-CG--CG-GG-AGAC-G-GGUCUUUUACUUUGAAAAAA-UCAGAGUGUUUCAA-GCA-GGC--AG--U-CGC-UCUUGCAUGGAUUAGCAUGGGAUAAUGAAA-UAGGACUCU-GGUGCUA-UUUUGUUGGUUU-CGAACACC-GGAGUAAUGAUUAACAGGGACAGUCA-GGGGCACUCGUAUUCCGCCGAGAGAGGUGAAAUUCUCAGACCAGCGGAAGACGAACCACUGCGAAAGCAUUUG-CCA-GGGAUGUUUUCACUGAUCAAGAACGAAAGUUAGGGGAUCGAAGACGAUCAGAUAC-CGUCGUAGUCUUAACCAUAAACCAUG-CCGACUAGGGA-UUGGAGGAU-G-U---U--CCA-U-U-UGU-GA-CUCCUUCAGCACCUUUC-GGGAAACU-AAAGUCUUUGGGUUCCGGGGGG--AG-UAUGGUCGCAAGGC-UGAAAC-UUAAAGGAAUUGA-CGGAAGGGCACCACCAGGAGUGG-AGCC-U-GCGGCUUAA-UUUGACUCAACACGGGGAAACUU-ACCAGGUCCAG-ACAUUGUGAGGAUUGACAGAUUGAGAGCUCUUUCUUG-AUU---CGAUGGGUGGUGGUGCAUGGCCGUUCUUAGUUGGUGGAGUGAUUUGUCUGGUUAAUUCCGUUAACGAACGAGACCGCAGCCUGCUAAAUAGCG--A-CG--C-G--A-A--CC-C-UCC-GUU-C-G-C-----U-G-GA--GCUUCUUAGAGGGACAA-CU-UGUCUUC-AACAAGUGGAAGUUCGCGGCAAUAACAGGUCUGU-GAUGCCCUUAGAUGUUC-UGGGCC-GCACGCGCGCUACACUGAUGCACUCAACGA---GU-CU---A------U---CACC-U----UG-ACCGAGAGGUCCGGGUAAUCUUUUGAAAUUGCAUCGUGAUGGGGAUAGAUUAUUGCAACUAUUAAUCUUCAACGAGGAAUUCCUAGUAAGCGUG-U-GUCAUCAGCGCACG-UUGAUUACGUCCCUGCCCUUUGUACACACCGCCCGUCGCUCCUACCGAUUGAAUGAUCCGGUGAG-GCCCC----CGG-A--CU-GCG-G-CGC-C--G-CA--G-C-UGGUUCUCC--AG-C---CGCG-ACGC-C-GC--G
((....(((((.............((.....(..(((.....)))..)......))..........(-(-----...-.-....--.-.-.-.))..(((.((((((........(((-(..-.-.--.-.--.--.---------.-----.-....-..-..-))))......)))))).).).)...((((.((((...---.-.)-)))))))..)))))...))........(((....(((....((((((((.......)))-)))))-)))......)))...(((.((((....))))....-)))....((.(((..........))).)).(.((....)-).)................(.(((....((((.....))).)))))..............((((((((((...-.-.-..-..))))))).)))......(((-.(...........)).))........--.(--((((..-...-.-(.-((((.....((-....-)).--......-))))))))))..-.-..................(.-(.......(.-((...(((..(-.-...(-(---(---(--(---(-.(-.-(--(..-(-(----((.((-(..-..-.---.--)))-...))-)).-.--)-)-.-)-.-))-)))--)-..-.-(--(-(-(-(...-..---.(-(.(((((-(-.-----.-.....-.)-)--))-))-.)--).-..-...)-)-)))..((((((.((......-.((..((.......-)).-(((--..--.-.))-)......))......)).))..))))....-....(((((-((((((.-............-..))))))-))))).....)....(((((((..(.-..((((..(((.(((((.((...((........))......)).))))).))).......((....))...))-)).-.)..))).)))..))))...)).)....((((((....(...((((.........-))))...).))))))..........(-((.((.(((..-((((((((.-(-(---(--...-.-.-...-))-)))))))))..)))...-((....))-...)).....))).).).(((.--..-...((((....)))-)....)-))........(((-((.(((((((..((..(((((..-(((.-(-(((((....-..((........)).........-.(((((.(...-.(((((...........((.(.....)))........-...---)))))...((.(((..((.((((((....(((.(((((....)))..(.((......)))...)).))).....(((..((..((((..(((.--.-.(--(-(--(-(--(.-.-...-)))-)-)-)-----.-.-..--)))..)))).))..(..-((-(((....-.))))).....)...))).....))).)))....-.))))))).....).))-)))...-)).)))).))).(.(.((((.(.......(---(.-..---.------(---(...-.----.(-(((....))))..))....))........).))))..)...(....(((((((........)))))))....)..)..))))).....((((((-(-(.......))))))-))......))...)))))))))).)).......................................-.....----...-.--.(-(((-(-((.-(--(-((--(-(-(((....))--))-)---))))-.)))-)-))--)
>HQ877901 Emiliania huxleyi 
UUUAUUUGAUGGUACCUUGCUACUUGGAUAACCGUAGUAAUUCUAGAGCUAAUACAUGCAGGAGUUC-C-----CGA-C-UCAC--G-G-A-GGGAUGUAUUUAUUAGAUAAGAAACC-AAA-C-C--G-G--U--C---------U-----C-CGGU-UG-CG-UGCUGAGUCAUAAUAACUGCUCGAAUCGCACGGCUCU---A-CG-CCGGCGAUGGUUCAUUCAAAUUUCUGCCCUAUCAGCUUUCGAUGGUAGGAUAGAGGCCU-ACCAU-GGCGUUAACGGGUAACGGAGAAUUAGGGUUCGAUU-CCGGAGAGGGAGCCUGAGAAAUGGCUACCACAUCCAAGG-AAGGCAGCAGGCGCGUAAAUUGCCCGAAUCCUGACACAGGGAGGUAGUGACAAGAAAUAACAAUACAGGGCUA-U-U-UU-AGUCUUGUAAUUGGAAUGAGUA-CAAUUUACAUCUCUUCACGAGGAUCA--AU--UGGAGG-GCA-A-GU-CUGGUGCCAGC-AGCC-GCG--GUAAUU-CCAGCUCCAAUA-G-CGUAUAUUAAAGUUGUUGCA-GUUAAAACGC-UCGUAGUCGGA-U-UUCG-G---G---G--C---G-GG-C-C--GAC-C-G----GUCUG-CCG-AU-G---G--GUA-UGCAC-UGG-C--C-G-G-C-G-CG-UCC--U-UC-C-A--C-C-C-GGAG-AC---CG-CGCCUAC-U-C-----U-UAACU-GA-G--CG-GG-CG--CG-GG-AGAC-G-GGUCUUUUACUUUGAAAAAA-UCAGAGUGUUUCAA-GCA-GGC--AG--U-CGC-UCUUGCAUGGAUUAGCAUGGGAUAAUGAAA-UAGGACUCU-GGUGCUA-UUUUGUUGGUUU-CGAACACC-GGAGUAAUGAUUAACAGGGACAGUCA-GGGGCACUCGUAUUCCGCCGAGAGAGGUGAAAUUCUCAGACCAGCGGAAGACGAACCACUGCGAAAGCAUUUG-CCA-GGGAUGUUUUCACUGAUCAAGAACGAAAGUUAGGGGAUCGAAGACGAUCAGAUAC-CGUCGUAGUCUUAACCAUAAACCAUG-CCGACUAGGGA-UUGGAGGAU-G-U---U--CCA-U-U-UGU-GA-CUCCUUCAGCACCUUUC-GGGAAACU-AAAGUCUUUGGGUUCCGGGGGG--AG-UAUGGUCGCAAGGC-UGAAAC-UUAAAGGAAUUGA-CGGAAGGGCACCACCAGGAGUGG-AGCC-U-GCGGCUUAA-UUUGACUCAACACGGGGAAACUU-ACCAGGUCCAG-ACAUUGUGAGGAUUGACAGAUUGAGAGCUCUUUCUUG-AUU---CGAUGGGUGGUGGUGCAUGGCCGUUCUUAGUUGGUGGAGUGAUUUGUCUGGUUAAUUCCGUUAACGAACGAGACCGCAGCCUGCUAAAUAGCG--A-CG--C-G--A-A--CC-C-UCC-GUU-C-G-C-----U-G-GA--GCUUCUUAGAGGGACAA-CU-UGUCUUC-AACAAGUGGAAGUUCGCGGCAAUAACAGGUCUGU-GAUGCCCUUAGAUGUUC-UGGGCC-GCACGCGCGCUACACUGAUGCACUCAACGA---GU-CU---A------U---CACC-U----UG-ACCGAGAGGUCCGGGUAAUCUUUUGAAAUUGCAUCGUGAUGGGGAUAGAUUAUUGCAACUAUUAAUCUUCAACGAGGAAUUCCUAGUAAGCGUG-U-GUCAUCAGCGCACG-UUGAUUACGUCCCUGCCCUUUGUACACACCGCCCGUCGCUCCUACCGAUUGAAUGAUCCGGUGAG-GCCCC----CGG-A--CU-GCG-G-CGC-C--G-CA--G-C-UGGUUCUCC--AG-U---CGCG-ACGC-C-GC--G
((....(((((.............((.....(..(((.....)))..)......))..........(-(-----...-.-....--.-.-.-.))..(((.((((((........(((-(..-.-.--.-.--.--.---------.-----.-....-..-..-))))......)))))).).).)...((((.((((...---.-.)-)))))))..)))))...))........(((....(((....((((((((.......)))-)))))-)))......)))...(((.((((....))))....-)))....((.(((..........))).)).(.((....)-).)................(.(((....((((.....))).)))))..............((((((((((...-.-.-..-..))))))).)))......(((-.(...........)).))........--.(--((((..-...-.-(.-((((.....((-....-)).--......-))))))))))..-.-..................(.-(.......(.-((...(((..(-.-...(-(---(---(--(---(-.(-.-(--(..-(-(----((.((-(..-..-.---.--)))-...))-)).-.--)-)-.-)-.-))-)))--)-..-.-(--(-(-(-(...-..---.(-(.(((((-(-.-----.-.....-.)-)--))-))-.)--).-..-...)-)-)))..((((((.((......-.((..((.......-)).-(((--..--.-.))-)......))......)).))..))))....-....(((((-((((((.-............-..))))))-))))).....)....(((((((..(.-..((((..(((.(((((.((...((........))......)).))))).))).......((....))...))-)).-.)..))).)))..))))...)).)....((((((....(...((((.........-))))...).))))))..........(-((.((.(((..-((((((((.-(-(---(--...-.-.-...-))-)))))))))..)))...-((....))-...)).....))).).).(((.--..-...((((....)))-)....)-))........(((-((.(((((((..((..(((((..-(((.-(-(((((....-..((........)).........-.(((((.(...-.(((((...........((.(.....)))........-...---)))))...((.(((..((.((((((....(((.(((((....)))..(.((......)))...)).))).....(((..((..((((..(((.--.-.(--(-(--(-(--(.-.-...-)))-)-)-)-----.-.-..--)))..)))).))..(..-((-(((....-.))))).....)...))).....))).)))....-.))))))).....).))-)))...-)).)))).))).(.(.((((.(.......(---(.-..---.------(---(...-.----.(-(((....))))..))....))........).))))..)...(....(((((((........)))))))....)..)..))))).....((((((-(-(.......))))))-))......))...)))))))))).)).......................................-.....----...-.--.(-(((-(-((.-(--(-((--(-(-(((....))--))-)---))))-.)))-)-))--)
>X77475 Phaeocystis pouchetii 
UUUCUUUGAUGGUACCUUGCUACUUGGAUACCCGUAGUAAUUCUAGAGCUAAUACAUGCAGGACUGC-C-----CGA-C-UU-C--G-G-AAGGGCUGUAUUUAUUAGAUAAGAAACC--AU-CUC--G-G-GU--C---------C--GC-C-CGGU-UG-UG-UGCUGAGUCAUAAUAACUGCUCGAAUCGCACGGCUCU---A-CG-CCGGCGAUGGUUCAUUCAAAUUUCUGCCCUAUCAGCUUUCGAUGGUAGGAUAGAGGCCU-ACCAU-GGCGUUAACGGGUAACGGAGAAUUAGGGUUCGAUU-CCGGAGAGGGAGCCUGAGAAAUGGCUACCACAUCCAAGG-AAGGCAGCAGGCGNGUAAAUUGCCCGAAUCCUGACACAGGGAGGUAGUGACAAGAAAUAACAAUACAGGGCUACU-U-CU-AGUCUUGUAAUUGGAAUGAGUA-CAACUUACAUCUCUUCACGAGGAUCA--AU--UGGAGG-GCA-A-GU-CUGGUGCCAGC-AGCC-GCG--GUAAUU-CCAGCUCCAAUA-G-CGUAUAUUAAAGUUGUUGCA-GUUAAAAAGC-UCGUAGUCGGA-U-UUCG-G---G---U--C---G-GG-C-C--GAG-C-G----GUCUG-CCG-AU-G---G--GUACUGCAC-UGU-U--U-G-G-C-G-CG-GCC--U-UC-U-U--U-C-C-GGAG-AC---CG-CGGCUAC-U-C-----U-UAACU-GA-G--CG-GG-CG--UG-GG-AGAC-G-GAUCGUUUACUUUGAAAAAA-UCAGAGUGUUUCUA-GCA-GGC--AGC-U-CGC-UCUUGCAUAGGUUAGCAUGGGAUAAUUUAA-UAGGACUCU-GGUGCUA-UUUUGUUGGUUU-CGAACACC-GGAGUAAUGAUUAAAAGGGGCAGUCA-GGGGCACUCGUAUUCCGUCGAGAGAGGUGAAAUUCUCAGACCAAUGGAAGACGAACCACUGCGAAAGCAUUUG-CCA-GGGAUGUUUUCACUGAUCAAGAACGAAAGUUAGGGGAUCGAAGACGAUCAGAUAC-CGUCGUAGUCUUAACCAUAAACCAUG-CCGACUAGGGA-UUGGAGGGU-G-U---U--C-G-U-U-U-C-GA-CCUCUUCAGCACCUUAC-GGGAAACU-AAAGUCUUUGGGUUCCGGGGGG--AG-UAUGGUCGCAAGGC-UGAAAC-UUAAAGGAAUUGA-CGGAAGGGCACCACCAGGAGUGG-AGCC-U-GCGGCUUAA-UUUGACUCAACACGGGGAAACUU-ACCAGGUCCAG-ACAUUGUUAGGAUUGACAGAUUGAGAGCUCUUUCUUG-AUU---CGAUGGGUGGUGGUGCAUGGCCGUUCUUAGUUGGUGGAGUGAUUUGUCUGGUUAAUUCCGUUAACGAACGAGACCGUAGCCUGCUAAAUAGUU--C-CG--C-G--A-A--CU-U-CUU-GUU-G-G-C-----G-G-UCG-ACUUCUUAGAGGGACAA-CU-UGUGACC-AACAAGUGGAAGUUUGCGGCAAUAACAGGUCUGU-GAUGCCCUUAGAUGUUC-UGGGCC-GCACGCGCGCUACACUGAAGCACUCAACGA---GU-CC---A------C---C----U----CG-ACCGACAGGUCUGGGAAACCUUUUGAAAUUGCUUCGUGAUGGGGAUAGAUUAUUGCAACUAUUAAUCUUCAACGAGGAAUUCCUAGUAAGCGCA-U-GUCAUCAGCGUGCG-UUGAUUACGUCCCUGCCCUUUGUACACACCGCCCGUCGCUCCUACCGAUUGAAUGAUCCGGUGAG-GCCCC----CGG-A--CU-GGG-G-CGA-C--G-CA--U-U-CGGUUCGCC--GG-A---CGCG-ACGC-U-CC--G
((....(((((.............((.....(..(((.....)))..)......))..........(-(-----...-.-..-.--.-.-...))..(((.((((((........(((--(.-...--.-.-..--.---------.--..-.-....-..-..-))))......)))))).).).)...((((.((((...---.-.)-)))))))..)))))...))........(((....(((....((((((((.......)))-)))))-)))......)))...(((.((((....))))....-)))....((.(((..........))).)).(.((....)-).)................(.(((....((((.....))).)))))..............((((((((((.....-.-..-..))))))).)))......(((-.(...........)).))........--.(--((((..-...-.-(.-((((.....((-....-)).--......-))))))))))..-.-..................(.-(.......(.-((...(((..(-.-...(-(---(---(--(---(-.(-.-(--((.-(-(----((.((-(..-..-.---.--)))....))-)).-)--)-)-.-)-.-))-)))--)-..-.-(--(-(-(-(...-..---.(-(..((((-(-.-----.-.....-.)-)--))-).-.)--).-..-...)-)-)))..((((((.((......-..(..((.......-)).-(((--...-.-.))-)......).......)).))..))))....-....(((((-((((((.-............-..))))))-))))).....)....(((((((..(.-..((((..(((.(((((.((...((........))......)).))))).))).......((....))...))-)).-.)..))).)))..))))...)).)....((((((....(...((((.........-))))...).))))))..........(-((.((.(((..-((((((((.-(-(---(--.-.-.-.-.-.-))-)))))))))..)))...-((....))-...)).....))).).).(((.--..-...((((....)))-)....)-))........(((-((.(((((((..((..(((((..-(((.-(-(((((....-..((........)).........-.(((((.(...-.(((((...........((.(.....)))........-...---)))))...((.(((..((.((((((....(((.(((((....)))..(.((......)))...)).))).....((((.((..((((..(((.--.-((--(-(--(-(--(.-.-...-)))-)-)-)-----)-.-...-)))..)))).))..(..-((-(((....-.))))).....)..)))).....))).)))....-.))))))).....).))-)))...-)).)))).))).(.(.((((.(.......(---(.-..---.------(---(----(----.(-(((....)))).)))....))........).))))..)...(....(((((((........)))))))....)..)..))))).....((((((-(-(.......))))))-))......))...)))))))))).)).......................................-.....----...-.--.(-(((-(-((.-(--(-((--(-(-(((....))--))-)---))))-.)))-)-))--)
>AM491018 Chrysochromulina cymbium 
UUUAUUUGAUGGUACCU-ACUACUUGGAUAACCGUAGUAAUUCUAGAGCUAAUACAUGCAGGAAGAC-C-----CGA-C-UU-C--G-G-AAGGGUUGUAUUUAUUAGAUAAGAAACC-AAU-CCA--G----C--U---------U--G--C-UGGU-UG-CG-UGCCGAGUCACAAUAACUGCUCGAAUCGCAUGGCUUC---A-CG-CCGGCGAUGGUUCAUUCAAAUUUCUGCCCUAUCAGCUUUCCAUGGUAGGAUCGAGGCCU-ACCAU-GGCGUUUACGGGUAACGGAGAAUUAGGGUUCGAUU-CCGGAGAGGGAGCCUGAGAGAUGGCUACCACAUCCAAGG-AAGGCAGCAGGCGCGUAAAUUGCCCGAAUCCUGACACAGGGAGGUAGUGACAAGAAAUAACAAUACAGGGCUU-C-U-AA-AGUCUUGUAAUUGGAAUGAGUA-CAAUUUACAUCUCUUCACGAGGAUCA--AU--UGGAGG-GCA-A-GU-CUGGUGCCAGC-AGCC-GCG--GUAAUU-CCAGCUCCAAUA-G-CGUAUAUUAAAGUUGUUGCA-GUUAGAACGC-UCGUAGUCGGA-U-UUCG-G---G---G--C---G-GG-C-C--GAC-C-G----GUCUG-CCG-AU-G---G--GUA-CGCAC-UGG-U--C-G-G-C-G-CG-UCC--U-UC-C-U--U-C-C-GGAG-AC---CG-UGCCUAC-U-C-----U-UAACU-GA-G--CG-GG-GG--CG-GG-AGAC-G-GAUCGUUUACUUUGAAAAAA-UCAGAGUGUUUCAA-GCA-GGC--AGC-U-CGC-UCUUGCAUGGAUUAGCAUGGGAUAAUGAAA-UAGGACUUU-GGUGCUA-UUUUGUUGGUUU-CGAACACC-GAAGUAAUGAUUAACAGGGACAGUCA-GGGGCACUCGUAUUCCGCCGAGAGAGGUGAAAUUCUCAGACCAGCGGAAGACGAACUACUGCGAAAGCAUUUG-CCA-GGGAUGUUUUCACUGAUCAAGAACGAAAGUUAGGGGAUCGAAGAGGAUCAGAUAC-CCUCGUAGUCUUAACCAUAAACCAUG-CCGACUAGGGA-UUGGAGGAU-G-U---U--C-ACA-UAU-C-GA-CUCCUUCAGCACCUUAC-GGGAAACU-AAAGUCUUUGGGUUCCGGGGGG--AG-UAUGGUCGCAAGGC-UGAAAC-UUAAAGGAAUUGA-CGGAAGGGCACCACCAGGUGUGG-AGCC-U-GCGGCUUAA-UUUGACUCAACACGGGGAAACUU-ACCAGGUCCAG-ACAUUGUGAGGAUUGACAGAUUGAGAGCUCUUUCUUG-AUU---CGAUGGGUGGUGGUGCAUGGCCGUUCUUAGUUGGUGGAGUGAUUUGUCUGGUUAAUUCCGUUAACGAACGAGACCUUAGCCUGCUAAAUAGUG--A-CG--C-G--A-A--CA-C-UUC-GGG-C-G-C-----G-GGCC--ACUUCUUAGAGGGACAA-CU-UGUCUUC-AACAAGUGGAAGUUUGAGGCAAUAACAGGUCUGU-GAUGCCCUUAGAUGUUC-UGGGCC-GCACGCGCGCUACACUGAUGCACUCAACGA---GU-CU---C--C-A-C---C----U----UG-ACCGAAAGGUCCGGGAAACC-UUCGAACUUGCAUCGUGAUGGGGCUAGAUUAUUGCAACUAUUAAUCUUCAACGAGGAAUACCUAGUAAGCGCA-U-GUCAUCAGCGUGCG-UUGAUUACGUCCCUGCCCUUUGUACACACCGCCCGUCGCUCCUACCGAUUGAAUGAUCCGGUGAG-CUUUU----UGG-A--CA-GUG-G-CGC------CG-GU-UGUGGUUCGCC--AC-U---C-U--G-GC----C---
((....(((((......-......((.....(..(((.....)))..)......))..........(-(-----...-.-..-.--.-.-...))..(((.((((((.........((-(..-.(.--.----.--.---------.--)--.-....-..-..-))).......)))))).).).)...((((.((((...---.-.)-)))))))..)))))...))........(((....(((....((((((((.......)))-)))))-)))......)))...(((.((((....))))....-)))....((.(((..........))).)).(.((....)-).)................(.(((....((((.....))).)))))..............((((((((((...-.-.-..-..))))))).)))......(((-.(...........)).))........--.(--((((..-...-.-(.-((((.....((-....-)).--......-))))))))))..-.-..................(.-(.......(.-((...(((..(-.-...(-(---(---(--(---(-.(-.-(--((.-(-(----((.((-(..-..-.---.--)))-...))-)).-)--)-)-.-)-.-))-)))--)-..-.-(--(-(-(-(...-..---.(-(.(((((-(-.-----.-.....-.)-)--))-))-.)--).-..-...)-)-)))..((((((.((......-.((..((.......-)).-(((--...-.-.))-)......))......)).))..))))....-....(((((-((((((.-............-..))))))-))))).....)....(((((((..(.-..((((..(((.(((((.((...((........))......)).))))).))).......((....))...))-)).-.)..))).)))..))))...)).)....((((((....(...((((.........-))))...).))))))..........(-((.((.(((..-((((((((.-(-(---(--.-...-...-.-))-)))))))))..)))...-((....))-...)).....))).).).(((.--..-...((((....)))-)....)-))........(((-((.(((((((..((..(((((..-(((.-(-(((((....-..((........)).........-.(((((.(...-.(((((...........((.(.....)))........-...---)))))...((.(((..((.((((((....(((.(((((....)))..(.((......)))...)).))).....((((.((..((((..(((.--.-((--(-(--.-.--(.-.-...-)..-)-)-)-----)-....--)))..)))).))..(..-((-(((....-.))))).....)..)))).....))).)))....-.))))))).....).))-)))...-)).)))).))).(.(.((((.(........---(.-..---.--.-.-(---(----(----.(-(((....)))).)))....)-........).))))..)...(....(((((((........)))))))....)..)..))))).....((((((-(-(.......))))))-))......))...)))))))))).)).......................................-.....----...-.--..-...-.-.(.------(.-((-.((((....))--))-.---)-)--.-).----)---
>JF714235 Pavlova virescens 
UUUAUUUGAUGGUACCUUACUACUUGGAUAACCGUAGUAAUUCUAGAGCUAAUACAUGCAGGCAGUC-C-----CGA-CUUU-U--G-G-A-GGGAUGUAUUUAUUAGAUAAGAAACC-AAC-U-C--GGG--C--A---------A-----C-CGGU-UG-CG-UGCUGAGUCAUACUAACUUUUCGAAUCGCACGG-CUU---A-CG-CUGUCGAUGGUUCAUUCAAAUUUCUGCCCUAUCAGCUUUCGAUGGUAGGAUAGAGGCCU-ACCAU-GGCGUUAACGGGUAACGGGGAAUUAGGGUUCGAUU-CCGGAGAGGGAGCCUGAGAGACGGCUACCACAUCCAAGG-AAGGCAGCAGGCGCGCAAAUUACCC-AAUCCUGACACAGGGAGGUAGUGACAAGAAAUAACAAUACAGGGCUC-U-U-CG-AGUCUUGUAAUUGGAAUGAGUA-CAAUUUAAAUCCCUUAACGAGGAUCC--AU--UGGAGG-GCA-A-GU-CUGGUGCCAGC-AGCC-GCG--GUAAUU-CCAGCUCCAAUA-G-CGUAUAUUAAAGUUGUUGCA-GUUAAAAAGC-UCGUAGUCGGA-U-UUCG-G---G---C--U---G-AU-C-G-UG-C-C-G----GUCUG-CCG-UU-G---G--GUA-UGCAC-UGG-U-GU-U-G-G-U-CG-GUC--U-UU-U-U--G-CAU-GAGG-CCUC-U----CGCGU-C-G-----U-UCAUUCGUCG--UG-UU-G----G-GU-GCUC-G-GCACGUUUACUUUGAGAAAA-UCAGAGUGUUCAAA-GCA-GGC--CU--U-UGC-CAUUGUAUGUGUUAGCAUGGGAUAAUGGAA-UAGGACCUU-GGUGCUA-UUUUGUUGGUUU-CGAACGCC-GAGGUAAUGAUUAAUAGGGAUAGUCA-GGGGCACUCGUAUUCCGUAGAGAGAGGUGAAAUUCUUAGACCCACGGAAGACGCACUACUGCGAAAGCAUUUG-CCA-GGGAUGUUUUCACUGAUCAAGAACGAAAGUUAGGGGAUCGAAGAUGAUCAGAUAC-CGUCGUAGUCUUAACCAUAAACCAUG-CCGACCAGGGA-UUGGUGGUU-G-U---C--A---UCU-U-U-GA-CAUCAUCAGCACCUUUC-GAGAAAUC-AGAGUCUUUGGGUUCCGGGGGG--AG-UAUGGUCGCAAGGC-UGAAAC-UUAAAGGAAUUGA-CGGAAGGGCACCACCAGGCGUGG-AGCC-U-GCGGCUUAA-UUUGACUCAACACGGGGAAACUU-ACCAGGUCCAG-ACAUUGUGAGGAUUGACAGAUUGAGAGCUCUUUCUUG-AUU---CAAUGGGUGGUGGUGCAUGGCCGUUCUUAGUUGGUGGAGUGAUUUGUCUGGUUAAUUCCGUUAACGAACGAGACCUUACCCUGCUAAAUAG-U-CC----AC-GU-A-AC-CA-U-UGC-GUU-GCG-C-----G-C-UUG-GCUUCUUAGAGGGACUA-UC-GGUAUCC-AACCGAUGGAAGUUUGAGGCAAUAACAGGUCUGU-GAUGCCCUUAGAUGUUC-UGGGCC-GCACGCGCGCUACACUGACGCAUUCAUCGA---GU-CU---C----A-----C----C----UGCAUCGAAAGGUGUGGGCAAUCUGCUGAACCUGCGUCGUGAUGGGGAUAGAUUAUUGCAAUUAUUAAUCUUCAACGAGGAAUGCCUAGUAAGCGUG-A-GUCAUCAGCUCGCG-UUGAUUACGUCCCUGCCCUUUGUACACACCGCCCGUCGCUCCUACCGAUUGGAUGGUCCGGUGAG-GUUUU----CGG-A--CU-G-GCG-CAG-C--G-CC--G-A-GG-UUCGCU--UU-G-G-AGCU-GCGC----C--G
((....(((((.............((.....(..(((.....)))..)......))..........(-(-----...-....-.--.-.-.-.))..(((.(((.((........(((-(..-.-.--...--.--.---------.-----.-....-..-..-))))......)).))).).).)...(((..(((-(..---.-.)-))).)))..)))))...))........(((....(((....((((((((.......)))-)))))-)))......)))...(((.((((....))))....-)))....((.(((..........))).)).(.((....)-).)................(.(((.-..((((.....))).)))))..............((((((((((...-.-.-..-..))))))).)))......(((-.(...........)).))........--.(--((((..-...-.-(.-((((.....((-....-)).--......-))))))))))..-.-..................(.-(.......(.-((...(((..(-.-...(-(---(---(--(---(-((-.-(-((-.-(-(----((.((-(..-..-.---.--)))-...))-)).-)-).-)-.-)-)-))-)))--)-..-.-(--(-(..-(...-..(.-.----((((.-(-.-----.-......).))--))-..-)----.-..-..).-.-)))..((((((.((......-.((..((.......-)).-(((--..--.-.))-)......))......)).))..))))....-....(((((-((((((.-............-..))))))-))))).....)....(((((((..(.-..((((..(((.(((((.((...((........))......)).))))).))).......((....))...))-)).-.)..))).)))..))))...)).)....((((((....(...((((.........-))))...).))))))..........(-((.((.(((..-((((((((.-(-(---(--.---...-.-.-))-)))))))))..)))...-((....))-...)).....))).).).(((.--..-...((((....)))-)....)-))........(((-((.(((((((..((..(((((..-(((.-(-(((((....-..((........)).........-.(((((.(...-.(((((...........((.(.....)))........-...---)))))...((.(((..((.((((((....(((.(((((....)))..(.((......)))...)).))).....((((.((..((((..((-.-(.----.(-((-(-(.-(.-.-...-).)-).)-)-----)-.-...-)))..)))).))..(..-((-(((....-.))))).....)..)))).....))).)))....-.))))))).....).))-)))...-)).)))).))).(.(.((((.(.......(---(.-..---.----.-----(----(----...(((....)))..)).....))........).))))..)...(....(((((((........)))))))....)..)..))))).....((((((-(-(.......))))))-))......))...)))))))))).)).......................................-.....----...-.--..-.-..(-(..-.--(-((--.-.-((-......--))-.-.-))).-..))----.--.
>AF102369 Diacronema lutheri 
UUUAUUUGAUGGUACCUUACUACUUGGAUACCCGUAGUAAUUCUAGAGCUAAUACAUGCAGGCAGUC-C-----CGA-CGUU-U--G-G-A-GGGAUGUAUUUAUUAGAUAAGGAACC-AAC-C-C--GGGCGC--A---------A-GC--C-CGGU-UG-CG-UGCUGAGUCAUACUAACUGUUCGAAUCGCAUGGCAUC---U-CG-CCGGCGAUGGUUCAUUCAAAUUUCUGCCCUAUCAGCUUUCGAUGGUAGGAUAGAGGCCU-ACCAU-GGCGUUAACGGGUAACGGGGAAUUAGGGUUCGAUU-CCGGAGAGGGAGCCUGAGAGACGGCUACCACAUCCAAGG-AAGGCAGCAGGCGCGCAAAUUACCC-AAUCCUGACACAGGGAGGUAGUGACAAGAAAUAACAAUACAGGGCUC-U-U-CG-AGUCUUGUAAUUGGAAUGAGUA-CAAUUUAAAUCCCUUAACGAGGAUCC--AU--UGGAGG-GCA-A-GU-CUGGUGCCAGC-AGCC-GCG--GUAAUU-CCAGCUCCAAUA-G-CGUAUAUUAAAGUUGUUGCA-GUUAAAAAGC-UCGUAGUCGGA-U-UUCG-G---G---C--U---G-GU-C-G-UG-C-G-G----GUCUG-CCG-UU-G---G--GUA-UGUAC-UUG-C-GU-C-G-U-C-CG-GUC--A-GU-A-U--GGCGU--AGG------U---G--CGU-C-GCCUCGU-UGAUUCGU-G--UG-CG-U----C-GU-UCUCUGCGCCCGUUUACUUUGAGAAAA-UCAGAGUGUUCAAA-GCA-GGC--CU--U-UGC-CAUUGUAUGUGUUAGCAUGGGAUAAUGGAA-UAGGACCUU-GGUGCUA-UUUUGUUGGUUU-CGAACGCC-GAGGUAAUGAUGAAUAGGGACAGUCA-GGGGCACUCGUAUUCCGUAGAGAGAGGUGAAAUUCUUAGACCCACGGAAGACGCACUACUGCGAAAGCAUUUG-CCA-GGGAUGUUUUCACUGAUCAAGAACGAAAGUUAGGGGAUCGAAGAUGAUCAGAUAC-CGUCGUAGUCUUAACCAUAAACCAUG-CCGACCAGGGA-UUGGUGGUU-G-U---C--A---UCU-U-U-GA-CAUCAUCAGCACCUUUC-GAGAAAUC-AGAGUCUUUGGGUUCCGGGGGG--AG-UAUGGUCGCAAGGC-UGAAAC-UUAAAGGAAUUGA-CGGAAGGGCACCACCAGGCGUGG-AGCC-U-GCGGCUUAA-UUUGACUCAACACGGGGAAACUU-ACCAGGUCCAG-ACAUUGUGAGGAUUGACAGAUUGAGAGCUCUUUCUUG-AUU---CAAUGGGUGGUGGUGCAUGGCCGUUCUUAGUUGGUGGAGUGAUUUGUCUGGUUAAUUCCGUUAACGAACGAGACCUUACCCUGCUAAAUAG-U-CC----UC-GU-A-AC-CA-C-UGC-GUU-GCG-U-----G-C-UUG-GCUUCUUAGAGGGACUA-UC-GGUAUCC-AACCGAUGGAAGUUUGAGGCAAUAACAGGUCUGU-GAUGCCCUUAGAUGUUC-UGGGCC-GCACG--CGCUACACUGACGCAUUCAUCGA---GU-CG---U----A-----C----C----UGCAUCGAAAGGUGUGGGCA-UCUGUUGAACCUGCGUCGUGAUGGGGAUAGAUUAUUGCAAUUCUUAAUCUUCAACGAGGAAUGCCUAGUAAGCGUG-A-GUCAUCAGCUCGCG-UUGAUUACGUCCCUGCCCUUUGUACACACCGCCCGUCGCUCCUACCGAUUGGAUGGUCCGGUGAG-GUUUU----CGG-A--CU-G-GCG-CAG-U--G-CC--G-A-GG-UUCGCC--UU-G-G-UGCU-GCGC----C--G
((....(((((.............((.....(..(((.....)))..)......))..........(-(-----...-....-.--.-.-.-.))..(((.(((.((........(((-(..-(-.--....).--.---------.-..--.-....-..-..-))))......)).))).).).)...((((.((((...---.-.)-)))))))..)))))...))........(((....(((....((((((((.......)))-)))))-)))......)))...(((.((((....))))....-)))....((.(((..........))).)).(.((....)-).)................(.(((.-..((((.....))).)))))..............((((((((((...-.-.-..-..))))))).)))......(((-.(...........)).))........--.(--((((..-...-.-(.-((((.....((-....-)).--......-))))))))))..-.-..................(.-(.......(.-((...(((..(-.-....-(---(---(--(---(-((-.-(-((-.-(-(----((.((-(..-..-.---.--)))-...))-)).-)-))-.-.-)-)-))-)))--.-..-.-(--(....--...------.---.--((.-(-..((((.-.......)-)--))-.)-.----)-).-........))..((((((.((......-.((..((.......-)).-(((--..--.-.))-)......))......)).))..))))....-....(((((-((((((.-............-..))))))-))))).....)....(((((((..(.-..((((..(((.(((((.((...((........))......)).))))).))).......((....))...))-)).-.)..))).)))..))))...)).)....((((((....(...((((.........-))))...).))))))..........(-((.((.(((..-((((((((.-(-(---(--.---...-.-.-))-)))))))))..)))...-((....))-...)).....))).).).(((.--..-...((((....)))-)....)-))........(((-((.(((((((..((..(((((..-(((.-(-(..((....-..((........)).........-.(((((.(...-.(((((...........((.(.....)))........-...---)))))...((.(((..((.((((((....(((.(((((....)))..(.((......)))...)).))).....((((.((..((((..((-.-(.----.(-((-(-(.-(.-.-...-).)-).)-)-----)-.-...-)))..)))).))..(..-((-(((....-.))))).....)..)))).....))).)))....-.))))))).....).))-)))...-)).))--.))).(.(.((((.(.......(---(.-..---.----.-----(----(----...(((....)))..))...-.))........).))))..)...(....(((((((........)))))))....)..)..))))).....((((((-(-(.......))))))-))......))...)))))))))).)).......................................-.....----...-.--..-.-..(-(..-.--(-((--.-.-((-......--))-.-.-))).-..))----.--.
>AB847977 Braarudosphaera bigelowii 
UUUAUUUGAUGGUACCUUACUACUUGGAUAACCGUAGUAAUUCUAGAGCUAAUACAUGCAGGAAAGC-C-----CG--C----C------A-GGGCUGUAUUUAUUAGAUAAGAAACC-AAU-C-C--A-G--C--U---------U--G--C-UGGU-UG-AG-UGCUGAGUCACAAUAACUGCUCGAAUCGCAUGG-CUU---U-UG-CCGGCGAUGGUUCAUUCAAAUUUCUGCCCUAUCAGCUUUCGAUGGUAGGAUAGAGGCCU-ACCAU-GGCGUUAACGGGUAACGGAGAAUUAGGGUUCGAUU-CCGGAGAGGGAGCCUGAGAAAUGGCUACCACAUCCAAGG-AAGGCAGCAGGCGCGUAAAUUGCCCGAAUCCUGACACAGGGAGGUAGUGACAAGAAAUAACAAUACAGGGCUC-U-U-UCGAGUCUUGUAAUUGGAAUGAGUA-CAAUUUACAUCUCUUCACGAGGAUCA--AU--UGGAGG-GCA-A-GU-CUGGUGCCAGC-AGCC-GCG--GUAAUU-CCAGCUCCAAUA-G-CGUAUAUUAAAGUUGUUGCA-GUUAAAACGC-UCGUAGUCGGA-U-UUCG-G---G---G--C---G-GU-UUU--G-C-C-G----GUCUG-CCG-UU-G---G--GUA-UGCAC-UGG-U--G-C-G-A-G-CG-UCC--U-UC-C-U--U-C-C-GGAG-AC---GG-CGCCUGC-U-C-----U-UAACU-GA-G--UG-GG-UG--UC-GG-AGAC-G-GAUCGUUUACUUUGAAAAAA-UCAGAGUGUUUCAA-GCA-GGC--AGC-U-CGC-UUUUGCAUGGAUUAGCAUGGGAUAAUGAAA-UAGGACUUU-GGUGCUA-UUUUGUUGGUUU-CGAACACC-GAAGUAAUGAUUAACAGGGACAGUCA-GGGGCACUCGUAUUCCGCCGAGAGAGGUGAAAUUCUCAGACCAGCGGAAGACGCACCACUGCGAAAGCAUUUG-CCA-GGGAUGUUUUCACUGAUCAAGAACGAAAGUUAGGGGAUCGAAGACGAUCAGAUAC-CGUCGUAGUCUUAACCAUAAACCAUG-CCGACUAGGGA-UUGGAGGAU-GUU---C--C---A-A-UGU-GA-CUCCUUCAGCACCUUUC-GGGAAACU-AAAGUCUUUGGGUUCCGGGGGG--AG-UAUGGUCGCAAGGC-UGAAAC-UUAAAGGAAUUGA-CGGAAGGGCACCACCAGGAGUGG-AGCC-U-GCGGCUUAA-UUUGACUCAACACGGGGAAACUU-ACCAGGUCCAG-ACAUUGUGAGGAUUGACAGAUUGAGAGCUCUUUCUUG-AUU---CGAUGGGUGGUGGUGCAUGGCCGUUCUUAGUUGGUGGAGUGAUUUGUCUGGUUAAUUCCGUUAACGAACGAGACCGCAGCCUGCUAAAUAGUU--G-CG--C-G--A-A--C--C-CUCCGUU-C-G-C-----G-U-GA--ACUUCUUAGAGGGACAA-CU-UGUCUUC-AACAAGUGGAAGUUUGCGGCAAUAACAGGUCUGU-GAUGCCCUUAGAUGUUC-UGGGCC-GCACGCGCGCUACACUGAUGCACUCAACGA---GU-CU-A-C----AAC---C----U----UG-ACCGGAAGGUCCGGGUAAUCUUUUGAAAUUGCAUCGUGAUGGGGAUAGAUUAUUGCAACUAUUAAUCUUCAACGAGGAAUUCCUAGUAAGCGCA-U-GUCAUCAGCGUGCG-UUGAUUACGUCCCUGCCCUUUGUACACACCGCCCGUCGCUCCUACCGAUUGAAUGAUCCGGUGAG-GCCCC----CGG-A--CU-GUG-G-CGA-C--G-CA--G-C-UGGUUCUCC--AG-C---CGCG-AUGC-C-GC--G
((....(((((.............((.....(..(((.....)))..)......))..........(-(-----..--.----.------.-.))..(((.((((((........(((-(..-.-(--.-.--.--.---------.--)--.-....-..-..-))))......)))))).).).)...((((.(((-...---.-..-)))))))..)))))...))........(((....(((....((((((((.......)))-)))))-)))......)))...(((.((((....))))....-)))....((.(((..........))).)).(.((....)-).)................(.(((....((((.....))).)))))..............((((((((((...-.-.-.....))))))).)))......(((-.(...........)).))........--.(--((((..-...-.-(.-((((.....((-....-)).--......-))))))))))..-.-..................(.-(.......(.-((...(((..(-.-...(-(---(---(--(---(-.(-..(--(-.-(-(----((.((-(..-..-.---.--)))-...))-)).-)--)-.-.-)-.-))-)))--)-..-.-(--(-(-(-(...-..---.(-(.(((((-(-.-----.-.....-.)-)--))-))-.)--).-..-...)-)-)))..((((((.((......-.((..((.......-)).-(((--...-.-.))-)......))......)).))..))))....-....(((((-((((((.-............-..))))))-))))).....)....(((((((..(.-..((((..(((.(((((.((...((........))......)).))))).))).......((....))...))-)).-.)..))).)))..))))...)).)....((((((....(...((((.........-))))...).))))))..........(-((.((.(((..-((((((((.-(.(---(--.---.-.-...-))-)))))))))..)))...-((....))-...)).....))).).).(((.--..-...((((....)))-)....)-))........(((-((.(((((((..((..(((((..-(((.-(-(((((....-..((........)).........-.(((((.(...-.(((((...........((.(.....)))........-...---)))))...((.(((..((.((((((....(((.(((((....)))..(.((......)))...)).))).....((((.((..((((..(((.--.-((--(-(--(-(--(--.-....)))-)-)-)-----)-.-..--)))..)))).))..(..-((-(((....-.))))).....)..)))).....))).)))....-.))))))).....).))-)))...-)).)))).))).(.(.((((.(.......(---(.-..-.-.----..(---(----(----.(-(((....)))).)))....))........).))))..)...(....(((((((........)))))))....)..)..))))).....((((((-(-(.......))))))-))......))...)))))))))).)).......................................-.....----...-.--.(-(((-(-((.-(--(-((--(-(-(((....))--))-)---))))-.)))-)-))--)
>AM491012 Haptolina brevifila 
UUUAUUUGAUGGUACCUUACUACUUGGAUAACCGUAGUAAUUCUAGAGCUAAUACAUGCAGGAGGUC-C-----CGA-C-UU-C--G-GAA-GGGAUGUAUUUAUUAGAUAAGAAACC-AAC-C-C--G-G--C--U---------U--G--C-CGGU-UG-CG-UGCUGAGUCACAAUAACUGCUCGAAUCGCAUGGCCUU---G-CG-CCGGUGAUGGUUCAUUCAAAUUUCUGCCCUAUCAGCUUUCGAUGGUAGGAUCGAGGCCU-ACCAU-GGCGUUUACGGGUAACGGAGAAUUAGGGUUCGAUU-CCGGAGAGGGAGCCUGAGAAAUGGCUACCACAUCCAAGG-AAGGCAGCAGGCGCGUAAAUUGCCCGAAUCCUGACACAGGGAGGUAGUGACAAGAAAUAACAAUACAGGGCUA-C-U-UU-AGUCUUGUAAUUGGAAUGAGUA-CAAUUUACAUCUCUUCAAGAGGAUCA--CU--UGGAGG-GCA-A-GU-CUGGUGCCAGC-AGCC-GCG--GUAAUU-CCAGCUCCAAUA-G-CGUAUAUUAAAGUUGUUGAA-GUUAAAACGC-UCGUAGUCGGA-U-UUCC-G---G---G--CC--U--G-CCU--G-C-C-G----GUCUG-CCG-AU-G---G--GUA-UGCAC-UGG-C--A-G-G-C-G-CG-UCC--U-UC-C-U--U-C-C-GGAG-AC---UG-UCCCUAC-U-C-----U-UAACU-GA-G--CG-GG-GU--CG-GG-AGAC-G-GAUCGUUUACUUUGAAAAAA-UCAGAGUGUUUCAA-GCA-GGC--AGC-U-CGC-UCUUGCAUGGAUUAGCAUGGGAUAAUGAAA-UAGGACUUU-GGUGCUA-UUUUGUUGGUUU-CGAACACC-GAAGUAAUGAUUAACAGGGACAGUCA-GGGGCACUCGUAUUCCGCCGAGAGAGGUGAAAUUCUCAGACCAGCGGAAGACGAACCACUGCGAAAGCAUUUG-CCA-GGGAUGUUUUCACUGAUCAAGAACGAAAGUUAGGGGAUCGAAGACGAUCAGAUAC-CGUCGUAGUCUUAACCAUAAACCAUG-CCGACUAGGGA-UUGGAGGAU-G-U---C--C-U-U-U-UUU-GA-CUCCUUCAGCACCUUAC-GGGAAACU-AAAGUCUUUGGGUUCCGGGGGG--AG-UAUGGUCGCAAGGC-UGAAAC-UUAAAGGAAUUGA-CGGAAGGGCACCACCAGGAGUGG-AGCG-U-GCGGCUUAA-UUUGACUCAACACGGGGAAACUU-ACCAGGUCCAG-ACAUUGUGAGGAUUGACAGAUUGAGAGCUCUUUCUUG-AUU---CGAUGGGUGGUGGUGCAUGGCCGUUCUUAGUUGGUGGAGUGAUUUGUCUGGUUAAUUCCGUUAACGAACGAGACCUUAGCCUAUUAAAUAGUG--G-CG--C-G--A-A--CA-C-CUC-GUU-G-G-CG----G-U-UC--ACUUCUUAGAGGGACAA-CU-UGUCUUC-AACAAGUGGAAGUUUGAGGCAAUAACAGGUCUGU-GAUGCCCUUAGAUGUUC-UGGGCC-GCACGCGCGCUACACUGAUGCACUCAACGA---GU-CU---C----A-C---C----U----UG-GCCGAGAGGCCCGGGAAACCUUUUGAACUUGCAUCGUGAUGGGGAUAGAUUAUUGCAACUAUUAAUCUUCAACGAGGAAUUCCUAGUAAGCGCA-U-GUCAUCAGCGUGCG-UUGAUUACGUCCCUGCCCUUUGUACACACCGCCCGUCGCUCCUACCGAUUGAAUGAUCCGGUGAG-GCCCC----CGG-A--CU-GUG-G-CAA-C--G-CA--G-C-UGGUUCGCC--AG-C---CGCG-AUGC-C-GC--G
((....(((((.............((.....(..(((.....)))..)......))..........(-(-----...-.-..-.--.-...-.))..(((.((((((........(((-(..-.-(--.-.--.--.---------.--)--.-....-..-..-))))......)))))).).).)...((((.((((...---.-.)-)))))))..)))))...))........(((....(((....((((((((.......)))-)))))-)))......)))...(((.((((....))))....-)))....((.(((..........))).)).(.((....)-).)................(.(((....((((.....))).)))))..............((((((((((...-.-.-..-..))))))).))).......((-.(...........)).).........--.(--((((..-...-.-(.-((((.....((-....-)).--......-))))))))))..-.-....................-(.......(.-((...(((..(-.-....-(---(---(--(.--(--(-.((--(-.-(-(----((.((-(..-..-.---.--)))-...))-)).-)--)-)-.-)-)-.)-)))--.-..-.-(--(-(-(-(...-..---.(-..(((((-(-.-----.-.....-.)-)--))-))-..--).-..-...)-)-)))..((((((.((......-.((..((.......-)).-(((--...-.-.))-)......))......)).))..))))....-....(((((-((((((.-............-..))))))-))))).....)....(((((((..(.-..((((..(((.(((((.((...((........))......)).))))).))).......((....))...))-)).-.)..))).)))..))))...)).)....((((((....(...((((.........-))))...).))))))..........(-((.((.(((..-((((((((.-(-(---(--.-.-.-.-...-))-)))))))))..)))...-((....))-...)).....))).)...(((.--..-...((((....)))-)....)-))........(((-((.(((((((..((..(((((..-(((.-(-(((((....-..((........)).........-.(((((.(...-.(((((...........((.(.....)))........-...---)))))...((.(((..((.((((((....(((.(((((....)))..(.((......)))...)).))).....((((.((..((((..(((.--.-((--(-(--(-(--(.-.-...-)))-)-)-))----.-.-..--)))..)))).))..(..-((-(((....-.))))).....)..)))).....))).)))....-.))))))).....).))-)))...-)).)))).))).(.(.((((.(.......(---(.-..---.----.-.---(----(----.(-(((....)))).)).....))........).))))..)...(....(((((((........)))))))....)..)..))))).....((((((-(-(.......))))))-))......))...)))))))))).)).......................................-.....----...-.--.(-(((-(-((.-(--(-((--(-(-(((....))--))-)---))))-.)))-)-))--)
>KX056535 Gephyrocapsa parvula 
UUUAUUUGAUGGUACCUUGCUACUUGGAUAACCGUAGUAAUUCUAGAGCUAAUACAUGCAGGAGUUC-C-----CGA-C-UCAC--G-G-A-GGGAUGUAUUUAUUAGAUAAGAAACC-AAA-C-C--G-G--U--C---------U-----C-CGGU-UG-CG-UGCUGAGUCAUAAUAACUGCUCGAAUCGCACGGCUCU---A-CG-CCGGCGAUGGUUCAUUCAAAUUUCUGCCCUAUCAGCUUUCGAUGGUAGGAUAGAGGCCU-ACCAU-GGCGUUAACGGGUAACGGAGAAUUAGGGUUCGAUU-CCGGAGAGGGAGCCUGAGAAAUGGCUACCACAUCCAAGG-AAGGCAGCAGGCGCGUAAAUUGCCCGAAUCCUGACACAGGGAGGUAGUGACAAGAAAUAACAAUACAGGGCUA-U-U-UU-AGUCUUGUAAUUGGAAUGAGUA-CAAUUUACAUCUCUUCACGAGGAUCA--AU--UGGAGG-GCA-A-GU-CUGGUGCCAGC-AGCC-GCG--GUAAUU-CCAGCUCCAAUA-G-CGUAUAUUAAAGUUGUUGCA-GUUAAAACGC-UCGUAGUCGGA-U-UUCG-G---G---G--C---G-GG-C-C--GAC-C-G----GUCUG-CCG-AU-G---G--GUA-UGCAC-UGG-C--C-G-G-C-G-CG-UCC--U-UC-C-A--C-C-C-GGAG-AC---CG-CGCCUAC-U-C-----U-UAACU-GA-G--CG-GG-CG--CG-GG-AGAC-G-GGUCUUUUACUUUGAAAAAA-UCAGAGUGUUUCAA-GCA-GGC--AG--U-CGC-UCUUGCAUGGAUUAGCAUGGGAUAAUGAAA-UAGGACUCU-GGUGCUA-UUUUGUUGGUUU-CGAACACC-GGAGUAAUGAUUAACAGGGACAGUCA-GGGGCACUCGUAUUCCGCCGAGAGAGGUGAAAUUCUCAGACCAGCGGAAGACGAACCACUGCGAAAGCAUUUG-CCA-GGGAUGUUUUCACUGAUCAAGAACGAAAGUUAGGGGAUCGAAGACGAUCAGAUAC-CGUCGUAGUCUUAACCAUAAACCAUG-CCGACUAGGGA-UUGGAGGAU-G-U---U--CCA-U-U-UGU-GA-CUCCUUCAGCACCUUUC-GGGAAACU-AAAGUCUUUGGGUUCCGGGGGG--AG-UAUGGUCGCAAGGC-UGAAAC-UUAAAGGAAUUGA-CGGAAGGGCACCACCAGGAGUGG-AGCC-U-GCGGCUUAA-UUUGACUCAACACGGGGAAACUU-ACCAGGUCCAG-ACAUUGUGAGGAUUGACAGAUUGAGAGCUCUUUCUUG-AUU---CGAUGGGUGGUGGUGCAUGGCCGUUCUUAGUUGGUGGAGUGAUUUGUCUGGUUAAUUCCGUUAACGAACGAGACCGCAGCCUGCUAAAUAGCG--A-CG--C-G--A-A--CC-C-UCC-GUU-C-G-C-----U-G-GA--GCUUCUUAGAGGGACAA-CU-UGUCUUC-AACAAGUGGAAGUUCGCGGCAAUAACAGGUCUGU-GAUGCCCUUAGAUGUUC-UGGGCC-GCACGCGCGCUACACUGAUGCACUCAACGA---GU-CU---A------U---CACC-U----UG-ACCGAGAGGUCCGGGUAAUCUUUUGAAAUUGCAUCGUGAUGGGGAUAGAUUAUUGCAACUAUUAAUCUUCAACGAGGAAUUCCUAGUAAGCGUG-U-GUCAUCAGCGCACG-UUGAUUACGUCCCUGCCCUUUGUACACACCGCCCGUCGCUCCUACCGAUUGAAUGAUCCGGUGAG-GCCCC----CGG-A--CU-GCG-G-CGC-C--G-CA--G-C-UGGUUCUCC--AG-C---CGCG-ACGC-C-GC--G
((....(((((.............((.....(..(((.....)))..)......))..........(-(-----...-.-....--.-.-.-.))..(((.((((((........(((-(..-.-.--.-.--.--.---------.-----.-....-..-..-))))......)))))).).).)...((((.((((...---.-.)-)))))))..)))))...))........(((....(((....((((((((.......)))-)))))-)))......)))...(((.((((....))))....-)))....((.(((..........))).)).(.((....)-).)................(.(((....((((.....))).)))))..............((((((((((...-.-.-..-..))))))).)))......(((-.(...........)).))........--.(--((((..-...-.-(.-((((.....((-....-)).--......-))))))))))..-.-..................(.-(.......(.-((...(((..(-.-...(-(---(---(--(---(-.(-.-(--(..-(-(----((.((-(..-..-.---.--)))-...))-)).-.--)-)-.-)-.-))-)))--)-..-.-(--(-(-(-(...-..---.(-(.(((((-(-.-----.-.....-.)-)--))-))-.)--).-..-...)-)-)))..((((((.((......-.((..((.......-)).-(((--..--.-.))-)......))......)).))..))))....-....(((((-((((((.-............-..))))))-))))).....)....(((((((..(.-..((((..(((.(((((.((...((........))......)).))))).))).......((....))...))-)).-.)..))).)))..))))...)).)....((((((....(...((((.........-))))...).))))))..........(-((.((.(((..-((((((((.-(-(---(--...-.-.-...-))-)))))))))..)))...-((....))-...)).....))).).).(((.--..-...((((....)))-)....)-))........(((-((.(((((((..((..(((((..-(((.-(-(((((....-..((........)).........-.(((((.(...-.(((((...........((.(.....)))........-...---)))))...((.(((..((.((((((....(((.(((((....)))..(.((......)))...)).))).....(((..((..((((..(((.--.-.(--(-(--(-(--(.-.-...-)))-)-)-)-----.-.-..--)))..)))).))..(..-((-(((....-.))))).....)...))).....))).)))....-.))))))).....).))-)))...-)).)))).))).(.(.((((.(.......(---(.-..---.------(---(...-.----.(-(((....))))..))....))........).))))..)...(....(((((((........)))))))....)..)..))))).....((((((-(-(.......))))))-))......))...)))))))))).)).......................................-.....----...-.--.(-(((-(-((.-(--(-((--(-(-(((....))--))-)---))))-.)))-)-))--)
>HM246242 Isochrysis galbana 
UUUAUUUGAUGGUACCUUGCUACUUGGAUAACCGUAGUAAUUCUAGAGCUAAUACAUGCAGGAGUUC-C-----CGA-C-UU-C--G-G-AAGGGAUGUAUUUAUUAGAUAAGAAACC-AAA-C-C--G-G--U--C---------U-----C-CGGU-UG-CG-UGCUGAGUCAUACUAACUGCUCGAAUCGCACGGCUUU---A-CG-CUGGCGAUGGUUCAUUCAAAUUUCUGCCCUAUCAGCUUUCGAUGGUAGGAUAGAGGCCU-ACCAU-GGCGUUAACGGGUAACGGAGAAUUAGGGUUCGAUU-CCGGAGAGGGAGCCUGAGAAAUGGCUACCACAUCCAAGG-AAGGCAGCAGGCGCGUAAAUUGCCCGAAUCCUGACACAGGGAGGUAGUGACAAGAAAUAACAAUACAGGGCUC-U-U-CG-AGUCUUGUAAUUGGAAUGAGUA-CAAUUUACAUCUCUUCACGAGGAUCA--AU--UGGAGG-GCA-A-GU-CUGGUGCCAGC-AGCC-GCG--GUAAUU-CCAGCUCCAAUA-G-CGUAUAUUAAAGUUGUUGCA-GUUAAAACGC-UCGUAGUCGGA-U-UUCG-G---G---G--C---G-GG-C-C-CG-C-C-G----GUCUG-CCG-AU-G---G--GUA-CGCAC-UGG-C--G-G-G-C-G-CG-UCC--U-UC-C-U--C-C-C-GGAG-AC---GG-CCGCUAC-U-C-----U-UAACU-GA-G--CG-GU-GG--UC-GG-AGAC-G-GGAUGUUUACUUUGAAAAAA-UCAGAGUGUUUCAA-GCA-GGC--AG--U-CGC-UCUUGCAUGGAUUAGCAUGGGAUAAUGAAA-UAGGACUCU-GGUGCUA-UUUUGUUGGUUU-CGAGCACC-GGAGUAAUGAUUAACAGGGACAGUCA-GGGGCACUCGUAUUCCGCCGAGAGAGGUGAAAUUCUCAGACCAGCGGAAGACGAACGACUGCGAAAGCAUUUG-CCA-GGGAUGUUUUCACUGAUCAAGAACGAAAGUUAGGGGAUCGAAGACGAUCAGAUAC-CGUCGUAGUCUUAACCAUAAACCAUG-CCGACUAGGGA-UUGGAGGAU-G-U---U--CCG-U-U-UGU-GA-CUCCUUCAGCACCUUUC-GGGAAACU-AAAGUCUUUGGGUUCCGGGGGG--AG-UAUGGUCGCAAGGC-UGAAAC-UUAAAGGAAUUGA-CGGAAGGGCACCACCAGGAGUGG-AGCC-U-GCGGCUUAA-UUUGACUCAACACGGGGAAACUU-ACCAGGUCCAG-ACAUUGUGAGGAUUGACAGAUUGAGAGCUCUUUCUUG-AUU---CGAUGGGUGGUGGUGCAUGGCCGUUCUUAGUUGGUGGAGUGAUUUGUCUGGUUAAUUCCGUUAACGAACGAGACCGCAGCCUGCUAAAUAGUG--UCC---C-C--A-A--CC-C-CCU-GUU-G-GGG-----C---UC--GCUUCUUAGAGGGACAA-CU-UGUCUUC-AACAAGUGGAAGUUCGCGGCAAUAACAGGUCUGU-GAUGCCCUUAGAUGUUC-UGGGCC-GCACGCGCGCUACACUGAUGCAUUCAGCGAGUCGU-CU---C------C---C----U----UG-ACCGAGAGGUCCGGGUAAUCUUGUGAACUUGCAUCGUGAUGGGGAUAGAUUAUUGCAACUAUUAAUCUUCAACGAGGAAUUCCUAGUAAGCGUG-U-GUCAUCAGCGCACG-UUGAUUACGUCCCUGCCCUUUGUACACACCGCCCGUCGCUCCUACCGAUUGAAUGAUCCGGUGAG-GCCCC----CGG-A--CU-GCG-G-CGC-C--GCC---G-C-UGGUUCUCC--AG-C---GCUG-GCGU-C-GC--G
((....(((((.............((.....(..(((.....)))..)......))..........(-(-----...-.-..-.--.-.-...))..(((.(((.((........(((-(..-.-.--.-.--.--.---------.-----.-....-..-..-))))......)).))).).).)...((((.((((...---.-.)-)))))))..)))))...))........(((....(((....((((((((.......)))-)))))-)))......)))...(((.((((....))))....-)))....((.(((..........))).)).(.((....)-).)................(.(((....((((.....))).)))))..............((((((((((...-.-.-..-..))))))).)))......(((-.(...........)).))........--.(--((((..-...-.-(.-((((.....((-....-)).--......-))))))))))..-.-..................(.-(.......(.-((...(((..(-.-...(-(---(---(--(---(-.(-.-(-((-.-(-(----((.((-(..-..-.---.--)))-...))-)).-)--)-)-.-)-.-))-)))--)-..-.-(--(-(-(-(...-..---.(-(.(((((-(-.-----.-.....-.)-)--))-))-.)--).-..-...)-)-)))..((((((.((......-.((..((.......-)).-(((--..--.-.))-)......))......)).))..))))....-....(((((-((((((.-............-..))))))-))))).....)....(((((((..(.-..((((..(((.(((((.((...((........))......)).))))).))).......((....))...))-)).-.)..))).)))..))))...)).)....((((((....(...((((.........-))))...).))))))..........(-((.((.(((..-((((((((.-(-(---(--...-.-.-...-))-)))))))))..)))...-((....))-...)).....))).).).(((.--..-...((((....)))-)....)-))........(((-((.(((((((..((..(((((..-(((.-(-(((((....-..((........)).........-.(((((.(...-.(((((...........((.(.....)))........-...---)))))...((.(((..((.((((((....(((.(((((....)))..(.((......)))...)).))).....(((..((..((((..(((.--.(.---(-(--(-(--(.-.-...-)))-)-)).-----.---..--)))..)))).))..(..-((-(((....-.))))).....)...))).....))).)))....-.))))))).....).))-)))...-)).)))).))).(.(.((((.(.......(...(.-..---.------(---(----(----.(-(((....)))).)))....))........).))))..)...(....(((((((........)))))))....)..)..))))).....((((((-(-(.......))))))-))......))...)))))))))).)).......................................-.....----...-.--.(-(((-(-((.-(--(.(---(-(-(((....))--))-)---).))-.)))-)-))--)
>AM490986 Coronosphaera mediterranea 
UUUAUUUGAUGGUACCUUACUACUUGGAUAACCGUAGUAAUUCUAGAGCUAAUACAUGCAGGAAUUC-C-----CGA-C-UU-C--G-G-AAGGGAUGUAUUUAUUAGAUAAGAAACC-AAU-C-C--G-G--U--C---------U-----C-CGGU-UG-CG-UGCUGAGUCAUAAUAACUGCUCGAAUCGCACGGCUUU---A-CG-CUGGCGAUGGUUCAUUCAAAUUUCUGCCCUAUCAGCUUUCGAUGGUAGGAUAGAGGCCU-ACCAU-GGCGUUUACGGGUAACGGAGAAUUAGGGUUCGAUU-CCGGAGAGGGAGCCUGAGAAAUGGCUACCACAUCCAAGG-AAGGCAGCAGGCGCGUAAAUUGCCCGAAUCCUGACACAGGGAGGUAGUGACAAGAAAUAACAAUACAGGGUUU-U-C-UU-GAUCUUGUAAUUGGAAUGAGUA-CAAUUUACAUCUCUUCACGAGGAUCA--AU--UGGAGG-GCA-A-GU-CUGGUGCCAGC-AGCC-GCG--GUAAUU-CCAGCUCCAAUA-G-CGUAUAUUAAAGUUGUUGCA-GUUAAAACGC-UCGUAGUCGGA-U-UUCG-G---G---G--C---G-GG-C-C--GAC-C-G----GUCUG-CCG-AU-G---G--GUA-UGCAC-UGGCC--G---G-C-G-CG-UCC--U-UU-U-C--U-C-C-GGAG-AC---CG-CGCCUCC-U-C-----U-UAGCU-GA-G--CG-GG-UG--CG-GG-AGAC-G-GAUCGUUUACUUUGAAAAAA-UCAGAGUGUUUCAA-GCA-GGC--AGC-U-CGC-UCUUGCAUGGAUUAGCAUGGGAUAAUGAAA-UAGGACUUU-GGUGCUA-UUUUGUUGGUUU-CGAACACC-GAAGUAAUGAUUAACAGGGACAGUCA-GGGGCACUCGUAUUCCGCCGAGAGAGGUGAAAUUCUCAGACCAGCGGAAGACGAACCACUGCGAAAGCAUUUG-CCA-GGGAUGUUUUCACUGAUCAAGAACGAAAGUUAGGGGAUCGAAGACGAUCAGAUAC-CGUCGUAGUCUUAACCAUAAACCAUG-CCGACUAGGGA-UUGGAGGAU-G-UUCC---A---U-C-UGU-GA-CUCCUUCAGCACCUUUC-GGGAAACU-AAAGUCUUUGGGUUCCGGGGGG--AG-UAUGGUCGCAAGGC-UGAAAC-UUAAAGGAAUUGA-CGGAAGGGCACCACCAGGAGUGG-AGCC-U-GCGGCUUAA-UUUGACUCAACACGGGGAAACUU-ACCAGGUCCAG-ACAUUGUGAGGAUUGACAGAUUGAGAGCUCUUUCUUG-AUU---CGAUGGGUGGUGGUGCAUGGCCGUUCUUAGUUGGUGGAGUGAUUUGUCUGGUUAAUUCCGUUAACGAACGAGACCGCAGCCUGCUAAAUAGUU--A-CG--C-G--A-A--CC-C-UCC-GUU-C-G-C-----G-G-CCA-ACUUCUUAGAGGGACAA-CU-UG-CUUUUAACAAGUGGAAGUUUGCGGCAAUAACAGGUCUGU-GAUGCCCUUAGAUGUUC-UGGGCC-GCACGCGCGCUACACUGAUGCACUCAACGA---GU-CU-A-C--A-A-C---C----U----UG-ACCGAAAGGUCCGGGUAACC-UUUGAAAUUGCAUCGUGAUGGGGAUAGAUUAUUGCAAUUAUUAAUCUUCAACGAGGAAUUCCUAGUAAGCGCA-U-GUCAUCAGCGUGCG-UUGAUUACGUCCCUGCCCUUUGUACACACCGCCCGUCGCUCCUACCGAUUGAAUGAUCCGGUGAG-GCCCC----CGG-A--CU-GUG-G-CAA-C--G-CA--G-C-UGGUUCUCC--AG-C---CGCG-AUGC-C-GC--G
((....(((((.............((.....(..(((.....)))..)......))..........(-(-----...-.-..-.--.-.-...))..(((.((((((........(((-(..-.-.--.-.--.--.---------.-----.-....-..-..-))))......)))))).).).)...((((.((((...---.-.)-)))))))..)))))...))........(((....(((....((((((((.......)))-)))))-)))......)))...(((.((((....))))....-)))....((.(((..........))).)).(.((....)-).)................(.(((....((((.....))).)))))..............((((((((((...-.-.-..-..))))))).)))......(((-.(...........)).))........--.(--((((..-...-.-(.-((((.....((-....-)).--......-))))))))))..-.-..................(.-(.......(.-((...(((..(-.-...(-(---(---(--(---(-.(-.-(--(..-(-(----((.((-(..-..-.---.--)))-...))-))..)--)---.-)-.-))-)))--)-..-.-(--(-(-(-(...-..---.(-(.(((((-(-.-----.-.....-.)-)--))-))-.)--).-..-...)-)-)))..((((((.((......-.((..((.......-)).-(((--...-.-.))-)......))......)).))..))))....-....(((((-((((((.-............-..))))))-))))).....)....(((((((..(.-..((((..(((.(((((.((...((........))......)).))))).))).......((....))...))-)).-.)..))).)))..))))...)).)....((((((....(...((((.........-))))...).))))))..........(-((.((.(((..-((((((((.-(-((..---.---.-.-...-))-)))))))))..)))...-((....))-...)).....))).).).(((.--..-...((((....)))-)....)-))........(((-((.(((((((..((..(((((..-(((.-(-(((((....-..((........)).........-.(((((.(...-.(((((...........((.(.....)))........-...---)))))...((.(((..((.((((((....(((.(((((....)))..(.((......)))...)).))).....((((.((..((((..(((.--.-((--(-(--(-(--(.-.-...-)))-)-)-)-----)-.-...-)))..)))).))..(..-((-((-.......)))).....)..)))).....))).)))....-.))))))).....).))-)))...-)).)))).))).(.(.((((.(........---(.-..-.-.--.-.-(---(----(----.(-(((....)))).)))....)-........).))))..)...(....(((((((........)))))))....)..)..))))).....((((((-(-(.......))))))-))......))...)))))))))).)).......................................-.....----...-.--.(-(((-(-((.-(--(-((--(-(-(((....))--))-)---))))-.)))-)-))--)
>X77476 Phaeocystis globosa 
UUUCUUUGAUGGUACCUUGCUACUUGGAUACCCGUAGUAAUUCUAGAGCUAAUACAUGCAGGAGUGC-C-----CGA-C-UU-C--G-G-AAGGGCUGUAUUUAUUAGAUAAGAAACC--UU-CUC--G-G-GU--U---------C--GC-C-CGGU-UG-UG-UGCUGAGUCAUAAUAACUGCUCGAAUCGCACGGCUCU---A-CG-CCGGCGAUGGUUCAUUCAAAUUUCUGCCCUAUCAGCUUUCGAUGGUAGGAUAGAGGCCU-ACCAU-GGCGUUAACGGGUAACGGAGAAUUAGGGUUCGAUU-CCGGAGAGGGAGCCUGAGAAAUGGCUACCACAUCCAAGG-AAGGCAGCAGGCGCGUAAAUUGCCCGAAUCCUGACACAGGGAGGUAGUGACAAGAAAUAACAAUACAGGGCUACU-U-CU-AGUCUUGUAAUUGGAAUGAGUA-CAACUUACAUCUCUUCACGAGGAUCA--AC--UGGAGG-GCA-A-GU-CUGGUGCCAGC-AGCC-GCG--GUAAUU-CCAGCUCCAGAA-G-CGUAUAUUAAAGUUGUUGCA-GUUAAAACGC-UCGUAGUCGGG-U-UUCG-G---G---U--C---G-GG-C-C--GAG-C-G----GUCUG-CCG-AU-G---G--GUA-UGCAC-UGU-U--U-G-G-C-G-CG-GCC--U-UC-U-U--U-C-C-GGAG-AC---CG-CGGCUAC-U-C-----U-UAACU-GA-G--CG-GG-CG--UG-GG-AGAC-G-GAUCGUUUACUUUGAAAAAA-UCAGAGUGUUUCAA-GCA-GGC--AGC-U-CGC-UCUUGCAUGGUACAGCAUGGGAUGAUUGAA-UAGGACUCC-GGUGCUA-UUUUGUUGGUUU-CGAACACCAGGAGUAAUGAUUAACAGGGACAGUCA-GGGGCACUCGUAUUCCGUCGAGAGAGGUGAAAUUCUCAGACCAAUGGAAGACGAACCACUGCGAAAGCAUUUG-CCA-GGGAUGUUUUCACUGAUCAAGAACGAAAGUUAGGGGAUCGAAGACGAUCAGAUAC-CGUCGUAGUCUUAACCAUAAACCAUG-CCGACUAGGGA-UUGGAGGGU-G-U---U--C-G-U-U-U-C-GA-CCUCUUCAGCACCUUAC-GGGAAACU-AAAGUCUUUGGGUUCCGGGGGG--AG-UAUGGUCGCAAGGC-UGAAAC-UUAAAGGAAUUGA-CGGAAGGGCACCACCAGGAGUGG-AGCC-U-GCGGCUUAA-UUUGACUCAACACGGGGAAACUU-ACCAGGUCCAG-ACAUUGUUAGGAUUGACAGAUUGAGAGCUCUUUCUUG-AUU---CGAUGGGUGGUGGUGCAUGGCCGUUCUUAGUUGGUGGAGUGAUUUGUCUGGUUAAUUCCGAUAACGAACGAGACCGUAGCCUGCUNAAUAGUC--C-CG--C-G--A-A--CU-U-CUU-GUU-G-G-C-----G-G-CCG-ACUUCUUAGAGGGACAA-CU-UGUGACC-AACAAGUGGAAGUUUGCGGCAAUAACAGGUCUGU-GAUGCCCUUAGAUGUUC-UGGGCC-GCACGCGCGCUACACUGAAGCACUCAACGA---GU-CC---A------C---C----U----CG-ACCGACAGGUCUGGGAAACCUUUUGAAAUUGCUUCGUGAUGGGGAUAGAUUAUUGCAACUAUUAAUCUUCAACGAGGAAUUCCUAGUAAGCGCA-U-GUCAUCAGCGUGCG-UUGAUUACGUCCCUGCCCUNUGUACACACCGCCCGUCGCUCCUACCGAUUGAAUGAUCCGGUGAG-GCCCC----CGG-A--CU-GGG-G-CGA-C--G-CA--U-U-CGGUUCGCC--GG-A---CGCG-ACGC-U-CC--G
((....(((((.............((.....(..(((.....)))..)......))..........(-(-----...-.-..-.--.-.-...))..(((.((((((........(((--..-...--.-.-..--.---------.--..-.-....-..-..-.)))......)))))).).).)...((((.((((...---.-.)-)))))))..)))))...))........(((....(((....((((((((.......)))-)))))-)))......)))...(((.((((....))))....-)))....((.(((..........))).)).(.((....)-).)................(.(((....((((.....))).)))))..............((((((((((.....-.-..-..))))))).)))......(((-.(...........)).))........--.(--((((..-...-.-(.-((((.....((-....-)).--......-))))))))))..-.-..................(.-(.......(.-((...(((..(-.-...(-(---(---(--(---(-.(-.-(--((.-(-(----((.((-(..-..-.---.--)))-...))-)).-)--)-)-.-)-.-))-)))--)-..-.-(--(-(-(-(...-..---.(-(..((((-(-.-----.-.....-.)-)--))-).-.)--).-..-...)-)-)))..((((((.((......-.((..((.......-)).-(((--...-.-.))-)......))......)).))..))))....-....(((((-((((((.-............-..)))))).))))).....)....(((((((..(.-..((((..(((.(((((.((...((........))......)).))))).))).......((....))...))-)).-.)..))).)))..))))...)).)....((((((....(...((((.........-))))...).))))))..........(-((.((.(((..-((((((((.-(-(---(--.-.-.-.-.-.-))-)))))))))..)))...-((....))-...)).....))).).).(((.--..-...((((....)))-)....)-))........(((-((..((((((..((..(((((..-(((.-(-(((((....-..((........)).........-.(((((.(...-.(((((...........((.(.....)))........-...---)))))...((.(((..((.((((((....(((.(((((....)))..(.((......)))...)).))).....((((.((..((.(..(((.--.-((--(-(--(-(--(.-.-...-)))-)-)-)-----)-.-...-)))..).)).))..(..-((-(((....-.))))).....)..)))).....))).)))....-.))))))).....).))-)))...-)).)))).))).(.(.((((.(.......(---(.-..---.------(---(----(----.(-(((....)))).)))....))........).))))..)...(....(((((((........)))))))....)..)..))))).....((((((-(-(.......))))))-))......))...)))))).))).)).......................................-.....----...-.--.(-(((-(-((.-(--(-((--(-(-(((....))--))-)---))))-.)))-)-))--)
>JF714231 Pavlova granifera 
UUUAUUUGAUGGUACCUUACUACUUGGAUAACCGUAGUAAUUCUAGAGCUAAUACAUGCAGGCAGUC-C-----CGA-C-UU-C--G-G-AAGGGAUGUAUUUAUUAGAUAAGAAACC-GAC-C-C--G-G--G--C---------A--A--C-CGGU-UG-UG-UGCUGAGUCAUACUAACUUUUCGGAUCGCAUGGCUUU---A-UG-CUGGCGAUGGUUCAUUCAAAUUUCUGCCCUAUCAGCUUUCGAUGGUAGGAUAGAGGCCU-ACCAU-GGCGUUCACGGGUAACGGAGAAUUAGGGUUCGAUU-CCGGAGAGGGAGCCUGAGAGACGGCUACCACAUCCAAGG-AAGGCAGCAGGCGCGCAAAUUACCC-AAUCCUGACACAGGGAGGUAGUGACAAGAAAUAACAAUACAGGGCUC-U-U-UG-AGUCUUGUAAUUGGAAUGAGUA-CAAUUUAAAUCCCUUAACGAGGAUCC--AU--UGGAGG-GCA-A-GU-CUGGUGCCAGC-AGCC-GCG--GUAAUU-CCAGCUCCAAUA-G-CGUAUAUUAAAGUUGUUGCA-GUUAAAAAGC-UCGUAGUCGGA-U-UUCG-G---G---U--UGGCGCG--G-U-GA-C-G-G-----UCUG-CCG-UU-G---G--GUA-UGCAC-U-G-UUAU-C-U-G-G-CU-UCC--U-UU-U--------C-GGGG-CA-G-C---GCGCGC-G-U-----U-UACUC-GU-G--CG-UG-U------CU-CCUC---G--CUUUUACUUUGAGAAAA-UCAGAGUGUUCAAA-GCA-GGC--CU--U-UGC-CAUUGUAUGUGUUAGCAUGGGAUAAUGAAA-UAGGACUCU-GGUGCUA-UUUUGUUGGUUU-CGAACGCC-GGGGUAAUGAUUAAUAGGGACAGUCA-GGGGCACUCGUAUUCCGUAGAGAGAGGUGAAAUUCUUAGACCCACGGAAGACGCACUACUGCGAAAGCAUUUG-CCA-GGGAUGUUUUCACUGAUCAAGAACGAAAGUUAGGGGAUCGAAGAUGAUCAGAUAC-CGUCGUAGUCUUAACCAUAAACCAUG-CCGACCAGGGA-UUGGUGGGU-G-U---C--G-C-U-U-U-U-GA-CUCCAUCAGCACCUUUC-GAGAAAUC-AGAGUCUUUGGGUUCCGGGGGG--AG-UAUGGUCGCAAGGC-UGAAAC-UUAAAGGAAUUGA-CGGAAGGGCACCACCAGGCGUGG-AGCC-U-GCGGCUUAA-UUUGACUCAACACGGGGAAACUU-ACCAGGUCCAG-ACAUUGUGAGGAUUGACAGAUUGAGAGCUCUUUCUUG-AUU---CAAUGGGUGGUGGUGCAUGGCCGUUCUUAGUUGGUGGAGUGAUUUGUCUGGUUAAUUCCGUUAACGAACGAGACCUUAACCUGCUAAAUAG-U-CCUCG--U-A----AC-CA-U-UG--GUU-GCG-U-----U-G-UUG-GCUUCUUAGAGGGACUG-UC-GGUAUCC-AGCCGACGGAAGUUUGAGGCAAUAACAGGUCUGU-GAUGCCCUUAGAUGUUC-UGGGCC-GCACGCGCGCUACACUGACGCAUUCAUCGA---GU-UC-A-C--C-U-U---C----C----UGCAUCGAGAGGUGUGGGGAAUCUGUUGAACCUGCGUCGUGAUGGGGAUAGAUUAUUGCAAUUAUUAAUCUUCAACGAGGAAUGCCUAGUAAGCGUG-A-GUCAUCAGCUCGCG-UUGAUUACGUCCCUGCCCUUUGUACACACCGCCCGUCGCUCCUACCGAUUGGAUGGUCCGGUGAG-GUUUU----CGG-A--UU-G-GCG-C-A-UU-G-----G-CGCG-GUCUCC--GUGC---CGGU-GCGC----C--G
((....(((((.............((.....(..(((.....)))..)......))..........(-(-----...-.-..-.--.-.-...))..(((.(((.((........(((-(..-.-.--.-.--.--.---------.--.--.-....-..-..-))))......)).))).).).)...((((.((((...---.-.)-)))))))..)))))...))........(((....(((....((((((((.......)))-)))))-)))......)))...(((.((((....))))....-)))....((.(((..........))).)).(.((....)-).)................(.(((.-..((((.....))).)))))..............((((((((((...-.-.-..-..))))))).)))......(((-.(...........)).))........--.(--((((..-...-.-(.-((((.....((-....-)).--......-))))))))))..-.-..................(.-(.......(.-((...(((..(-.-...(-(---.---(--.(((...--.-(-(.-.-.-(-----(.((-(..-..-.---.--)))-...))-)-)-..))-)-.-)-.-))-...--(-..-.--------.-(...-..-.-.---.(((((-(-.-----.-.....-.)-)--))-))-.------.)-....---)--..((((((.((......-.((..((.......-)).-(((--..--.-.))-)......))......)).))..))))....-....(((((-((((((.-............-..))))))-))))).....)....(((((((..(.-..((((..(((.(((((.((...((........))......)).))))).))).......((....))...))-)).-.)..))).)))..))))...)).)....((((((....(...((((.........-))))...).))))))..........(-((.((.(((..-((((((((.-(-(---(--.-.-.-.-.-.-))-)))))))))..)))...-((....))-...)).....))).).).(((.--..-...((((....)))-)....)-))........(((-((.(((((((..((..(((((..-(((.-(-(((((....-..((........)).........-.(((((.(...-.(((((...........((.(.....)))........-...---)))))...((.(((..((.((((((....(((.(((((....)))..(.((......)))...)).))).....((((.((..((((..((-.-(...(--(-(----..-..-.-..--...-.))-)-----.-.-...-)))..)))).))..(..-((-(((....-.))))).....)..)))).....))).)))....-.))))))).....).))-)))...-)).)))).))).(.(.((((.(.......(---(.-..-.-.--.-.-(---(----(----...(((....)))..)))....))........).))))..)...(....(((((((........)))))))....)..)..))))).....((((((-(-(.......))))))-))......))...)))))))))).)).......................................-.....----...-.--..-.-..(-(-.-..-.-----.-((((-......--.)))---)...-..))----.--.
>KX056534 Gephyrocapsa parvula 
UUUAUUUGAUGGUACCUUGCUACUUGGAUAACCGUAGUAAUUCUAGAGCUAAUACAUGCAGGAGUUC-C-----CGA-C-UCAC--G-G-A-GGGAUGUAUUUAUUAGAUAAGAAACC-AAA-C-C--G-G--U--C---------U-----C-CGGU-UG-CG-UGCUGAGUCAUAAUAACUGCUCGAAUCGCACGGCUCU---A-CG-CCGGCGAUGGUUCAUUCAAAUUUCUGCCCUAUCAGCUUUCGAUGGUAGGAUAGAGGCCU-ACCAU-GGCGUUAACGGGUAACGGAGAAUUAGGGUUCGAUU-CCGGAGAGGGAGCCUGAGAAAUGGCUACCACAUCCAAGG-AAGGCAGCAGGCGCGUAAAUUGCCCGAAUCCUGACACAGGGAGGUAGUGACAAGAAAUAACAAUACAGGGCUA-U-U-UU-AGUCUUGUAAUUGGAAUGAGUA-CAAUUUACAUCUCUUCACGAGGAUCA--AU--UGGAGG-GCA-A-GU-CUGGUGCCAGC-AGCC-GCG--GUAAUU-CCAGCUCCAAUA-G-CGUAUAUUAAAGUUGUUGCA-GUUAAAACGC-UCGUAGUCGGA-U-UUCG-G---G---G--C---G-GG-C-C--GAC-C-G----GUCUG-CCG-AU-G---G--GUA-UGCAC-UGG-C--C-G-G-C-G-CG-UCC--U-UC-C-A--C-C-C-GGAG-AC---CG-CGCCUAC-U-C-----U-UAACU-GA-G--CG-GG-CG--CG-GG-AGAC-G-GGUCUUUUACUUUGAAAAAA-UCAGAGUGUUUCAA-GCA-GGC--AG--U-CGC-UCUUGCAUGGAUUAGCAUGGGAUAAUGAAA-UAGGACUCU-GGUGCUA-UUUUGUUGGUUU-CGAACACC-GGAGUAAUGAUUAACAGGGACAGUCA-GGGGCACUCGUAUUCCGCCGAGAGAGGUGAAAUUCUCAGACCAGCGGAAGACGAACCACUGCGAAAGCAUUUG-CCA-GGGAUGUUUUCACUGAUCAAGAACGAAAGUUAGGGGAUCGAAGACGAUCAGAUAC-CGUCGUAGUCUUAACCAUAAACCAUG-CCGACUAGGGA-UUGGAGGAU-G-U---U--CCA-U-U-UGU-GA-CUCCUUCAGCACCUUUC-GGGAAACU-AAAGUCUUUGGGUUCCGGGGGG--AG-UAUGGUCGCAAGGC-UGAAAC-UUAAAGGAAUUGA-CGGAAGGGCACCACCAGGAGUGG-AGCC-U-GCGGCUUAA-UUUGACUCAACACGGGGAAACUU-ACCAGGUCCAG-ACAUUGUGAGGAUUGACAGAUUGAGAGCUCUUUCUUG-AUU---CGAUGGGUGGUGGUGCAUGGCCGUUCUUAGUUGGUGGAGUGAUUUGUCUGGUUAAUUCCGUUAACGAACGAGACCGCAGCCUGCUAAAUAGCG--A-CG--C-G--A-A--CC-C-UCC-GUU-C-G-C-----U-G-GA--GCUUCUUAGAGGGACAA-CU-UGUCUUC-AACAAGUGGAAGUUCGCGGCAAUAACAGGUCUGU-GAUGCCCUUAGAUGUUC-UGGGCC-GCACGCGCGCUACACUGAUGCACUCAACGA---GU-CU---A------U---CACC-U----UG-ACCGAGAGGUCCGGGUAAUCUUUUGAAAUUGCAUCGUGAUGGGGAUAGAUUAUUGCAACUAUUAAUCUUCAACGAGGAAUUCCUAGUAAGCGUG-U-GUCAUCAGCGCACG-UUGAUUACGUCCCUGCCCUUUGUACACACCGCCCGUCGCUCCUACCGAUUGAAUGAUCCGGUGAG-GCCCC----CGG-A--CU-GCG-G-CGC-C--G-CA--G-C-UGGUUCUCC--AG-C---CGCG-ACGC-C-GC--G
((....(((((.............((.....(..(((.....)))..)......))..........(-(-----...-.-....--.-.-.-.))..(((.((((((........(((-(..-.-.--.-.--.--.---------.-----.-....-..-..-))))......)))))).).).)...((((.((((...---.-.)-)))))))..)))))...))........(((....(((....((((((((.......)))-)))))-)))......)))...(((.((((....))))....-)))....((.(((..........))).)).(.((....)-).)................(.(((....((((.....))).)))))..............((((((((((...-.-.-..-..))))))).)))......(((-.(...........)).))........--.(--((((..-...-.-(.-((((.....((-....-)).--......-))))))))))..-.-..................(.-(.......(.-((...(((..(-.-...(-(---(---(--(---(-.(-.-(--(..-(-(----((.((-(..-..-.---.--)))-...))-)).-.--)-)-.-)-.-))-)))--)-..-.-(--(-(-(-(...-..---.(-(.(((((-(-.-----.-.....-.)-)--))-))-.)--).-..-...)-)-)))..((((((.((......-.((..((.......-)).-(((--..--.-.))-)......))......)).))..))))....-....(((((-((((((.-............-..))))))-))))).....)....(((((((..(.-..((((..(((.(((((.((...((........))......)).))))).))).......((....))...))-)).-.)..))).)))..))))...)).)....((((((....(...((((.........-))))...).))))))..........(-((.((.(((..-((((((((.-(-(---(--...-.-.-...-))-)))))))))..)))...-((....))-...)).....))).).).(((.--..-...((((....)))-)....)-))........(((-((.(((((((..((..(((((..-(((.-(-(((((....-..((........)).........-.(((((.(...-.(((((...........((.(.....)))........-...---)))))...((.(((..((.((((((....(((.(((((....)))..(.((......)))...)).))).....(((..((..((((..(((.--.-.(--(-(--(-(--(.-.-...-)))-)-)-)-----.-.-..--)))..)))).))..(..-((-(((....-.))))).....)...))).....))).)))....-.))))))).....).))-)))...-)).)))).))).(.(.((((.(.......(---(.-..---.------(---(...-.----.(-(((....))))..))....))........).))))..)...(....(((((((........)))))))....)..)..))))).....((((((-(-(.......))))))-))......))...)))))))))).)).......................................-.....----...-.--.(-(((-(-((.-(--(-((--(-(-(((....))--))-)---))))-.)))-)-))--)
>KY980110 Chrysocampanula spinifera      
UUUAUUUGAUGGUACCUUACUACUUGGAUAACCGUAGUAAUUCUAGAGCUAAUACAUGCAGGAAUUC-C-----CGA-C-UU-C--G-G-AAGGGAUGUAUUUAUUAGAUAAGAAACC-AA--CCC--G-G-GC--U---------U--G--CCCGGU-UG-CG-UGCUGAGUCACAAUAACUGUUCGAAUCGCACGGCUUC---A-CG-CCGGCGAUGGUUCAUUCAAAUUUCUGCCCUAUCAGCUUUCGAUGGUAGGAUCGAGGCCU-ACCAU-GGCGUUUACGGGUAACGGAGAAUUAGGGUUCGAUU-CCGGAGAGGGAGCCUGAGAAAUGGCUACCACAUCCAAGG-AAGGCAGCAGGCGCGUAAAUUGCCCGAAUCCUGACACAGGGAGGUAGUGACAAGAAAUAACAAUACAGGGCUA-U-U-UU-AGUCUUGUAAUUGGAAUGAGUA-CAAUUUACAUCUCUUCACGAGGAUCA--AU--UGGAGG-GCA-A-GU-CUGGUGCCAGC-AGCC-GCG--GUAAUU-CCAGCUCCAAUA-G-CGAAUAUUAAAGUUGUUGCA-GUUAAAACGC-UCGUAGUCGGA-U-UUCG-G---G---G--C---G-AU-C-C--CGC-C-G----GUCUG-CCG-UU-G---G--GUA-UGCAC-UGG-U--G-G-G-C-G-CG-UCC--U-UC-C-U--U-C-C-GGAG-AC---CG-UUCCUAC-U-C-----U-UAGCU-GA-G--CG-GG-GA--CG-GG-AGAC-G-GAUCGUUUACUUUGAAAAAAAUCAGAGUGUUUCAA-GCA-GGC--A-U-U-UGC-UCUUGCAUAGAUUAGCAUGGGAUAAUGAAA-UAGGAAUUU-GGUGCUA-UUUUGUUGGUUU-CGAACACC-GAAGUAAUGAUUAACAGGGACAGUCC-GGGGCACUCGUAUUCCGCCGAGAGAGGUGAAAUUCUCAGACCAGCGGAAGACGAACCACUGCGAAAGCAUUUG-CCA-GGGAUGUUUUCACUGAUCAAGAACGAAAGUUAGGGGAUCGAAGACGAUCAGAUACCCGUCGUAGUCUUAACCAUAAACCAUG-CCGACUAGGGA-UCCGUGGGU-GUU---C--U---U-UCU-U-GA-CCCCAUGGGCACCUUAC-GGGAAACU-AAAGUCUUUGGGUUCCGGGGGG--GG-UAUGGUCGCAAGGC-UGAAAC-UUAAAGGAAUUGA-CGGAAGGGCACCACCAGGAGUGG-AGCC-U-GCGGCUUAA-UUUGACUCAACACGGGGAAACUU-ACCAGGUCCAG-ACAUGGUGAGGAUUGACAGAUUGAGAGCUCUUUCUCG-AUU---CGAUGGGUGGUGGUGCAUGGCCGUUCUUAGUUGGUGGAGUGAUUUGUCUGGUUAAUUCCGUUAACGAACGAGACCUUAGCCUAUUAAAUAGUG--G-CG--C-G--A-A--CU-C-UUU-GUU-G-G-C-----G-GCUC--ACUUCUUAGAGGGACAA-CU-UGUCUUC-AACAAGUGGAAGUUUGAGGCAAUAACAGGUCUGU-GAUGCCCUUAGAUGUUC-UGGGCC-GCACGCGCGCUACACUGAUGCACUCAACGA---GU-CU---U----U-C---C----A----UU-UUCGACAGAAAUGGGUAAAC-UUUGAACUUGCAUCGUGAUGGGGAUCGACGAUUGCAAUUAUUCGUCUUCAACGAGGAAUUCCUAGUAGGCGCA-U-GUCAUCAGCGUGCG-UCGAUUACGUCCCUGCCCUUUGUACACACCGCCCGUCGCUCCUACCGAUGGAAGGUUUAGGUGAG-UUCUU----CGG-A--GU-UUU-C-UCC-G--G-CA--U-C-UGGUUCGCC--AG-A---CGCC-GGGG-A-GG--G
((....(((((.............((.....(..(((.....)))..)......))..........(-(-----...-.-..-.--.-.-...))..(((.((((((........(((-(.--.(.--.-.-..--.---------.--)--......-..-..-))))......)))))).).).)...((((.((((...---.-.)-)))))))..)))))...))........(((....(((....((((((((.......)))-)))))-)))......)))...(((.((((....))))....-)))....((.(((..........))).)).(.((....)-).)................(.(((....((((.....))).)))))..............((((((((((...-.-.-..-..))))))).)))......(((-.(...........)).))........--.(--((((..-...-.-(.-((((.....((-....-)).--......-))))))))))..-.-..................(.-(.......(.-((...(((..(-.-...(-(---(---(--(---(-.(-.-(--((.-(-(----((.((-(..-..-.---.--)))-...))-)).-)--)-)-.-)-.-))-)))--)-..-.-(--(-(-(-(...-..---.(-(.(((((-(-.-----.-.....-.)-)--))-))-.)--).-..-...)-)-)))..((((((.((.........(..((.......-)).-(((--.-.-.-.))-)......).......)).))..))))....-....(.(((-((((((.-............-..))))))-))).).....)....(((((((..(.-..((((..(((.(((((.((...((........))......)).))))).))).......((....))...))-)).-.)..))).)))..))))...)).)....((((((....(...((((..........))))...).))))))..........(-((.((.(((..-((((((((.-(.(---(--.---.-...-.-))-)))))))))..)))...-((....))-...)).....))).).).(((.--..-...((((....)))-)....)-))........(((-((.(((((((..((..(((((..-(((.-(-(((((....-..((........)).........-.(((((.(...-.(((.(...........((.(.....)))........-...---).)))...((.(((..((.((((((....(((.(((((....)))..(.((......)))...)).))).....((((.((..((((..(((.--.-((--(-(--(-(--(.-.-...-)))-)-)-)-----)-....--)))..)))).))..(..-((-(((....-.))))).....)..)))).....))).)))....-.))))))).....).))-)))...-)).)))).))).(.(.((((.(........---(.-..---.----(-.---(----.----.(-(((....))))..))....)-........).))))..)...(.....((((((........)))))).....)..)..))))).....((((((-(-(.......))))))-))......))...)))))))))).)).......................................-.....----...-.--.(-(((-(-((.-(--(-((--(-(-(((....))--))-)---))))-.)))-)-))--)
>AB847976 Braarudosphaera bigelowii 
UUUAUUUGAUGGUACCUUACUACUUGGAUAACCGUAGUAAUUCUAGAGCUAAUACAUGCAGGAAAGC-C-----CG--C----C------A-GGGCUGUAUUUAUUAGAUAAGAAACC-AAU-C-C--A-G--C--U---------U--G--C-UGGU-UG-AG-UGCUGAGUCACAAUAACUGCUCGAAUCGCAUGG-CUU---U-UG-CCGGCGAUGGUUCAUUCAAAUUUCUGCCCUAUCAGCUUUCGAUGGUAGGAUAGAGGCCU-ACCAU-GGCGUUAACGGGUAACGGAGAAUUAGGGUUCGAUU-CCGGAGAGGGAGCCUGAGAAAUGGCUACCACAUCCAAGG-AAGGCAGCAGGCGCGUAAAUUGCCCGAAUCCUGACACAGGGAGGUAGUGACAAGAAAUAACAAUACAGGGCUC-U-U-UCGAGUCUUGUAAUUGGAAUGAGUA-CAAUUUACAUCUCUUCACGAGGAUCA--AU--UGGAGG-GCA-A-GU-CUGGUGCCAGC-AGCC-GCG--GUAAUU-CCAGCUCCAAUA-G-CGUAUAUUAAAGUUGUUGCA-GUUAAAACGC-UCGUAGUCGGA-U-UUCG-G---G---G--C---G-GU-UUU--G-C-C-G----GUCUG-CCG-UU-G---G--GUA-UGCAC-UGG-U--G-C-G-A-G-CG-UCC--U-UC-C-U--U-C-C-GGAG-AC---GG-CGCCUGC-U-C-----U-UAACU-GA-G--UG-GG-UG--UC-GG-AGAC-G-GAUCGUUUACUUUGAAAAAA-UCAGAGUGUUUCAA-GCA-GGC--AGC-U-CGC-UUUUGCAUGGAUUAGCAUGGGAUAAUGAAA-UAGGACUUU-GGUGCUA-UUUUGUUGGUUU-CGAACACC-GAAGUAAUGAUUAACAGGGACAGUCA-GGGGCACUCGUAUUCCGCCGAGAGAGGUGAAAUUCUCAGACCAGCGGAAGACGCACCACUGCGAAAGCAUUUG-CCA-GGGAUGUUUUCACUGAUCAAGAACGAAAGUUAGGGGAUCGAAGACGAUCAGAUAC-CGUCGUAGUCUUAACCAUAAACCAUG-CCGACUAGGGA-UUGGAGGAU-GUU---C--C---A-A-UGU-GA-CUCCUUCAGCACCUUUC-GGGAAACU-AAAGUCUUUGGGUUCCGGGGGG--AG-UAUGGUCGCAAGGC-UGAAAC-UUAAAGGAAUUGA-CGGAAGGGCACCACCAGGAGUGG-AGCC-U-GCGGCUUAA-UUUGACUCAACACGGGGAAACUU-ACCAGGUCCAG-ACAUUGUGAGGAUUGACAGAUUGAGAGCUCUUUCUUG-AUU---CGAUGGGUGGUGGUGCAUGGCCGUUCUUAGUUGGUGGAGUGAUUUGUCUGGUUAAUUCCGUUAACGAACGAGACCGCAGCCUGCUAAAUAGUU--G-CG--C-G--A-A--C--C-CUCCGUU-C-G-C-----G-U-GA--ACUUCUUAGAGGGACAA-CU-UGUCUUC-AACAAGUGGAAGUUUGCGGCAAUAACAGGUCUGU-GAUGCCCUUAGAUGUUC-UGGGCC-GCACGCGCGCUACACUGAUGCACUCAACGA---GU-CU-A-C----AAC---C----U----UG-ACCGGAAGGUCCGGGUAAUCUUUUGAAAUUGCAUCGUGAUGGGGAUAGAUUAUUGCAACUAUUAAUCUUCAACGAGGAAUUCCUAGUAAGCGCA-U-GUCAUCAGCGUGCG-UUGAUUACGUCCCUGCCCUUUGUACACACCGCCCGUCGCUCCUACCGAUUGAAUGAUCCGGUGAG-GCCCC----CGG-A--CU-GUG-G-CGA-C--G-CA--G-C-UGGUUCUCC--AG-C---CGCG-AUGC-C-GC--G
((....(((((.............((.....(..(((.....)))..)......))..........(-(-----..--.----.------.-.))..(((.((((((........(((-(..-.-(--.-.--.--.---------.--)--.-....-..-..-))))......)))))).).).)...((((.(((-...---.-..-)))))))..)))))...))........(((....(((....((((((((.......)))-)))))-)))......)))...(((.((((....))))....-)))....((.(((..........))).)).(.((....)-).)................(.(((....((((.....))).)))))..............((((((((((...-.-.-.....))))))).)))......(((-.(...........)).))........--.(--((((..-...-.-(.-((((.....((-....-)).--......-))))))))))..-.-..................(.-(.......(.-((...(((..(-.-...(-(---(---(--(---(-.(-..(--(-.-(-(----((.((-(..-..-.---.--)))-...))-)).-)--)-.-.-)-.-))-)))--)-..-.-(--(-(-(-(...-..---.(-(.(((((-(-.-----.-.....-.)-)--))-))-.)--).-..-...)-)-)))..((((((.((......-.((..((.......-)).-(((--...-.-.))-)......))......)).))..))))....-....(((((-((((((.-............-..))))))-))))).....)....(((((((..(.-..((((..(((.(((((.((...((........))......)).))))).))).......((....))...))-)).-.)..))).)))..))))...)).)....((((((....(...((((.........-))))...).))))))..........(-((.((.(((..-((((((((.-(.(---(--.---.-.-...-))-)))))))))..)))...-((....))-...)).....))).).).(((.--..-...((((....)))-)....)-))........(((-((.(((((((..((..(((((..-(((.-(-(((((....-..((........)).........-.(((((.(...-.(((((...........((.(.....)))........-...---)))))...((.(((..((.((((((....(((.(((((....)))..(.((......)))...)).))).....((((.((..((((..(((.--.-((--(-(--(-(--(--.-....)))-)-)-)-----)-.-..--)))..)))).))..(..-((-(((....-.))))).....)..)))).....))).)))....-.))))))).....).))-)))...-)).)))).))).(.(.((((.(.......(---(.-..-.-.----..(---(----(----.(-(((....)))).)))....))........).))))..)...(....(((((((........)))))))....)..)..))))).....((((((-(-(.......))))))-))......))...)))))))))).)).......................................-.....----...-.--.(-(((-(-((.-(--(-((--(-(-(((....))--))-)---))))-.)))-)-))--)
>AM491030 Haptolina ericina
UUUAUUUGAUGGUACCUUACUACUUGGAUAACCGUAGUAAUUCUAGAGCUAAUACAUGCAGGAGGUC-C-----CGA-C-UU-C--G-GAA-GGGAUGUAUUUAUUAGAUAAGAAACC-AAU-C-C--G-G--C--U---------U--G--C-CGGU-UG-CG-UGCUGAGUCACAAUAACUGCUCGAAUCGAAUGGCCUU---G-CG-CGGUCGAUGGUUCAUUCAAAUUUCUGCCCUAUCAGCUUUCGAUGGUAGGAUCGAGGCCU-ACCAU-GGCGUUUACGGGUAACGGAGAAUUAGGGUUCGAUU-CCGGAGAGGGAGCCUGAGAAAUGGCUACCACAUCCAAGG-AAGGCAGCAGGCGCGUAAAUUGCCCGAAUCCUGACACAGGGAGGUAGUGACAAGAAAUAACAAUACAGGGCUA-C-U-UU-AGUCUUGUAAUUGGAAUGAGUA-CAAUUUACAUCUCUUCACGCGGAUCA--AU--UGGAGG-GCA-A-GU-CUGGUGCCAGC-AGCC-GCG--GUAAUU-CCAGCUCCAAUA-G-CGUAUAUUAAAGUUGUUGCA-GUUAAAACGC-UCGUAGUCGGA-U-UUCG-G---G---G--CC--U--G-CCU--G-C-C-G----GUCUG-CCG-AU-G---G--GUA-UGCAC-UGG-C--A-G-G-C-G-CG-UCC--U-UC-C-U--U-C-C-GGAG-AC---UG-UCCCUAC-U-C-----U-UAACU-GA-G--CG-GG-GU--CG-GG-AGAC-G-GAUCGUUUACUUUGAAAAAA-UCAGAGUGUUUCAA-GCA-GGC--AGC-U-CGC-UCUUGCAUGGAUUAGCAUGGGAUAAUGAAA-UAGGACUUU-GGUGCUA-UUUUGUUGGUUU-CGAACACC-GAAGUAAUGAUUAACAGGGACAGUCA-GGGGCACUCGUAUUCCGCCGAGAGAGGUGAAAUUCUCAGACCAGCGGAAGACGAACCACUGCGAAAGCAUUUG-CCA-GGGAUGUUUUCACUGAUCAAGAACGAAAGUUAGGGGAUCGAAGACGAUCAGAUAC-CGUCGUAGUCUUAACCAUAAACCAUG-CCGACUAGGGA-UUGGAGGAU-G-U---C--C-A-U-U-UUU-GA-CUCCUUCAGCACCUUAC-GGGAAACU-AAAGUCUUUGGGUUCCGGGGGG--AG-UAUGGUCGCAAGGC-UGAAAC-UUAAAGGAAUUGA-CGGAAGGGCACCACCAGGAGUGG-AGCC-U-GCGGCUUAA-UUUGACUCAACACGGGGAAACUU-ACCAGGUCCAG-ACAUUGUGAGGAUUGACAGAUUGAGAGCUCUUUCUUG-AUU---CGAUGGGUGGUGGUGCAUGGCCGUUCUUAGUUGGUGGAGUGAUUUGUCUGGUUAAUUCCGUUAACGAACGAGACCUUAGCCUAUUAAAUAGUG--G-CG--C-G--A-A---A-CCUUC-GUU-G-G-CG----G-U-UC--ACUUCUUAGAGGGACAA-CU-UGUCUUC-AACAAGUGGAAGUUUGAGGCAAUAACAGGUCUGU-GAUGCCCUUAGAUGUUC-UGGGCC-GCACGCGCGCUACACUGAUGCACUCAACGA---GU-CU---C----G-C---C----U----UG-GCCGAGAGGUCCGGGAAACCUUUUGAACUUGCAUCGUGAUGGGGAUAGAUUAUUGCAACUAUUAAUCUUCAACGAGGAAUUCCUAGUAAGCGCA-U-GUCAUCAGCGUGCG-UUGAUUACGUCCCUGCCCUUUNUACACACCGCCCGUCGCUCCUACCGAUUGAAUGAUCCGGUGAG-GCCCC----CGG-A--CU-GUA-G-CUU-U--G-CA--G-C-UGGUUCGCC--AG-C---CGCG-ACGC-C-GC--G
((....(((((.............((.....(..(((.....)))..)......))..........(-(-----...-.-..-.--.-...-.))..(((.((((((........(((-(..-.-(--.-.--.--.---------.--)--.-....-..-..-))))......)))))).).).)...((((.(.((...---.-.)-).)))))..)))))...))........(((....(((....((((((((.......)))-)))))-)))......)))...(((.((((....))))....-)))....((.(((..........))).)).(.((....)-).)................(.(((....((((.....))).)))))..............((((((((((...-.-.-..-..))))))).)))......(((-.(...........)).))........--.(--((((..-...-.-(.-((((.....((-....-)).--......-))))))))))..-.-..................(.-(.......(.-((...(((..(-.-...(-(---(---(--(.--(--(-.((--(-.-(-(----((.((-(..-..-.---.--)))-...))-)).-)--)-)-.-)-)-.)-)))--)-..-.-(--(-(-(-(...-..---.(-..(((((-(-.-----.-.....-.)-)--))-))-..--).-..-...)-)-)))..((((((.((......-.((..((.......-)).-(((--...-.-.))-)......))......)).))..))))....-....(((((-((((((.-............-..))))))-))))).....)....(((((((..(.-..((((..(((.(((((.((...((........))......)).))))).))).......((....))...))-)).-.)..))).)))..))))...)).)....((((((....(...((((.........-))))...).))))))..........(-((.((.(((..-((((((((.-(-(---(--.-.-.-.-...-))-)))))))))..)))...-((....))-...)).....))).).).(((.--..-...((((....)))-)....)-))........(((-.(.(((((((..((..(((((..-(((.-(-(((((....-..((........)).........-.(((((.(...-.(((((...........((.(.....)))........-...---)))))...((.(((..((.((((((....(((.(((((....)))..(.((......)))...)).))).....((((.((..((((..(((.--.-((--(-(--(-(---.-.....-.))-)-)-))----.-.-..--)))..)))).))..(..-((-(((....-.))))).....)..)))).....))).)))....-.))))))).....).))-)))...-)).)))).))).(.(.((((.(.......(---(.-..---.----.-.---(----(----.(-(((....)))).)).....))........).))))..)...(....(((((((........)))))))....)..)..))))).....((((((-(-(.......))))))-))......))...)))))))).).)).......................................-.....----...-.--.(-((.-(-(..-(--(-((--(-(-(((....))--))-)---))))-..))-.-))--)
>KC404133 Emiliania huxleyi 
UUUAUUUGAUGGUACCUUGCUACUUGGAUAACCGUAGUAAUUCUAGAGCUAAUACAUGCAGGAGUUC-C-----CGA-C-UCAC--G-G-A-GGGAUGUAUUUAUUAGAUAAGAAACC-AAA-C-C--G-G--U--C---------U-----C-CGGU-UG-CG-UGCUGAGUCAUAAUAACUGCUCGAAUCGCACGGCUCU---A-CG-CCGGCGAUGGUUCAUUCAAAUUUCUGCCCUAUCAGCUUUCGAUGGUAGGAUAGAGGCCU-ACCAU-GGCGUUAACGGGUAACGGAGAAUUAGGGUUCGAUU-CCGGAGAGGGAGCCUGAGAAAUGGCUACCACAUCCAAGG-AAGGCAGCAGGCGCGUAAAUUGCCCGAAUCCUGACACAGGGAGGUAGUGACAAGAAAUAACAAUACAGGGCUA-U-U-UU-AGUCUUGUAAUUGGAAUGAGUA-CAAUUUACAUCUCUUCACGAGGAUCA--AU--UGGAGG-GCA-A-GU-CUGGUGCCAGC-AGCC-GCG--GUAAUU-CCAGCUCCAAUA-G-CGUAUAUUAAAGUUGUUGCA-GUUAAAACGC-UCGUAGUCGGA-U-UUCG-G---G---G--C---G-GG-C-C--GAC-C-G----GUCUG-CCG-AU-G---G--GUA-UGCAC-UGG-C--C-G-G-C-G-CG-UCC--U-UC-C-A--C-C-C-GGAG-AC---CG-CGCCUAC-U-C-----U-UAACU-GA-G--CG-GG-CG--CG-GG-AGAC-G-GGUCUUUUACUUUGAAAAAA-UCAGAGUGUUUCAA-GCA-GGC--AG--U-CGC-UCUUGCAUGGAUUAGCAUGGGAUAAUGAAA-UAGGACUCU-GGUGCUA-UUUUGUUGGUUU-CGAACACC-GGAGUAAUGAUUAACAGGGACAGUCA-GGGGCACUCGUAUUCCGCCGAGAGAGGUGAAAUUCUCAGACCAGCGGAAGACGAACCACUGCGAAAGCAUUUG-CCA-GGGAUGUUUUCACUGAUCAAGAACGAAAGUUAGGGGAUCGAAGACGAUCAGAUAC-CGUCGUAGUCUUAACCAUAAACCAUG-CCGACUAGGGA-UUGGAGGAU-G-U---U--CCA-U-U-UGU-GA-CUCCUUCAGCACCUUUC-GGGAAACU-AAAGUCUUUGGGUUCCGGGGGG--AG-UAUGGUCGCAAGGC-UGAAAC-UUAAAGGAAUUGA-CGGAAGGGCACCACCAGGAGUGG-AGCC-U-GCGGCUUAA-UUUGACUCAACACGGGGAAACUU-ACCAGGUCCAGCACAUUGUGAGGAUUGACAGAUUGAGAGCUCUUUCUUG-AUU---CGAUGGGUGGUGGUGCAUGGCCGUUCUUAGUUGGUGGAGUGAUUUGUCUGGUUAAUUCCGUUAACGAACGAGACCGCAGCCUGCUAAAUAGCG--A-CG--C-G--A-A--CC-C-UCC-GUU-C-G-C-----U-G-GA--GCUUCUUAGAGGGACAA-CU-UGUCUUC-AACAAGUGGAAGUUCGCGGCAAUAACAGGUCUGU-GAUGCCCUUAGAUGUUC-UGGGCC-GCACGCGCGCUACACUGAUGCACUCAACGA---GU-CU---A------U---CACC-U----UG-ACCGAGAGGUCCGGGUAAUCUUUUGAAAUUGCAUCGUGAUGGGGAUAGAUUAUUGCAACUAUUAAUCUUCAACGAGGAAUUCCUAGUAAGCGUG-U-GUCAUCAGCGCACG-UUGAUUACGUCCCUGCCCUUUGUACACACCGCCCGUCGCUCCUACCGAUUGAAUGAUCCGGUGAG-GCCCC----CGG-A--CU-GCG-G-CGC-C--G-CA--G-C-UGGUUCUCC--AG-C---CGCG-ACGC-C-GC--G
((....(((((.............((.....(..(((.....)))..)......))..........(-(-----...-.-....--.-.-.-.))..(((.((((((........(((-(..-.-.--.-.--.--.---------.-----.-....-..-..-))))......)))))).).).)...((((.((((...---.-.)-)))))))..)))))...))........(((....(((....((((((((.......)))-)))))-)))......)))...(((.((((....))))....-)))....((.(((..........))).)).(.((....)-).)................(.(((....((((.....))).)))))..............((((((((((...-.-.-..-..))))))).)))......(((-.(...........)).))........--.(--((((..-...-.-(.-((((.....((-....-)).--......-))))))))))..-.-..................(.-(.......(.-((...(((..(-.-...(-(---(---(--(---(-.(-.-(--(..-(-(----((.((-(..-..-.---.--)))-...))-)).-.--)-)-.-)-.-))-)))--)-..-.-(--(-(-(-(...-..---.(-(.(((((-(-.-----.-.....-.)-)--))-))-.)--).-..-...)-)-)))..((((((.((......-.((..((.......-)).-(((--..--.-.))-)......))......)).))..))))....-....(((((-((((((.-............-..))))))-))))).....)....(((((((..(.-..((((..(((.(((((.((...((........))......)).))))).))).......((....))...))-)).-.)..))).)))..))))...)).)....((((((....(...((((.........-))))...).))))))..........(-((.((.(((..-((((((((.-(-(---(--...-.-.-...-))-)))))))))..)))...-((....))-...)).....))).).).(((.--..-...((((....)))-)....)-))........(((-((.(((((((..((..(((((..-(((.-(-(((((....-..((........)).........-.(((((.(.....(((((...........((.(.....)))........-...---)))))...((.(((..((.((((((....(((.(((((....)))..(.((......)))...)).))).....(((..((..((((..(((.--.-.(--(-(--(-(--(.-.-...-)))-)-)-)-----.-.-..--)))..)))).))..(..-((-(((....-.))))).....)...))).....))).)))....-.))))))).....).))-)))...-)).)))).))).(.(.((((.(.......(---(.-..---.------(---(...-.----.(-(((....))))..))....))........).))))..)...(....(((((((........)))))))....)..)..))))).....((((((-(-(.......))))))-))......))...)))))))))).)).......................................-.....----...-.--.(-(((-(-((.-(--(-((--(-(-(((....))--))-)---))))-.)))-)-))--)
>EU127475 Phaeocystis globosa 
UUUCUUUGAUGGUACCUUGCUACUUGGAUACCCGUAGUAAUUCUAGAGCUAAUACAUGCAGGAGUGC-C-----CGA-C-UU-C--G-G-AAGGGCUGUAUUUAUUAGAUAAGAAACC--UU-CUC--G-G-GU--U---------C--GC-C-CGGU-UG-UG-UGCUGAGUCAUAAUAACUGCUCGAAUCGCACGGCUCU---A-CG-CCGGCGAUGGUUCAUUCAAAUUUCUGCCCUAUCAGCUUUCGAUGGUAGGAUAGAGGCCU-ACCAU-GGCGUUAACGGGUAACGGAGAAUUAGGGUUCGAUU-CCGGAGAGGGAGCCUGAGAAAUGGCUACCACAUCCAAGG-AAGGCAGCAGGCGCGUAAAUUGCCCGAAUCCUGACACAGGGAGGUAGUGACAAGAAAUAACAAUACAGGGCUACU-U-CU-AGUCUUGUAAUUGGAAUGAGUA-CAACUUACAUCUCUUCACGAGGAUCA--AC--UGGAGG-GCA-A-GU-CUGGUGCCAGC-AGCC-GCG--GUAAUU-CCAGCUCCAGAA-G-CGUAUAUUAAAGUUGUUGCA-GUUAAAACGC-UCGUAGUCGGG-U-UUCG-G---G---U--C---G-GG-C-C--GAG-C-G----GUCUG-CCG-AU-G---G--GUA-UGCAC-UGU-U--U-G-G-C-G-CG-GCC--U-UC-U-U--U-C-C-GGAG-AC---CG-CGGCUAC-U-C-----U-UAACU-GA-G--CG-GG-CG--UG-GG-AGAC-G-GAUCGUUUACUUUGAAAAAA-UCAGAGUGUUUCAA-GCA-GGC--AGC-U-CGC-UCUUGCAUGGUACAGCAUGGGAUGAUUGAA-UAGGACUCC-GGUGCUA-UUUUGUUGGUUU-CGAACACCAGGAGUAAUGAUUAACAGGGACAGUCA-GGGGCACUCGUAUUCCGUCGAGAGAGGUGAAAUUCUCAGACCAAUGGAAGACGAACCACUGCGAAAGCAUUUG-CCA-GGGAUGUUUUCACUGAUCAAGAACGAAAGUUAGGGGAUCGAAGACGAUCAGAUAC-CGUCGUAGUCUUAACCAUAAACCAUG-CCGACUAGGGA-UUGGAGGGU-G-U---U--C-G-U-U-U-C-GA-CCUCUUCAGCACCUUAC-GGGAAACU-AAAGUCUUUGGGUUCCGGGGGG--AG-UAUGGUCGCAAGGC-UGAAAC-UUAAAGGAAUUGA-CGGAAGGGCACCACCAGGAGUGG-AGCC-U-GCGGCUUAA-UUUGACUCAACACGGGGAAACUU-ACCAGGUCCAG-ACAUUGUUAGGAUUGACAGAUUGAGAGCUCUUUCUUG-AUU---CGAUGGGUGGUGGUGCAUGGCCGUUCUUAGUUGGUGGAGUGAUUUGUCUGGUUAAUUCCGAUAACGAACGAGACCGUAGCCUGCUAAAUAGUC--C-CG--C-G--A-A--CU-U-CUU-GUU-G-G-C-----G-G-CCG-ACUUCUUAGAGGGACAA-CU-UGUGACC-AACAAGUGGAAGUUUGCGGCAAUAACAGGUCUGU-GAUGCCCUUAGAUGUUC-UGGGCC-GCACGCGCGCUACACUGAAGCACUCAACGA---GU-CC---A------C---C----U----CG-ACCGACAGGUCUGGGAAACCUUUUGAAAUUGCUUCGUGAUGGGGAUAGAUUAUUGCAACUAUUAAUCUUCAACGAGGAAUUCCUAGUAAGCGCA-U-GUCAUCAGCGUGCG-UUGAUUACGUCCCUGCCCUUUGUACACACCGCCCGUCGCUCCUACCGAUUGAAUGAUCCGGUGAG-GCCCC----CGG-A--CU-GGG-G-CGA-C--G-CA--U-U-CGGUUCGCC--GG-A---CGCG-ACGC-U-CC--G
((....(((((.............((.....(..(((.....)))..)......))..........(-(-----...-.-..-.--.-.-...))..(((.((((((........(((--..-...--.-.-..--.---------.--..-.-....-..-..-.)))......)))))).).).)...((((.((((...---.-.)-)))))))..)))))...))........(((....(((....((((((((.......)))-)))))-)))......)))...(((.((((....))))....-)))....((.(((..........))).)).(.((....)-).)................(.(((....((((.....))).)))))..............((((((((((.....-.-..-..))))))).)))......(((-.(...........)).))........--.(--((((..-...-.-(.-((((.....((-....-)).--......-))))))))))..-.-..................(.-(.......(.-((...(((..(-.-...(-(---(---(--(---(-.(-.-(--((.-(-(----((.((-(..-..-.---.--)))-...))-)).-)--)-)-.-)-.-))-)))--)-..-.-(--(-(-(-(...-..---.(-(..((((-(-.-----.-.....-.)-)--))-).-.)--).-..-...)-)-)))..((((((.((......-.((..((.......-)).-(((--...-.-.))-)......))......)).))..))))....-....(((((-((((((.-............-..)))))).))))).....)....(((((((..(.-..((((..(((.(((((.((...((........))......)).))))).))).......((....))...))-)).-.)..))).)))..))))...)).)....((((((....(...((((.........-))))...).))))))..........(-((.((.(((..-((((((((.-(-(---(--.-.-.-.-.-.-))-)))))))))..)))...-((....))-...)).....))).).).(((.--..-...((((....)))-)....)-))........(((-((.(((((((..((..(((((..-(((.-(-(((((....-..((........)).........-.(((((.(...-.(((((...........((.(.....)))........-...---)))))...((.(((..((.((((((....(((.(((((....)))..(.((......)))...)).))).....((((.((..((((..(((.--.-((--(-(--(-(--(.-.-...-)))-)-)-)-----)-.-...-)))..)))).))..(..-((-(((....-.))))).....)..)))).....))).)))....-.))))))).....).))-)))...-)).)))).))).(.(.((((.(.......(---(.-..---.------(---(----(----.(-(((....)))).)))....))........).))))..)...(....(((((((........)))))))....)..)..))))).....((((((-(-(.......))))))-))......))...)))))))))).)).......................................-.....----...-.--.(-(((-(-((.-(--(-((--(-(-(((....))--))-)---))))-.)))-)-))--)
>AJ246263 Chrysotila carterae 
UUUAUUUGAUGGUACCUUACUACUUGGAUACCCGUAGUAAUUCUAGAGCUAAUACAUGCAGGAGUUC-G---C-UGG-U-UCNU--GCG-CCGCGAUGUAUUUAUUAGAUAAGAGACC-AAC-C-C--G-C--C--U---------U--GU-G-CGGU-UG-CG-UGCCGAGUCAUAAUAACUGUUCGAAUCGCAUGGCUCUG--A-CG-CCGGCGAUGGUUCAUUCAAGUUUCUGCCCUAUCAGCUUUCGAUGGUAGGAUAGAGGCCU-ACCAU-GGCGUUAACGGGUAACGGAGAAUUAGGGUUCGAUU-CCGGAGAGGGAGCCUGAGAGAUGGCUACCACAUCCAAGG-AAGGCAGCAGGCGCGUAAAUUGCCCGAAUCCUGACACAGGGAGGUAGUGACAAGAAAUAACAAUACAGGGCCA-U-C-UU-GGUCUUGUACUUGGAAUGAGUA-CAAUUUACAUCUCUUCACGAGGAUCA--AU--UGGAGG-GCA-A-GU-CUGGUGCCAGC-AGCC-GCG--GUAAUU-CCAGCUCCAAUA-G-CGUAUAUUAAAGUUGUUGCA-GUUAAAACGC-UCGUAGUCGGA-U-UUCG-G---G---U--C---G--GUUGC--G-C-C-G----GUCUG-CCG-AU-G---G--GUA-UGCAC-UGG-C--G-G-A-G-U-CG-UCC--U-UU-C-U--U-C-C-GGAG-AC---CG-GGCCUCC-U-C-----U-UAGCU-GA-G--CG-GG-UU--CG-GG-AGAC-G-GAUCGUUUACUUUGAAAAAA-UCAGAGUGUUUCAA-GCA-GGC--AGC-U-CGC-UCUUGCAUGGAUUAGCAUGGGAUAAUGAAA-UAGGACUCU-GGUGCUA-UUUUGUUGGUUU-CGAACACC-GGAGUAAUGGUCAACAGGGACAGUCA-GGGGCACUCGUAUUCCGCCGAGAGAGGUGAAAUUCUCAGACCAGCGGAAGACGAACCACUGCGAAAGCAUUUG-CCA-GGGAUGUUUUCACUGAUCAAGAACGAAAGUUAGGGGAUCGAAGACGAUCAGAUAC-CGUCGUAGUCUUAACCAUAAACCAUG-CCGACUAGGGA-UUGGAGGCU-G-U-UCC--U---U-U-UGU-GA-CUCCUUCAGCACCUUUC-GGGAAACU-AAAGUCUUUGGGUUCCGGGGGG--AG-UAUGGUCGCAAGGC-UGAAAC-UUAAAGGAAUUGA-CGGAAGGGCACCACCAGGAGUGG-AGCC-U-GCGGCUUAA-UUUGACUCAACACGGGGAAACUU-ACCAGGUCCAG-ACAUUGUGAGGAUUGACAGAUUGAGAGCUCUUUCUUG-AUU---CGAUGGGUGGUGGUGCAUGGCCGUUCUUAGUUGGUGGAGUGAUUUGUCUGGUUAAUUCCGUUAACGAACGAGACCGCAGCCUGCUAAAUAGUU--U-CG--C-G--A-A--CA-C-UCC-GUU-G-G-C-----G-U-UGA-GCUUCUUAGAGGGACAA-CU-UGUCUUC-AACAAGUGGAAGUUUGCGGCAAUAACAGGUCUGU-GAUGCCCUUAGAUGUUC-UGGGCC-GCACGCGCGCUACACUGAUGCAUUCAGCGA---GU-CU---C--U-UCC---C----U----UG-GCCGAGAGGUCCGGGUAAUCUUGUGAACUUGCAUCGUGAUGGGGAUAGAUUAUUGCAAUUAUUAAUCUUCAACGAGGAAUUCCUAGUAAGCGCA-U-GUCAUCAGCGUGCG-UUGAUUACGUCCCUGCCCUUUGUACACACCGCCCGUCGCUCCUACCGAUUGAAUGAUCCGGUGAG-GCCCC----CGG-A--CU-GUG-G-CAA-C--G-UG--G-C-UGGUGUUCC--AG-C---CGCG-AUGC-C-GC--G
((....(((((.............((.....(..(((.....)))..)......))..........(-(---.-...-.-....--...-...))..(((.((((((.........((-(..-.-.--.-.--.--.---------.--..-.-....-..-..-))).......)))))).).).)...((((.((((....--.-.)-)))))))..)))))...))........(((....(((....((((((((.......)))-)))))-)))......)))...(((.((((....))))....-)))....((.(((..........))).)).(.((....)-).)................(.(((....((((.....))).)))))..............((((((((((...-.-.-..-..))))))).)))......(((-.(...........)).))........--.(--((((..-...-.-(.-((((.....((-....-)).--......-))))))))))..-.-..................(.-(.......(.-((...(((..(-.-...(-(---(---.--(---(--((..(--(-.-(-(----((.((-(..-..-.---.--)))-...))-)).-)--)-.-.-)-)-))-.))--)-..-.-(--(-(-(-(...-..---.(-(.(((((-(-.-----.-.....-.)-)--))-))-.)--).-..-...)-)-)))..((((((.((......-.((..((.......-)).-(((--...-.-.))-)......))......)).))..))))....-....(((((-((((((.-............-..))))))-))))).....)....(((((((..(.-..((((..(((.(((((.((...((........))......)).))))).))).......((....))...))-)).-.)..))).)))..))))...)).)....((((((....(...((((.........-))))...).))))))..........(-((.((.(((..-(((((((..-(-.-..(--.---.-.-...-).-).)))))))..)))...-((....))-...)).....))).).).(((.--..-...((((....)))-)....)-))........(((-((.(((((((..((..(((((..-(((.-(-(((((....-..((........)).........-.(((((.(...-.(((((...........((.(.....)))........-...---)))))...((.(((..((.((((((....(((.(((((....)))..(.((......)))...)).))).....((((.((..((((..(((.--.-((--(-(--(-(--(.-.-...-)))-)-)-)-----)-.-...-)))..)))).))..(..-((-(((....-.))))).....)..)))).....))).)))....-.))))))).....).))-)))...-)).)))).))).(.(.((((.(.......(---(.-..---.--(-...---(----(----.(-(((....)))).)))....))........).))))..)...(....(((((((........)))))))....)..)..))))).....((((((-(-(.......))))))-))......))...)))))))))).)).......................................-.....----...-.--.(-(((-(-((.-(--(-((--(-(-(((....))--))-)---))))-.)))-)-))--)
>KY980108 Chrysocampanula spinifera      
UUUAUUUGAUGGUACCUUACUACUUGGAUAACCGUAGUAAUUCUAGAGCUAAUACAUGCAGGAAUUC-C-----CGA-C-UU-C--G-G-AAGGGAUGUAUUUAUUAGAUAAGAAACC-AA--CCC--G-G-GC--U---------U--G--CCCGGU-UG-CG-UGCUGAGUCACAAUAACCGUUCGAAUCGCACGGCUUC---A-CG-CCGGCGAUGGUUCAUUCAAAUUUCUGCCCUAUCAGCUUUCGAUGGUAGGAUCGAGGCCU-ACCAU-GGCGUUUACGGGUAACGGAGAAUUAGGGUUCGAUU-CCGGAGAGGGAGCCUGAGAAAUGGCUACCACAUCCAAGG-AAGGCAGCAGGCGCGUAAAUUGCCCGAAUCCUGACACAGGGAGGUAGUGACAAGAAAUAACAAUACAGGGCUA-U-U-UU-AGUCUUGUAAUUGGAAUGAGUA-CAAUUUACAUCUCUUCACGAGGAUCA--AU--UGGAGG-GCA-A-GU-CUGGUGCCGGC-AGCC-GCG--GUAAUU-CCAGCUCCAAUA-G-CGUAUAUUAAAGUUGUUGCA-GUUAAAACGC-UCGUAGUCGGA-U-UUCG-G---G---G--C---G-AU-C-C--CGC-C-G----GUCUG-CCG-UU-G---G--GUA-UGCAC-UGG-U--G-G-G-C-G-CG-UCC--U-UC-C-U--U-C-C-GGAG-AC---CG-UUCCUAC-U-C-----U-UAGCU-GA-G--CG-GG-GA--CG-GG-AGAC-G-GAUCGUUUACUUUGAAAAAA-UCAGAGUGUUUCAA-GCA-GGC--A-U-U-UGC-UCUUGCAUGGAUUAGCAUGGGAUAAUGAAA-UAGGACUUU-GGUGCUA-UUUUGUUGGUUU-CGAACACC-GAAGUAAUGAUUAACAGGGACAGUCA-GGGGCACUCGUAUUCCGCCGAGAGAGGUGAAAUUCUCAGACCAGCGGAAGACGAACCACUGCGAAAGCAUUUG-CCA-GGGAUGUUUUCACUAAUCAAGAACGAAAGUUAGGGGAUCGAAGACGAUCAGAUAC-CGUCGUAGUCUUAACCAUAAACCAUG-CCGACUAGGGA-UCCGUGGGU-GUU---C--U---U-UCU-U-GA-CCCCAUGGGCACCUUAC-GGGAAACU-AAAGUCUUUGGGUUCCGGGGGG--AG-UAUGGUCGCAAGGC-UGAAAC-UUAAAGGAAUUGA-CGGAAGGGCACCACCAGGAGUGG-AGCC-U-GCGGCUUAA-UCUGACUCAACACGGGGAAACUU-ACCAGGUCCAG-ACAUUGUGAGGAUUGACAGAUUGAGAGCUCUUUCUUG-AUU---CGAUGGGUGGUGGUGCAUGGCCGUUCUUAGUUGGUGGAGUGAUUUGUCUGGUUAAUUCCGUUAACGAACGAGACCUUAGCCUAUUAAAUAGUG--G-CG--C-G--A-A--CU-C-UUU-GUU-G-G-C-----G-GCUC--ACUUCUUAGAGGGACAA-CU-UGUCUUC-UACAAGUGGAAGUUUGAGGCAAUAACAGGUCUGU-GAUGCCCUUAGAUGUUC-UGGGCC-GCACGCGCGCUACACUGAUGCACUCAACGA---GU-CU---U----U-C---C----U----UU-UUCGACAGAAAUGGGUAAAC-UUUGAACUUGCAUCGUGAUGGGGAUCGACGAUUGCAAUUAUUCGUCUUCAACGAGGAAUUCCUAGUAGGCGCA-U-GUCAUCAGCGUGCG-UCGAUUACGUCCCUGCCCUUUGUACACACCGCCCGUCGCUCCUACCGAUGGAAGGUUUAGGUGAG-UUUUU----CGG-G--GU-UUU-C-UCC-G--G-CA--U-C-UGGUUCGCC--AG-A---CGCC-GGGG-A-GG--G
((....(((((.............((.....(..(((.....)))..)......))..........(-(-----...-.-..-.--.-.-...))..((..((((((........(((-(.--.(.--.-.-..--.---------.--)--......-..-..-))))......))))))...).)...((((.((((...---.-.)-)))))))..)))))...))........(((....(((....((((((((.......)))-)))))-)))......)))...(((.((((....))))....-)))....((.(((..........))).)).(.((....)-).)................(.(((....((((.....))).)))))..............((((((((((...-.-.-..-..))))))).)))......(((-.(...........)).))........--.(--((((..-...-.-(.-((((.....((-....-)).--......-))))))))))..-.-..................(.-(.......(.-((...((...(-.-...(-(---(---(--(---(-.(-.-(--((.-(-(----((.((-(..-..-.---.--)))-...))-)).-)--)-)-.-)-.-))-)))--)-..-.-(--(-(-(-(...-..---.(-(.(((((-(-.-----.-.....-.)-)--))-))-.)--).-..-...)-)-)))..((((((.((......-.((..((.......-)).-(((--.-.-.-.))-)......))......)).))..))))....-....(((((-((((((.-............-..))))))-))))).....)....(((((((..(.-..((((..(((.(((((.((...((........))......)).))))).))).......((....))...))-)).-.)..))).)))..).))...)).)....((((((....(...((((.........-))))...).))))))..........(-((.((.(((..-((((((((.-(.(---(--.---.-...-.-))-)))))))))..)))...-((....))-...)).....))).).).(((.--..-...((((....)))-)....)-))........(((-((.(((((((..((..(((((..-(((.-(-(((((....-..((........)).........-.(((((.(...-.(((((...........((.(.....)))........-...---)))))...((.(((..((.((((((....(((.(((((....)))..(.((......)))...)).))).....((((.((..((((..(((.--.-((--(-(--(-(--(.-.-...-)))-)-)-)-----)-....--)))..)))).))..(..-((-(((....-.))))).....)..)))).....))).)))....-.))))))).....).))-)))...-)).)))).))).(.(.((((.(........---(.-..---.----(-.---(----(----.(-(((....)))).)))....)-........).))))..)...(.....((((((........)))))).....)..)..))))).....((((((-(-(.......))))))-))......))...)))))))))).)).......................................-.....----...-.--.(-(((-(-((.-(--(-((--(-(-(((....))--))-)---))))-.)))-)-))--)
>HQ877905 Diacronema lutheri 
UUUAUUUGAUGGUACCUUACUACUUGGAUACCCGUAGUAAUCCUAGAGCUAAUACAUGCAGGCAGUC-C-----CGA-CGUU-U--G-G-A-GGGAUGUAUUUAUUAGAUAAGGAACC-AAC-C-C--GGGCGC--A---------A-GC--C-CGGU-UG-CG-UGCUGAGUCAUACUAACUGUUCGAAUCGCAUGGCAUC---U-CG-CCGGCGAUGGUUCAUUCAAAUUUCUGCCCUAUCAGCUUUCGAUGGUAGGAUAGAGGCCU-ACCAU-GGCGUUAACGGGUAACGGGGAAUUAGGGUUCGAUU-CCGGAGAGGGAGCCUGAGAGACGGCUACCACAUCCAAGG-AAGGCAGCAGGCGCGCAAAUUACCC-AAUCCUGACACAGGGAGGUAGUGACAAGAAAUAACAAUACAGGGCUC-U-U-CG-AGUCUUGUAAUUGGAAUGAGUA-CAAUUUAAAUCCCUUAACGAGGAUCC--AU--UGGAGG-GCA-A-GU-CUGGUGCCAGC-AGCC-GCG--GUAAUU-CCAGCUCCAAUA-G-CGUAUAUUAAAGUUGUUGCA-GUUAAAAAGC-UCGUAGUCGGA-U-UUCG-G---G---C--U---G-GU-C-G-UG-C-G-G----GUCUG-CCG-UU-G---G--GUA-UGUAC-UUG-C-GU-C-G-U-C-CG-GUC--A-GU-A-U--GGCGU--AGG------U---G--CGU-C-GCCUCGU-UGAUUCGU-G--UG-CG-U----C-GU-UCUCUGCGCCCGUUUACUUUGAGAAAA-UCAGAGUGUUCAAA-GCA-GGC--CU--U-UGC-CAUUGUAUGUGUUAGCAUGGGAUAAUGGAA-UAGGACCUU-GGUGCUA-UUUUGUUGGUUU-CGAACGCC-GAGGUAAUGAUGAAUAGGGACAGUCA-GGGGCACUCGUAUUCCGUAGAGAGAGGUGAAAUUCUUAGACCCACGGAAGACGCACUACUGCGAAAGCAUUUG-CCA-GGGAUGUUUUCACUGAUCAAGAACGAAAGUUAGGGGAUCGAAGAUGAUCAGAUAC-CGUCGUAGUCUUAACCAUAAACCAUG-CCGACCAGGGA-UUGGUGGUU-G-U---C--A---UCU-U-U-GA-CAUCAUCAGCACCUUUC-GAGAAAUC-AGAGUCUUUGGGUUCCGGGGGG--AG-UAUGGUCGCAAGGC-UGAAAC-UUAAAGGAAUUGA-CGGAAGGGCACCACCAGGCGUGG-AGCC-U-GCGGCUUAA-UUUGACUCAACACGGGGAAACUU-ACCAGGUCCAG-ACAUUGUGAGGAUUGACAGAUUGAGAGCUCUUUCUUG-AUU---CAAUGGGUGGUGGUGCAUGGCCGUUCUUAGUUGGUGGAGUGAUUUGUCUGGUUAAUUCCGUUAACGAACGAGACCUUACCCUGCUAAAUAG-U-CC----UC-GU-A-AC-CA-C-UGC-GUU-GCG-U-----G-C-UUG-GCUUCUUAGAGGGACUA-UC-GGUAUCC-AACCGAUGGAAGUUUGAGGCAAUAACAGGUCUGU-GAUGCCCUUAGAUGUUC-UGGGCC-GCACGCGCGCUACACUGACGCAUUCAUCGA---GU-CG---U----A-----C----C----UGCAUCGAAAGGUGUGGGCAAUCUGUUGAACCUGCGUCGUGAUGGGGAUAGAUUAUUGCAAUUCUUAAUCUUCAACGAGGAAUGCCUAGUAAGCGUG-A-GUCAUCAGCUCGCG-UUGAUUACGUCCCUGCCCUUUGUACACACCGCCCGUCGCUCCUACCGAUUGGAUGGUCCGGUGAG-GUUUU----CGG-A--CU-G-GCG-CAG-U--G-CC--G-A-GG-UUCGCC--UU-G-G-UGCU-GCGC----C--G
((....(((((.............((.....(..(((.....)))..)......))..........(-(-----...-....-.--.-.-.-.))..(((.(((.((........(((-(..-(-.--....).--.---------.-..--.-....-..-..-))))......)).))).).).)...((((.((((...---.-.)-)))))))..)))))...))........(((....(((....((((((((.......)))-)))))-)))......)))...(((.((((....))))....-)))....((.(((..........))).)).(.((....)-).)................(.(((.-..((((.....))).)))))..............((((((((((...-.-.-..-..))))))).)))......(((-.(...........)).))........--.(--((((..-...-.-(.-((((.....((-....-)).--......-))))))))))..-.-..................(.-(.......(.-((...(((..(-.-....-(---(---(--(---(-((-.-(-((-.-(-(----((.((-(..-..-.---.--)))-...))-)).-)-))-.-.-)-)-))-)))--.-..-.-(--(....--...------.---.--((.-(-..((((.-.......)-)--))-.)-.----)-).-........))..((((((.((......-.((..((.......-)).-(((--..--.-.))-)......))......)).))..))))....-....(((((-((((((.-............-..))))))-))))).....)....(((((((..(.-..((((..(((.(((((.((...((........))......)).))))).))).......((....))...))-)).-.)..))).)))..))))...)).)....((((((....(...((((.........-))))...).))))))..........(-((.((.(((..-((((((((.-(-(---(--.---...-.-.-))-)))))))))..)))...-((....))-...)).....))).).).(((.--..-...((((....)))-)....)-))........(((-((.(((((((..((..(((((..-(((.-(-(((((....-..((........)).........-.(((((.(...-.(((((...........((.(.....)))........-...---)))))...((.(((..((.((((((....(((.(((((....)))..(.((......)))...)).))).....((((.((..((((..((-.-(.----.(-((-(-(.-(.-.-...-).)-).)-)-----)-.-...-)))..)))).))..(..-((-(((....-.))))).....)..)))).....))).)))....-.))))))).....).))-)))...-)).)))).))).(.(.((((.(.......(---(.-..---.----.-----(----(----...(((....)))..)).....))........).))))..)...(....(((((((........)))))))....)..)..))))).....((((((-(-(.......))))))-))......))...)))))))))).)).......................................-.....----...-.--..-.-..(-(..-.--(-((--.-.-((-......--))-.-.-))).-..))----.--.
>AJ246267 Dicrateria rotunda 
UUUAUUUGAUGGUACCUUACUACUUGGAUAACCGUAGUAAUUCUAGAGCUAAUACAUGCAGGAUCGC-C-----CGA-C-UU-C--G-GAA-GGGCUGUAUUUAUUAGAUAAGAAACC-AAC-C----C-G--C--U---------UU-UU-G-CGGU-UG-CG-UGCUGAGUCACAAUAACUGCUCGAAUCGCACGGCCUC---G-UG-CCGGCGAUGGUUCAUUCAAAUUUCUGCCCUAUCAGCUUUCGAUGGUAGGAUCGAGGCCU-ACCAU-GGCGUUAACGGGUAACGGAGAAUUAGGGUUCGAUU-CCGGAGAGGGAGCCUGAGAAAUGGCUACCACAUCCAAGG-AAGGCAGCAGGCGCGUAAAUUGCCCGAAUCCUGACACAGGGAGGUAGUGACAAGAAAUAACAAUACAGGGCCA-C-U-UU-GGUCUUGUAAUUGGAAUGAGUA-CAAUUUACAUCUCUUCACGAGGAUCA--AU--UGGAGG-GCA-A-GU-CUGGUGCCAGC-AGCC-GCG--GUAAUU-CCAGCUCCAAUA-G-CGUAUAUUAAAGUUGUUGCA-GUUAAAACGC-UCGUAGUCGGA-U-UUCG-G---G---G--C---G-GC-UUC--G-U-C-G----GUCUG-CCG-AU-G---G--GUA-UGCAC-UGA-C--G-C-G-G-G-CG-UCC--U-UC-C-U--U-C-C-GGAG-AC---GC-GUCCUAC-U-C-----U-UAGCU-GA-G--CG-G--G---CGUGG-AGAC-G-GAUCGUUUACUUUGAAAAAA-UCAGAGUGUUUCAA-GCA-GGC--AUCAU-CGC-UCUUGCAUGGAUUAGCAUGGGAUAAUGAAA-UAGGACCUU-GGUGCUA-UUUUGUUGGUUU-CGAGCACC-GAAGUAAUGAUUAACAGGGACAGUCA-GGGGCACUCGUAUUCCGCCGAGAGAGGUGAAAUUCUCAGACCAGCGGAAGACGAACCACUGCGAAAGCAUUUG-CCA-GGGAUGUUUUCACUGAUCAAGAACGAAAGUUAGGGGAUCGAAGACGAUCAGAUAC-CGUCGUAGUCUUAACCAUAAACCAUG-CCGACUAGGGA-UUGGAGGAU-G-U---U--CCA-C-U-UUU-GA-CUUCUUCAGCACCUUAC-GGGAAACU-AAAGUCUUUGGGUUCCGGGGGG--AG-UAUGGUCGCAAGGC-UGAAAC-UUAAAGGAAUUGA-CGGAAGGGCACCACCAGGAGUGG-AGCG-U-GCGGCUUAA-UUUGACUCAACACGGGGAAACUU-ACCAGGUCCAG-ACAUUGUGAGGAUUGACAGAUUGAGAGCUCUUUCUUG-AUU---CGAUGGGUGGUGGUGCAUGGCCGUUCUUAGUUGGUGGAGUGAUUUGUCUGGUUAAUUCCGUUAACGAACGAGACCUUAGCCUAUUAAAUA--G--U--G--C-G--A-A--CA-C-UUG-GUU-C-G-C-----G-U-UC--ACUUCUUAGAGGGACAA-CU-UGUCUUC-AACAAGUGGAAGUUUGAGGCAAUAACAGGUCUGU-GAUGCCCUUAGAUGUUC-UGGGCC-GCACGCGCGCUACACUGAUGCACUCAACGA---GU-CU-U-C----G-C---C----U----UG-ACCGAGAGGUCCGGGAAACCUUUUGAACUUGCAUCGUGAUGGGGAUAGAUUAUUGCAACUAUUAAUCUUCAACGAGGAAUUCCUAGUAAGCGCA-U-GUCAUCAGCGUGCG-UUGAUUACGUCCCUGCCCUUUGUACACACCGCCCGUCGCUCCUACCGAUUGAAUGAUCCGGUGAG-GCCCC----CGG-A--CU-GUG-G-CAA-C--G-CA--G-C-UGGUUCGCC--AG-C---CGCG-AUGC-C-GC--G
((....(((((.............((.....(..(((.....)))..)......))..........(-(-----...-.-..-.--.-...-.))..(((.((((((........(((-(..-.----.-.--.--.---------..-..-.-....-..-..-))))......)))))).).).)...((((.((((...---.-.)-)))))))..)))))...))........(((....(((....((((((((.......)))-)))))-)))......)))...(((.((((....))))....-)))....((.(((..........))).)).(.((....)-).)................(.(((....((((.....))).)))))..............((((((((((...-.-.-..-..))))))).)))......(((-.(...........)).))........--.(--((((..-...-.-(.-((((.....((-....-)).--......-))))))))))..-.-..................(.-(.......(.-((...(((..(-.-...(-(---(---(--(---(-.(-..(--(-.-(-(----((.((-(..-..-.---.--)))-...))-)).-)--)-.-.-)-.-))-)))--)-..-.-(--(-(-(-(...-..---.(-(.((.((-(-.-----.-.....-.)-)--))-)--.---))...-...)-)-)))..((((((.((......-.((..((.......-)).-(((--.....-.))-)......))......)).))..))))....-....((.((-((((((.-............-..))))))-)).)).....)....(((((((..(.-..((((..(((.(((((.((...((........))......)).))))).))).......((....))...))-)).-.)..))).)))..))))...)).)....((((((....(...((((.........-))))...).))))))..........(-((.((.(((..-((((((((.-(-(---(--...-.-.-...-))-)))))))))..)))...-((....))-...)).....))).).).(((.--..-...((((....)))-)....)-))........(((-((.(((((((..((..(((((..-(((.-(-(((((....-..((........)).........-.(((((.(...-.(((((...........((.(.....)))........-...---)))))...((.(((..((.((((((....(((.(((((....)))..(.((......)))...)).))).....((((.((..((((..(--.--.--(--(-(--(-(--(.-.-...-)))-)-)-)-----.-.-..--..)..)))).))..(..-((-(((....-.))))).....)..)))).....))).)))....-.))))))).....).))-)))...-)).)))).))).(.(.((((.(.......(---(.-..-.-.----.-(---(----(----.(-(((....)))).)))....))........).))))..)...(....(((((((........)))))))....)..)..))))).....((((((-(-(.......))))))-))......))...)))))))))).)).......................................-.....----...-.--.(-(((-(-((.-(--(-((--(-(-(((....))--))-)---))))-.)))-)-))--)
>AM491029 Prymnesium chiton 
UUUAUUUGAUGGUACCUUACUACUUGGAUAACCGUAGUAAUUCUAGAGCUAAUACAUGCAGGAAGUC-C-----CGA-C-UU-C--G-GAA-GGGAUGUAUUUAUUAGAUAAGAAACC-AAC-C-C--G-G--C--U---------U--G--C-CGGU-UG-CG-UGCUGAGUCACAAUAACUGCUCGAAUCGCAUGGCCUU---G-CG-CCGGCGAUGGUUCAUUCAAAUUUCUGCCCUAUCAGCUUUCGAUGGUAGGAUCGAGGCCU-ACCAU-GGCGUUUACGGGUAACGGAGAAUUAGGGUUCGAUU-CCGGAGAGGGAGCCUGAGAAAUGGCUACCACAUCCAAGG-AAGGCAGCAGGCGCGUAAAUUGCCCGAAUCCUGACACAGGGAGGUAGUGACAAGAAAUAACAAUACAGGGCUA-U-C-UU-AGUCUUGUAAUUGGAAUGAGUA-CAAUUUACAUCUCUUCACGAGGAUCA--AU--UGGAGG-GCA-A-GU-CUGGUGCCAGC-AGCC-GCG--GUAAUU-CCAGCUCCAAUA-G-CGUAUAUUAAAGUUGUUGCA-GUUAAAACGC-UCGUAGUCGGA-U-UUCG-G---G---G--C---G-GG-GCC--G-C-C-G----GUCUG-CCG-AU-G---G--GUA-UGCAC-UGG-C--G-G---C-G-CG-UCC--U-UC-C-U--U-C-C-GGAG-AC---UG-GCCCUAC-U-C-----U-UAACU-GA-G--CG-GG-GU--CG-GG-AGUC-G-GAUCAUUUACUUUGAAAAAA-UCAGAGUGUUUCAA-GCA-GGC--AGC-U-CGC-UCUUGCAUGGAUUAGCAUGGGAUAAUGAAA-UAGGACUUU-GGUGCUA-UUUUGUUGGUUU-CGAACACC-GAAGUAAUGAUUAACAGGGACAGUCA-GGGGCACUCGUAUUCCGCCGAGAGAGGUGAAAUUCUCAGACCAGCGGAAGACGAACCACUGCGAAAGCAUUUG-CCA-GGGAUGUUUUCACUGAUCAAGAACGAAAGUUAGGGGAUCGAAGACGAUCAGAUAC-CGUCGUAGUCUUAACCAUAAACCAUG-CCGACUAGGGA-UUGGCGGAA-G-U---C--C---U-UCUUU-GA-CUCCGUCAGCACCUUAA-GGGAAACU-AUAGUCUUUGGGUUCCGGGGGG--AG-UAUGGUCGCAAGGC-UGAAAC-UUAAAGGAAUUGA-CGGAAGGGCACCACCAGGAGUGG-AGCG-U-GCGGCUUAA-UUUGACUCAACACGGGGAAACUU-ACCAGGUCCAG-ACAUUGUGAGGAUUGANAGAUUGAGAGCUCUUUCUUG-AUU---CGAUGGGUGGUGGUGCAUGCCCGUUCUUAGUUGGUGGAGUGAUUUGUCUGGUUAAUUCCGUUAACGAACGAGACCUUAGCCUAUUAAAUAGUG--G-CG--C-G--A-A--CA-C-CUU-GUU-G-G-CG----G-U-UC--ACUUCUUAGAGGGGCAA-CU-UGUCUUC-AACAAGUGGAAGUUUGAGGCAAUAACAGGUCUGU-GAUGCCCUUAGAUGUUC-UGGGCC-GCACGCGCGCUACACUGAUGCACUCAACGA---GU-CU---C----G-C---C----U----UG-ACCGAGAGGUCCGGGAAACCUUUUGAACUUGCAUCGUGAUGGGGAUAGAUUAUUGCAACUAUUAAUCUUCAACGAGGAAUUCCUAGUAAGCGCA-U-GUCAUCAGCGUGCG-UUGAUUACGUCCCUGCCCUUUGUACACACCGCCCGUCGCUCCUACCGAUUGAAUGAUCCGGUGAG-GCCCC----CGG-A--CU-GUG-G-CAA-C--G-CA--G-C-UGGUUCGCC--AG-C---CGCG-AUGC-C-GC--G
((....(((((.............((.....(..(((.....)))..)......))..........(-(-----...-.-..-.--.-...-.))..(((.((((((........(((-(..-.-(--.-.--.--.---------.--)--.-....-..-..-))))......)))))).).).)...((((.((((...---.-.)-)))))))..)))))...))........(((....(((....((((((((.......)))-)))))-)))......)))...(((.((((....))))....-)))....((.(((..........))).)).(.((....)-).)................(.(((....((((.....))).)))))..............((((((((((...-.-.-..-..))))))).)))......(((-.(...........)).))........--.(--((((..-...-.-(.-((((.....((-....-)).--......-))))))))))..-.-..................(.-(.......(.-((...(((..(-.-...(-(---(---(--(---(-.(-.(.--(-.-(-(----((.((-(..-..-.---.--)))-...))-)).-)--)-.---)-.-))-)))--)-..-.-(--(-(-(-((..-..---.(-(.(((((-(-.-----.-.....-.)-)--))-))-.)--).-..-..))-)-)))..((((((.((......-.((..((.......-)).-(((--...-.-.))-)......))......)).))..))))....-....(((((-((((((.-............-..))))))-))))).....)....(((((((..(.-..((((..(((.(((((.((...((........))......)).))))).))).......((....))...))-)).-.)..))).)))..))))...)).)....((((((....(...((((.........-))))...).))))))..........(-((.((.(((..-((((((((.-(-(---(--.---.-.....-))-)))))))))..)))...-((....))-...)).....))).).).(((.--..-...((((....)))-)....)-))........(((-((.(((((((..((..(((((..-(((.-(-(((((....-..((........)).........-.(((((.(...-.(((((...........((.(.....)))........-...---)))))...((.(((..((..(((((....(((.(((((....)))..(.((......)))...)).))).....((((.((..((((..(((.--.-((--(-(--(-(--((-.-..)-)))-)-)-))----.-.-..--)))..)))).))..(..-((-(((....-.))))).....)..)))).....))).)).....-.))))))).....).))-)))...-)).)))).))).(.(.((((.(.......(---(.-..---.----.-.---(----(----.(-(((....)))).)).....))........).))))..)...(....(((((((........)))))))....)..)..))))).....((((((-(-(.......))))))-))......))...)))))))))).)).......................................-.....----...-.--.(-(((-(-((.-(--(-((--(-(-(((....))--))-)---))))-.)))-)-))--)
>AJ246266 Isochrysis galbana 
UUUAUUUGAUGGUACCUUGCUACUUGGAUAACCGUAGUAAUUCUAGAGCUAAUACAUGCAGGAGUUC-C-----CGA-C-UU-C--G-G-AAGGGAUGUAUUUAUUAGAUAAGAAACC-AAA-C-C--G-G--U--C---------U-----C-CGGU-UG-CG-UGCUGAGUCAUACUAACUGCUCGAAUCGCACGGCUUU---A-CG-CUGGCGAUGGUUCAUUCAAAUUUCUGCCCUAUCAGCUUUCGAUGGUAGGAUAGAGGCCU-ACCAU-GGCGUUAACGGGUAACGGAGAAUUAGGGUUCGAUU-CCGGAGAGGGAGCCUGAGAAAUGGCUACCACAUCCAAGG-AAGGCAGCAGGCGCGUAAAUUGCCCGAAUCCUGACACAGGGAGGUAGUGACAAGAAAUAACAAUACAGGGCUC-U-U-CG-AGUCUUGUAAUUGGAAUGAGUA-CAAUUUACAUCUCUUCACGAGGAUCA--AU--UGGAGG-GCA-A-GU-CUGGUGCCAGC-AGCC-GCG--GUAAUU-CCAGCUCCAAUA-G-CGUAUAUUAAAGUUGUUGCA-GUUAAAACGC-UCGUAGUCGGA-U-UUCG-G---G---G--C---G-GG-C-C----G-C-G----GUCUG-CCG-AU-G---G--GUA-CGCAC-UGG-C--G-G-G-C-G-CG-UCC--U-UC-C-U--C-C-C-GGAG-AC---GG-CCGCUAC-U-C-----U-UAACU-GA-G--CG-GU-GG--UC-GG-AGAC-G-GGAUGUUUACUUUGAAAAAA-UCAGAGUGUUUCAA-GCA-GGC--AG--U-CGC-UCUUGCAUGGAUUAGCAUGGGAUAAUGAAA-UAGGACUCU-GGUGCUA-UUUUGUUGGUUU-CGAGCACC-GGAGUAAUGAUUAACAGGGACAGUCA-GGGGCACUCGUAUUCCGCCGAGAGAGGUGAAAUUCUCAGACCAGCGGAAGACGAACGACUGCGAAAGCAUUUG-CCA-GGGAUGUUUUCACUGAUCAAGAACGAAAGUUAGGGGAUCGAAGACGAUCAGAUAC-CGUCGUAGUCUUAACCAUAAACCAUG-CCGACUAGGGA-UUGGAGGAU-G-U---U--CCG-U-U-UGU-GA-CUCCUUCAGCACCUUUC-GGGAAACU-AAAGUCUUUGGGUUCCGGGGGG--AG-UAUGGUCGCAAGGC-UGAAAC-UUAAAGGAAUUGA-CGGAAGGGCACCACCAGGAGUGG-AGCG-U-GCGGCUUAA-UUUGACUCAACACGGGGAAACUU-ACCAGGUCCAG-ACAUUGUGAGGAUUGACAGAUUGAGAGCUCUUUCUUG-AUU---CGAUGGGUGGUGGUGCAUGGCCGUUCUUAGUUGGUGGAGUGAUUUGUCUGGUUAAUUCCGUUAACGAACGAGACCGCAGCCUGCUAAAUAGUG--UCC---C-C--A-A--CC-C-CCU-GUU-G-GGG-----C---UC--GCUUCUUAGAGGGACAA-CU-UGUCUUC-AACAAGUGGAAGUUCGCGGCAAUAACAGGUCUGU-GAUGCCCUUAGAUGUUC-UGGGCC-GCACGCGCGCUACACUGAUGCAUUCAGCGAGUCGU-CU---C------C---C----U----UG-ACCGAGAGGUCCGGGUAAUCUUGUGAACUUGCAUCGUGAUGGGGAUAGAUUAUUGCAACUAUUAAUCUUCAACGAGGAAUUCCUAGUAAGCGUG-U-GUCAUCAGCGCACG-UUGAUUACGUCCCUGCCCUUUGUACACACCGCCCGUCGCUCCUACCGAUUGAAUGAUCCGGUGAG-GCCCC----CGG-A--CU-GCG-G-CGC-C--GCC---G---UGGUUCUCC--AG-C---GCUG-GCGU-C-GC--G
((....(((((.............((.....(..(((.....)))..)......))..........(-(-----...-.-..-.--.-.-...))..(((.(((.((........(((-(..-.-.--.-.--.--.---------.-----.-....-..-..-))))......)).))).).).)...((((.((((...---.-.)-)))))))..)))))...))........(((....(((....((((((((.......)))-)))))-)))......)))...(((.((((....))))....-)))....((.(((..........))).)).(.((....)-).)................(.(((....((((.....))).)))))..............((((((((((...-.-.-..-..))))))).)))......(((-.(...........)).))........--.(--((((..-...-.-(.-((((.....((-....-)).--......-))))))))))..-.-..................(.-(.......(.-((...(((..(-.-...(-(---(---(--(---(-.(-.-(----.-(-(----((.((-(..-..-.---.--)))-...))-)).-.--.-)-.-)-.-))-)))--)-..-.-(--(-(-(-(...-..---.(-(.(((((-(-.-----.-.....-.)-)--))-))-.)--).-..-...)-)-)))..((((((.((......-.((..((.......-)).-(((--..--.-.))-)......))......)).))..))))....-....(((((-((((((.-............-..))))))-))))).....)....(((((((..(.-..((((..(((.(((((.((...((........))......)).))))).))).......((....))...))-)).-.)..))).)))..))))...)).)....((((((....(...((((.........-))))...).))))))..........(-((.((.(((..-((((((((.-(-(---(--...-.-.-...-))-)))))))))..)))...-((....))-...)).....))).).).(((.--..-...((((....)))-)....)-))........(((-((.(((((((..((..(((((..-(((.-(-(((((....-..((........)).........-.(((((.(...-.(((((...........((.(.....)))........-...---)))))...((.(((..((.((((((....(((.(((((....)))..(.((......)))...)).))).....(((..((..((((..(((.--.(.---(-(--(-(--(.-.-...-)))-)-)).-----.---..--)))..)))).))..(..-((-(((....-.))))).....)...))).....))).)))....-.))))))).....).))-)))...-)).)))).))).(.(.((((.(.......(...(.-..---.------(---(----(----.(-(((....)))).)))....))........).))))..)...(....(((((((........)))))))....)..)..))))).....((((((-(-(.......))))))-))......))...)))))))))).)).......................................-.....----...-.--.(-(((-(-((.-(--(.(---(---(((....))--).-)---).))-.)))-)-))--)
>AJ246261 Coccolithus pelagicus 
UUUAUUUGAUGGUACCUUACUACUUGGAUAACCGUAGUAAUUCUAGAGCUAAUACAUGCAGGAAGGC-C-----C---U--C-C--G-G----GGCCGUAUUUAUUAGAUAAGAAACC-AAU-C-C----C--U--U---------U--U--G--GGU-UG-CG-UGCCGAGUCAUAAUAACUGCUCGAAUCGCAUGGCCUU---G-UG-CCGGCGAUGGUUCAUUCAAAUUUCUGCCCUAUCAGCUUUCGAUGGUAGGAUAGAGGCCU-ACCAU-GGCGUUUACGGGUAACGGAGAAUUAGGGUUCGAUU-CCGGAGAGGGAGCCUGAGAAAUGGCUACCACAUCCAAGG-AAGGCAGCAGGCGCGUAAAUUGCCCGAAUCCUGACACAGGGAGGUAGUGACAAGAAAUAACAAUACAGGGCCA-U-C-UU-GGUCUUGUAAUUGGAAUGAGUA-CAAUUUACAACUCUUCACGAGGAUCA--AU--UGGAGG-GCA-A-GU-CUGGUGCCAGC-AGCC-GCG--GUAAUU-CCAGCUCCAAUA-G-CGUAUAUUAAAGUUGUUGCA-GUUAAAACGC-UCGUAGUCGGA-U-UUCG-G---G---G--C---G-UG-CUG--A-C-C-G----GUCUG-CCG-AU-G---G--GUA-UGCAC-UGG-U--U-UGG-C-G-CG-UCC--U-UU-C-U--U-U-C-GGAG-CU---CU-CUGCUGC-U-C-----U-UAACU-GA-G--CG-GU-GG--AG-GG-AGAC-G-GAUCGUUUACUUUGAAAAAA-UCAGAGUGUUUCAA-GCA-GGC--AGC-U-CGC-UCUUGCAUGGAUUAGCAUGGGAUAAUGAAA-UAGGACUCU-GGUGCUA-UUUUGUUGGUUU-CGAACACC-GGAGUAAUGAUUAACAGGGACAGUCA-GGGGCACUCGUAUUCCGCCGAGAGAGGUGAAAUUCUCAGACCAGCGGAAGACGAACCACUGCGAAAGCAUUUG-CCA-GGGAUGUUUUCACUGAUCAAGAACGAAAGUUAGGGGAUCGAAGACGAUCAGAUAC-CGUCGUAGUCUUAACCAUAAACCAUG-CCGACUAGGGA-UUGGGGGUU-G-U-ACC--A---U-U-UGU-GU-CUCCCUCAGCACCUUUC-GGGAAACU-AAAGUCUUUGGGUUCCGGGGGG--AG-UAUGGUCGCAAGGC-UGAAAC-UUAAAGGAAUUGA-CGGAAGGGCACCACCAGGAGUGG-AGCC-U-GCGGCUUAA-UUUGACUCAACACGGGGAAACUU-ACCAGGUCCAG-ACAUUGUGAGGAUUGACAGAUUGAGAGCUCUUUCUUG-AUU---CGAUGGGUGGUGGUGCAUGGCCGUUCUUAGUUGGUGGAGUGAUUUGUCUGGUUAAUUCCGUUAACGAACGAGACCGCAGCCUGCUAAAUAGUC--C-CG--C-G--A-A--CC-C-UUC-GUU-G-G-C-----G-G-GUC-ACUUCUUAGAGGGACAA-CU-UGUCUUC-AACAAGUGGAAGUUUGCGGCAAUAACAGGUCUGU-GAUGCCCUUAGAUGUUC-UGGGCC-GCACGCGCGCUACACUGAUGCACUCAACGA---GU-U-C--C--U-U-C---C----U----UG-GCCGACAGGUCCGGGUAACCUUUUGAAAUUGCAUCGUGAUGGGGAUAGAUUAUUGCAAUUAUUAAUCUUCAACGAGGAAUUCCUAGUAAGCGCA-U-GUCAUCAGCGUGCG-UUGAUUACGUCCCUGCCCUUUGUACACACCGCCCGUCGCUCCUACCGAUUGAAUGAUCCGGUGAG-GCCCC----CGG-A--CU-GUG-G-CAA-C--G-CA--G-C-UGGUUCUCC--AG-C---CGUG-AUGC-C-GC--G
((....(((((.............((.....(..(((.....)))..)......))..........(-(-----.---.--.-.--.-.----))..(((.((((((.........((-(..-.-.----.--.--.---------.--.--.--...-..-..-))).......)))))).).).)...((((.((((...---.-.)-)))))))..)))))...))........(((....(((....((((((((.......)))-)))))-)))......)))...(((.((((....))))....-)))....((.(((..........))).)).(.((....)-).)................(.(((....((((.....))).)))))..............((((((((((...-.-.-..-..))))))).)))......(((-.(...........)).))........--.(--((((..-...-.-(.-((((.....((-....-)).--......-))))))))))..-.-..................(.-(.......(.-((...(((..(-.-...(-(---(---(--(---(-((-.((--(-.-(-(----((.((-(..-..-.---.--)))-...))-)).-.--)-)).-)-)-))-)))--)-..-.-(--(-(-(-(...-..---.(-(.(((((-(-.-----.-.....-.)-)--))-))-.)--).-..-...)-)-)))..((((((.((......-.((..((.......-)).-(((--...-.-.))-)......))......)).))..))))....-....(((((-((((((.-............-..))))))-))))).....)....(((((((..(.-..((((..(((.(((((.((...((........))......)).))))).))).......((....))...))-)).-.)..))).)))..))))...)).)....((((((....(...((((.........-))))...).))))))..........(-((.((.(((..-(((((((..-(-.-..(--.---.-.-...-).-).)))))))..)))...-((....))-...)).....))).).).(((.--..-...((((....)))-)....)-))........(((-((.(((((((..((..(((((..-(((.-(-(((((....-..((........)).........-.(((((.(...-.(((((...........((.(.....)))........-...---)))))...((.(((..((.((((((....(((.(((((....)))..(.((......)))...)).))).....((((.((..((((..(((.--.-((--(-(--(-(--(.-.-...-)))-)-)-)-----)-.-...-)))..)))).))..(..-((-(((....-.))))).....)..)))).....))).)))....-.))))))).....).))-)))...-)).)))).))).(.(.((((.(.......(---(.-.-.--.--(-.-.---(----(----.(-(((....)))).)))....))........).))))..)...(....(((((((........)))))))....)..)..))))).....((((((-(-(.......))))))-))......))...)))))))))).)).......................................-.....----...-.--.(-(((-(-((.-(--(-((--(-(-(((....))--))-)---))))-.)))-)-))--)
>KY980104 Chrysocampanula spinifera      
UUUAUUUGAUGGUACCUUACUACUUGGAUAACCGUAGUAAUUCUAGAGCUAAUACAUGCAGGAAUUC-C-----CGA-C-UU-C--G-G-AAGGGAUGUAUUUAUUAGAUAAGAAACC-AA--CCC--G-G-GC--U---------U--G--CCCGGU-UG-CG-UGCUGAGUCACAAUAACUGUUCGAAUCGCACGGCUUC---A-CG-CCGGCGAUGGUUCAUUCAAAUUUCUGCCCUAUCAGCUUUCGAUGGUAGGAUCGAGGCCU-ACCAU-GGCGUUUACGGGUAACGGAGAAUUAGGGUUCGAUU-CCGGAGAGGGAGCCUGAGAAAUGGCUACCACAUCCAAGG-AAGGCAGCAGGCGCGUAAAUUGCCCGAAUCCUGACACAGGGAGGUAGUGACAAGAAAUAACAAUACAGGGCUA-U-C-UU-AGUCUUGUAAUUGGAAUGAGUA-CAAUUUACAUCUCUUCACGAGGAUCA--AU--UGGAGG-GCA-A-GU-CUGGUGCCAGC-AGCC-GCG--GUAAUU-CCAGCUCCAAUA-G-CGUAUAUUAAAGUUGUUGCA-GUUAAAACGC-UCGUAGUCGGA-U-UUCG-G---G---G--C---G-AU-C-C--CGC-C-G----GUCUG-CCG-UU-G---G--GUA-UGCAC-UGG-U--G-G-G-C-G-CG-UCC--U-UC-C-U--U-C-C-GGAG-AC---CG-UUCCUAC-U-C-----U-UAGCU-GA-G--CG-GG-GA--CG-GG-AGAC-G-GAUCGUUUACUUUGAAAAAA-UCAGAGUGUUUCAA-GCA-GGC--A-U-U-UGC-UCUUGCAUGGAUUAGCAUGGGAUAAUGAAA-UAGGACUUU-GGUGCUA-UUUUGUUGGUUU-CGAACACC-GAAGUAAUGAUUAACAGGGACAGUCA-GGGGCACUCGUAUUCCGCCGAGAGAGGUGAAAUUCUCAGACCAGCGGAAGACGAACCACUGCGAAAGCAUUUG-CCA-GGGAUGUUAUCACUGAUCAAGAACGAAAGUUAGGGGAUCGAAGACGAUCAGAUAC-CGUCGUAGUCUUAACCAUAAACCAUG-CCGACUAGGGA-UCCGUGGGU-GUU---C--U---U-UCU-U-GA-CCCCAUGGGCACCUUAC-GGGAAACU-AAAGUCUUUGGGUUCCGGGGGG--AG-UAUGGUCGCAAGGC-UGAAAC-UUAAAGGAAUUGA-CGGAAGGGCACCACCAGGAGUGG-AGCC-U-GCGGCUUAA-UUUGACUCAACACGGGGAAACUU-ACCAGGUCCAG-ACAUUGUGAGGAUUGACAGAUUGAGAGCUCUUUCUUG-AUU---CGAUGGGUGGUGGUGCAUGGCCGUUCUUAGUUGGUGGAGUGAUUUGUCUGGUUAAUUCCGUUAACGAACGAGACCUUAGCCUAUUAAAUAGUG--G-CG--C-G--A-A--CU-C-UUU-GUU-G-G-C-----G-GCUC--ACUUCUUAGAGGGACAA-CU-UGUCUUC-AACAAGUGGAAGUUUGAGGCAAUAACAGGUCUGU-GAUGCCCUUAGAUGUUC-UGGGCC-GCACGCGCGCUACACUGAUGCACUCAACGA---GU-CU---U----U-C---C----U----UU-UUCGACAGAAAUGGGUAAAC-UUUGAACUUGCAUCGUGAUGGGGAUCGACGAUUGCAAUUAUUCGUCUUCAACGAGGAAUUCCUAGUAGGCGCA-U-GUCAUCAGCGUGCG-UCGAUUACGUCCCUGCCCUUUGUACACACCGCCCGUCGCUCCUACCGAUGGAAGGUUUAGGUGAG-UUUUU----CGG-A--GU-UUU-C-UCC-G--G-CA--U-C-UGGUUCGCC--AG-A---CGCC-GGGG-A-GG--G
((....(((((.............((.....(..(((.....)))..)......))..........(-(-----...-.-..-.--.-.-...))..(((.((((((........(((-(.--.(.--.-.-..--.---------.--)--......-..-..-))))......)))))).).).)...((((.((((...---.-.)-)))))))..)))))...))........(((....(((....((((((((.......)))-)))))-)))......)))...(((.((((....))))....-)))....((.(((..........))).)).(.((....)-).)................(.(((....((((.....))).)))))..............((((((((((...-.-.-..-..))))))).)))......(((-.(...........)).))........--.(--((((..-...-.-(.-((((.....((-....-)).--......-))))))))))..-.-..................(.-(.......(.-((...(((..(-.-...(-(---(---(--(---(-.(-.-(--((.-(-(----((.((-(..-..-.---.--)))-...))-)).-)--)-)-.-)-.-))-)))--)-..-.-(--(-(-(-(...-..---.(-(.(((((-(-.-----.-.....-.)-)--))-))-.)--).-..-...)-)-)))..((((((.((......-.((..((.......-)).-(((--.-.-.-.))-)......))......)).))..))))....-....(((((-((((((.-............-..))))))-))))).....)....(((.(((..(.-..((((..(((.(((((.((...((........))......)).))))).))).......((....))...))-)).-.)..)))..))..))))...)).)....((((((....(...((((.........-))))...).))))))..........(-((.((.(((..-((((((((.-(.(---(--.---.-...-.-))-)))))))))..)))...-((....))-...)).....))).).).(((.--..-...((((....)))-)....)-))........(((-((.(((((((..((..(((((..-(((.-(-(((((....-..((........)).........-.(((((.(...-.(((((...........((.(.....)))........-...---)))))...((.(((..((.((((((....(((.(((((....)))..(.((......)))...)).))).....((((.((..((((..(((.--.-((--(-(--(-(--(.-.-...-)))-)-)-)-----)-....--)))..)))).))..(..-((-(((....-.))))).....)..)))).....))).)))....-.))))))).....).))-)))...-)).)))).))).(.(.((((.(........---(.-..---.----(-.---(----(----.(-(((....)))).)))....)-........).))))..)...(.....((((((........)))))).....)..)..))))).....((((((-(-(.......))))))-))......))...)))))))))).)).......................................-.....----...-.--.(-(((-(-((.-(--(-((--(-(-(((....))--))-)---))))-.)))-)-))--)
>AJ246262 Cruciplacolithus neohelis 
UUUAUUUGAUGGUACCUUACUACUUGGAUAACCGUAGUAAUUCUAGAGCUAAUACAUGCAGGAAGUC-C-----CGACU-UU-U--G-G-A-GGGAUGUAUUUAUUAGAUAAGAAACC-AAU-C-C--G-G--U--C---------U--C--C--GGU-UGCUG-UGCUGAGUCAUAAUAACUGCUCGAAUCGCAUGGCUUU---A-CG-CUGGCGAUGGUUCAUUCAAAUUUCUGCCCUAUCAGCUUUCGAUGGUAGGAUAGAGGCCU-ACCAU-GGCGUUUACGGGUAACGGAGAAUUAGGGUUCGAUU-CCGGAGAGGGAGCCUGAGAAAUGGCUACCACAUCCAAGG-AAGGCAGCAGGCGCGUAAAUUGCCCGAAUCCUGACACAGGGAGGUAGUGACAAGAAAUAACAAUACAGGGCCA-U-C-UU-GGUCUUGUAAUUGGAAUGAGUA-CAAUUUACAUCUCUUCACGAGGAUCA--AU--UGGAGG-GCA-A-GU-CUGGUGCCAGC-AGCC-GCG--GUAAUU-CCAGCUCCAAUA-G-CGUAUAUUAAAGUUGUUGCA-GUUAAAACGC-UCGUAGUCGGA-U-UUCG-G---G---G--C---G-UG-C-G-AG-C-C-G----GUCUG-CCG-CU-G---G--GUA-UGCAC-UGG-CU-G-U-G-C-G-CG-UCC--U-UU-C-U--U-U-C-GGAG-CU---CU-CUGCUGC-U-C-----U-UAGCU-GA-G--CG-GU-GG--AG-GG-AGAC-G-GAUCGUUUACUUUGAAAAAA-UCAGAGUGUUUCAA-GCA-GGC--AGC-U-CGC-UCUUGCAUGGAUUAGCAUGGGAUAAUGAAA-UAGGACUCU-GGUGCUA-UUUUGUUGGUUU-CGAACACC-GGAGUAAUGAUUAACAGGGACAGUCA-GGGGCACUCGUAUUCCGCCGAGAGAGGUGAAAUUCUCAGACCAGCGGAAGACGAACCACUGCGAAAGCAUUUG-CCA-GGGAUGUUUUCACUGAUCAAGAACGAAAGUUAGGGGAUCGAAGACGAUCAGAUAC-CGUCGUAGUCUUAACCAUAAACCAUG-CCGACUAGGGA-UUGGGGGCU-G-UUCC---A---U-U-UGU-GA-CUCCCUCAGCACCUUUC-GGGAAACU-AAAGUCUUUGGGUUCCGGGGGG--AG-UAUGGUCGCAAGGC-UGAAAC-UUAAAGGAAUUGA-CGGAAGGGCACCACCAGGAGUGG-AGCC-U-GCGGCUUAA-UUUGACUCAACACGGGGAAACUU-ACCAGGUCCAG-ACAUUGUGAGGAUUGACAGAUUGAGAGCUCUUUCUUG-AUU---CGAUGGGUGGUGGUGCAUGGCCGUUCUUAGUUGGUGGAGUGAUUUGUCUGGUUAAUUCCGUUAACGAACGAGACCGCAGCCUGCUAAAUAGUG--U-CG--C-G--A-A--CC-C-UUC-GUU-G-G-C-----G-G-UUC-ACUUCUUAGAGGGACAA-CU-UGUCUUC-AACAAGUGGAAGUUUGCGGCAAUAACAGGUCUGU-GAUGCCCUUAGAUGUUC-UGGGCC-GCACGCGCGCUACACUGAUGCACUCAACGA---GU-U--G-C--U-U-C---C----U----UG-GCCGGAAGGUCCGGGUAACCUUUUGAAAUUGCAUCGUGAUGGGGAUAGAUUAUUGCAAUUAUUAAUCUUCAACGAGGAAUUCCUAGUAAGCGCA-U-GUCAUCAGCGUGCG-UUGAUUACGUCCCUGCCCUUUGUACACACCGCCCGUCGCUCCUACCGAUUGAAUGAUCCGGUGAG-GCCCC----CGG-A--CU-GUG-G-CAA-C--G-CA--G-C-UGGUUCUCC--AG-C---CGUG-AUGC-C-GC--G
((....(((((.............((.....(..(((.....)))..)......))..........(-(-----.....-..-.--.-.-.-.))..(((.((((((........(((-(..-.-.--.-.--.--.---------.--.--.--...-.....-))))......)))))).).).)...((((.((((...---.-.)-)))))))..)))))...))........(((....(((....((((((((.......)))-)))))-)))......)))...(((.((((....))))....-)))....((.(((..........))).)).(.((....)-).)................(.(((....((((.....))).)))))..............((((((((((...-.-.-..-..))))))).)))......(((-.(...........)).))........--.(--((((..-...-.-(.-((((.....((-....-)).--......-))))))))))..-.-..................(.-(.......(.-((...(((..(-.-...(-(---(---(--(---(-((-.-(-.(-.-(-(----((.((-(..-..-.---.--)))-...))-)).-).-.-)-.-)-)-))-)))--)-..-.-(--(-(-(-(...-..---.(-(.(((((-(-.-----.-.....-.)-)--))-))-.)--).-..-...)-)-)))..((((((.((......-.((..((.......-)).-(((--...-.-.))-)......))......)).))..))))....-....(((((-((((((.-............-..))))))-))))).....)....(((((((..(.-..((((..(((.(((((.((...((........))......)).))))).))).......((....))...))-)).-.)..))).)))..))))...)).)....((((((....(...((((.........-))))...).))))))..........(-((.((.(((..-(((((((..-(-((..---.---.-.-...-))-).)))))))..)))...-((....))-...)).....))).).).(((.--..-...((((....)))-)....)-))........(((-((.(((((((..((..(((((..-(((.-(-(((((....-..((........)).........-.(((((.(...-.(((((...........((.(.....)))........-...---)))))...((.(((..((.((((((....(((.(((((....)))..(.((......)))...)).))).....((((.((..((((..(((.--.-((--(-(--(-(--(.-.-...-)))-)-)-)-----)-.-...-)))..)))).))..(..-((-(((....-.))))).....)..)))).....))).)))....-.))))))).....).))-)))...-)).)))).))).(.(.((((.(.......(---(.-.--.-.--(-.-.---(----(----.(-(((....)))).)))....))........).))))..)...(....(((((((........)))))))....)..)..))))).....((((((-(-(.......))))))-))......))...)))))))))).)).......................................-.....----...-.--.(-(((-(-((.-(--(-((--(-(-(((....))--))-)---))))-.)))-)-))--)
>AM491027 Prymnesium pienaarii 
UUUAUUUGAUGGUACCUUACUACUUGGAUAACCGUAGUAAUUCUAGAGCUAAUACAUGCAGGAAGUC-C-----CGA-C-UU-C--G-GAA-GGGAUGUAUUUAUUAGAUAAGAGACC-AAC-C-C--G-G--C--U---------U--G--C-CGGU-UG-CG-UGCUGAGUCACAAUAACUGCUCGAAUCGCAUGGCCUC---G-CG-CCGGCGAUGGUUCAUUCAAAUUUCUGCCCUAUCAGCUUUCGAUGGUAGGAUCGAGGCCU-ACCAU-GGCGUUAACGGGUAACGGAGAAUUAGGGUUCGAUU-CCGGAGAGGGAGCCUGAGAAAUGGCUACCACAUCCAAGG-AAGGCAGCAGGCGCGUAAAUUGCCCGAAUCCUGACACAGGGAGGUAGUGACAAGAAAUAACAAUACAGGGCUA-U-U-CU-AGUCUUGUAAUUGGAAUGAGUA-CAAUUUACAUCUCUUCACGAGGAUCA--AU--UGGAGG-GCA-A-GU-CUGGUGCCAGC-AGCC-GCG--GUAAUU-CCAGCUCCAAUA-G-CGUAUAUUAAAGUUGUUGCA-GUUAAAACGC-UCGUAGUCGGA-U-UUCG-G---G---G--C---G-GG-UCC--G-C-C-G----GUCUG-CCG-AU-G---G--GUA-CGCAC-UGG-C--G-G-G-C-G-CG-UCC--U-UC-C-U--U-C-C-GGAG-AC---UG-GCCCUAC-U-C-----U-UAGCU-GA-G--CG-GG-GU--CG-GG-AGUC-G-GAUCGUUUACUUUGAAAAAA-UCAGAGUGUUUCAA-GCA-GGC--AGC-U-CGC-UCUUGCAUGGAUUAGCAUGGGAUAAUGAAA-UAGGACUUU-GGUGCUA-UUUUGUUGGUUU-CGAACACC-GAAGUAAUGAUUAACAGGGACAGUCA-GGGGCACUCGUAUUCCGCCGAGAGAGGUGAAAUUCUCAGACCAGCGGAAGACGAACCACUGCGAAAGCAUUUG-CCA-GGGAUGUUUUCACUGAUCAAGAACGAAAGUUAGGGGAUCGAAGACGAUCAGAUAC-CGUCGUAGUCUUAACCAUAAACCAUG-CCGACUAGGGA-UCGGCGGAA-G-U---C--C---U-UCUUU-GA-CUCCGUCGGCACCUUGA-GGGAAACU-AUAGUCUUUGGGUUCCGGGGGG--AG-UAUGGUCGCAAGGC-UGAAAC-UUAAAGGAAUUGA-CGGAAGGGCACCACCAGGAGUGG-AGCC-U-GCGGCUUAA-UUUGACUCAACACGGGGAAACUU-ACCAGGUCCAG-ACAUUGUGAGGAUUGACAGAUUGAGAGCUCUUUCUUG-AUU---CGAUGGGUGGUGGUGCAUGGCCGUUCUUAGUUGGUGGAGUGAUUUGUCUGGUUAAUUCCGUUAACGAACGAGACCUUAGCCUAUUAAAUAGUG--G-CG--C-G--A-A--CA-C-CUU-GUU-G-G-CG----G-U-UC--ACUUCUUAGAGGGACAA-CU-UGUCUUC-AACAAGUGGAAGUUUGAGGCAAUAACAGGUCUGU-GAUGCCCUUAGAUGUUC-UGGGCC-GCACGCGCGCUACACUGAUGCACUCAACGA---GU-CU-C-C----G-C---C----U----UG-ACCGGAAGGUCCGGGAAACCUUUUGAACUUGCAUCGUGAUGGGGAUAGAUUAUUGCAACUAUUAAUCUUCAACGAGGAAUUCCUAGUAAGCGCA-U-GUCAUCAGCGUGCG-UUGAUUACGUCCCUGCCCUUUGUACACACCGCCCGUCGCUCCUACCGAUUGAAUGAUCCGGUGAG-GCCCC----CGG-A--CU-GUG-G-CAA-C--G-CA--G-C-UGGUUCGCC--AG-C---CGCG-AUGC-C-GC--G
((....(((((.............((.....(..(((.....)))..)......))..........(-(-----...-.-..-.--.-...-.))..(((.((((((........(((-(..-.-(--.-.--.--.---------.--)--.-....-..-..-))))......)))))).).).)...((((.((((...---.-.)-)))))))..)))))...))........(((....(((....((((((((.......)))-)))))-)))......)))...(((.((((....))))....-)))....((.(((..........))).)).(.((....)-).)................(.(((....((((.....))).)))))..............((((((((((...-.-.-..-..))))))).)))......(((-.(...........)).))........--.(--((((..-...-.-(.-((((.....((-....-)).--......-))))))))))..-.-..................(.-(.......(.-((...(((..(-.-...(-(---(---(--(---(-.(-.((--(-.-(-(----((.((-(..-..-.---.--)))-...))-)).-)--)-)-.-)-.-))-)))--)-..-.-(--(-(-(-((..-..---.(-(.(((((-(-.-----.-.....-.)-)--))-))-.)--).-..-..))-)-)))..((((((.((......-.((..((.......-)).-(((--...-.-.))-)......))......)).))..))))....-....(((((-((((((.-............-..))))))-))))).....)....(((((((..(.-..((((..(((.(((((.((...((........))......)).))))).))).......((....))...))-)).-.)..))).)))..))))...)).)....((((((....(...((((.........-))))...).))))))..........(-((.((.(((..-((((((((.-(-(---(--.---.-.....-))-)))))))))..)))...-((....))-...)).....))).).).(((.--..-...((((....)))-)....)-))........(((-((.(((((((..((..(((((..-(((.-(-(((((....-..((........)).........-.(((((.(...-.(((((...........((.(.....)))........-...---)))))...((.(((..((.((((((....(((.(((((....)))..(.((......)))...)).))).....((((.((..((((..(((.--.-((--(-(--(-(--((-.-..)-)))-)-)-))----.-.-..--)))..)))).))..(..-((-(((....-.))))).....)..)))).....))).)))....-.))))))).....).))-)))...-)).)))).))).(.(.((((.(.......(---(.-..-.-.----.-(---(----(----.(-(((....)))).)))....))........).))))..)...(....(((((((........)))))))....)..)..))))).....((((((-(-(.......))))))-))......))...)))))))))).)).......................................-.....----...-.--.(-(((-(-((.-(--(-((--(-(-(((....))--))-)---))))-.)))-)-))--)
>LC771592 Hayaster perplexus 
UUUAUUUGAUGGUACCUUACUACUUGGAUAACCGUAGUAAUUCUAGAGCUAAUACAUGCAGGACUUC-C-----C---A-UC-U--C-G----GGAUGUAUUUAUUAGAUAAGAAACC-AAU-C-C--G-C--U--U------------G--C--GGU-UG-UG-UGCCGAGUCAUAAUAACUGCUCGAAUCGCAUGGCCUU---G-CG-CCGGCGAUGGUUCAUUCAAAUUUCUGCCCUAUCAGCUUUCGAUGGUAGGAUAGAGGCCU-ACCAU-GGCGUUUACGGGUAACGGAGAAUUAGGGUUCGAUU-CCGGAGAGGGAGCCUGAGAAAUGGCUACCACAUCCAAGG-AAGGCAGCAGGCGCGUAAAUUGCCCGAAUCCUGACACAGGGAGGUAGUGACAAGAAAUAACAAUACAGGGCCA-U-C-UU-GGUCUUGUAAUUGGAAUGAGUA-CAAUUUACAUCACUUCACGAGGAUCA--AU--UGGAGG-GCA-A-GU-CUGGUGCCAGC-AGCC-GCG--GUAAUU-CCAGCUCCAAUA-G-CGUAUAUUAAAGUUGUUGCA-GUUAAAACGC-UCGUAGUCGGA-U-UUCG-G---G---G--C---G-UG-C-G-GG-C-C-G----GUCUG-CCG-AU-G---G--GUA-UGCAC-UGGUC--G-U-G-C-G-CG-UCC--U-UU-C-U--U-U-C-GGAG-CU---CU-CUGCUGC-U-C-----U-UAGCU-GA-G--CG-GU-GG--AG-GG-AGAC-G-GAUCGUUUACUUUGAAAAAA-UCAGAGUGUUUCAA-GCA-GGC--AGC-U-CGC-UCUUGCAUGGAUUAGCAUGGGAUAAUGAAA-UAGGACUCU-GGUGCUA-UUUUGUUGGUUU-CGAACACC-GGAGUAAUGAUUAACAGGGACAGUCA-GGGGCACUCGUAUUCCGCCGAGAGAGGUGAAAUUCUCAGACCAGCGGAAGACGAACCACUGCGAAAGCAUUUG-CCA-GGGAUGUUUUCACUGAUCAAGAACGAAAGUUAGGGGAUCGAAGACGAUCAGAUAC-CGUCGUAGUCUUAACCAUAAACCAUG-CCGACUAGGGA-UUGGGGGCU-G-U-UCC--U---U-U-UGU-GA-CUCCCUCAGCACCUUUC-GGGAAACU-AAAGUCUUUGGGUUCCGGGGGG--AG-UAUGGUCGCAAGGC-UGAAAC-UUAAAGGAAUUGA-CGGAAGGGCACCACCAGGAGUGG-AGCC-U-GCGGCUUAA-UUUGACUCAACACGGGGAAACUU-ACCAGGUCCAG-ACAUUGUGAGGAUUGACAGAUUGAGAGCUCUUUCUUG-AUU---CGAUGGGUGGUGGUGCAUGGCCGUUCUUAGUUGGUGGAGUGAUUUGUCUGGUUAAUUCCGUUAACGAACGAGACCGCAGCCUGCUAAAUAGUC--C-CG--C-G--A-A--CC-C-UUC-GUU-G-G-C-----G-G-GUC-ACUUCUUAGAGGGACAA-CU-UGUCUUC-AACAAGUGGAAGUUUGCGGCAAUAACAGGUCUGU-GAUGCCCUUAGAUGUUC-UGGGCC-GCACGCGCGCUACACUGAUGCACUCAACGA---GU-UUCA-C--C-U-C---C----U----UG-GCCGAAAGGUCCGGGUAACCUUUUGAAAUUGCAUCGUGAUGGGGCUAGAUUAUUGCAAUUAUUAAUCUUCAACGAGGAAUUCCUAGUAAGCGCA-U-GUCAUCAGCGUGCG-UUGAUUACGUCCCUGCCCUUUGUACACACCGCCCGUCGCUCCUACCGAUUGAAUGAUCCGGUGAG-GCCCC----CGG-A--CU-GUG-G-CGA-C--G-UA--G-U-UGGUUUUCC--AG-C---CGCG-AUGC-U-GC--G
((....(((((.............((.....(..(((.....)))..)......))..........(-(-----.---.-..-.--.-.----))..(((.((((((.........((-(..-(-.--.-.--.--.------------)--.--...-..-..-))).......)))))).).).)...((((.((((...---.-.)-)))))))..)))))...))........(((....(((....((((((((.......)))-)))))-)))......)))...(((.((((....))))....-)))....((.(((..........))).)).(.((....)-).)................(.(((....((((.....))).)))))..............((((((((((...-.-.-..-..))))))).)))......(((-.(...........)).))........--.(--((((..-...-.-(.-((((.....((-....-)).--......-))))))))))..-.-..................(.-(.......(.-((...(((..(-.-...(-(---(---(--(---(-((-.-(-.(-.-(-(----((.((-(..-..-.---.--)))-...))-))..)--.-)-.-)-)-))-)))--)-..-.-(--(-(-(-(...-..---.(-(.(((((-(-.-----.-.....-.)-)--))-))-.)--).-..-...)-)-)))..((((((.((......-.((..((.......-)).-(((--...-.-.))-)......))......)).))..))))....-....(((((-((((((.-............-..))))))-))))).....)....(((((((..(.-..((((..(((.(((((.((...((........))......)).))))).))).......((....))...))-)).-.)..))).)))..))))...)).)....((((((....(...((((.........-))))...).))))))..........(-((.((.(((..-(((((((..-(-.-..(--.---.-.-...-).-).)))))))..)))...-((....))-...)).....))).).).(((.--..-...((((....)))-)....)-))........(((-((.(((((((..((..(((((..-(((.-(-(((((....-..((........)).........-.(((((.(...-.(((((...........((.(.....)))........-...---)))))...((.(((..((.((((((....(((.(((((....)))..(.((......)))...)).))).....((((.((..((((..(((.--.-((--(-(--(-(--(.-.-...-)))-)-)-)-----)-.-...-)))..)))).))..(..-((-(((....-.))))).....)..)))).....))).)))....-.))))))).....).))-)))...-)).)))).))).(.(.((((.(.......(---(.-....-.--.-.-.---(----(----.(-(((....)))).)).....))........).))))..)...(....(((((((........)))))))....)..)..))))).....((((((-(-(.......))))))-))......))...)))))))))).)).......................................-.....----...-.--.(-(((-(-((.-(--(-((--(-(-(((....))--))-)---))))-.)))-)-))--)
>KC404132 Emiliania huxleyi 
UUUAUUUGAUGGUACCUUGCUACUUGGAUAACCGUAGUAAUUCUAGAGCUAAUACAUGCAGGAGUUC-C-----CGA-C-UCAC--G-G-A-GGGAUGUAUUUAUUAGAUAAGAAACC-AAA-C-C--G-G--U--C---------U-----C-CGGU-UG-CG-UGCUGAGUCAUAAUAACUGCUCGAAUCGCACGGCUCU---A-CG-CCGGCGAUGGUUCAUUCAAAUUUCUGCCCUAUCAGCUUUCGAUGGUAGGAUAGAGGCCU-ACCAU-GGCGUUAACGGGUAACGGAGAAUUAGGGUUCGAUU-CCGGAGAGGGAGCCUGAGAAAUGGCUACCACAUCCAAGG-AAGGCAGCAGGCGCGUAAAUUGCCCGAAUCCUGACACAGGGAGGUAGUGACAAGAAAUAACAAUACAGGGCUA-U-U-UU-AGUCUUGUAAUUGGAAUGAGUA-CAAUUUACAUCUCUUCACGAGGAUCA--AU--UGGAGG-GCA-A-GU-CUGGUGCCAGC-AGCC-GCG--GUAAUU-CCAGCUCCAAUA-G-CGUAUAUUAAAGUUGUUGCA-GUUAAAACGC-UCGUAGUCGGA-U-UUCG-G---G---G--C---G-GG-C-C--GAC-C-G----GUCUG-CCG-AU-G---G--GUA-UGCAC-UGG-C--C-G-G-C-G-CG-UCC--U-UC-C-A--C-C-C-GGAG-AC---CG-CGCCUAC-U-C-----U-UAACU-GA-G--CG-GG-CG--CG-GG-AGAC-G-GGUCUUUUACUUUGAAAAAA-UCAGAGUGUUUCAA-GCA-GGC--AG--U-CGC-UCUUGCAUGGAUUAGCAUGGGAUAAUGAAA-UAGGACUCU-GGUGCUA-UUUUGUUGGUUU-CGAACACC-GGAGUAAUGAUUAACAGGGACAGUCA-GGGGCACUCGUAUUCCGCCGAGAGAGGUGAAAUUCUCAGACCAGCGGAAGACGAACCACUGCGAAAGCAUUUG-CCA-GGGAUGUUUUCACUGAUCAAGAACGAAAGUUAGGGGAUCGAAGACGAUCAGAUAC-CGUCGUAGUCUUAACCAUAAACCAUG-CCGACUAGGGA-UUGGAGGAU-G-U---U--CCA-U-U-UGU-GA-CUCCUUCAGCACCUUUC-GGGAAACU-AAAGUCUUUGGGUUCCGGGGGG--AG-UAUGGUCGCAAGGC-UGAAAC-UUAAAGGAAUUGA-CGGAAGGGCACCACCAGGAGUGG-AGCC-U-GCGGCUUAA-UUUGACUCAACACGGGGAAACUU-ACCAGGUCCAGCACAUUGUGAGGAUUGACAGAUUGAGAGCUCUUUCUUG-AUU---CGAUGGGUGGUGGUGCAUGGCCGUUCUUAGUUGGUGGAGUGAUUUGUCUGGUUAAUUCCGUUAACGAACGAGACCGCAGCCUGCUAAAUAGCG--A-CG--C-G--A-A--CC-C-UCC-GUU-C-G-C-----U-G-GA--GCUUCUUAGAGGGACAA-CU-UGUCUUC-AACAAGUGGAAGUUCGCGGCAAUAACAGGUCUGU-GAUGCCCUUAGAUGUUC-UGGGCC-GCACGCGCGCUACACUGAUGCACUCAACGA---GU-CU---A------U---CACC-U----UG-ACCGAGAGGUCCGGGUAAUCUUUUGAAAUUGCAUCGUGAUGGGGAUAGAUUAUUGCAACUAUUAAUCUUCAACGAGGAAUUCCUAGUAAGCGUG-U-GUCAUCAGCGCACG-UUGAUUACGUCCCUGCCCUUUGUACACACCGCCCGUCGCUCCUACCGAUUGAAUGAUCCGGUGAG-GCCCC----CGG-A--CU-GCG-G-CGC-C--G-CA--G-C-UGGUUCUCC--AG-C---CGCG-ACGC-C-GC--G
((....(((((.............((.....(..(((.....)))..)......))..........(-(-----...-.-....--.-.-.-.))..(((.((((((........(((-(..-.-.--.-.--.--.---------.-----.-....-..-..-))))......)))))).).).)...((((.((((...---.-.)-)))))))..)))))...))........(((....(((....((((((((.......)))-)))))-)))......)))...(((.((((....))))....-)))....((.(((..........))).)).(.((....)-).)................(.(((....((((.....))).)))))..............((((((((((...-.-.-..-..))))))).)))......(((-.(...........)).))........--.(--((((..-...-.-(.-((((.....((-....-)).--......-))))))))))..-.-..................(.-(.......(.-((...(((..(-.-...(-(---(---(--(---(-.(-.-(--(..-(-(----((.((-(..-..-.---.--)))-...))-)).-.--)-)-.-)-.-))-)))--)-..-.-(--(-(-(-(...-..---.(-(.(((((-(-.-----.-.....-.)-)--))-))-.)--).-..-...)-)-)))..((((((.((......-.((..((.......-)).-(((--..--.-.))-)......))......)).))..))))....-....(((((-((((((.-............-..))))))-))))).....)....(((((((..(.-..((((..(((.(((((.((...((........))......)).))))).))).......((....))...))-)).-.)..))).)))..))))...)).)....((((((....(...((((.........-))))...).))))))..........(-((.((.(((..-((((((((.-(-(---(--...-.-.-...-))-)))))))))..)))...-((....))-...)).....))).).).(((.--..-...((((....)))-)....)-))........(((-((.(((((((..((..(((((..-(((.-(-(((((....-..((........)).........-.(((((.(.....(((((...........((.(.....)))........-...---)))))...((.(((..((.((((((....(((.(((((....)))..(.((......)))...)).))).....(((..((..((((..(((.--.-.(--(-(--(-(--(.-.-...-)))-)-)-)-----.-.-..--)))..)))).))..(..-((-(((....-.))))).....)...))).....))).)))....-.))))))).....).))-)))...-)).)))).))).(.(.((((.(.......(---(.-..---.------(---(...-.----.(-(((....))))..))....))........).))))..)...(....(((((((........)))))))....)..)..))))).....((((((-(-(.......))))))-))......))...)))))))))).)).......................................-.....----...-.--.(-(((-(-((.-(--(-((--(-(-(((....))--))-)---))))-.)))-)-))--)
>KY980095 Chrysocampanula spinifera      
UUUAUUUGAUGGUACCUUACUACUUGGAUAACCGUAGUAAUUCUAGAGCUAAUACAUGCAGGAAUUC-C-----CGA-C-UU-C--G-G-AAGGGAUGUAUUUAUUAGAUAAGAAACC-AA--CCC--G-G-GC--U---------U--G--CCCGGU-UG-CG-UGCUGAGUCACAAUAACUGUUCGAAUCGCACGGCUUC---A-CG-CCGGCGAUGGUUCAUUCAAAUUUCUGCCCUAUCAGCUUUCGAUGGUAGGAUCGAGGCCU-ACCAU-GGCGUUUACGGGUAACGGAGAAUUAGGGUUCGAUU-CCGGAGAGGGAGCCUGAGAAAUGGCUACCACAUCCAAGG-AAGGCAGCAGGCGCGUAAAUUGCCCGAAUCCUGACACAGGGAGGUAGUAACAAGAAAUAACAAUACAGGGCUA-U-U-UU-AGUCUUGUAAUUGGAAUGAGUA-CAAUUUACAUCUCUUCACGAGGAUCA--AU--UGGAGG-GCA-A-GU-CUGGUGCCAGC-AGCC-GCG--GUAAUU-CCAGCUCCAAUA-G-CGUAUAUUAAAGUUGUUGCA-GUUAAAACGC-UCGUAGUCGGA-U-UUCG-G---G---G--C---G-AU-C-C--CGC-C-G----GUCUG-CCG-UU-G---G--GUA-UGCAC-UGG-U--G-G-G-C-G-CG-UCC--U-UC-C-U--U-C-C-GGAG-AC---CG-UUCCUAC-U-C-----U-UAGCU-GA-G--CG-GG-GA--CG-GG-AGAC-G-GAUCGUUUACUUUGAAAAAAAUCAGAGUGUUUCAA-GCA-GGC--A-U-U-UGC-UCUUGCAUGGAUUAGCAUGGGAUAAUGAAA-UAGGAAUUU-GGUGCUA-UUUUGUUGGUUU-CGAACACC-GAAGUAAUGAUUAACAGGGACAGUCC-GGGGCACUCGUAUUCCGCCGAGAGAGGUGAAAUUCUCAGACCAGCGGAAGACGAACCACUGCGAAAGCAUUUG-CCA-GGGAUGUUUUCACUGAUCAAGAACGAAAGUUAGGGGAUCGAAGACGAUCAGAUAC-CGUCGUAGUCUUAACCAUAAACCAUG-CCGACUAGGGA-UCCGUGGGU-GUU---C--U---U-UCU-U-GACCCCCAUGGGCACCUUAC-GGGAAACU-AAAGUCUUUGGGUUCCGGGGGG--GG-UAUGGUCGCAAGGC-UGAAAC-UUAAAGGAAUUGA-CGGAAGGGCACCACCAGGAGUGG-AGCC-U-GCGGCUUAA-UUUGACUCAACACGGGGAAACUU-ACCAGGUCCAG-ACAUGGUGAGGAUUGACAGAUUGAGAGCUCUUUCUUG-AUU---CGAUGGGUGGUGGUGCAUGGCCGUUCUUAGUUGGUGGAGUGAUUUGUCUGGUUAAUUCCGUUAACGAACGAGACCUUAGCCCAUUAAAUAGUG--G-CG--C-G--A-A--CU-C-UUU-GUU-G-G-C-----G-GCUC--ACUUCUUAGAGGGACAA-CU-UGUCUUC-AACAAGUGGAAGUUUGAGGCAAUAACAGGUCUGU-GAUGCCCUUAGAUGUUC-UGGGCC-GCACGCGCGCUACACUGAUGCACUCAACGA---GU-CU---U----U-C---C----A----UU-UUCGACAGAAAUGGGUAAAC-UUUGAACUUGCAUCGUGAUGGGGAUCGACGAUUGCAAUUAUUCGUCUUCAACGAGGAAUUCCUAGUAGGCGCA-U-GUCAUCAGCGUGCG-UCGAUUACGUCCCUGCCCUUUGUACACACCGCCCGUCGCUCCUACCGAUGGAAGGUUUAGGUGAG-UUUUU----CGG-A--GU-UUU-C-UCC-G--G-CA--U-C-UGGUUCGCC--AG-A---CGCC-GGGG-A-GG--G
((....(((((.............((.....(..(((.....)))..)......))..........(-(-----...-.-..-.--.-.-...))..(((.((((((........(((-(.--.(.--.-.-..--.---------.--)--......-..-..-))))......)))))).).).)...((((.((((...---.-.)-)))))))..)))))...))........(((....(((....((((((((.......)))-)))))-)))......)))...(((.((((....))))....-)))....((.(((..........))).)).(.((....)-).)................(.(((....((((.....))).)))))..............((((((((((...-.-.-..-..))))))).)))......(((-.(...........)).))........--.(--((((..-...-.-(.-((((.....((-....-)).--......-))))))))))..-.-..................(.-(.......(.-((...(((..(-.-...(-(---(---(--(---(-.(-.-(--((.-(-(----((.((-(..-..-.---.--)))-...))-)).-)--)-)-.-)-.-))-)))--)-..-.-(--(-(-(-(...-..---.(-(.(((((-(-.-----.-.....-.)-)--))-))-.)--).-..-...)-)-)))..((((((.((........((..((.......-)).-(((--.-.-.-.))-)......))......)).))..))))....-....(.(((-((((((.-............-..))))))-))).).....)....(((((((..(.-..((((..(((.(((((.((...((........))......)).))))).))).......((....))...))-)).-.)..))).)))..))))...)).)....((((((....(...((((.........-))))...).))))))..........(-((.((.(((..-((((((((.-(.(---.--.---.-...-.-.).)))))))))..)))...-((....))-...)).....))).).).(((.--..-...((((....)))-)....)-))........(((-((.(((((((..((..(((((..-(((.-(-(((((....-..((........)).........-.(((((.(...-.(((.(...........((.(.....)))........-...---).)))...((.(((..((.((((((....(((.(((((....)))..(.((......)))...)).))).....((((.((..((((..(((.--.-((--(-(--(-(--(.-.-...-)))-)-)-)-----)-....--)))..)))).))..(..-((-(((....-.))))).....)..)))).....))).)))....-.))))))).....).))-)))...-)).)))).))).(.(.((((.(........---(.-..---.----(-.---(----.----.(-(((....))))..))....)-........).))))..)...(.....((((((........)))))).....)..)..))))).....((((((-(-(.......))))))-))......))...)))))))))).)).......................................-.....----...-.--.(-(((-(-((.-(--(-((--(-(-(((....))--))-)---))))-.)))-)-))--)
>KF422622 Chrysoculter rhomboideus 
UUUAUUUGAUGGUACCUUACUACUUGGAUAACCGUAGUAAUUCUAGAGCUAAUACAUGCAGGAAAUC-U-----CGA-C-UU-C--G-G-AAGGGAUGUAUUUAUUAGAUAAGAAACC-GAC-G-CGGG-G--C--A---------A--C--C-CGGU-UG-CG-UGCUGAGUCAUACUAACUGUUCGAAUCGCAUGGCUUU---A-CG-CUGGCGAUGGUUCAUUCAAAUUUCUGCCCUAUCAGCUUUCGAUGGUAGGAUAGAGGCCU-ACCAU-GGCGUUAACGGGUAACGGAGAAUUAGGGUUCGAUU-CCGGAGAGGGAGCCUGAGAGACGGCUACCACAUCCAAGG-AAGGCAGCAGGCGCGCAAAUUACCC-AAUCCUGACACAGGGAGGUAGUGACAAGAAAUAACAAUACAGGGCUC-U-U-CG-AGUCUUGUAAUUGGAAUGAGUA-CAAUUUAAAUCCCUUAACGAGGAUCC--AU--UGGAGG-GCA-A-GU-CUGGUGCCAGC-AGCC-GCG--GUAAUU-CCAGCUCCAAUA-G-CGUAUAUUAAAGUUGUUGCA-GUUAAAAAGC-UCGUAGUCGGA-U-UUCG-G---G---U--U---G-UG-UGC--G-U-C-G----GUCUG-CCA-U--G---G--GUA-UGCAC-UGG-C-GC-G-C-G-C-U--UCC--U-UU-C-U-UG-C-C-GGUG-C----U---C--U--GC-------CUU--C-----G-----GG-U----G-GG-UGUC-G-GCACGUUUACUUUGAGAAAA-UCAGAGUGUUCAAA-GCA-GGC--CA--U-UGC-CAUUGUAUGUGUUAGCAUGGGAUAAUGGAA-UAGGACCUU-GGUGCUA-UUUUGUUGGUUU-CGAUCGCC-GAGGUAAUGAUUAAUAGGGACAGUCA-GGGGCACUCGUAUUCCGUAGAGAGAGGUGAAAUUCUUAGACCCACGGAAGACGAACUACUGCGAAAGCAUUUG-CCA-GGGAUGUUUUCACUGAUCAAGAACGAAAGUUAGGGGAUCGAAGAUGAUCAGAUAC-CGUCGUAGUCUUAACCAUAAACCAUG-CCGACCAGGGA-UUGGUGGGU-G-U---CGUC---U-U-U-U-GA-CCCCAUCAGCACCUUUC-GAGAAAUC-AGAGUCUUUGGGUUCCGGGGGG--AG-UAUGGUCGCAAGGC-UGAAAC-UUAAAGGAAUUGA-CGGAAGGGCACCACCAGGCGUGG-AGCC-U-GCGGCUUAA-UUUGACUCAACACGGGGAAACUU-ACCAGGUCCAG-ACAUUGUGAGGAUUGACAGAUUGAGAGCUCUUUCUUG-AUU---CAAUGGGUGGUGGUGCAUGGCCGUUCUUAGUUGGUGGAGUGAUUUGUCUGGUUAAUUCCGUUAACGAACGAGACCUUAACCUGCUAAAUAGGU--C--GCUC-A--A--C-CA-C-UGU-GUU-GUG-C-----A-G---A-UCUUCUUAGAGGGACUG-UC-GGUAUCC-AACCGACGGAAGUUUGAGGCAAUAACAGGUCUGU-GAUGCCCUUAGAUGUUC-UGGGCC-GCACGCGCGCUACACUGAUGCAUUCAUCGA---GU-CU---C----A-----C----C----UGCAUCGAAAGGUGUGGGUAAUCUGUUGAACCUGCAUCGUGAUGGGGAUAGAUUAUUGCAAUUAUUAAUCUUCAACGAGGAAUGCCUAGUAAGCGUG-A-GUCAUCAGCUCGCG-UUGAUUACGUCCCUGCCCUUUGUACACACCGCCCGUCGCUCCUACCGAUUGGAUGGUCCGGUGAG-GUUUU----CGG-A--CU-G-GCG-CAA-C--G-CA--A-C--G-AAA-----GU-C-G-UGAU-GCGC----C--G
((....(((((.............((.....(..(((.....)))..)......))..........(-(-----...-.-..-.--.-.-...))..(((.(((.((........(((-(..-.-..(.-.--.--.---------.--)--.-....-..-..-))))......)).))).).).)...((((.((((...---.-.)-)))))))..)))))...))........(((....(((....((((((((.......)))-)))))-)))......)))...(((.((((....))))....-)))....((.(((..........))).)).(.((....)-).)................(.(((.-..((((.....))).)))))..............((((((((((...-.-.-..-..))))))).)))......(((-.(...........)).))........--.(--((((..-...-.-(.-((((.....((-....-)).--......-))))))))))..-.-..................(.-(.......(.-((...(((..(-.-...(-(---(---.--.---(-((-.((--(-.-(-(----((.((-(..-.--.---.--)))-...))-)).-)-))-.-)-)-)-.--.))--)-..-.-(-..-(-.-(...-.----.---.--(--.(-------...--.-----)-----.)-.----.-..-..).-)-..)..((((((.((......-.((..((.......-)).-(((--..--.-.))-)......))......)).))..))))....-....(((((-((((((.-............-..))))))-))))).....)....(((((((..(.-..((((..(((.(((((.((...((........))......)).))))).))).......((....))...))-)).-.)..))).)))..))))...)).)....((((((....(...((((.........-))))...).))))))..........(-((.((.(((..-((((((((.-(-(---(...---.-.-.-.-))-)))))))))..)))...-((....))-...)).....))).).).(((.--..-...((((....)))-)....)-))........(((-((.(((((((..((..(((((..-(((.-(-(((((....-..((........)).........-.(((((.(...-.(((((...........((.(.....)))........-...---)))))...((.(((..((.((((((....(((.(((((....)))..(.((......)))...)).))).....((((.((..((((..(((.--.--.(.(-(--(--.-((-.-..)-)))-).)-.-----.-.---.-)))..)))).))..(..-((-(((....-.))))).....)..)))).....))).)))....-.))))))).....).))-)))...-)).)))).))).(.(.((((.(.......(---(.-..---.----.-----(----(----...(((....)))..)).....))........).))))..)...(....(((((((........)))))))....)..)..))))).....((((((-(-(.......))))))-))......))...)))))))))).)).......................................-.....----...-.--.(-(-(((-((.-(--(-((--.-.--.-...-----..-)-)-)).)-))))----)--)
>KY980093 Diacronema ennorea      
UUUAUUUGAUGGUACCUUACUACUUGGAUACCCGUAGUAAUUCUAGAGCUAAUACAUGCAGGCAGUC-C-----CGA-CUUU-U--G-G-A-GGGAUGUAUUUAUUAGAUUUGAAACC-GAC-U-C--GGG-GC--A---------A--C--C-CGGU-UG-UG-UGCUGAGUCAUACUAACUUUUCGAAUCGCAUGGC-UU-----CGGCUGGCGAUGGUUCAUUCAAAUUUCUGCCCUAUCAGCUUUCGAUGGUAGGAUAGAGGCCU-ACCAU-GGCGUUAACGGGUAACGGAGAAUUAGGGUUCGAUU-CCGGAGAGGGAGCCUGAGAGACGGCUACCACAUCCAAGG-AAGGCAGCAGGCGCGCAAAUUACCC-AAUCCUGACACAGGGAGGUAGUGACAAGAAAUAACAAUACAGGGCUC-U-U-CG-AGUCUUGUAAUUGGAAUGAGUA-CAAUUUAAAUCCCUUAACGAGGAUCC--AU--UGGAGG-GCA-A-GU-CUGGUGCCAGC-AGCC-GCG--GUAAUU-CCAGCUCCAAUA-G-CGUAUAUUAAAGUUGUUACA-GUUAAAAAGC-UCGUAGUCGGA-U-UUCG-G---G---U--C---G-AC-U-U--GUC-C-G----GUCUG-CCG-UU-G---G--GUA-UGCAC-UGG-U--U-G-G-G-U-CG-GUC--U-UU-U-C--G-CGU-GAGG-CC-U-U---GUGCGU-U-C-----U-UGAUUGGGCG--UG-CU-U----G-GU-GCUC-U-GCAUGUUUACUUUGAGAAAA-UCAGAGUGUUCAAA-GCA-GGC--CU--U-UGC-CAUUGUAUGUGUUAGCAUGGGAUAAUGGAA-UAGGACCUU-GGUGCUA-UUUUGUUGGUUU-CGAACGCC-GAGGUAAUGAUUAAUAGGGAUAGUCA-GGGGCACUCGUAUUCCGUAGAGAGAGGUGAAAUUCUUAGACCCACGGAAGACGCACUACUGCGAAAGCAUUUG-CCA-GGGAUGUUUUCACUGAUCAAGAACGAAAGUUAGGGGAUCGAAGAUGAUCAGAUAC-CGUCGUAGUCUUAACCAUAAACCAUG-CCGACCAGGGA-UUGGUGGGU-G-U---C--A---UCU-U-U-GA-CUCCAUCAGCACCUUUC-GAGAAAUC-AGAGUCUUUGGGUUCCGGGGGG--AG-UAUGGUCGCAAGGC-UGAAAC-UUAAAGGAAUUGA-CGGAAGGGCACCACCAGGCGUGG-AGCC-U-GCGGCUUAA-UUUGACUCAACACGGGGAAACUU-ACCAGGUCCAG-ACAUUGUGAGGAUUGACAGAUUGAGAGCUCUUUCUUG-AUU---CAAUGGGUGGUGGUGCAUGGCCGUUCUUAGUUGGUGGAGUGAUUUGUCUGGUUAAUUCCGUUAACGAACGAGACCUUAACCUGCUAAAUAG-U-CC--G-U--AC-A-AC-CA-C-UGU-GUU-GUG-U-------CGUUG-GCUUCUUAGAGGGACUA-UC-GGUAUCC-AACCGAUGGAAGUUUGAGGCAACAACAGGUCUGU-GAUGCCCUUAGAUGUUC-UGGGCC-GCACGCGCGCUACACUGACGCAUUCAUCGA---GU-UC---U----U-----C----C----UGCAUCGAGAGGUGUGGGCAAUCUGUUGAACCUGCGUCGUGAUGGGGAUAGAUUAUUGCAAUUAUUAAUCUUCAACGAGGAAUGCCUAGUAAGCGUG-A-GUCAUCAGCUCGCG-UUGAUUACGUCCCUGCCCUUUGUACACACCGCCCGUUGCUCCUACCGAUUGGAUGGUCCGGUGAG-GUUUU----CGG-A--CU-G-GCG-CAA-C--GUUC--G-A-GG-UUCGCC--UU-GAU-CGAU-GCGC----C--G
((....(((((.............((.....(..(((.....)))..)......))..........(-(-----...-....-.--.-.-.-.))..(((.(((.((........(((-(..-.-.--...-..--.---------.--.--.-....-..-..-))))......)).))).).).)...((((.((((-..-----..))))))))..)))))...))........(((....(((....((((((((.......)))-)))))-)))......)))...(((.((((....))))....-)))....((.(((..........))).)).(.((....)-).)................(.(((.-..((((.....))).)))))..............((((((((((...-.-.-..-..))))))).)))......(((-.(...........)).))........--.(--((((..-...-.-(.-((((.....((-....-)).--......-))))))))))..-.-..................(.-(.......(.-((...(((..(-.-...(-(---(---(--(---(-((-.-(--(..-(-(----((.((-(..-..-.---.--)))-...))-)).-.--)-)-.-)-)-))-)))--)-..-.-(--(-((.-(...-..-.-.---.(((((-(-.-----.-......))))--))-..-.----.-..-..).-)-)))..((((((.((......-.((..((.......-)).-(((--..--.-.))-)......))......)).))..))))....-....(((((-((((((.-............-..))))))-))))).....)....(((((((..(.-..((((..(((.(((((.((...((........))......)).))))).))).......((....))...))-)).-.)..))).)))..))))...)).)....((((((....(...((((.........-))))...).))))))..........(-((.((.(((..-((((((((.-(-(---(--.---...-.-.-))-)))))))))..)))...-((....))-...)).....))).).).(((.--..-...((((....)))-)....)-))........(((-((.(((((((..((..(((((..-(((.-(-(((((....-..((........)).........-.(((((.(...-.(((((...........((.(.....)))........-...---)))))...((.(((..((.((((((....(((.(((((....)))..(.((......)))...)).))).....((((.((..((((..((-.-(.--.-.--((-(-(.-((-.-..)-).)-).)-)-------.....-)))..)))).))..(..-((-(((....-.))))).....)..)))).....))).)))....-.))))))).....).))-)))...-)).)))).))).(.(.((((.(.......(---(.-..---.----(-----(----(----...(((....)))..)))....))........).))))..)...(....(((((((........)))))))....)..)..))))).....((((((-(-(.......))))))-))......))...)))))))))).)).......................................-.....----...-.--.(-(-(((-((.-(--(.((--(-(-((-....))--))-)).-)).)-))))----)--)
>KF422621 Syracosphaera pulchra 
UUUAUUUGAUGGUACCUUACUACUUGGAUAACCGUAGUAAUUCUAGAGCUAAUACAUGCAGGAAUUC-C-----CGA-C-UU-C--G-G-AAGGGAUGUAUUUAUUAGAUAAGAAACC-AAU-C-C--G-G--U--C---------U-----C-CGGU-UG-CG-UGCUGAGUCAUAAUAACUGCUCGAAUCGCACGGCUUC---A-CG-CCGGCGAUGGUUCAUUCAAAUUUCUGCCCUAUCAGCUUUCGAUGGUAGGAUAGAGGCCU-ACCAU-GGCGUUUACGGGUAACGGAGAAUUAGGGUUCGAUU-CCGGAGAGGGAGCCUGAGAAAUGGCUACCACAUCCAAGG-AAGGCAGCAGGCGCGUAAAUUGCCCGAAUCCUGACACAGGGAGGUAGUGACAAGAAAUAACAAUACAGGGCUA-U-C-UU-AGUCUUGUAAUUGGAAUGAGUA-CAAUUUACAUCUCUUCACGAGGAUCA--AU--UGGAGG-GCA-A-GU-CUGGUGCCAGC-AGCC-GCG--GUAAUU-CCAGCUCCAAUA-G-CGUAUAUUAAAGUUGUUGCA-GUUAAAACGC-UCGUAGUCGGA-U-UUCG-G---G---G--C---G-GG-C-C--GAC-C-G----GUCUG-CCG-AU-G---G--GUA-UGCAC-UGGCC--G---G-C-G-CG-UCC--U-UC-C-U--U-C-C-GGAG-AC---CG-CGCCUAC-U-C-----U-UAACU-GA-G--CG-GG-CG--CG-GG-AGAC-G-GAUCGUUUACUUUGAAAAAA-UCAGAGUGUUUCAA-GCA-GGC--AGC-U-CGC-UCUUGCAUGGAUUAGCAUGGGAUAAUGAAA-UAGGACUUU-GGUGCUA-UUUUGUUGGUUU-CGAACACC-GAAGUAAUGAUUAACAGGGACAGUCA-GGGGCACUCGUAUUCCGCCGAGAGAGGUGAAAUUCUCAGACCAGCGGAAGACGAACCACUGCGAAAGCAUUUG-CCA-GGGAUGUUUUCACUGAUCAAGAACGAAAGUUAGGGGAUCGAAGACGAUCAGAUAC-CGUCGUAGUCUUAACCAUAAACCAUG-CCGACUAGGGA-UUGGAGGAU-G-UUCC---A---U-C-UGU-GA-CUCCUUCAGCACCUUUC-GGGAAACU-AAAGUCUUUGGGUUCCGGGGGG--AG-UAUGGUCGCAAGGC-UGAAAC-UUAAAGGAAUUGA-CGGAAGGGCACCACCAGGAGUGG-AGCC-U-GCGGCUUAA-UUUGACUCAACACGGGGAAACUU-ACCAGGUCCAG-ACAUUGUGAGGAUUGACAGAUUGAGAGCUCUUUCUUG-AUU---CGAUGGGUGGUGGUGCAUGGCCGUUCUUAGUUGGUGGAGUGAUUUGUCUGGUUAAUUCCGUUAACGAACGAGACCGCAGCCUGCUAAAUAGUU--C-CG--C-G--A-A--CC-C-UCC-GUU-C-G-C-----G-G-CCG-ACUUCUUAGAGGGACAA-CU-UGUCUUC-AACAAGUGGAAGUUUGCGGCAAUAACAGGUCUGU-GAUGCCCUUAGAUGUUC-UGGGCC-GCACGCGCGCUACACUGAUGCACUCAACGA---GU-CU-A-C--A-A-C---C----U----UG-ACCGAAAGGUCCGGGUAACC-UUUGAACUUGCAUCGUGAUGGGGAUAGAUUAUUGCAAUUAUUAAUCUUCAACGAGGAAUUCCUAGUAAGCGCA-U-GUCAUCAGCGUGCG-UUGAUUACGUCCCUGCCCUUUGUACACACCGCCCGUCGCUCCUACCGAUUGAAUGAUCCGGUGAG-GCCCC----CGG-A--CU-GUG-G-CGA-C--G-CA--G-C-UGGUUUUCC--AG-C---CGCG-AUGC-C-GC--G
((....(((((.............((.....(..(((.....)))..)......))..........(-(-----...-.-..-.--.-.-...))..(((.((((((........(((-(..-.-.--.-.--.--.---------.-----.-....-..-..-))))......)))))).).).)...((((.((((...---.-.)-)))))))..)))))...))........(((....(((....((((((((.......)))-)))))-)))......)))...(((.((((....))))....-)))....((.(((..........))).)).(.((....)-).)................(.(((....((((.....))).)))))..............((((((((((...-.-.-..-..))))))).)))......(((-.(...........)).))........--.(--((((..-...-.-(.-((((.....((-....-)).--......-))))))))))..-.-..................(.-(.......(.-((...(((..(-.-...(-(---(---(--(---(-.(-.-(--(..-(-(----((.((-(..-..-.---.--)))-...))-))..)--)---.-)-.-))-)))--)-..-.-(--(-(-(-(...-..---.(-(.(((((-(-.-----.-.....-.)-)--))-))-.)--).-..-...)-)-)))..((((((.((......-.((..((.......-)).-(((--...-.-.))-)......))......)).))..))))....-....(((((-((((((.-............-..))))))-))))).....)....(((((((..(.-..((((..(((.(((((.((...((........))......)).))))).))).......((....))...))-)).-.)..))).)))..))))...)).)....((((((....(...((((.........-))))...).))))))..........(-((.((.(((..-((((((((.-(-((..---.---.-.-...-))-)))))))))..)))...-((....))-...)).....))).).).(((.--..-...((((....)))-)....)-))........(((-((.(((((((..((..(((((..-(((.-(-(((((....-..((........)).........-.(((((.(...-.(((((...........((.(.....)))........-...---)))))...((.(((..((.((((((....(((.(((((....)))..(.((......)))...)).))).....((((.((..((((..(((.--.-((--(-(--(-(--(.-.-...-)))-)-)-)-----)-.-...-)))..)))).))..(..-((-(((....-.))))).....)..)))).....))).)))....-.))))))).....).))-)))...-)).)))).))).(.(.((((.(........---(.-..-.-.--.-.-(---(----(----.(-(((....)))).)))....)-........).))))..)...(....(((((((........)))))))....)..)..))))).....((((((-(-(.......))))))-))......))...)))))))))).)).......................................-.....----...-.--.(-(((-(-((.-(--(-((--(-(-(((....))--))-)---))))-.)))-)-))--)
>JF714243 Pavlova noctivaga 
UUUAUUUGAUGGUACCUUACUACUUGGAUAACCGUAGUAAUUCUAGAGCUAAUACAUGCAGGCAGUC-C-----CGA-C-UU-C--G-G-AAGGGAUGUAUUUAUUAGAUAAGAAACC-GAC-U-C--GCU-UC--G---------G-------CGGU-UG-CG-UGCUGAGUCAUACUAACUGUUCGAAUCGCAUGG-CUU---G-UG-CCGGCGAUGGUUCAUUCAAAUUUCUGCCCUAUCAGCUUUCGAUGGUAGGAUAGAGGCCU-ACCAU-GGCGUUAACGGGUAACGGAGAAUUAGGGUUCGAUU-CCGGAGAGGGAGCCUGAGAGACGGCUACCACAUCCAAGG-AAGGCAGCAGGCGCGCAAAUUACCC-AAUCCUGACACAGGGAGGUAGUGACAAGAAAUAACAAUACAGGGCUC-U-U-CG-AGUCUUGUAAUUGGAAUGAGUA-CAAUUUAAAUCCCUUAACGAGGAUCC--AU--UGGAGG-GCA-A-GU-CUGGUGCCAGC-AGCC-GCG--GUAAUU-CCAGCUCCAAUA-G-CGUAUAUUAAAGUUGUUGCA-GUUAAAAAGC-UCGUAGUCGGA-U-UUCG-G---G---C--C---G-GU-UCG--C-C-U-G----GUCUG-CCG-UU-G---G--GUA-UGCAC-UGG---GU-G-G-U-C-UG-GUC--U-UA-U-U--G-CGU-GAGG-CC-G-U---GUGCGU-C-C-----U-UUGCUGGGCG--CG-CU-C----G-GU-GCUC-U-GCACGUUUACUUUGAGAAAA-UCAGAGUGUUCAAA-GCA-GGC--CA--U-UGC-CAUUGUAUGUGUUAGCAUGGGAUAAUGGAA-UAGGACCUU-GGUGCUA-UUUUGUUGGUUU-CGAACGCC-GAGGUAAUGAUUAAUAGGGACAGUCA-GGGGCACUCGUAUUCCGUAGAGAGAGGUGAAAUUCUUAGACCCACGGAAGACGCACUACUGCGAAAGCAUUUG-CCA-GGGAUGUUUUCACUGAUCAAGAACGAAAGUUAGGGGAUCGAAGAUGAUCAGAUAC-CGUCGUAGUCUUAACCAUAAACCAUG-CCGACCAGGGA-UCGGUGGGU-G-U---C--A---UCU-U-U-GA-CUCCAUCGGCACCUUUC-GAGAAAUC-AGAGUCUUUGGGUUCCGGGGGG--AG-UAUGGUCGCAAGGC-UGAAAC-UUAAAGGAAUUGA-CGGAAGGGCACCACCAGGCGUGG-AGCC-U-GCGGCUUAA-UUUGACUCAACACGGGGAAACUU-ACCAGGUCCAG-ACAUUGUGAGGAUUGACAGAUUGAGAGCUCUUUCUUG-AUU---CAAUGGGUGGUGGUGCAUGGCCGUUCUUAGUUGGUGGAGUGAUUUGUCUGGUUAAUUCCGUUAACGAACGAGACCUUAACCUGCUAAAUAG-U-CG----GC-UC-A-AC-CA-U-UG--GUU-GUG-U-----G-C---G-GCUUCUUAGAGGGACUA-UC-GGUAUCC-AACCGAUGGAAGUUUGAGGCAAUAACAGGUCUGU-GAUGCCCUUAGAUGUUC-UGGGCC-GCACGCGCGCUACACUGACGCAUUCAUCGA---GU-CG---U----A-----C----C----UGCAUCGAGAGGUGUGGGCAAUCUGCUGAACCUGCGUCGUGAUGGGGAUAGAUUAUUGCAAUUAUUAAUCUUCAACGAGGAAUGCCUAGUAAGCGCG-A-GUCAUCAGCUCGCG-UUGAUUACGUCCCUGCCCUUUGUACACACCGCCCGUCGCUCCUACCGAUUGGAUGGUCCGGUGAG-GUUUU----CGG-A--CU-G-GCG-CAA-C--U-UU--CGA-GG-UUCGCC--UU-G-ACGGAU-GUGC----C--G
((....(((((.............((.....(..(((.....)))..)......))..........(-(-----...-.-..-.--.-.-...))..(((.(((.((........(((-(..-.-(--...-..--)---------.-------....-..-..-))))......)).))).).).)...((((.(((-...---.-..-)))))))..)))))...))........(((....(((....((((((((.......)))-)))))-)))......)))...(((.((((....))))....-)))....((.(((..........))).)).(.((....)-).)................(.(((.-..((((.....))).)))))..............((((((((((...-.-.-..-..))))))).)))......(((-.(...........)).))........--.(--((((..-...-.-(.-((((.....((-....-)).--......-))))))))))..-.-..................(.-(.......(.-((...(((..(-.-...(-(---(---(--(---(-((-.((--(-.-(-(----((.((-(..-..-.---.--)))-...))-)).---))-)-.-)-)-))-)))--)-..-.-(--(-((.-(...-..-(-.---.(((((-(-.-----.-......))))--))-..-)----.-..-..).-)-)))..((((((.((......-.((..((.......-)).-(((--..--.-.))-)......))......)).))..))))....-....(((((-((((((.-............-..))))))-))))).....)....(((((((..(.-..((((..(((.(((((.((...((........))......)).))))).))).......((....))...))-)).-.)..))).)))..))))...)).)....((((((....(...((((.........-))))...).))))))..........(-((.((.(((..-((((((((.-(-(---(--.---...-.-.-))-)))))))))..)))...-((....))-...)).....))).).).(((.--..-...((((....)))-)....)-))........(((-((.(((((((..((..(((((..-(((.-(-(((((....-..((........)).........-.(((((.(...-.(((((...........((.(.....)))........-...---)))))...((.(((..((.((((((....(((.(((((....)))..(.((......)))...)).))).....((((.((..((((..((-.-(.----.(-.(-(-((-((-.-))--)))-).)-.-----.-.---.-)))..)))).))..(..-((-(((....-.))))).....)..)))).....))).)))....-.))))))).....).))-)))...-)).)))).))).(.(.((((.(.......(---(.-..---.----.-----(----(----...(((....)))..)).....))........).))))..)...(....(((((((........)))))))....)..)..))))).....((((((-(-(.......))))))-))......))...)))))))))).)).......................................-.....----...-.--..-.-..(-((.-.--(-((--.((-((-....))--))-.-..))).-.)))----.--.
>KF422620 Helicosphaera carteri 
UUUAUUUGAUGGUACCUUACUACUUGGAUAACCGUAGUAAUUCUAGAGCUAAUACAUGCAGGAGUUC-C-----CGA-C-UU-C--G-G-AAGGGAUGUAUUUAUUAGAUAAGAAACC-AAU-C-C--G-G--U--C---------U--C--C-CGGU-UG-CG-UGCUGAGUCAUAAUAACUGCUCGAAUCGCAUGGCCUU---G-CG-CCGGCGAUGGUUCAUUCAAAUUUCUGCCCUAUCAGCUUUCGAUGGUAGGAUAGAGGCCU-ACCAU-GGCGUUUACGGGUAACGGAGAAUUAGGGUUCGAUU-CCGGAGAGGGAGCCUGAGAAAUGGCUACCACAUCCAAGG-AAGGCAGCAGGCGCGUAAAUUGCCCGAAUCCUGACACAGGGAGGUAGUGACAAGAAAUAACAAUACAGGGCUA-U-U-CU-AGUCUUGUAAUUGGAAUGAGUA-CAAUUUACAUCUCUUCACGAGGAUCA--AU--UGGAGG-GCA-A-GU-CUGGUGCCAGC-AGCC-GCG--GUAAUU-CCAGCUCCAAUA-G-CGUAUAUUAAAGUUGUUGCA-GUUAAAACGC-UCGUAGUCGGA-U-UUCG-G---G---G--C---G-GG-C-C--GAC-C-G----GUCUG-CCG-AU-G---G--GUA-UGCAC-UGGCC--G---G-C-G-CG-UCC--U-UC-C-U--U-C-C-GGAG-AC---CG-CGCCUAC-U-C-----U-UAGCU-GA-G--CG-GG-UG--CG-GG-AGAC-G-GAUCGUUUACUUUGAAAAAA-UCAGAGUGUUUCAA-GCA-GGC--AGC-U-CGC-UCUUGCAUGGAUUAGCAUGGGAUAAUGAAA-UAGGACUUU-GGUGCUA-UUUUGUUGGUUU-CGAACACC-GAAGUAAUGAUUAACAGGGACAGUCA-GGGGCACUCGUAUUCCGUCGAGAGAGGUGAAAUUCUCAGACCAACGGAAGACGAACCACUGCGAAAGCAUUUG-CCA-GGGAUGUUUUCACUGAUCAAGAACGAAAGUUAGGGGAUCGAAGACGAUCAGAUAC-CGUCGUAGUCUUAACCAUAAACCAUG-CCGACUAGGGA-UUGGAGGAU-G-UUCC---A---U-C-UGU-GA-CUCCUUCAGCACCUUUC-GGGAAACU-AAAGUCUUUGGGUUCCGGGGGG--AG-UAUGGUCGCAAGGC-UGAAAC-UUAAAGGAAUUGA-CGGAAGGGCACCACCAGGAGUGG-AGCC-U-GCGGCUUAA-UUUGACUCAACACGGGGAAACUU-ACCAGGUCCAG-ACAUUGUGAGGAUUGACAGAUUGAGAGCUCUUUCUUG-AUU---CGAUGGGUGGUGGUGCAUGGCCGUUCUUAGUUGGUGGAGUGAUUUGUCUGGUUAAUUCCGUUAACGAACGAGACCGCAGCCUGCUAAAUAGUU--C-CG--C-G--A-A--CC-C-UUC-GUU-C-G-C-----G-G-CCA-ACUUCUUAGAGGGACAA-CU-UGUUUUC-AACAAGUGGAAGUUUGCGGCAAUAACAGGUCUGU-GAUGCCCUUAGAUGUUC-UGGGCC-GCACGCGCGCUACACUGAUGCACUCAACGA---GU-UU-A-C--A-A-C---C----U----CG-GCCGGAAGGUCCGGGUAACCUUUUGAACUUGCAUCGUGAUGGGGAUAGAUUAUUGCAACUAUUAAUCUUCAACGAGGAAUUCCUAGUAAGCGCA-U-GUCAUCAGCGUGCG-UUGAUUACGUCCCUGCCCUUUGUACACACCGCCCGUCGCUCCUACCGAUUGAAUGGUCCGGUGAG-GCCCC----CGG-A--CU-GCG-A-CAA-C--G-CA--G-C-UGGUUCUCC--AG-C---CGUG-AUGU-C-GC--G
((....(((((.............((.....(..(((.....)))..)......))..........(-(-----...-.-..-.--.-.-...))..(((.((((((........(((-(..-.-.--.-.--.--.---------.--.--.-....-..-..-))))......)))))).).).)...((((.((((...---.-.)-)))))))..)))))...))........(((....(((....((((((((.......)))-)))))-)))......)))...(((.((((....))))....-)))....((.(((..........))).)).(.((....)-).)................(.(((....((((.....))).)))))..............((((((((((...-.-.-..-..))))))).)))......(((-.(...........)).))........--.(--((((..-...-.-(.-((((.....((-....-)).--......-))))))))))..-.-..................(.-(.......(.-((...(((..(-.-...(-(---(---(--(---(-.(-.-(--(..-(-(----((.((-(..-..-.---.--)))-...))-))..)--)---.-)-.-))-)))--)-..-.-(--(-(-(-(...-..---.(-(.(((((-(-.-----.-.....-.)-)--))-))-.)--).-..-...)-)-)))..((((((.((......-.((..((.......-)).-(((--...-.-.))-)......))......)).))..))))....-....(((((-((((((.-............-..))))))-))))).....)....(((((((..(.-..((((..(((.(((((.((...((........))......)).))))).))).......((....))...))-)).-.)..))).)))..))))...)).)....((((((....(...((((.........-))))...).))))))..........(-((.((.(((..-((((((((.-(-((..---.---.-.-...-))-)))))))))..)))...-((....))-...)).....))).).).(((.--..-...((((....)))-)....)-))........(((-((.(((((((..((..(((((..-(((.-(-(((((....-..((........)).........-.(((((.(...-.(((((...........((.(.....)))........-...---)))))...((.(((..((.((((((....(((.(((((....)))..(.((......)))...)).))).....((((.((..((((..(((.--.-((--(-(--(-(--(.-.-...-)))-)-)-)-----)-.-...-)))..)))).))..(..-((-(((....-.))))).....)..)))).....))).)))....-.))))))).....).))-)))...-)).)))).))).(.(.((((.(.......(---(.-..-.-.--.-.-(---(----(----.(-(((....)))).)))....))........).))))..)...(....(((((((........)))))))....)..)..))))).....((((((-(-(.......))))))-))......))...)))))))))).)).......................................-.....----...-.--.(-(((-(-((.-(--(-((--(-(-(((....))--))-)---))))-.)))-)-))--)
>AB478412 Braarudosphaera bigelowii 
UUUAUUUGAUGGUACCUUACUACUUGGAUAACCGUAGUAAUUCUAGAGCUAAUACAUGCAGGAGUGU-C-----CU--U----C------G-GGGCUGUAUUUAUUAGAUAAGAAACC-AAU-C-C--A-G--C--U---------U--G--C-UGGU-UG-AG-UGCUGAGUCACAAUAACUGCUCGAAUCGCAUGG-CUU---U-UG-CCGGCGAUGGUUCAUUCAAAUUUCUGCCCUAUCAGCUUUCGAUGGUAGGAUAGAGGCCU-ACCAU-GGCGUUAACGGGUAACGGAGAAUUAGGGUUCGAUU-CCGGAGAGGGAGCCUGAGAAAUGGCUACCACAUCCAAGG-AAGGCAGCAGGCGCGUAAAUUGCCCGAAUCCUGACACAGGGAGGUAGUGACAAGAAAUAACAAUACAGGGCUC-U-U-UCGAGUCUUGUAAUUGGAAUGAGUA-CAAUUUACAUCUCUUCACGAGGAUCN--AU--UGGAGG-GCA-A-GU-CUGGUGCCAGC-AGCC-GCG--GUAAUU-CCAGCUCCAAUA-G-CGUAUAUUAAAGUUGUUGCA-GUUAAAACGC-UCGUAGUCGGA-U-UUCG-G---G---N--C---G-GU-CUU--G-C-C-G----GUCUG-CCG-UU-G---G--GUA-UGCAC-UGG-U--G-C-G-A-G-CG-UCC--U-UC-C-U--U-C-C-GGAG-AC---GG-UGCCUCC-U-C-----U-UAACU-GA-G--UG-GG-UA--UC-GG-AGAC-G-GAUCGUUUACUUUGAAAAAA-UCAGAGUGUUUCAA-GCA-GGC--AGC-U-CGC-UUUUGCAUGGAUUAGCAUGGGAUAAUGAAA-UAGGACUUU-GGUGCUA-UUUUGUUGGUUU-CGAACACC-GAAGUAAUGAUUAACAGGGACAGUCA-GGGGCACUCGUAUUCCGCCGAGAGAGGUGAAAUUCUCAGACCAGCGGAAGACGCACCACUGCGAAAGCAUUUG-CCA-GGGAUGUUUUCACUGAUCAAGAACGAAAGUUAGGGGAUCGAAGACGAUCAGAUAC-CGUCGUAGUCUUAACCAUAAACCAUG-CCGACUAGGGA-UUGGAGGAU-GUU---C--C---A-A-UGU-GA-CUCCUUCAGCACCUUUC-GGGAAACU-AAAGUCUUUGGGUUCCGGGGGG--AG-UAUGGUCGCAAGGC-UGAAAC-UUAAAGGAAUUGA-CGGAAGGGCACCACCAGGAGUGG-AGCC-U-GCGGCUUAA-UUUGACUCAACACGGGGAAACUU-ACCAGGUCCAG-ACAUUGUGAGGAUUGACAGAUUGAGAGCUCUUUCUUG-AUU---CGAUGGGUGGUGGUGCAUGGCCGUUCUUAGUUGGUGGAGUGAUUUGUCUGGUUAAUUCCGUUAACGAACGAGACCGCAGCCUGCUAAAUAGUU--G-CG--C-G--A-A--C--C-CUCCGUU-C-G-C-----G-U-GA--ACUUCUUAGAGGGACAA-CU-UGUUUUC-AACAAGUGGAAGUUUGCGGCAAUAACAGGUCUGU-GAUGCCCUUAGAUGUUC-UGGGCC-GCACGCGCGCUACACUGAUGCACUCAACGA---GU-CU-A-C----AAC---C----U----UG-ACCGGAAGGUCCGGGUAAUCUUUUGAAAUUGCAUCGUGAUGGGGAUAGAUUAUUGCAACUAUUAAUCUUCAACGAGGAAUUCCUAGUAAGCGCA-U-GUCAUCAGCGUGCG-UUGAUUACGUCCCUGCCCUUUGUACACACCGCCCGUCGCUCCUACCGAUUGAAUGAUCCGGUGAG-GCCCC----CGG-A--CU-GUG-G-CAA-C--G-CA--G-C-UGGUUCUCC--AG-C---CGUG-GUGC-C-GC--G
((....(((((.............((.....(..(((.....)))..)......))..........(-(-----..--.----.------.-.))..(((.((((((........(((-(..-.-(--.-.--.--.---------.--)--.-....-..-..-))))......)))))).).).)...((((.(((-...---.-..-)))))))..)))))...))........(((....(((....((((((((.......)))-)))))-)))......)))...(((.((((....))))....-)))....((.(((..........))).)).(.((....)-).)................(.(((....((((.....))).)))))..............((((((((((...-.-.-.....))))))).)))......(((-.(...........)).))........--.(--((((..-...-.-(.-((((.....((-....-)).--......-))))))))))..-.-..................(.-(.......(.-((...(((..(-.-...(-(---(---.--(---(-.(-..(--(-.-(-(----((.((-(..-..-.---.--)))-...))-)).-)--)-.-.-)-.-))-.))--)-..-.-(--(-(-(-(...-..---.(-(.(((((-(-.-----.-.....-.)-)--))-))-.)--).-..-...)-)-)))..((((((.((......-.((..((.......-)).-(((--...-.-.))-)......))......)).))..))))....-....(((((-((((((.-............-..))))))-))))).....)....(((((((..(.-..((((..(((.(((((.((...((........))......)).))))).))).......((....))...))-)).-.)..))).)))..))))...)).)....((((((....(...((((.........-))))...).))))))..........(-((.((.(((..-((((((((.-(.(---(--.---.-.-...-))-)))))))))..)))...-((....))-...)).....))).).).(((.--..-...((((....)))-)....)-))........(((-((.(((((((..((..(((((..-(((.-(-(((((....-..((........)).........-.(((((.(...-.(((((...........((.(.....)))........-...---)))))...((.(((..((.((((((....(((.(((((....)))..(.((......)))...)).))).....((((.((..((((..(((.--.-((--(-(--(-(--(--.-....)))-)-)-)-----)-.-..--)))..)))).))..(..-((-(((....-.))))).....)..)))).....))).)))....-.))))))).....).))-)))...-)).)))).))).(.(.((((.(.......(---(.-..-.-.----..(---(----(----.(-(((....)))).)))....))........).))))..)...(....(((((((........)))))))....)..)..))))).....((((((-(-(.......))))))-))......))...)))))))))).)).......................................-.....----...-.--.(-(((-(-((.-(--(-((--(-(-(((....))--))-)---))))-.)))-)-))--)
>AM491025 Chrysochromulina rotalis 
UUUAUUUGAUGGUACCU-ACUACUUGGAUAACCGUAGUAAUUCUAGAGCUAAUACAUGCAGGAAGAC-C-----CGA-C-UU-U--G-G-AAGGGUUGUAUUUAUUAGAUAAGAAACC--UU-CCC-------C--U---------U-----CGGGGU-UG-CG-UGCUGAGUCACAAUAACUGCUCGAAUCGCAUGGCUUU---A-C--CGGGCGAUGGUUCAUUCAAAUUUCUGCCCUAUCAGCUUUCGAUGGUAGGAUCGAGGCCU-ACCAU-GGCGUUUACGGGUAACGGAGAAUUAGGGUUCGAUU-CCGGAGAGGGAGCCUGAGAGAUGGCUACCACAUCCAAGG-AAGGCAGCAGGCGCGUAAAUUGCCCGAAUCCUGACACAGGGAGGUAGUGACAAGAAAUAACAAUACAGGGCUA-CAU-CU-AGUCUUGUAAUUGGAAUGAGUA-CAAUUUACAUCUCUUCACGAGGAUCA--AU--UGGAGG-GCA-A-GU-CUGGUGCCAGC-AGCC-GCG--GUAAUU-CCAGCUCCAAUA-G-CGUAUAUUAAAGUUGUUGCA-GUUAGAACGC-UCGUAGUCGGA-U-UUCG-G---G---G--C---G-GG-C-C--GAC-C-G----GUCUG-CCG-AU-G---G--GUA-CGCAC-UGG-U--C-G-G-C-G-CG-UCC--U-UC-C-U--U-C-C-GGAG-AC---UG-UGCCUAC-U-C-----U-UAACU-GA-G--CG-GG-GG--CA-GG-AGAC-G-GAUCGUUUACUUUGAAAAAA-UCAGAGUGUUUCAA-GCA-GGC--AGC-U-CGC-UCUUGCAUGGAUUAGCAUGGGAUAAUGAAA-UAGGACUUU-GGUGCUA-UUUUGUUGGUUU-CGAACACC-GAAGUAAUGAUUAAAAGGGACAGUCA-GGGGCACUCGUAUUCCGCCGAGAGAGGUGAAAUUCUCAGACCAGCGGAAGACGAACCACUGCGAAAGCAUUUG-CCA-GGGAUGUUUUCACUGAUCAAGAACGAAAGUUAGGGGAUCGAAGAGGAUCAGAUAC-CCUCGUAGUCUUAACCAUAAACCAUG-CCGACUAGGGA-UUGGGGGAU-G-U---U--C-ACU-GAU-U-GA-CUCCCUCAGCACCUUAC-GGGAAACU-AAAGUCUUUGGGUUCCGGGGGG--AG-UAUGGUCGCAAGGC-UGAAAC-UUAAAGGAAUUGA-CGGAAGGGCACCACCAGGUGUGG-AGCC-U-GCGGCUUAA-UUUGACUCAACACGGGGAAACUU-ACCAGGUCCAG-ACAUUGUGAGGAUUGACAGAUUGAGAGCUCUUUCUUG-AUU---CGAUGGGUGGUGGUGCAUGGCCGUUCUUAGUUGGUGGAGUGAUUUGUCUGGUUAAUUCCGUUAACGAACGAGACCUUAGCCUGCUAAAUAGUG--A-CG--C-G--A-A--CA-C-UUC-GUU-C-G-C-----G-GGCC--ACUUCUUAGAGGGACAA-CU-UGUCUUC-AACAAGUGGAAGUUUGAGGCAAUAACAGGUCUGU-GAUGCCCUUAGAUGUUC-UGGGCC-GCACGCGCGCUACACUGAUGCACUCAACGA---GU-CU---C--C-A-C---C----U----UG-ACCGAAAGGUCCGGGAAACC-UUCGAACUUGCAUCGUGAUGGGGAUAGAUUAUUGCAACUAUUAAUCUUCAACGAGGAAUACCUAGUAGGCGCA-U-GUCAUCAGCGUGCG-UCGAUUACGUCCCUGCCCUUUGUACACACCGCCCGUCGCUCCUACCGAUUGAAUGAUCCGGUGAGGCCCCCGGAAUGGGA-UCA-CUG-----C------C-------UGGUUCUCC--AG-A---A-UG-A-G--------A
((....(((((......-......((.....(..(((.....)))..)......))..........(-(-----...-.-..-.--.-.-...))..(((.((((((........(((--..-.(.-------.--.---------.-----.)....-..-..-.)))......)))))).).).)...((((.(.(....---.-.--).)))))..)))))...))........(((....(((....((((((((.......)))-)))))-)))......)))...(((.((((....))))....-)))....((.(((..........))).)).(.((....)-).)................(.(((....((((.....))).)))))..............((((((((((...-...-..-..))))))).)))......(((-.(...........)).))........--.(--((((..-...-.-(.-((((.....((-....-)).--......-))))))))))..-.-..................(.-(.......(.-((...(((..(-.-...(-(---(---(--(---(-.(-.-(--((.-(-(----((.((-(..-..-.---.--)))-...))-)).-)--)-)-.-)-.-))-)))--)-..-.-(--(-(-(-(...-..---.(-(.(((((-(-.-----.-.....-.)-)--))-))-.)--).-..-...)-)-)))..((((((.((......-.((..((.......-)).-(((--...-.-.))-)......))......)).))..))))....-....(((((-((((((.-............-..))))))-))))).....)....(((((((..(.-..((((..(((.(((((.((...((........))......)).))))).))).......((....))...))-)).-.)..))).)))..))))...)).)....((((((....(...((((.........-))))...).))))))..........(-((.((.(((..-((((((((.-(-(---(--.-...-...-.-))-)))))))))..)))...-((....))-...)).....))).).).(((.--..-...((((....)))-)....)-))........(((-((.(((((((..((..(((((..-(((.-(-(((((....-..((........)).........-.(((((.(...-.(((((...........((.(.....)))........-...---)))))...((.(((..((.((((((....(((.(((((....)))..(.((......)))...)).))).....((((.((..((((..(((.--.-((--(-(--(-(--(.-.-...-)))-)-)-)-----)-....--)))..)))).))..(..-((-(((....-.))))).....)..)))).....))).)))....-.))))))).....).))-)))...-)).)))).))).(.(.((((.(........---(.-..---.--.-.-(---(----(----.(-(((....)))).)))....)-........).))))..)...(....(((((((........)))))))....)..)..))))).....((((((-(-(.......))))))-))......))...)))))))))).))......................................................-...-(((-----.------(-------(((....))--))-.---.-))-.-)--------.
>KC404131 Emiliania huxleyi 
UUUAUUUGAUGGUACCUUGCUACUUGGAUAACCGUAGUAAUUCUAGAGCUAAUACAUGCAGGAGUUC-C-----CGA-C-UCAC--G-G-A-GGGAUGUAUUUAUUAGAUAAGAAACC-AAA-C-C--G-G--U--C---------U-----C-CGGU-UG-CG-UGCUGAGUCAUAAUAACUGCUCGAAUCGCACGGCUCU---A-CG-CCGGCGAUGGUUCAUUCAAAUUUCUGCCCUAUCAGCUUUCGAUGGUAGGAUAGAGGCCU-ACCAU-GGCGUUAACGGGUAACGGAGAAUUAGGGUUCGAUU-CCGGAGAGGGAGCCUGAGAAAUGGCUACCACAUCCAAGG-AAGGCAGCAGGCGCGUAAAUUGCCCGAAUCCUGACACAGGGAGGUAGUGACAAGAAAUAACAAUACAGGGCUA-U-U-UU-AGUCUUGUAAUUGGAAUGAGUA-CAAUUUACAUCUCUUCACGAGGAUCA--AU--UGGAGG-GCA-A-GU-CUGGUGCCAGC-AGCC-GCG--GUAAUU-CCAGCUCCAAUA-G-CGUAUAUUAAAGUUGUUGCA-GUUAAAACGC-UCGUAGUCGGA-U-UUCG-G---G---G--C---G-GG-C-C--GAC-C-G----GUCUG-CCG-AU-G---G--GUA-UGCAC-UGG-C--C-G-G-C-G-CG-UCC--U-UC-C-A--C-C-C-GGAG-AC---CG-CGCCUAC-U-C-----U-UAACU-GA-G--CG-GG-CG--CG-GG-AGAC-G-GGUCUUUUACUUUGAAAAAA-UCAGAGUGUUUCAA-GCA-GGC--AG--U-CGC-UCUUGCAUGGAUUAGCAUGGGAUAAUGAAA-UAGGACUCU-GGUGCUA-UUUUGUUGGUUU-CGAACACC-GGAGUAAUGAUUAACAGGGACAGUCA-GGGGCACUCGUAUUCCGCCGAGAGAGGUGAAAUUCUCAGACCAGCGGAAGACGAACCACUGCGAAAGCAUUUG-CCA-GGGAUGUUUUCACUGAUCAAGAACGAAAGUUAGGGGAUCGAAGACGAUCAGAUAC-CGUCGUAGUCUUAACCAUAAACCAUG-CCGACUAGGGA-UUGGAGGAU-G-U---U--CCA-U-U-UGU-GA-CUCCUUCAGCACCUUUC-GGGAAACU-AAAGUCUUUGGGUUCCGGGGGG--AG-UAUGGUCGCAAGGC-UGAAAC-UUAAAGGAAUUGA-CGGAAGGGCACCACCAGGAGUGG-AGCC-U-GCGGCUUAA-UUUGACUCAACACGGGGAAACUU-ACCAGGUCCAGCACAUUGUGAGGAUUGACAGAUUGAGAGCUCUUUCUUG-AUU---CGAUGGGUGGUGGUGCAUGGCCGUUCUUAGUUGGUGGAGUGAUUUGUCUGGUUAAUUCCGUUAACGAACGAGACCGCAGCCUGCUAAAUAGCG--A-CG--C-G--A-A--CC-C-UCC-GUU-C-G-C-----U-G-GA--GCUUCUUAGAGGGACAA-CU-UGUCUUC-AACAAGUGGAAGUUCGCGGCAAUAACAGGUCUGU-GAUGCCCUUAGAUGUUC-UGGGCC-GCACGCGCGCUACACUGAUGCACUCAACGA---GU-CU---A------U---CACC-U----UG-ACCGAGAGGUCCGGGUAAUCUUUUGAAAUUGCAUCGUGAUGGGGAUAGAUUAUUGCAACUAUUAAUCUUCAACGAGGAAUUCCUAGUAAGCGUG-U-GUCAUCAGCGCACG-UUGAUUACGUCCCUGCCCUUUGUACACACCGCCCGUCGCUCCUACCGAUUGAAUGAUCCGGUGAG-GCCCC----CGG-A--CU-GCG-G-CGC-C--G-CA--G-C-UGGUUCUCC--AG-C---CGCG-ACGC-C-GC--G
((....(((((.............((.....(..(((.....)))..)......))..........(-(-----...-.-....--.-.-.-.))..(((.((((((........(((-(..-.-.--.-.--.--.---------.-----.-....-..-..-))))......)))))).).).)...((((.((((...---.-.)-)))))))..)))))...))........(((....(((....((((((((.......)))-)))))-)))......)))...(((.((((....))))....-)))....((.(((..........))).)).(.((....)-).)................(.(((....((((.....))).)))))..............((((((((((...-.-.-..-..))))))).)))......(((-.(...........)).))........--.(--((((..-...-.-(.-((((.....((-....-)).--......-))))))))))..-.-..................(.-(.......(.-((...(((..(-.-...(-(---(---(--(---(-.(-.-(--(..-(-(----((.((-(..-..-.---.--)))-...))-)).-.--)-)-.-)-.-))-)))--)-..-.-(--(-(-(-(...-..---.(-(.(((((-(-.-----.-.....-.)-)--))-))-.)--).-..-...)-)-)))..((((((.((......-.((..((.......-)).-(((--..--.-.))-)......))......)).))..))))....-....(((((-((((((.-............-..))))))-))))).....)....(((((((..(.-..((((..(((.(((((.((...((........))......)).))))).))).......((....))...))-)).-.)..))).)))..))))...)).)....((((((....(...((((.........-))))...).))))))..........(-((.((.(((..-((((((((.-(-(---(--...-.-.-...-))-)))))))))..)))...-((....))-...)).....))).).).(((.--..-...((((....)))-)....)-))........(((-((.(((((((..((..(((((..-(((.-(-(((((....-..((........)).........-.(((((.(.....(((((...........((.(.....)))........-...---)))))...((.(((..((.((((((....(((.(((((....)))..(.((......)))...)).))).....(((..((..((((..(((.--.-.(--(-(--(-(--(.-.-...-)))-)-)-)-----.-.-..--)))..)))).))..(..-((-(((....-.))))).....)...))).....))).)))....-.))))))).....).))-)))...-)).)))).))).(.(.((((.(.......(---(.-..---.------(---(...-.----.(-(((....))))..))....))........).))))..)...(....(((((((........)))))))....)..)..))))).....((((((-(-(.......))))))-))......))...)))))))))).)).......................................-.....----...-.--.(-(((-(-((.-(--(-((--(-(-(((....))--))-)---))))-.)))-)-))--)
>X77481 Phaeocystis antarctica 
UUUCUUUGAUGGUACCUUGCUACUUGGAUACCCGUAGUAAUUCUAGAGCUAAUACAUGCAGGACUGC-C-----CGA-C-UU-C--G-G-AAGGGCUGUAUUUAUUAGAUAAGAAACC--AU-CUC--G-G-GU--C---------C--GC-C-CGGU-UG-UG-UGCUGAGUCANAAUAACUGCUCGAAUCGCACGGCUCU---A-CG-CCGGCGAUGGUUCAUUCAAAUUUCUGCCCUAUCAGCUUUCGAUGGUAGGAUAGAGGCCU-ACCAU-GGCGUUAACGGGUAACGGAGAAUUAGGGUUCGAUU-CCGGAGAGGGAGCCUGAGAAAUGGCUACCACAUCCAAGG-AAGGCAGCAGGCGCGUAAAUUGCCCGAAUCCUGACACAGGGAGGUAGUGACAAGAAAUAACAAUACAGGGCUACU-U-CU-AGUCUUGUAAUUGGAAUGAGUA-CAACUUACAUCUCUUCACGAGGAUCA--AU--UGGAGG-GCA-A-GU-CUGGUGCCAGC-AGCC-GCG--GUAAUU-CCAGCUCCAAUA-G-CGUAUAUUAAAGUUGUUGCA-GUUAAAAAGC-UCGUAGUCGGA-U-UUCG-G---G---U--C---G-GG-C-C--GAG-C-G----GUCUG-CCG-AU-G---G--GUA-UGCAC-UGU-U--U-G-G-C-G-CG-GCC--U-UC-U-U--U-C-C-GGAG-AC---CG-CGGCUAC-U-C-----U-UAACU-GA-G--CG-GG-CG--UG-GG-AGAC-G-GAUCGUUUACUUUGAAAAAA-UCAGAGUGUUUCAA-GCA-GGC--AGC-U-CGC-UCUUGCAUGGAUUAGCAUGGGAUAAUUGAA-UAGGACUCU-GGUGCUA-UUUUGUUGGUUU-CGAACACC-GGAGUAAUGAUUAACAGGGACAGUCA-GGGGCACUCGUAUUCCGUCGAGAGAGGUGAAAUUCUCAGACCAAUGGAAGACGAACCACUGCGAAAGCAUUUG-CCA-GGGAUGUUUUCACUGAUCAAGAACGAAAGUUAGGGGAUCGAAGACGAUCAGAUAC-CGUCGUAGUCUUAACCAUAAACCAUG-CCGACUAGGGA-UUGGAGGGU-G-U---U--C-G-U-U-U-C-GA-CCUCUUCAGCACCUUAC-GGGAAACU-AAAGUCUUUGGGUUCCGGGGGG--AG-UAUGGUCGCAAGGC-UGAAAC-UUAAAGGAAUUGA-CGGAAGGGCACCACCAGGAGUGG-AGCC-U-GCGGCUUAA-UUUGACUCAACACGGGGAAACUU-ACCAGGUCCAG-ACAUUGUUAGGAUUGACAGAUUGAGAGCUCUUUCUUG-AUU---CGAUGGGUGGUGGUGCAUGGCCGUUCUUAGUUGGUGGAGUGAUUUGUCUGGCUAAUUCCGUUAACGAACGAGACCGUAGCCUGCUAAAUAGUU--C-CG--C-G--A-A--CU-U-CUU-GUU-G-G-C-----G-G-UCG-ACUUCUUAGAGGGACAA-CU-UGUGACC-AACAAGUGGAAGUUUGCGGCAAUAACAGGUCUGU-GAUGCCCUUAGAUGUUC-UGGGCC-GCACGCGCGCUACACUGAAGCACUCAACGA---GU-CC---A------C---C----U----CG-ACCGACAGGUCUGGGAAACCUUUUGAAAUUGCUUCGUGAUGGGGAUAGAUUAUUGCAACUAUUAAUCUUCAACGAGGAAUUCCUAGUAAGCGCA-U-GUCAUCAGCGUGCG-UUGAUUACGUCCCUGCCCUUUGUACACACCGCCCGUCGCUCCUACCGAUUGAAUGAUCCGGUGAG-GCCCC----CGG-A--CU-GGG-G-CGA-C--G-CA--U-U-CGGUUCGCC--GG-A---CGCG-ACGC-U-CC--G
((....(((((.............((.....(..(((.....)))..)......))..........(-(-----...-.-..-.--.-.-...))..(((.((((((........(((--(.-...--.-.-..--.---------.--..-.-....-..-..-))))......)))))).).).)...((((.((((...---.-.)-)))))))..)))))...))........(((....(((....((((((((.......)))-)))))-)))......)))...(((.((((....))))....-)))....((.(((..........))).)).(.((....)-).)................(.(((....((((.....))).)))))..............((((((((((.....-.-..-..))))))).)))......(((-.(...........)).))........--.(--((((..-...-.-(.-((((.....((-....-)).--......-))))))))))..-.-..................(.-(.......(.-((...(((..(-.-...(-(---(---(--(---(-.(-.-(--((.-(-(----((.((-(..-..-.---.--)))-...))-)).-)--)-)-.-)-.-))-)))--)-..-.-(--(-(-(-(...-..---.(-(..((((-(-.-----.-.....-.)-)--))-).-.)--).-..-...)-)-)))..((((((.((......-.((..((.......-)).-(((--...-.-.))-)......))......)).))..))))....-....(((((-((((((.-............-..))))))-))))).....)....(((((((..(.-..((((..(((.(((((.((...((........))......)).))))).))).......((....))...))-)).-.)..))).)))..))))...)).)....((((((....(...((((.........-))))...).))))))..........(-((.((.(((..-((((((((.-(-(---(--.-.-.-.-.-.-))-)))))))))..)))...-((....))-...)).....))).).).(((.--..-...((((....)))-)....)-))........(((-((.(((((((..((..(((((..-(((.-(-(((((....-..((........)).........-.(((((.(...-.(((((...........((.(.....)))........-...---)))))...((.(((..((.((((((....(((.(((((....)))..(.((......)))...)).))).....((((.((..((((..(((.--.-((--(-(--(-(--(.-.-...-)))-)-)-)-----)-.-...-)))..)))).))..(..-((-(((....-.))))).....)..)))).....))).)))....-.))))))).....).))-)))...-)).)))).))).(.(.((((.(.......(---(.-..---.------(---(----(----.(-(((....)))).)))....))........).))))..)...(....(((((((........)))))))....)..)..))))).....((((((-(-(.......))))))-))......))...)))))))))).)).......................................-.....----...-.--.(-(((-(-((.-(--(-((--(-(-(((....))--))-)---))))-.)))-)-))--)
>JF714223 Exanthemachrysis gayraliae 
UUUAUUUGAUGGUACCUUACUACAUGGAUAACCGUAGUAAUUCUAGAGCUAAUACAUGCAGGAUUUC-C-----CGA-C-UU-U--G-G-AAGGGAUGUAUUUAUUAGAUUAGAAACC-GAU-C-UG-G-GUUC--G---------C-----C-CGGU-UG-UG-UGCUGAGUCAUAAUAACUUUUCGAAUCGCAUUGCUUU---A-CG-CUGGCGAUGGUUCAUUCAAAUUUCUGCCCUAUCAGCUUUCGAUGGUAGGAUAGAGGCCU-ACCAU-GGCGUUAACGGGUAACGGAGAAUUAGGGUUCGAUU-CCGGAGAGGGAGCCUGAGAGACGGCUACCACAUCCAAGG-AAGGCAGCAGGCGCGCAAAUUACCC-AAUCCUGACACAGGGAGGUAGUGACAAGAAAUAACAAUACAGGGCUC-U-U-UG-AGUCUUGUAAUUGGAAUGAGUA-CAAUUUAAAUCCCUUAACGAGGAUCC--AU--UGGAGG-GCA-A-GU-CUGGUGCCAGC-AGCC-GCG--GUAAUU-CCAGCUCCAAUA-G-CGUAUAUUAAAGUUGUUGCA-GUUAAAAAGC-UCGUAGUCGGA-U-UUCG-G---G----------G-CG---U--U-UCU-GCGUGGUCUG-CCG-CA-A---G--GUA-CGCAC-U-G-C-G--U-G-G-A-CG-UUC--U-UU-C-U--G-G-C-GCUG-U----UC-CC--CAUGCAC-----U-UUGCU-GU-GUGUG-GG-U----U-GU-UCAC-G-UCACGUUUACUUUGAGAAAA-UCAGAGUGUUCAAA-GCA-GGC--CU--U-UGC-CAUUGUAUGUGUUAGCAUGGGAUAAUGGAA-UAGGACUUU-GGUGCUA-UUUUGUUGGUUU-CGAACACC-GAGGUAAUGAUUAAUAGGGACAGUCA-GGGGCACUCGUAUUCCGUAGAGAGAGGUGAAAUUCUUAGACCCACGGAAGACGCACUACUGCGAAAGCAUUUG-CCA-GGGAUGUUUUCACUGAUCAAGAACGAAAGUUAGGGGAUCGAAGAUGAUCAGAUAC-CGUCGUAGUCUUAACCAUAAACCAUG-CCGACCAGGGA-UUGGUGGGU-G-U-----CA---U-U-U-U-GA-CCCCAUCAGCACCUUUC-GAGAAAUC-AGAGUCUUUGGGUUCCGGGGGG--AG-UAUGGUCGCGAGGC-UGAAAC-UUAAAGGAAUUGA-CGGAAGGGCACCACCAGGCGUGG-AGCC-U-GCGGCUUAA-UUUGACUCAACACGGGGAAACUU-ACCAGGUCCAG-ACAUUGUGAGGAUUGACAGAUUGAGAGCUCUUUCUUG-AUU---CAAUGGGUGGUGGUGCAUGGCCGUUCUUAGUUGGUGGAGUGAUUUGUCUGGUUAAUUCCGUUAACGAACGAGACCUUAACCUGCUAAAUAGGU--U--UCC--G--A-AC-CA-U-UGU-GUUUG-G-U-----U-G---A-UCUUCUUAGAGGGACUG-UC-GGUAUCC-AACCGACGGAAGUUUGAGGCAAUAACAGGUCUGU-GAUGCCCUUAGAUGUUC-UGGGCC-GCACGCGCGCUACACUGAUGCAUUCAGCGA---GU-UU---U----A-----C----C----UGCAUCGAAAGGUCUGGGUAAUCUUUUGAACCUGCAUCGUGAUGGGGAUAGAUUAUUGCAAUUAUUAAUCUUCAACGAGGAAUGCCUAGUAAGCGUG-A-GUCAUCAGCUCGCG-UUGAUUACGUCCCUGCCCUUUGUACACACCGCCCGUCGCUCCUACCGAUUGGAUGGUCCGGUGAG-GUUUU----CGG-A--UU-G-GCG-C-AGC--G-CA--G-C-GG-UUUUCC--GC-U-U-UGCU-GCGC----C--G
((....(((((.............((.....(..(((.....)))..)......))..........(-(-----...-.-..-.--.-.-...))..(((.((((((........(((-(..-.-..-.-....--.---------.-----.-....-..-..-))))......)))))).).).)...((((.(.((...---.-.)-).)))))..)))))...))........(((....(((....((((((((.......)))-)))))-)))......)))...(((.((((....))))....-)))....((.(((..........))).)).(.((....)-).)................(.(((.-..((((.....))).)))))..............((((((((((...-.-.-..-..))))))).)))......(((-.(...........)).))........--.(--((((..-...-.-(.-((((.....((-....-)).--......-))))))))))..-.-..................(.-(.......(.-((...(((..(-.-...(-(---(----------(-((---(--(-..(-(....((.((-(..-..-.---.--)))-...))-.-.-)-)--.-.-)-)-))-)))--)-..-.-(--(-(-(-(...-.----..-(.--((((((.-----.-.....-.)-)))))-.)-.----.-..-...)-)-)))..((((((.((......-.((..((.......-)).-(((--..--.-.))-)......))......)).))..))))....-....(((((-((((((.-............-..))))))-))))).....)....(((((((..(.-..((((..(((.(((((.((...((........))......)).))))).))).......((....))...))-)).-.)..))).)))..))))...)).)....((((((....(...((((.........-))))...).))))))..........(-((.((.(((..-((((((((.-(-(-----..---.-.-.-.-).-)))))))))..)))...-((....))-...)).....))).).).(((.--..-...((((....)))-)....)-))........(((-((.(((((((..((..(((((..-(((.-(-(((((....-..((........)).........-.(((((.(...-.(((((...........((.(.....)))........-...---)))))...((.(((..((.((((((....(((.(((((....)))..(.((......)))...)).))).....((((.((..((((..(((.--.--((.--(--(-..-(.-.-.).-.)).)-)-.-----.-.---.-)))..)))).))..(..-((-(((....-.))))).....)..)))).....))).)))....-.))))))).....).))-)))...-)).)))).))).(.(.((((.(.......(---(.-..---.----.-----(----(----.(.(((....)))).)).....))........).))))..)...(....(((((((........)))))))....)..)..))))).....((((((-(-(.......))))))-))......))...)))))))))).)).......................................-.....----...-.--..-.-..(-(-...--(-((--(-.-(.-......--.)-.-)-))).-..))----.--.
>KY980092 Chrysocampanula spinifera      
UUUAUUUGAUGGUACCUUACUACUUGGAUAACCGUAGUAAUUCUAGAGCUAAUACAUGCAGGAAUUC-C-----CGA-C-UU-C--G-G-AAGGGAUGUAUUUAUUAGAUAAGAAACC-AA--CCC--G-G-GC--U---------U--G--CCCGGU-UG-CG-UGCUGAGUCACAAUAACUGUUCGAAUCGCACGGCUUC---A-CG-CCGGCGACGGUUCAUUCAAAUUUCUGCCCUAUCAGCUUUCGAUGGUAGGAUCGAGGCCU-ACCAU-GGCGUUUACGGGUAACGGAGAAUUAGGGUUCGAUU-CCGGAGAGGGAGCCUGAGAAAUGGCUACCACAUCCAAGG-AAGGCAGCAGGCGCGUAAAUUGCCCGAAUCCUGACACAGGGAGGUAGUGACAAGAAAUAACAAUACAGGGCUA-U-U-UU-AGUCUUGUAAUUGGAAUGAGUA-CAAUUUACAUCUCUUCACGAGGAUCA--AU--UGGAGG-GCA-A-GU-CUGGUGCCAGC-AGCC-GCG--GUAAUU-CCAGCUCCAAUA-G-CGUAUAUUAAAGUUGUUGCA-GUUAAAACGC-UCGUAGUCGGA-U-UUCG-G---G---G--C---G-AU-C-C--CGC-C-G----GUCUG-CCG-UU-G---G--GUA-UGCAC-UGG-U--G-G-G-C-G-CG-UCC--U-UC-C-U--U-C-C-GGAG-AC---CG-UUCCUAC-U-C-----U-UAGCU-GA-G--CG-GG-GA--CG-GG-AGAC-G-GAUCGUUUACUUUGAAAAAA-UCAGAGUGUUUCAA-GCA-GGC--A-U-U-UGC-UCUUGCAUGGAUUAGCAUGGGAUAAUGAAA-UAGGACUUU-GGUGCUA-UUUUGUUGGUUU-CGAACACC-GAAGUAAUGAUUAACAGGGACAGUCA-GGGGCACUCGUAUUCCGCCGAGAGAGGUGAAAUUCUCAGACCAGCGGAAGACGAACCACUGCGAAAGCAUUUG-CCA-GGGAUGUUUUCACUGAUCAAGAACGAAAGUUAGGGGAUCGAAGACGAUCAGAUAC-CGUCGUAGUCUUAACCAUAAACCAUG-CCGACUAGGGA-UCCGUGGGU-GUU---C--U---U-UCU-U-GA-CCCCAUGGGCACCUUAC-GGGAAACU-AAAGUCUUUGGGUUCCGGGGGG--AG-CAUGGUCGCAAGGC-UGAAAC-UUAAAGGAAUUGA-CGGAAGGGCACCACCAGGAGUGG-AGCC-U-GCGGCUUAA-UUUGACUCAACACGGGGAAACUU-ACCAGGUCCAG-ACAUUGUGAGGAUUGACAGAUUGAGAGCUCUUUCUUG-AUU---CGAUGGGUGGUGGUGCAUGGCCGUUCUUAGUUGGUGGGGUGAUUUGUCUGGUUAAUUCCGUUAACGAACGAGACCUUAGCCUAUUAAAUAGUG--G-CG--C-G--A-A--CU-C-UUU-GUU-G-G-C-----G-GCUC--ACUUCUUAGAGGGACAA-CU-UGUCUUC-AACAAGUGGAAGUUUGAGGCAAUAACAGGUCUGU-GAUGCCCUUAGAUGUUC-UGGGCC-GCACGCGCGCUACACUGAUGCACUCAACGA---GU-CU---U----U-C---C----U----UU-UUCGACAGAAAUGGGUAAAC-UUUGAACUUGCAUCGUGAUGGGGGUCGACGAUUGCAAUUAUUCGUCUUCAACGAGGAAUUCCUAGUAGGCGCA-U-GUCAUCAGCGUGCG-UCGAUUACGUCCCUGCCCUUUGUACACACCGCCCGUCGCUCCUACCGAUGGAAGGUUUAGGUGAG-UUUUU----CGG-A--GU-UUU-C-UCC-G--G-CA--U-C-UGGUUCGCC--AG-A---CGCC-GGGG-A-GG--G
((....(((((.............((.....(..(((.....)))..)......))..........(-(-----...-.-..-.--.-.-...))..(((.((((((........(((-(.--.(.--.-.-..--.---------.--)--......-..-..-))))......)))))).).).)...((((.((((...---.-.)-)))))))..)))))...))........(((....(((....((((((((.......)))-)))))-)))......)))...(((.((((....))))....-)))....((.(((..........))).)).(.((....)-).)................(.(((....((((.....))).)))))..............((((((((((...-.-.-..-..))))))).)))......(((-.(...........)).))........--.(--((((..-...-.-(.-((((.....((-....-)).--......-))))))))))..-.-..................(.-(.......(.-((...(((..(-.-...(-(---(---(--(---(-.(-.-(--((.-(-(----((.((-(..-..-.---.--)))-...))-)).-)--)-)-.-)-.-))-)))--)-..-.-(--(-(-(-(...-..---.(-(.(((((-(-.-----.-.....-.)-)--))-))-.)--).-..-...)-)-)))..((((((.((......-.((..((.......-)).-(((--.-.-.-.))-)......))......)).))..))))....-....(((((-((((((.-............-..))))))-))))).....)....(((((((..(.-..((((..(((.(((((.((...((........))......)).))))).))).......((....))...))-)).-.)..))).)))..))))...)).)....((((((....(...((((.........-))))...).))))))..........(-((.((.(((..-((((((((.-(.(---(--.---.-...-.-))-)))))))))..)))...-((....))-...)).....))).).).(((.--..-...((((....)))-)....)-))........(((-((.(((((((..((..(((((..-(((.-(-(((((....-..((........)).........-.(((((.(...-.(((((...........((.(.....)))........-...---)))))...((.(((..((.((((((....(((.(((((....)))..(.((......)))...)).))).....((((.((..((((..(((.--.-((--(-(--(-(--(.-.-...-)))-)-)-)-----)-....--)))..)))).))..(..-((-(((....-.))))).....)..)))).....))).)))....-.))))))).....).))-)))...-)).)))).))).(.(.((((.(........---(.-..---.----(-.---(----(----.(-(((....)))).)))....)-........).))))..)...(.....((((((........)))))).....)..)..))))).....((((((-(-(.......))))))-))......))...)))))))))).)).......................................-.....----...-.--.(-(((-(-((.-(--(-((--(-(-(((....))--))-)---))))-.)))-)-))--)
>AB847975 Braarudosphaera bigelowii 
UUUAUUUGAUGGUACCUUACUACUUGGAUAACCGUAGUAAUUCUAGAGCUAAUACAUGCAGGAAAGC-C-----CG--C----C------A-GGGCUGUAUUUAUUAGAUAAGAAACC-AAU-C-C--A-G--C--U---------U--G--C-UGGU-UG-AG-UGCUGAGUCACAAUAACUGCUCGAAUCGCAUGG-CUU---U-UG-CCGGCGAUGGUUCAUUCAAAUUUCUGCCCUAUCAGCUUUCGAUGGUAGGAUAGAGGCCU-ACCAU-GGCGUUAACGGGUAACGGAGAAUUAGGGUUCGAUU-CCGGAGAGGGAGCCUGAGAAAUGGCUACCACAUCCAAGG-AAGGCAGCAGGCGCGUAAAUUGCCCGAAUCCUGACACAGGGAGGUAGUGACAAGAAAUAACAAUACAGGGCUC-U-U-UCGAGUCUUGUAAUUGGAAUGAGUA-CAAUUUACAUCUCUUCACGAGGAUCA--AU--UGGAGG-GCA-A-GU-CUGGUGCCAGC-AGCC-GCG--GUAAUU-CCAGCUCCAAUA-G-CGUAUAUUAAAGUUGUUGCA-GUUAAAACGC-UCGUAGUCGGA-U-UUCG-G---G---G--C---G-GU-UUU--G-C-C-G----GUCUG-CCG-UU-G---G--GUA-UGCAC-UGG-U--G-C-G-A-G-CG-UCC--U-UC-C-U--U-C-C-GGAG-AC---GG-CGCCUGC-U-C-----U-UAACU-GA-G--UG-GG-UG--UC-GG-AGAC-G-GAUCGUUUACUUUGAAAAAA-UCAGAGUGUUUCAA-GCA-GGC--AGC-U-CGC-UUUUGCAUGGAUUAGCAUGGGAUAAUGAAA-UAGGACUUU-GGUGCUA-UUUUGUUGGUUU-CGAACACC-GAAGUAAUGAUUAACAGGGACAGUCA-GGGGCACUCGUAUUCCGCCGAGAGAGGUGAAAUUCUCAGACCAGCGGAAGACGCACCACUGCGAAAGCAUUUG-CCA-GGGAUGUUUUCACUGAUCAAGAACGAAAGUUAGGGGAUCGAAGACGAUCAGAUAC-CGUCGUAGUCUUAACCAUAAACCAUG-CCGACUAGGGA-UUGGAGGAU-GUU---C--C---A-A-UGU-GA-CUCCUUCAGCACCUUUC-GGGAAACU-AAAGUCUUUGGGUUCCGGGGGG--AG-UAUGGUCGCAAGGC-UGAAAC-UUAAAGGAAUUGA-CGGAAGGGCACCACCAGGAGUGG-AGCC-U-GCGGCUUAA-UUUGACUCAACACGGGGAAACUU-ACCAGGUCCAG-ACAUUGUGAGGAUUGACAGAUUGAGAGCUCUUUCUUG-AUU---CGAUGGGUGGUGGUGCAUGGCCGUUCUUAGUUGGUGGAGUGAUUUGUCUGGUUAAUUCCGUUAACGAACGAGACCGCAGCCUGCUAAAUAGUU--G-CG--C-G--A-A--C--C-CUCCGUU-C-G-C-----G-U-GA--ACUUCUUAGAGGGACAA-CU-UGUCUUC-AACAAGUGGAAGUUUGCGGCAAUAACAGGUCUGU-GAUGCCCUUAGAUGUUC-UGGGCC-GCACGCGCGCUACACUGAUGCACUCAACGA---GU-CU-A-C----AAC---C----U----UG-ACCGGAAGGUCCGGGUAAUCUUUUGAAAUUGCAUCGUGAUGGGGAUAGAUUAUUGCAACUAUUAAUCUUCAACGAGGAAUUCCUAGUAAGCGCA-U-GUCAUCAGCGUGCG-UUGAUUACGUCCCUGCCCUUUGUACACACCGCCCGUCGCUCCUACCGAUUGAAUGAUCCGGUGAG-GCCCC----CGG-A--CU-GUG-G-CGA-C--G-CA--G-C-UGGUUCUCC--AG-C---CGCG-AUGC-C-GC--G
((....(((((.............((.....(..(((.....)))..)......))..........(-(-----..--.----.------.-.))..(((.((((((........(((-(..-.-(--.-.--.--.---------.--)--.-....-..-..-))))......)))))).).).)...((((.(((-...---.-..-)))))))..)))))...))........(((....(((....((((((((.......)))-)))))-)))......)))...(((.((((....))))....-)))....((.(((..........))).)).(.((....)-).)................(.(((....((((.....))).)))))..............((((((((((...-.-.-.....))))))).)))......(((-.(...........)).))........--.(--((((..-...-.-(.-((((.....((-....-)).--......-))))))))))..-.-..................(.-(.......(.-((...(((..(-.-...(-(---(---(--(---(-.(-..(--(-.-(-(----((.((-(..-..-.---.--)))-...))-)).-)--)-.-.-)-.-))-)))--)-..-.-(--(-(-(-(...-..---.(-(.(((((-(-.-----.-.....-.)-)--))-))-.)--).-..-...)-)-)))..((((((.((......-.((..((.......-)).-(((--...-.-.))-)......))......)).))..))))....-....(((((-((((((.-............-..))))))-))))).....)....(((((((..(.-..((((..(((.(((((.((...((........))......)).))))).))).......((....))...))-)).-.)..))).)))..))))...)).)....((((((....(...((((.........-))))...).))))))..........(-((.((.(((..-((((((((.-(.(---(--.---.-.-...-))-)))))))))..)))...-((....))-...)).....))).).).(((.--..-...((((....)))-)....)-))........(((-((.(((((((..((..(((((..-(((.-(-(((((....-..((........)).........-.(((((.(...-.(((((...........((.(.....)))........-...---)))))...((.(((..((.((((((....(((.(((((....)))..(.((......)))...)).))).....((((.((..((((..(((.--.-((--(-(--(-(--(--.-....)))-)-)-)-----)-.-..--)))..)))).))..(..-((-(((....-.))))).....)..)))).....))).)))....-.))))))).....).))-)))...-)).)))).))).(.(.((((.(.......(---(.-..-.-.----..(---(----(----.(-(((....)))).)))....))........).))))..)...(....(((((((........)))))))....)..)..))))).....((((((-(-(.......))))))-))......))...)))))))))).)).......................................-.....----...-.--.(-(((-(-((.-(--(-((--(-(-(((....))--))-)---))))-.)))-)-))--)
>AM491022 Chrysocampanula spinifera 
UUUAUUUGAUGGUAC-UUACUACUUGGAUAACCGUAGUAAUUCUAGAGCUAAUACAUGCAGGAAUUC-C-----CGA-C-UU-C--G-G-AAGGGAUGUAUUUAUUAGAUAAGAAACC-AA--CCC--G-G-GC--U---------U--G--CCCGGU-UG-CG-UGCUGAGUCACAAUAACUGUUCGAAUCGCACGGCUUC---A-CG-CCGGCGAUGGUUCAUUCAAAUUUCUGCCCUAUCAGCUUUCGAUGGUAGGA---AGGCCU-ACCAU-GGCGUUUACGGGUAACG-AGAAUUAGGGUUCGAUU-CCGGAGAGGGAGCCUGAGAAAUGGCUACCACAUCCAAGG-AAGGCAGCAGGCGCGUAAAUUGCCCGAAUCCUGACACAGGGAGGUAGUGACAAGAAAUAACAAUACAGGGCUA-U-U-UU-AGUCUUGUAAUUGGAAUGAGUA-CAAUUUACAUCUCUUCACGAGGAUCA--AU--UGGAGG-GCA-A-GU-CUUGUGCCAGC-AGCCCGCG--GUAAUU-CCAGCUCCAAUA-G-CGUAUAUUAAAGUUGUUGCA-GUUAAAACGC-UCGUAGUCGGA-U-UUCG-G---G---G--C---G-AU-C-C--CGC-C-G----GUCUG-CCG-UU-G---G--GUA-UGCAC-UGG-U--G-G-G-C-G-CG-UCC--U-UC-C-U--U-C-C-GGAG-AC---CG-UUCCUAC-U-C-----U-UAGCU-GA-G--CG-GG-GA--CG-GG-AGAC-G-GAUCGUUUACUUUGAAAAAA-UCAGAGUGUUUCAA-GCA-GGC--A-U-U-UGC-UCUUGCAUGGAUUAGCAUGGGAUAAUGAAA-UAGGACUUU-GGUGCUA-UUUUGUUGGUUU-CGAACACC-GAAGUAAUGAUUAACAGGGACAGUCA-GGGGCACUCGUAUUCCGCCGAGAGAGGUGAAAUUCUCAGACCAGCGGAAGACGAACCACUGCGAAAGCAUUUG-CCA-GGGAUGUUUUCACUGAUCAAGAACGAAAGUUAGGGGAUCGAAGACGAUCAGAUAC-CGUCGUAGUCUUAACCAUAAACCAUG-CCGACUAGGGA-UCCGUGGGU-GUU---C--U---U-UCU-U-GA-CCCCAUGGGCACCUUAC-GGGAAACUCAAAGUCUUUGGGUUCCGGGGGG--AG-UAUGGUCGCAAGGC-UGAAAC-UUAAAGGAAUUGA-CGGAAGGGCACCACCAGGAGUGG-AGCC-U-GCGGCUUAA-UUUGACUCAACACGGGGAAACUU-ACCAGGUCCAG-ACAUUGUGAGGAUUGACAGAUUGAGAGCUCUUUCUUG-AUU---CGAUGGGUGGUGGUGCAUGGCCGUUCUUAGUUGGUGGAGUGAUUUGUCUGGUUAAUUCCGUUAACGAACGAGACCUUAGCCUAUUAAAUAGUG--G-CG--C-G--A-A--CU-C-UUU-GUU-G-G-C-----G-GCUC--ACUUCUUAGAGGGACAA-CU-UGUCUUC-AACAAGUGGAAGUUUGAGGCAAUAACAGGUCUGU-GAUGCCCUUAGAUGUUC-UGGGCC-GCACGCGCGCUACACUGAUGCACUCAACGA---GU-CU---U----U-C---C----U----UU-UUCGACAGAAAUGGGUAAAC-UUUGAACUUGCAUCGUGAUGGGGAUCGACGAUUGCAAUUAUUCGUCUUCAACGAGGAAUUCCUAGUAGGCGCA-U-GUCAUCAGCGUGCG-UCGAUUACGUCCCUGCCCUUUGUACACACCGACCGUCGCUCCUACCGAUGGAAGGUUUAGGUGAG-UUUUU----CGG-A--GU-UUU-C-UCC-G--G-CA--U-C-UGGUUCGCC--AG-A---CGCC-GGGG-A-GG--G
((....(((((....-........((.....(..(((.....)))..)......))..........(-(-----...-.-..-.--.-.-...))..(((.((((((........(((-(.--.(.--.-.-..--.---------.--)--......-..-..-))))......)))))).).).)...((((.((((...---.-.)-)))))))..)))))...))........(((....(((....((((((((.---...)))-)))))-)))......)))...((-.((((....))))....-).)....((.(((..........))).)).(.((....)-).)................(.(((....((((.....))).)))))..............((((((((((...-.-.-..-..))))))).)))......(((-.(...........)).))........--.(--((((..-...-.-(.-((.(.....((-.....)).--......-).))))))))..-.-..................(.-(.......(.-((...(((..(-.-...(-(---(---(--(---(-.(-.-(--((.-(-(----((.((-(..-..-.---.--)))-...))-)).-)--)-)-.-)-.-))-)))--)-..-.-(--(-(-(-(...-..---.(-(.(((((-(-.-----.-.....-.)-)--))-))-.)--).-..-...)-)-)))..((((((.((......-.((..((.......-)).-(((--.-.-.-.))-)......))......)).))..))))....-....(((((-((((((.-............-..))))))-))))).....)....(((((((..(.-..((((..(((.(((((.((...((........))......)).))))).))).......((....))...))-)).-.)..))).)))..))))...)).)....((((((....(...((((.........-))))...).))))))..........(-((.((.(((..-((((((((.-(.(---(--.---.-...-.-))-)))))))))..)))...-((....).)...)).....))).).).(((.--..-...((((....)))-)....)-))........(((-((.(((((((..((..(((((..-(((.-(-(((((....-..((........)).........-.(((((.(...-.(((((...........((.(.....)))........-...---)))))...((.(((..((.((((((....(((.(((((....)))..(.((......)))...)).))).....((((.((..((((..(((.--.-((--(-(--(-(--(.-.-...-)))-)-)-)-----)-....--)))..)))).))..(..-((-(((....-.))))).....)..)))).....))).)))....-.))))))).....).))-)))...-)).)))).))).(.(.((((.(........---(.-..---.----(-.---(----(----.(-(((....)))).)))....)-........).))))..)...(.....((((((........)))))).....)..)..))))).....((((((-(-(.......))))))-))......))...)))))))))).)).......................................-.....----...-.--.(-(((-(-((.-(--(-((--(-(-(((....))--))-)---))))-.)))-)-))--)
>HQ877904 Diacronema lutheri 
UUUAUUUGAUGGUACCUUACUACUUGGAUACCCGUAGUAAUUCUAGAGCUAAUACAUGCAGGCAGUC-C-----CGA-CGUU-U--G-G-A-GGGAUGUAUUUAUUAGAUAAGGAACC-AAC-C-C--GGGCGC--A---------A-GC--C-CGGU-UG-CG-UGCUGAGUCAUACUAACUGUUCGAAUCGCAUGGCAUC---U-CG-CCGGCGAUGGUUCAUUCAAAUUUCUGCCCUAUCAGCUUUCGAUGGUAGGAUAGAGGCCU-ACCAU-GGCGUUAACGGGUAACGGGGAAUUAGGGUUCGAUU-CCGGAGAGGGAGCCUGAGAGACGGCUACCACAUCCAAGG-AAGGCAGCAGGCGCGCAAAUUACCC-AAUCCUGACACAGGGAGGUAGUGACAAGAAAUAACAAUACAGGGCUC-U-U-CG-AGUCUUGUAAUUGGAAUGAGUA-CAAUUUAAAUCCCUUAACGAGGAUCC--AU--UGGAGG-GCA-A-GU-CUGGUGCCAGC-AGCC-GCG--GUAAUU-CCAGCUCCAAUA-G-CGUAUAUUAAAGUUGUUGCA-GUUAAAAAGC-UCGUAGUCGGA-U-UUCG-G---G---C--U---G-GU-C-G-UG-C-G-G----GUCUG-CCG-UU-G---G--GUA-UGUAC-UUG-C-GU-C-G-U-C-CG-GUC--A-GU-A-U--GGCGU--AGG------U---G--CGU-C-GCCUCGU-UGAUUCGU-G--UG-CG-U----C-GU-UCUCUGCGCCCGUUUACUUUGAGAAAA-UCAGAGUGUUCAAA-GCA-GGC--CU--U-UGC-CAUUGUAUGUGUUAGCAUGGGAUAAUGGAA-UAGGACCUU-GGUGCUA-UUUUGUUGGUUU-CGAACGCC-GAGGUAAUGAUGAAUAGGGACAGUCA-GGGGCACUCGUAUUCCGUAGAGAGAGGUGAAAUUCUUAGACCCACGGAAGACGCACUACUGCGAAAGCAUUUG-CCA-GGGAUGUUUUCACUGAUCAAGAACGAAAGUUAGGGGAUCGAAGAUGAUCAGAUAC-CGUCGUAGUCUUAACCAUAAACCAUG-CCGACCAGGGA-UUGGUGGUU-G-U---C--A---UCU-U-U-GU-CAUCAUCAGCACCUUUC-GAGAAAUC-AGAGUCUUUGGGUUCCGGGGGG--AG-UAUGGUCGCAAGGC-UGAAAC-UUAAAGGAAUUGA-CGGAAGGGCACCACCAGGCGUGG-AGCC-U-GCGGCUUAA-UUUGACUCAACACGGGGAAACUU-ACCAGGUCCAG-ACAUUGUGAGGAUUGACAGAUUGAGAGCUCUUUCUUG-AUU---CAAUGGGUGGUGGUGCAUGGCCGUUCUUAGUUGGUGGAGUGAUUUGUCUGGUUAAUUCCGUUAACGAACGAGACCUUACCCUGCUAAAUAG-U-CC----UC-GU-A-AC-CA-C-UGC-GUU-GCG-U-----G-C-UUG-GCUUCUUAGAGGGACUA-UC-GGUAUCC-AACCGAUGGAAGUUUGAGGCAAUAACAGGUCUGU-GAUGCCCUUAGAUGUUC-UGGGCC-GCACGCGCGCUACACUGACGCAUUCAUCGA---GU-CG---U----A-----C----C----UGCAUCGAAAGGUGUGGGCAAUCUGUUGAACCUGCGUCGUGAUGGGGAUAGAUUAUUGCAAUUCUUAAUCUUCAACGAGGAAUGCCUAGUAAGCGUG-A-GUCAUCAGCUCGCG-UUGAUUACGUCCCUGCCCUUUGUACACACCGCCCGUCGCUCCUACCGAUUGGAUGGUCCGGUGAG-GUUUU----CGG-A--CU-G-GCG-CAG-U--G-CC--G-A-GG-UUCGCC--UU-G-G-UGCU-GCGC----C--G
((....(((((.............((.....(..(((.....)))..)......))..........(-(-----...-....-.--.-.-.-.))..(((.(((.((........(((-(..-(-.--....).--.---------.-..--.-....-..-..-))))......)).))).).).)...((((.((((...---.-.)-)))))))..)))))...))........(((....(((....((((((((.......)))-)))))-)))......)))...(((.((((....))))....-)))....((.(((..........))).)).(.((....)-).)................(.(((.-..((((.....))).)))))..............((((((((((...-.-.-..-..))))))).)))......(((-.(...........)).))........--.(--((((..-...-.-(.-((((.....((-....-)).--......-))))))))))..-.-..................(.-(.......(.-((...(((..(-.-....-(---(---(--(---(-((-.-(-((-.-(-(----((.((-(..-..-.---.--)))-...))-)).-)-))-.-.-)-)-))-)))--.-..-.-(--(....--...------.---.--((.-(-..((((.-.......)-)--))-.)-.----)-).-........))..((((((.((......-.((..((.......-)).-(((--..--.-.))-)......))......)).))..))))....-....(((((-((((((.-............-..))))))-))))).....)....(((((((..(.-..((((..(((.(((((.((...((........))......)).))))).))).......((....))...))-)).-.)..))).)))..))))...)).)....((((((....(...((((.........-))))...).))))))..........(-((.((.(((..-((((((((.-(-.---(--.---...-.-.-).-)))))))))..)))...-((....))-...)).....))).).).(((.--..-...((((....)))-)....)-))........(((-((.(((((((..((..(((((..-(((.-(-(((((....-..((........)).........-.(((((.(...-.(((((...........((.(.....)))........-...---)))))...((.(((..((.((((((....(((.(((((....)))..(.((......)))...)).))).....((((.((..((((..((-.-(.----.(-((-(-(.-(.-.-...-).)-).)-)-----)-.-...-)))..)))).))..(..-((-(((....-.))))).....)..)))).....))).)))....-.))))))).....).))-)))...-)).)))).))).(.(.((((.(.......(---(.-..---.----.-----(----(----...(((....)))..)).....))........).))))..)...(....(((((((........)))))))....)..)..))))).....((((((-(-(.......))))))-))......))...)))))))))).)).......................................-.....----...-.--..-.-..(-(..-.--(-((--.-.-((-......--))-.-.-))).-..))----.--.
>HM149543 Isochrysis galbana 
UUUAUUUGAUGGUACCUUGCUACUUGGAUAACCGUAGUAAUUCUAGAGCUAAUACAUGCAGGAGUUC-C-----CGA-C-UU-C--G-G-AAGGGAUGUAUUUAUUAGAUAAGAAACC-AAA-C-C--G-G--U--C---------U-----C-CGGU-UG-CG-UGCUGAGUCAUACUAACUGCUCGAAUCGCACGGCUUU---A-CG-CUGGCGAUGGUUCAUUCAAAUUUCUGCCCUAUCAGCUUUCGAUGGUAGGAUAGAGGCCU-ACCAU-GGCGUUAACGGGUAACGGAGAAUUAGGGUUCGAUU-CCGGAGAGGGAGCCUGAGAAAUGGCUACCACAUCCAAGG-AAGGCAGCAGGCGCGUAAAUUGCCCGAAUCCUGACACAGGGAGGUAGUGACAAGAAAUAACAAUACAGGGCUC-U-U-CG-AGUCUUGUAAUUGGAAUGAGUA-CAAUUUACAUCUCUUCACGAGGAUCA--AU--UGGAGG-GCA-A-GU-CUGGUGCCAGC-AGCC-GCG--GUAAUU-CCAGCUCCAAUA-G-CGUAUAUUAAAGUUGUUGCA-GUUAAAACGC-UCGUAGUCGGA-U-UUCG-G---G---G--C---G-GU-C-C-CG-C-C-G----GUCUG-CCG-AU-G---G--GUA-CGCAC-UGG-C--G-G-G-C-G-CG-UCC--U-UC-C-U--C-C-C-GGAG-AC---GG-CCGCUAC-U-C-----U-UAACU-GA-G--CG-GU-GG--UC-GG-AGAC-G-GGAUGUUUACUUUGAAAAAA-UCAGAGUGUUUCAA-GCA-GGC--AG--U-CGC-UCUUGCAUGGAUUAGCAUGGGAUAAUGAAA-UAGGACUCU-GGUGCUA-UUUUGUUGGUUU-CGAGCACC-GGAGUAAUGAUUAACAGGGACAGUCA-GGGGCACUCGUAUUCCGCCGAGAGAGGUGAAAUUCUCAGACCAGCGGAAGACGAACGACUGCGAAAGCAUUUG-CCA-GGGAUGUUUUCACUGAUCAAGAACGAAAGUUAGGGGAUCGAAGACGAUCAGAUAC-CGUCGUAGUCUUAACCAUAAACCAUG-CCGACUAGGGA-UUGGAGGAU-G-U---U--CCG-U-U-UGU-GA-CUCCUUCAGCACCUUUC-GGGAAACU-AAAGUCUUUGGGUUCCGGGGGG--AG-UAUGGUCGCAAGGC-UGAAAC-UUAAAGGAAUUGA-CGGAAGGGCACCACCAGGAGUGG-AGCC-U-GCGGCUUAA-UUUGACUCAACACGGGGAAACUU-ACCAGGUCCAG-ACAUUGUGAGGAUUGACAGAUUGAGAGCUCUUUCUUG-AUU---CGAUGGGUGGUGGUGCAUGGCCGUUCUUAGUUGGUGGAGUGAUUUGUCUGGUUAAUUCCGUUAACGAACGAGACCGCAGCCUGCUAAAUAGUG--UCC---C-C--A-A--CC-C-CCU-GUU-G-GGG-----C---UC--GCUUCUUAGAGGGACAA-CU-UGUCUUC-AACAAGUGGAAGUUCGCGGCAAUAACAGGUCUGU-GAUGCCCUUAGAUGUUC-UGGGCC-GCACGCGCGCUACACUGAUGCAUUCAGCGAGUCGU-CU---C------C---C----U----UG-ACCGAGAGGUCCGGGUAAUCUUGUGAACUUGCAUCGUGAUGGGGAUAGAUUAUUGCAACUAUUAAUCUUCAACGAGGAAUUCCUAGUAAGCGUG-U-GUCAUCAGCGCACG-UUGAUUACGUCCCUGCCCUUUGUACACACCGCCCGUCGCUCCUACCGAUUGAAUGAUCCGGUGAG-GCCCC----CGG-A--CU-GCG-G-CGC-C--GCC---G-C-UGGUUCUCC--AG-C---GCUG-GCGU-C-GC--G
((....(((((.............((.....(..(((.....)))..)......))..........(-(-----...-.-..-.--.-.-...))..(((.(((.((........(((-(..-.-.--.-.--.--.---------.-----.-....-..-..-))))......)).))).).).)...((((.((((...---.-.)-)))))))..)))))...))........(((....(((....((((((((.......)))-)))))-)))......)))...(((.((((....))))....-)))....((.(((..........))).)).(.((....)-).)................(.(((....((((.....))).)))))..............((((((((((...-.-.-..-..))))))).)))......(((-.(...........)).))........--.(--((((..-...-.-(.-((((.....((-....-)).--......-))))))))))..-.-..................(.-(.......(.-((...(((..(-.-...(-(---(---(--(---(-.(-.-(-((-.-(-(----((.((-(..-..-.---.--)))-...))-)).-)--)-)-.-)-.-))-)))--)-..-.-(--(-(-(-(...-..---.(-(.(((((-(-.-----.-.....-.)-)--))-))-.)--).-..-...)-)-)))..((((((.((......-.((..((.......-)).-(((--..--.-.))-)......))......)).))..))))....-....(((((-((((((.-............-..))))))-))))).....)....(((((((..(.-..((((..(((.(((((.((...((........))......)).))))).))).......((....))...))-)).-.)..))).)))..))))...)).)....((((((....(...((((.........-))))...).))))))..........(-((.((.(((..-((((((((.-(-(---(--...-.-.-...-))-)))))))))..)))...-((....))-...)).....))).).).(((.--..-...((((....)))-)....)-))........(((-((.(((((((..((..(((((..-(((.-(-(((((....-..((........)).........-.(((((.(...-.(((((...........((.(.....)))........-...---)))))...((.(((..((.((((((....(((.(((((....)))..(.((......)))...)).))).....(((..((..((((..(((.--.(.---(-(--(-(--(.-.-...-)))-)-)).-----.---..--)))..)))).))..(..-((-(((....-.))))).....)...))).....))).)))....-.))))))).....).))-)))...-)).)))).))).(.(.((((.(.......(...(.-..---.------(---(----(----.(-(((....)))).)))....))........).))))..)...(....(((((((........)))))))....)..)..))))).....((((((-(-(.......))))))-))......))...)))))))))).)).......................................-.....----...-.--.(-(((-(-((.-(--(.(---(-(-(((....))--))-)---).))-.)))-)-))--)
>JF489945 Isochrysis galbana 
UUUAUUUGAUGGUACCUUGCUACUUGGAUAACCGUAGUAAUUCUAGAGCUAAUACAUGCAGGAGUUC-C-----CGA-C-UU-C--G-G-AAGGGAUGUAUUUAUUAGAUAAGAAACC-AAA-C-C--G-G--U--C---------U-----C-CGGU-UG-CG-UGCUGAGUCAUACUAACUGCUCGAAUCGCACGGCUUU---A-CG-CUGGCGAUGGUUCAUUCAAAUUUCUGCCCUAUCAGCUUUCGAUGGUAGGAUAGAGGCCU-ACCAU-GGCGUUAACGGGUAACGGAGAAUUAGGGUUCGAUU-CCGGAGAGGGAGCCUGAGAAAUGGCUACCACAUCCAAGG-AAGGCAGCAGGCGCGUAAAUUGCCCGAAUCCUGACACAGGGAGGUAGUGACAAGAAAUAACAAUACAGGGCUC-U-U-CG-AGUCUUGUAAUUGGAAUGAGUA-CAAUUUACAUCUCUUCACGAGGAUCA--AU--UGGAGG-GCA-A-GU-CUGGUGCCAGC-AGCC-GCG--GUAAUU-CCAGCUCCAAUA-G-CGUAUAUUAAAGUUGUUGCA-GUUAAAACGC-UCGUAGUCGGA-U-UUCG-G---G---G--C---G-GU-C-C-CG-C-C-G----GUCUG-CCG-AU-G---G--GUA-CGCAC-UGG-C--G-G-G-C-G-CG-UCC--U-UC-C-U--C-C-C-GGAG-AC---GG-CCGCUAC-U-C-----U-UAACU-GA-G--CG-GU-GG--UC-GG-AGAC-G-GGAUGUUUACUUUGAAAAAA-UCAGAGUGUUUCAA-GCA-GGC--AG--U-CGC-UCUUGCAUGGAUUAGCAUGGGAUAAUGAAA-UAGGACUCU-GGUGCUA-UUUUGUUGGUUU-CGAGCACC-GGAGUAAUGAUUAACAGGGACAGUCA-GGGGCACUCGUAUUCCGCCGAGAGAGGUGAAAUUCUCAGACCAGCGGAAGACGAACGACUGCGAAAGCAUUUG-CCA-GGGAUGUUUUCACUGAUCAAGAACGAAAGUUAGGGGAUCGAAGACGAUCAGAUAC-CGUCGUAGUCUUAACCAUAAACCAUG-CCGACUAGGGA-UUGGAGGAU-G-U---U--CCG-U-U-UGU-GA-CUCCUUCAGCACCUUUC-GGGAAACU-AAAGUCUUUGGGUUCCGGGGGG--AG-UAUGGUCGCAAGGC-UGAAAC-UUAAAGGAAUUGA-CGGAAGGGCACCACCAGGAGUGG-AGCC-U-GCGGCUUAA-UUUGACUCAACACGGGGAAACUU-ACCAGGUCCAG-ACAUUGUGAGGAUUGACAGAUUGAGAGCUCUUUCUUG-AUU---CGAUGGGUGGUGGUGCAUGGCCGUUCUUAGUUGGUGGAGUGAUUUGUCUGGUUAAUUCCGUUAACGAACGAGACCGCAGCCUGCUAAAUAGUG--UCC---C-C--A-A--CC-C-CCU-GUU-G-GGG-----C---UC--GCUUCUUAGAGGGACAA-CU-UGUCUUC-AACAAGUGGAAGUUCGCGGCAAUAACAGGUCUGU-GAUGCCCUUAGAUGUUC-UGGGCC-GCACGCGCGCUACACUGAUGCAUUCAGCGAGUCGU-CU---C------C---C----U----UG-ACCGAGAGGUCCGGGUAAUCUUGUGAACUUGCAUCGUGAUGGGGAUAGAUUAUUGCAACUAUUAAUCUUCAACGAGGAAUUCCUAGUAAGCGUG-U-GUCAUCAGCGCACG-UUGAUUACGUCCCUGCCCUUUGUACACACCGCCCGUCGCUCCUACCGAUUGAAUGAUCCGGUGAG-GCCCC----CGG-A--CU-GCG-G-CGC-C--GCC---G-C-UGGUUCUCC--AG-C---GCUG-GCGU-C-GC--G
((....(((((.............((.....(..(((.....)))..)......))..........(-(-----...-.-..-.--.-.-...))..(((.(((.((........(((-(..-.-.--.-.--.--.---------.-----.-....-..-..-))))......)).))).).).)...((((.((((...---.-.)-)))))))..)))))...))........(((....(((....((((((((.......)))-)))))-)))......)))...(((.((((....))))....-)))....((.(((..........))).)).(.((....)-).)................(.(((....((((.....))).)))))..............((((((((((...-.-.-..-..))))))).)))......(((-.(...........)).))........--.(--((((..-...-.-(.-((((.....((-....-)).--......-))))))))))..-.-..................(.-(.......(.-((...(((..(-.-...(-(---(---(--(---(-.(-.-(-((-.-(-(----((.((-(..-..-.---.--)))-...))-)).-)--)-)-.-)-.-))-)))--)-..-.-(--(-(-(-(...-..---.(-(.(((((-(-.-----.-.....-.)-)--))-))-.)--).-..-...)-)-)))..((((((.((......-.((..((.......-)).-(((--..--.-.))-)......))......)).))..))))....-....(((((-((((((.-............-..))))))-))))).....)....(((((((..(.-..((((..(((.(((((.((...((........))......)).))))).))).......((....))...))-)).-.)..))).)))..))))...)).)....((((((....(...((((.........-))))...).))))))..........(-((.((.(((..-((((((((.-(-(---(--...-.-.-...-))-)))))))))..)))...-((....))-...)).....))).).).(((.--..-...((((....)))-)....)-))........(((-((.(((((((..((..(((((..-(((.-(-(((((....-..((........)).........-.(((((.(...-.(((((...........((.(.....)))........-...---)))))...((.(((..((.((((((....(((.(((((....)))..(.((......)))...)).))).....(((..((..((((..(((.--.(.---(-(--(-(--(.-.-...-)))-)-)).-----.---..--)))..)))).))..(..-((-(((....-.))))).....)...))).....))).)))....-.))))))).....).))-)))...-)).)))).))).(.(.((((.(.......(...(.-..---.------(---(----(----.(-(((....)))).)))....))........).))))..)...(....(((((((........)))))))....)..)..))))).....((((((-(-(.......))))))-))......))...)))))))))).)).......................................-.....----...-.--.(-(((-(-((.-(--(.(---(-(-(((....))--))-)---).))-.)))-)-))--)
>X77479 Phaeocystis antarctica 
UUUCUUUGAUGGUACCUUGCUACUUGGAUACCCGUAGUAAUUCUAGAGCUAAUACAUGCAGGACUGC-C-----CGA-C-UU-C--G-G-AAGGGCUGUAUUUAUUAGAUAAGAAACC--AU-CUC--G-G-GU--C---------C--GC-C-CGGU-UG-UG-UGCUGAGUCAUAAUAACUGCUCGAAUCGCACGGCUCU---A-CG-CCGGCGAUGGUUCAUUCAAAUUUCUGCCCUAUCAGCUUUCGAUGGUAGGAUAGAGGCCU-ACCAU-GGCGUUAACGGGUAACGGAGAAUUAGGGUUCGAUU-CCGGAGAGGGAGCCUGAGAAAUGGCUACCACAUCCAAGG-AAGGCAGCAGGCGCGUAAAUUGCCCGAAUCCUGACACAGGGAGGUAGUGACAAGAAAUAACAAUACAGGGCUACU-U-CU-AGUCUUGUAAUUGGAAUGAGUA-CAACUUACAUCUCUUCACGAGGAUCA--AU--UGGAGG-GCA-A-GU-CUGGUGCCAGC-AGCC-GCG--GUAAUU-CCAGCUCCAAUA-G-CGUAUAUUAAAGUUGUUGCA-GUUAAAAAGC-UCGUAGUCGGA-U-UUCG-G---G---U--C---G-GG-C-C--GAG-C-G----GUCUG-CCG-AU-G---G--GUA-UGCAC-UGU-U--U-G-G-C-G-CG-GCC--U-UC-U-U--U-C-C-GGAG-AC---CG-CGGCUAC-U-C-----U-UAACU-GA-G--CG-GG-CG--UG-GG-AGAC-G-GAUCGUUUACUUUGAAAAAA-UCAGAGUGUUUCAA-GCA-GGC--AGC-U-CGC-UCUUGCAUGGAUUAGCAUGGGAUAAUUGAA-UAGGACUCU-GGUGCUA-UUUUGUUGGUUU-CGAACACCGGGAGUAAUGAUUAACAGGGACAGUCA-GGGGCACUCGUAUUCCGUCGAGAGAGGUGAAAUUCUCAGACCAAUGGAAGACGAACCACUGCGAAAGCAUUUG-CCA-GGGAUGUUUUCACUGAUCAAGAACGAAAGUUAGGGGAUCGAAGACGAUCAGAUAC-CGUCGUAGUCUUAACCAUAAACCAUG-CCGACUAGGGA-UUGGAGGGU-G-U---U--C-G-U-U-U-C-GA-CCUCUUCAGCACCUUAC-GGGAAACU-AAAGUCUUUGGGUUCCGGGGGG--AG-UAUGGUCGCAAGGC-UGAAAC-UUAAAGGAAUUGA-CGGAAGGGCACCACCAGGAGUGG-AGCC-U-GCGGCUUAA-UUUGACUCAACACGGGGAAACUU-ACCAGGUCCAG-ACAUUGUUAGGAUUGACAGAUUGAGAGCUCUUUCUUG-AUU---CGAUGGGUGGUGGUGCAUGGCCGUUCUUAGUUGGUGGAGUGAUUUGUCUGGUUAAUUCCGUUAACGAACGAGACCGUAGCCUGCUAAAUAGUU--C-CG--C-G--A-A--CU-U-CUU-GUU-G-G-C-----G-G-UCG-ACUUCUUAGAGGGACAA-CU-UGUGACC-AACAAGUGGAAGUUUGCGGCAAUAACAGGUCUGU-GAUGCCCUUAGAUGUUC-UGGGCC-GCACGCGCGCUACACUGAAGCACUCAACGA---GU-CC---A------C---C----U----CG-ACCGACAGGUCUGGGAAACCUUUUGAAAUUGCUUCGUGAUGGGGAUAGAUUAUUGCAACUAUUAAUCUUCAACGAGGAAUUCCUAGUAAGCGCA-U-GUCAUCAGCGUGCG-UUGAUUACGUCCCUGCCCUUUGUACACACCGCCCGUCGCUCCUACCGAUUGAAUGAUCCGGUGNG-GCCCC----CGG-A--CU-GGG-G-CGN-C--G-CA--U-U-CGGUUCGCC--GG-A---CGCG-ACGC-U-CC--G
((....(((((.............((.....(..(((.....)))..)......))..........(-(-----...-.-..-.--.-.-...))..(((.((((((........(((--(.-...--.-.-..--.---------.--..-.-....-..-..-))))......)))))).).).)...((((.((((...---.-.)-)))))))..)))))...))........(((....(((....((((((((.......)))-)))))-)))......)))...(((.((((....))))....-)))....((.(((..........))).)).(.((....)-).)................(.(((....((((.....))).)))))..............((((((((((.....-.-..-..))))))).)))......(((-.(...........)).))........--.(--((((..-...-.-(.-((((.....((-....-)).--......-))))))))))..-.-..................(.-(.......(.-((...(((..(-.-...(-(---(---(--(---(-.(-.-(--((.-(-(----((.((-(..-..-.---.--)))-...))-)).-)--)-)-.-)-.-))-)))--)-..-.-(--(-(-(-(...-..---.(-(..((((-(-.-----.-.....-.)-)--))-).-.)--).-..-...)-)-)))..((((((.((......-.((..((.......-)).-(((--...-.-.))-)......))......)).))..))))....-....(((((-((((((.-............-..)))))).))))).....)....(((((((..(.-..((((..(((.(((((.((...((........))......)).))))).))).......((....))...))-)).-.)..))).)))..))))...)).)....((((((....(...((((.........-))))...).))))))..........(-((.((.(((..-((((((((.-(-(---(--.-.-.-.-.-.-))-)))))))))..)))...-((....))-...)).....))).).).(((.--..-...((((....)))-)....)-))........(((-((.(((((((..((..(((((..-(((.-(-(((((....-..((........)).........-.(((((.(...-.(((((...........((.(.....)))........-...---)))))...((.(((..((.((((((....(((.(((((....)))..(.((......)))...)).))).....((((.((..((((..(((.--.-((--(-(--(-(--(.-.-...-)))-)-)-)-----)-.-...-)))..)))).))..(..-((-(((....-.))))).....)..)))).....))).)))....-.))))))).....).))-)))...-)).)))).))).(.(.((((.(.......(---(.-..---.------(---(----(----.(-(((....)))).)))....))........).))))..)...(....(((((((........)))))))....)..)..))))).....((((((-(-(.......))))))-))......))...)))))))))).)).......................................-.....----...-.--.(-(((-(-((.-(--(-((--(-(-(((....))--))-)---))))-.)))-)-))--)
>JF714222 Pavlova noctivaga 
UUUAUUUGAUGGUACCUUACUACUUGGAUAACCGUAGUAAUUCUAGAGCUAAUACAUGCAGGCAGUC-C-----CGA-C-UU-C--G-G-AAGGGAUGUAUUUAUUAGAUAAGAAACC-GAC-U-C--GCU-UC--G---------G-------CGGU-UG-CG-UGCUGAGUCAUACUAACUGUUCGAAUCGCAUGG-CUU---G-UG-CCGGCGAUGGUUCAUUCAAAUUUCUGCCCUAUCAGCUUUCGAUGGUAGGAUAGAGGCCU-ACCAU-GGCGUUAACGGGUAACGGAGAAUUAGGGUUCGAUU-CCGGAGAGGGAGCCUGAGAGACGGCUACCACAUCCAAGG-AAGGCAGCAGGCGCGCAAAUUACCC-AAUCCUGACACAGGGAGGUAGUGACAAGAAAUAACAAUACAGGGCUC-U-U-CG-AGUCUUGUAAUUGGAAUGAGUA-CAAUUUAAAUCCCUUAACGAGGAUCC--AU--UGGAGG-GCA-A-GU-CUGGUGCCAGC-AGCC-GCG--GUAAUU-CCAGCUCCAAUA-G-CGUAUAUUAAAGUUGUUGCA-GUUAAAAAGC-UCGUAGUCGGA-U-UUCG-G---G---C--C---G-GU-UCG--C-C-U-G----GUCUG-CCG-UU-G---G--GUA-UGCAC-UGG---GU-G-G-U-C-UG-GUC--U-UA-U-U--G-CGU-GAGG-CC-G-U---GUGCGU-C-C-----U-UUACUGGGCG--CG-CU-C----G-GU-GCUC-U-GCACGUUUACUUUGAGAAAA-UCAGAGUGUUCAAA-GCA-GGC--CA--U-UGC-CAUUGUAUGUGUUAGCAUGGGAUAAUGGAA-UAGGACCUU-GGUGCUA-UUUUGUUGGUUU-CGAACGCC-GAGGUAAUGAUUAAUAGGGACAGUCA-GGGGCACUCGUAUUCCGUAGAGAGAGGUGAAAUUCUUAGACCCACGGAAGACGCACUACUGCGAAAGCAUUUG-CCA-GGGAUGUUUUCACUGAUCAAGAACGAAAGUUAGGGGAUCGAAGAUGAUCAGAUAC-CGUCGUAGUCUUAACCAUAAACCAUG-CCGACCAGGGA-UUGGUGGGU-G-U---C--A---UCU-U-U-GA-CUCCAUCAGCACCUUUC-GAGAAAUC-AGAGUCUUUGGGUUCCGGGGGG--AG-UAUGGUCGCAAGGC-UGAAAC-UUAAAGGAAUUGA-CGGAAGGGCACCACCAGGCGUGG-AGCC-U-GCGGCUUAA-UUUGACUCAACACGGGGAAACUU-ACCAGGUCCAG-ACAUUGUGAGGAUUGACAGAUUGAGAGCUCUUUCUUG-AUU---CAAUGGGUGGUGGUGCAUGGCCGUUCUUAGUUGGUGGAGUGAUUUGUCUGGUUAAUUCCGUUAACGAACGAGACCUUAACCUGCUAAAUAG-U-CG----GC-UC-A-AC-CA-U-UG--GUU-GUG-U-----G-C---G-GCUUCUUAGAGGGACUA-UC-GGUAUCC-AACCGAUGGAAGUUUGAGGCAAUAACAGGUCUGU-GAUGCCCUUAGAUGUUC-UGGGCC-GCACGCGCGCUACACUGACGCAUUCAUCGA---GU-CG---U----A-----C----C----UGCAUCGAGAGGUGUGGGCAAUCUGCUGAACCUGCGUCGUGAUGGGGAUAGAUUAUUGCAAUUAUUAAUCUUCAACGAGGAAUGCCUAGUAAGCGUG-A-GUCAUCAGCUCGCG-UUGAUUACGUCCCUGCCCUUUGUACACACCGCCCGUCGCUCCUACCGAUUGGAUGGUCCGGUGAG-GUUUU----CGG-A--CU-G-GCG-CAA-U--U-UU--CGA-GG-UUCGCC--UU-G-ACGGAU-GUGC----C--G
((....(((((.............((.....(..(((.....)))..)......))..........(-(-----...-.-..-.--.-.-...))..(((.(((.((........(((-(..-.-(--...-..--)---------.-------....-..-..-))))......)).))).).).)...((((.(((-...---.-..-)))))))..)))))...))........(((....(((....((((((((.......)))-)))))-)))......)))...(((.((((....))))....-)))....((.(((..........))).)).(.((....)-).)................(.(((.-..((((.....))).)))))..............((((((((((...-.-.-..-..))))))).)))......(((-.(...........)).))........--.(--((((..-...-.-(.-((((.....((-....-)).--......-))))))))))..-.-..................(.-(.......(.-((...(((..(-.-...(-(---(---(--(---(-((-.((--(-.-(-(----((.((-(..-..-.---.--)))-...))-)).---))-)-.-)-)-))-)))--)-..-.-(--(-((.-(...-..-(-.---.(((((-(-.-----.-......))))--))-..-)----.-..-..).-)-)))..((((((.((......-.((..((.......-)).-(((--..--.-.))-)......))......)).))..))))....-....(((((-((((((.-............-..))))))-))))).....)....(((((((..(.-..((((..(((.(((((.((...((........))......)).))))).))).......((....))...))-)).-.)..))).)))..))))...)).)....((((((....(...((((.........-))))...).))))))..........(-((.((.(((..-((((((((.-(-(---(--.---...-.-.-))-)))))))))..)))...-((....))-...)).....))).).).(((.--..-...((((....)))-)....)-))........(((-((.(((((((..((..(((((..-(((.-(-(((((....-..((........)).........-.(((((.(...-.(((((...........((.(.....)))........-...---)))))...((.(((..((.((((((....(((.(((((....)))..(.((......)))...)).))).....((((.((..((((..((-.-(.----.(-.(-(-((-((-.-))--)))-).)-.-----.-.---.-)))..)))).))..(..-((-(((....-.))))).....)..)))).....))).)))....-.))))))).....).))-)))...-)).)))).))).(.(.((((.(.......(---(.-..---.----.-----(----(----...(((....)))..)).....))........).))))..)...(....(((((((........)))))))....)..)..))))).....((((((-(-(.......))))))-))......))...)))))))))).)).......................................-.....----...-.--..-.-..(-((.-.--(-((--.((-((-....))--))-.-..))).-.)))----.--.
>KY980081 Chrysocampanula spinifera      
UUUAUUUGAUGGUACCUUACUACUUGGAUAACCGUAGUAAUUCUAGAGCUAACACAUGCAGGAAUUC-C-----CGA-C-UU-C--G-G-AAGGGAUGUAUUUAUUAGAUAAGAAACC-AA--CCC--G-G-GC--U---------U--G--CCCGGU-UG-CG-UGCUGAGUCACAAUAACUGUUCGAAUCGCACGGCUUC---A-CG-CCGGCGAUGGUUCAUUCAAAUUUCUGCCCUAUCAGCUUUCGAUGGUAGGAUCGAGGCCU-ACCAU-GGCGUUUACGGGUAACGGAGAAUUAGGGUUCGAUU-CCGGAGAGGGAGCCUGAGAAAUGGCUACCACAUCCAAGG-AAGGCAGCAGGCGCGUAAAUUGCCCGAAUCCUGACACAGGGAGGUAGUGACAAGAAAUAACAAUACAGGGCUA-U-U-UU-AGUCUUGUAAUUGGAAUGAGUA-CAAUUUACAUCUCUUCACGAGGAUCA--AU--UGGAGG-GCG-A-GU-CUGGUGCCAGC-AGCC-GCG--GUAAUU-CCAGCUCCAAUA-G-CGUAUAUUAAAGUUGUUGCA-GUUAAAACGC-UCGUAGUCGGA-U-UUCG-G---G---G--C---G-AU-C-C--CGC-C-G----GUCUG-CCG-UU-G---G--GUA-UGCAC-UGG-U--G-G-G-C-G-CG-UCC--U-UC-C-U--U-C-C-GGAG-AC---CG-UUCCUAC-U-C-----U-UAGCU-GA-G--CG-GG-GA--CG-GG-AGAC-G-GAUCGUUUACUUUGAAAAAA-UCAGAGUGUUUCAA-GCA-GGC--A-U-U-UGC-UCUUGCAUGGAUUAGCAUGGGAUAAUGAAA-UAGGACUUU-GGUGCUA-UUUUGUUGGUUU-CGAACACC-GAAGUAAUGAUUAACAGGGACAGUCA-GGGGCACUCGUAUUCCGCCGAGAGAGGUGAAAUUCUCAGACCAGCGGAAGACGAACCACUGCGAAAGCAUUUG-CCA-GGGAUGUUUUCACUGAUCAAGAACGAAAGUUAGGGGAUCGAAGACGAUCAGAUAC-CGUCGUAGUCUUAACCAUAAACCAUG-CCGACUAGGGA-UCCGUGGGU-GUU---C--U---U-UCU-U-GA-CCCCAUGGGCACCUUAC-GGGAAACU-AAAGUCUUUGGGUUCCGGGGGG--AG-UAUGGUCGCAAGGC-UGAAAC-UUAAAGGAAUUGA-CGGAAGGGCACCACCAGGAGUGG-AGCC-U-GCGGCUUAA-UUUGACUCAACACGGGGAAACUU-ACCAGGUCCAG-ACACUGUGAGGAUUGACAGAUUGAGAGCUCUUUCUUG-AUU---CGAUGGGUGGUGGUGCAUGGCCGUUCUUAGUUGGUGGAGUGAUUUGUCUGGUUAAUUCCGUUAACGAACGAGACCUUAGCCUAUUAAAUAGUG--G-CG--C-G--A-A--CU-C-UUU-GUU-G-G-C-----G-GCUC--ACUUCUUAGAGGGACAA-CU-UGUCUUC-AACAAGUGGAAGUUUGAGGCAAUAACAGGUCUGU-GAUGCCCUUAGAUGUUC-UGGGCC-GCACGCGCGCUACACUGAUGCACUCAACGA---GU-CU---U----U-C---C----U----UU-UUCGACAGAAAUGGGUAAAC-UUUGAACUUGCAUCGUGAUGGGGAUCGACGAUUGCAAUUAUUCGUCUUCAACGAGGAAUUCCUAGUAGGCGCA-U-GUCAUCAGCGUGCG-UCGAUUACGUCCCUGCCCUUUGUACACACCGCCCGUCGCUCCUACCGAUGGAAGGUUUAGGUGAG-UUUUU----CGG-A--GU-UUU-C-UCC-G--G-CA--U-C-UGGUUCGCC--AG-A---CGCC-GGGG-A-GG--G
((....(((((.............((.....(..(((.....)))..)......))..........(-(-----...-.-..-.--.-.-...))..(((.((((((........(((-(.--.(.--.-.-..--.---------.--)--......-..-..-))))......)))))).).).)...((((.((((...---.-.)-)))))))..)))))...))........(((....(((....((((((((.......)))-)))))-)))......)))...(((.((((....))))....-)))....((.(((..........))).)).(.((....)-).)................(.(((....((((.....))).)))))..............((((((((((...-.-.-..-..))))))).)))......(((-.(...........)).))........--.(--((((..-...-.-(.-((((.....((-....-)).--......-))))))))))..-.-..................(.-(.......(.-((...(((..(-.-...(-(---(---(--(---(-.(-.-(--((.-(-(----((.((-(..-..-.---.--)))-...))-)).-)--)-)-.-)-.-))-)))--)-..-.-(--(-(-(-(...-..---.(-(.(((((-(-.-----.-.....-.)-)--))-))-.)--).-..-...)-)-)))..((((((.((......-.((..((.......-)).-(((--.-.-.-.))-)......))......)).))..))))....-....(((((-((((((.-............-..))))))-))))).....)....(((((((..(.-..((((..(((.(((((.((...((........))......)).))))).))).......((....))...))-)).-.)..))).)))..))))...)).)....((((((....(...((((.........-))))...).))))))..........(-((.((.(((..-((((((((.-(.(---(--.---.-...-.-))-)))))))))..)))...-((....))-...)).....))).).).(((.--..-...((((....)))-)....)-))........(((-((.(((((((..((..(((((..-(((.-(-(((((....-..((........)).........-.(((((.(...-.((.((...........((.(.....)))........-...---)).))...((.(((..((.((((((....(((.(((((....)))..(.((......)))...)).))).....((((.((..((((..(((.--.-((--(-(--(-(--(.-.-...-)))-)-)-)-----)-....--)))..)))).))..(..-((-(((....-.))))).....)..)))).....))).)))....-.))))))).....).))-)))...-)).)))).))).(.(.((((.(........---(.-..---.----(-.---(----(----.(-(((....)))).)))....)-........).))))..)...(.....((((((........)))))).....)..)..))))).....((((((-(-(.......))))))-))......))...)))))))))).)).......................................-.....----...-.--.(-(((-(-((.-(--(-((--(-(-(((....))--))-)---))))-.)))-)-))--)
>KC404130 Emiliania huxleyi 
UUUAUUUGAUGGUACCUUGCUACUUGGAUAACCGUAGUAAUUCUAGAGCUAAUACAUGCAGGAGUUC-C-----CGA-C-UCAC--G-G-A-GGGAUGUAUUUAUUAGAUAAGAAACC-AAA-C-C--G-G--U--C---------U-----C-CGGU-UG-CG-UGCUGAGUCAUAAUAACUGCUCGAAUCGCACGGCUCU---A-CG-CCGGCGAUGGUUCAUUCAAAUUUCUGCCCUAUCAGCUUUCGAUGGUAGGAUAGAGGCCU-ACCAU-GGCGUUAACGGGUAACGGAGAAUUAGGGUUCGAUU-CCGGAGAGGGAGCCUGAGAAAUGGCUACCACAUCCAAGG-AAGGCAGCAGGCGCGUAAAUUGCCCGAAUCCUGACACAGGGAGGUAGUGACAAGAAAUAACAAUACAGGGCUA-U-U-UU-AGUCUUGUAAUUGGAAUGAGUA-CAAUUUACAUCUCUUCACGAGGAUCA--AU--UGGAGG-GCA-A-GU-CUGGUGCCAGC-AGCC-GCG--GUAAUU-CCAGCUCCAAUA-G-CGUAUAUUAAAGUUGUUGCA-GUUAAAACGC-UCGUAGUCGGA-U-UUCG-G---G---G--C---G-GG-C-C--GAC-C-G----GUCUG-CCG-AU-G---G--GUA-UGCAC-UGG-C--C-G-G-C-G-CG-UCC--U-UC-C-A--C-C-C-GGAG-AC---CG-CGCCUAC-U-C-----U-UAACU-GA-G--CG-GG-CG--CG-GG-AGAC-G-GGUCUUUUACUUUGAAAAAA-UCAGAGUGUUUCAA-GCA-GGC--AG--U-CGC-UCUUGCAUGGAUUAGCAUGGGAUAAUGAAA-UAGGACUCU-GGUGCUA-UUUUGUUGGUUU-CGAACACC-GGAGUAAUGAUUAACAGGGACAGUCA-GGGGCACUCGUAUUCCGCCGAGAGAGGUGAAAUUCUCAGACCAGCGGAAGACGAACCACUGCGAAAGCAUUUG-CCA-GGGAUGUUUUCACUGAUCAAGAACGAAAGUUAGGGGAUCGAAGACGAUCAGAUAC-CGUCGUAGUCUUAACCAUAAACCAUG-CCGACUAGGGA-UUGGAGGAU-G-U---U--CCA-U-U-UGU-GA-CUCCUUCAGCACCUUUC-GGGAAACU-AAAGUCUUUGGGUUCCGGGGGG--AG-UAUGGUCGCAAGGC-UGAAAC-UUAAAGGAAUUGA-CGGAAGGGCACCACCAGGAGUGG-AGCC-U-GCGGCUUAA-UUUGACUCAACACGGGGAAACUU-ACCAGGUCCAGCACAUUGUGAGGAUUGACAGAUUGAGAGCUCUUUCUUG-AUU---CGAUGGGUGGUGGUGCAUGGCCGUUCUUAGUUGGUGGAGUGAUUUGUCUGGUUAAUUCCGUUAACGAACGAGACCGCAGCCUGCUAAAUAGCG--A-CG--C-G--A-A--CC-C-UCC-GUU-C-G-C-----U-G-GA--GCUUCUUAGAGGGACAA-CU-UGUCUUC-AACAAGUGGAAGUUCGCGGCAAUAACAGGUCUGU-GAUGCCCUUAGAUGUUC-UGGGCC-GCACGCGCGCUACACUGAUGCACUCAACGA---GU-CU---A------U---CACC-U----UG-ACCGAGAGGUCCGGGUAAUCUUUUGAAAUUGCAUCGUGAUGGGGAUAGAUUAUUGCAACUAUUAAUCUUCAACGAGGAAUUCCUAGUAAGCGUG-U-GUCAUCAGCGCACG-UUGAUUACGUCCCUGCCCUUUGUACACACCGCCCGUCGCUCCUACCGAUUGAAUGAUCCGGUGAG-GCCCC----CGG-A--CU-GCG-G-CGC-C--G-CA--G-C-UGGUUCUCC--AG-C---CGCG-ACGC-C-GC--G
((....(((((.............((.....(..(((.....)))..)......))..........(-(-----...-.-....--.-.-.-.))..(((.((((((........(((-(..-.-.--.-.--.--.---------.-----.-....-..-..-))))......)))))).).).)...((((.((((...---.-.)-)))))))..)))))...))........(((....(((....((((((((.......)))-)))))-)))......)))...(((.((((....))))....-)))....((.(((..........))).)).(.((....)-).)................(.(((....((((.....))).)))))..............((((((((((...-.-.-..-..))))))).)))......(((-.(...........)).))........--.(--((((..-...-.-(.-((((.....((-....-)).--......-))))))))))..-.-..................(.-(.......(.-((...(((..(-.-...(-(---(---(--(---(-.(-.-(--(..-(-(----((.((-(..-..-.---.--)))-...))-)).-.--)-)-.-)-.-))-)))--)-..-.-(--(-(-(-(...-..---.(-(.(((((-(-.-----.-.....-.)-)--))-))-.)--).-..-...)-)-)))..((((((.((......-.((..((.......-)).-(((--..--.-.))-)......))......)).))..))))....-....(((((-((((((.-............-..))))))-))))).....)....(((((((..(.-..((((..(((.(((((.((...((........))......)).))))).))).......((....))...))-)).-.)..))).)))..))))...)).)....((((((....(...((((.........-))))...).))))))..........(-((.((.(((..-((((((((.-(-(---(--...-.-.-...-))-)))))))))..)))...-((....))-...)).....))).).).(((.--..-...((((....)))-)....)-))........(((-((.(((((((..((..(((((..-(((.-(-(((((....-..((........)).........-.(((((.(.....(((((...........((.(.....)))........-...---)))))...((.(((..((.((((((....(((.(((((....)))..(.((......)))...)).))).....(((..((..((((..(((.--.-.(--(-(--(-(--(.-.-...-)))-)-)-)-----.-.-..--)))..)))).))..(..-((-(((....-.))))).....)...))).....))).)))....-.))))))).....).))-)))...-)).)))).))).(.(.((((.(.......(---(.-..---.------(---(...-.----.(-(((....))))..))....))........).))))..)...(....(((((((........)))))))....)..)..))))).....((((((-(-(.......))))))-))......))...)))))))))).)).......................................-.....----...-.--.(-(((-(-((.-(--(-((--(-(-(((....))--))-)---))))-.)))-)-))--)
>AB847974 Braarudosphaera bigelowii 
UUUAUUUGAUGGUACCUUACUACUUGGAUAACCGUAGUAAUUCUAGAGCUAAUACAUGCAGGAAAGC-C-----CG--C----C------A-GGGCUGUAUUUAUUAGAUAAGAAACC-AAU-C-C--A-G--C--U---------U--G--C-UGGU-UG-AG-UGCUGAGUCACAAUAACUGCUCGAAUCGCAUGG-CUU---U-UG-CCGGCGAUGGUUCAUUCAAAUUUCUGCCCUAUCAGCUUUCGAUGGUAGGAUAGAGGCCU-ACCAU-GGCGUUAACGGGUAACGGAGAAUUAGGGUUCGAUU-CCGGAGAGGGAGCCUGAGAAAUGGCUACCACAUCCAAGG-AAGGCAGCAGGCGCGUAAAUUGCCCGAAUCCUGACACAGGGAGGUAGUGACAAGAAAUAACAAUACAGGGCUC-U-U-UCGAGUCUUGUAAUUGGAAUGAGUA-CAAUUUACAUCUCUUCACGAGGAUCA--AU--UGGAGG-GCA-A-GU-CUGGUGCCAGC-AGCC-GCG--GUAAUU-CCAGCUCCAAUA-G-CGUAUAUUAAAGUUGUUGCA-GUUAAAACGC-UCGUAGUCGGA-U-UUCG-G---G---G--C---G-GU-UUU--G-C-C-G----GUCUG-CCG-UU-G---G--GUA-UGCAC-UGG-U--G-C-G-A-G-CG-UCC--U-UC-C-U--U-C-C-GGAG-AC---GG-CGCCUGC-U-C-----U-UAACU-GA-G--UG-GG-UN--UC-GG-AGAC-G-GAUCGUUUACUUUGAAAAAA-UCAGAGUGUUUCAA-GCA-GGC--AGC-U-CGC-UUUUGCAUGGAUUAGCAUGGGAUAAUGAAA-UAGGACUUU-GGUGCUA-UUUUGUUGGUUU-CGAACACC-GAAGUAAUGAUUAACAGGGACAGUCA-GGGGCACUCGUAUUCCGCCGAGAGAGGUGAAAUUCUCAGACCAGCGGAAGACGCACCACUGCGAAAGCAUUUG-CCA-GGGAUGUUUUCACUGAUCAAGAACGAAAGUUAGGGGAUCGAAGACGAUCAGAUAC-CGUCGUAGUCUUAACCAUAAACCAUG-CCGACUAGGGA-UUGGAGGAU-GUU---C--C---A-A-UGU-GA-CUCCUUCAGCACCUUUC-GGGAAACU-AAAGUCUUUGGGUUCCGGGGGG--AG-UAUGGUCGCAAGGC-UGAAAC-UUAAAGGAAUUGA-CGGAAGGGCACCACCAGGAGUGG-AGCC-U-GCGGCUUAA-UUUGACUCAACACGGGGAAACUU-ACCAGGUCCAG-ACAUUGUGAGGAUUGACAGAUUGAGAGCUCUUUCUUG-AUU---CGAUGGGUGGUGGUGCAUGGCCGUUCUUAGUUGGUGGAGUGAUUUGUCUGGUUAAUUCCGUUAACGAACGAGACCGCAGCCUGCUAAAUAGUU--G-CG--C-G--A-A--C--C-CUCCGUU-C-G-C-----G-U-GA--ACUUCUUAGAGGGACAA-CU-UGUCUUC-AACAAGUGGAAGUUUGCGGCAAUAACAGGUCUGU-GAUGCCCUUAGAUGUUC-UGGGCC-GCACGCGCGCUACACUGAUGCACUCAACGA---GU-CU-A-C----AAC---C----U----UG-ACCGGAAGGUCCGGGUAAUCUUUUGAAAUUGCAUCGUGAUGGGGAUAGAUUAUUGCAACUAUUAAUCUUCAACGAGGAAUUCCUAGUAAGCGCA-U-GUCAUCAGCGUGCG-UUGAUUACGUCCCUGCCCUUUGUACACACCGCCCGUCGCUCCUACCGAUUGAAUGAUCCGGUGAG-GCCCC----CGG-A--CU-GUG-G-CGA-C--G-CA--G-C-UGGUUCUCC--AG-C---CGCG-AUGC-C-GC--G
((....(((((.............((.....(..(((.....)))..)......))..........(-(-----..--.----.------.-.))..(((.((((((........(((-(..-.-(--.-.--.--.---------.--)--.-....-..-..-))))......)))))).).).)...((((.(((-...---.-..-)))))))..)))))...))........(((....(((....((((((((.......)))-)))))-)))......)))...(((.((((....))))....-)))....((.(((..........))).)).(.((....)-).)................(.(((....((((.....))).)))))..............((((((((((...-.-.-.....))))))).)))......(((-.(...........)).))........--.(--((((..-...-.-(.-((((.....((-....-)).--......-))))))))))..-.-..................(.-(.......(.-((...(((..(-.-...(-(---(---(--(---(-.(-..(--(-.-(-(----((.((-(..-..-.---.--)))-...))-)).-)--)-.-.-)-.-))-)))--)-..-.-(--(-(-(-(...-..---.(-..(((((-(-.-----.-.....-.)-)--))-))-..--).-..-...)-)-)))..((((((.((......-.((..((.......-)).-(((--...-.-.))-)......))......)).))..))))....-....(((((-((((((.-............-..))))))-))))).....)....(((((((..(.-..((((..(((.(((((.((...((........))......)).))))).))).......((....))...))-)).-.)..))).)))..))))...)).)....((((((....(...((((.........-))))...).))))))..........(-((.((.(((..-((((((((.-(.(---(--.---.-.-...-))-)))))))))..)))...-((....))-...)).....))).).).(((.--..-...((((....)))-)....)-))........(((-((.(((((((..((..(((((..-(((.-(-(((((....-..((........)).........-.(((((.(...-.(((((...........((.(.....)))........-...---)))))...((.(((..((.((((((....(((.(((((....)))..(.((......)))...)).))).....((((.((..((((..(((.--.-((--(-(--(-(--(--.-....)))-)-)-)-----)-.-..--)))..)))).))..(..-((-(((....-.))))).....)..)))).....))).)))....-.))))))).....).))-)))...-)).)))).))).(.(.((((.(.......(---(.-..-.-.----..(---(----(----.(-(((....)))).)))....))........).))))..)...(....(((((((........)))))))....)..)..))))).....((((((-(-(.......))))))-))......))...)))))))))).)).......................................-.....----...-.--.(-(((-(-((.-(--(-((--(-(-(((....))--))-)---))))-.)))-)-))--)
>MW471017 Chrysotila pseudoroscoffensis  
UUUAUUUGAUGGUACCUUACUACUUGGAUACCCGUAGUAAUUCUAGAGCUAAUACAUGCAGGAGUUC-G-UGCGCGG-U-UCGUCCGCG-CCGCGAUGUAUUUAUUAGAUAAGAGACC-AAC-C-C--G-C--C--U---------U--GU-G-CGGU-UG-CG-UGCCGAGUCAUAAUAACUGUUCGAAUCGCAUGGCUCUG--A-CG-CCGGCGAUGGUUCAUUCAAGUUUCUGCCCUAUCAGCUUUCGAUGGUAGGAUAGAGGCCU-ACCAU-GGCGUUAACGGGUAACGGGGAAUUAGGGUUCGAUU-CCGGAGAGGGAGCCUGAGAGAUGGCUACCACAUCCAAGG-AAGGCAGCAGGCGCGUAAAUUGCCCGAAUCCUGACACAGGGAGGUAGUGACAAGAAAUAACAAUACAGGGCCA-U-C-UU-GGUCUUGUACUUGGAAUGAGUA-CAAUUUACAUCUCUUCACGAGGAUCA--AU--UGGAGG-GCA-A-GU-CUGGUGCCAGC-AGCC-GCG--GUAAUU-CCAGCUCCAAUA-G-CGUAUAUUAAAGUUGUUGCA-GUUAAAACGC-UCGUAGUCGGA-U-UUCG-G---G---U--C---G--GUUGC--G-C-C-G----GUCUG-CCG-AU-G---G--GUA-UGCAC-UGG-C--G-G-A-G-U-CG-UCC--U-UU-C-U--U-C-C-GGAG-AC---CG-GGCCUCC-U-C-----U-UAGCU-GA-G--CG-GG-UU--CG-GG-AGAC-G-GAUCGUUUACUUUGAAAAAA-UCAGAGUGUUUCAA-GCA-GGC--AGC-U-CGC-UCUUGCAUGGAUUAGCAUGGGAUAAUGAAA-UAGGACUCU-GGUGCUA-UUUUGUUGGUUU-CGAACACC-GGAGUAAUGGUCAACAGGGACAGUCA-GGGGCACUCGUAUUCCGCCGAGAGAGGUGAAAUUCUCAGACCAGCGGAAGACGAACCACUGCGAAAGCAUUUG-CCA-GGGAUGUUUUCACUGAUCAAGAACGAAAGUUAGGGGAUCGAAGACGAUCAGAUAC-CGUCGUAGUCUUAACCAUAAACCAUG-CCGACUAGGGA-UUGGAGGCU-G-U-UCC--U---U-U-UGU-GA-CUCCUUCAGCACCUUUC-GGGAAACU-AAAGUCUUUGGGUUCCGGGGGG--AG-UAUGGUCGCAAGGC-UGAAAC-UUAAAGGAAUUGA-CGGAAGGGCACCACCAGGAGUGG-AGCC-U-GCGGCUUAA-UUUGACUCAACACGGGGAAACUU-ACCAGGUCCAG-ACAUUGUGAGGAUUGACAGAUUGAGAGCUCUUUCUUG-AUU---CGAUGGGUGGUGGUGCAUGGCCGUUCUUAGUUGGUGGAGUGAUUUGUCUGGUUAAUUCCGUUAACGAACGAGACCGCAGCCUGCUAAAUAGUU--U-CG--C-G--A-A--CA-C-UCC-GUU-G-G-C-----G-U-UGA-GCUUCUUAGAGGGACAA-CU-UGUCUUC-AACAAGUGGAAGUUUGCGGCAAUAACAGGUCUGU-GAUGCCCUUAGAUGUUC-UGGGCC-GCACGCGCGCUACACUGAUGCAUUCAGCGA---GU-CU---C--U-UCC---C----U----UG-GCCGAGAGGUCCGGGUAAUCUUGUGAACUUGCAUCGUGAUGGGGAUAGAUUAUUGCAAUUAUUAAUCUUCAACGAGGAAUUCCUAGUAAGCGCA-U-GUCAUCAGCGUGCG-UUGAUUACGUCCCUGCCCUUUGUACACACCGCCCGUCGCUCCUACCGAUUGAAUGAUCCGGUGAG-GCCCC----CGG-A--CU-GUG-G-CAA-C--G-UG--G-C-UGGUGUUCC--AG-C---CGCG-AUGC-C-GC--G
((....(((((.............((.....(..(((.....)))..)......))..........(-(-.......-.-.........-...))..(((.((((((.........((-(..-.-.--.-.--.--.---------.--..-.-....-..-..-))).......)))))).).).)...((((.((((....--.-.)-)))))))..)))))...))........(((....(((....((((((((.......)))-)))))-)))......)))...(((.((((....))))....-)))....((.(((..........))).)).(.((....)-).)................(.(((....((((.....))).)))))..............((((((((((...-.-.-..-..))))))).)))......(((-.(...........)).))........--.(--((((..-...-.-(.-((((.....((-....-)).--......-))))))))))..-.-..................(.-(.......(.-((...(((..(-.-...(-(---(---.--(---(--((..(--(-.-(-(----((.((-(..-..-.---.--)))-...))-)).-)--)-.-.-)-)-))-.))--)-..-.-(--(-(-(-(...-..---.(-(.(((((-(-.-----.-.....-.)-)--))-))-.)--).-..-...)-)-)))..((((((.((......-.((..((.......-)).-(((--...-.-.))-)......))......)).))..))))....-....(((((-((((((.-............-..))))))-))))).....)....(((((((..(.-..((((..(((.(((((.((...((........))......)).))))).))).......((....))...))-)).-.)..))).)))..))))...)).)....((((((....(...((((.........-))))...).))))))..........(-((.((.(((..-(((((((..-(-.-..(--.---.-.-...-).-).)))))))..)))...-((....))-...)).....))).).).(((.--..-...((((....)))-)....)-))........(((-((.(((((((..((..(((((..-(((.-(-(((((....-..((........)).........-.(((((.(...-.(((((...........((.(.....)))........-...---)))))...((.(((..((.((((((....(((.(((((....)))..(.((......)))...)).))).....((((.((..((((..(((.--.-((--(-(--(-(--(.-.-...-)))-)-)-)-----)-.-...-)))..)))).))..(..-((-(((....-.))))).....)..)))).....))).)))....-.))))))).....).))-)))...-)).)))).))).(.(.((((.(.......(---(.-..---.--(-...---(----(----.(-(((....)))).)))....))........).))))..)...(....(((((((........)))))))....)..)..))))).....((((((-(-(.......))))))-))......))...)))))))))).)).......................................-.....----...-.--.(-(((-(-((.-(--(-((--(-(-(((....))--))-)---))))-.)))-)-))--)
>AM490998 Ruttnera lamellosa 
UUUAUUUGAUGGUACCUUGCUACUUGGAUAACCGUAGUAAUUCUAGAGCUAAUACAUGCAGGAGUUC-C-----CGA-C-UU-C--G-G-AAGGGAUGUAUUUAUUAGAUAAGAAACC-AAA-C-C--G-G--A--A---------A-----C--GGU-UG-UG-UGCUGAGUCAUAAUAACUGCUCGAAUCGCACGGCUCU---A-CG-CUGGCGAUGGUUCAUUCAAAUUUCUGCCCUAUCAGCUUUCGAUGGUAGGAUAGAGGCCU-ACCAU-GGCGUUAACGGGUAACGGAGAAUUAGGGUUCGAUU-CCGGAGAGGGAGCCUGAGAAAUGGCUACCACAUCCAAGG-AAGGCAGCAGGCGCGUAAAUUGCCCGAAUCCUGACACAGGGAGGUAGUGACAAGAAAUAACAAUACAGGGCUC-U-U-CG-AGUCUUGUAAUUGGAAUGAGUA-CAAUUUACAUCUCUUCACGAGGAUCA--AU--UGGAGG-GCA-A-GU-CUGGUGCCAGC-AGCC-GCG--GUAAUU-CCAGCUCCAAUA-G-CGUAUAUUAAAGUUGUUGCA-GUUAAAACGC-UCGUAGUCGGA-U-UUCG-G---G---G--C---G-GG-C-C-CG-C-C-G----GUCUG-CCG-AU-G---G--GUA-CGCAC-UGG-C--G-G-G-C-G-CG-CCC--U-UC-C-U--C-C-C-GGAG-AC---GG-CCGCUAC-U-C-----U-UAACU-GA-G--CG-GU-GG--CC-GG-AGAC-G-GGAUAUUUACUUUGAAAAAA-UCAGAGUGUUUCAA-GCA-GGC--AG--U-CGC-UCUUGCAUGGAUUAGCAUGGGAUAAUGAAA-UAGGACUCU-GGUGCUA-UUUUGUUGGUUU-CGAGCACC-GGAGUAAUGAUUAACAGGGACAGUCA-GGGGCACUCGUAUUCCGCCGAGAGAGGUGAAAUUCUCAGACCAGCGGAAGACGAACCACUGCGAAAGCAUUUG-CCA-GGGAUGUUUUCACUGAUCAAGAACGAAAGUUAGGGGAUCGAAGACGAUCAGAUAC-CGUCGUAGUCUUAACCAUAAACCAUG-CCGACUAGGGA-UUGGAGGAU-G-U---U--CCA-U-U-UGU-GA-CUCCUUCAGCACCUUUC-GGGAAACU-AAAGUCUUUGGGUUCCGGGGGG--AG-UAUGGUCGCAAGGC-UGAAAC-UUAAAGGAAUUGA-CGGAAGGGCACCACCAGGAGUGG-AGCC-U-GCGGCUUAA-UUUGACUCAACACGGGGAAACUU-ACCAGGUCCAG-ACAUUGUGAGGAUUGACAGAUUGAGAGCUCUUUCUUG-AUU---CGAUGGGUGGUGGUGCAUGGCCGUUCUUAGUUGGUGGAGUGAUUUGUCUGGUUAAUUCCGUUAACGAACGAGACCGCAGCCUGCUAAAUAGCG--UGC---C-G--A-A--CC-C-CUU-GUU-G-G-G-----C-G-GC--GCUUCUUAGAGGGACAA-CU-UGUCUUC-AACAAGUGGAAGUUCGCGGCAAUAACAGGUCUGU-GAUGCCCUUAGAUGUUC-UGGGCC-GCACGCGCGCUACACUGAUGCACUCAGCGA---GU-CU---A------U---CACC-U----UG-ACCGAGAGGUCCGGGUAAUCUUUUGAAAUUGCAUCGUGAUGGGGAUAGAUUAUUGCAACUAUUAAUCUUCAACGAGGAAUUCCUAGUAAGCGUG-U-GUCAUCAGCGCACG-UUGAUUACGUCCCUGCCCUUUGUACACACCGCCCGUCGCUCCUACCGAUUGAAUGAUCCGGUGAG-GCCCC----CGG-A--CU-GCG-G-CUC-C--GUC---G-C-UGGUUCUCC--AG-C---UUUG-GGGU-C-GC--G
((....(((((.............((.....(..(((.....)))..)......))..........(-(-----...-.-..-.--.-.-...))..(((.((((((........(((-(..-.-.--.-.--.--.---------.-----.--...-..-..-))))......)))))).).).)...((((.((((...---.-.)-)))))))..)))))...))........(((....(((....((((((((.......)))-)))))-)))......)))...(((.((((....))))....-)))....((.(((..........))).)).(.((....)-).)................(.(((....((((.....))).)))))..............((((((((((...-.-.-..-..))))))).)))......(((-.(...........)).))........--.(--((((..-...-.-(.-((((.....((-....-)).--......-))))))))))..-.-..................(.-(.......(.-((...(((..(-.-...(-(---(---(--(---(-.(-.-(-((-.-(-(----((.((-(..-..-.---.--)))-...))-)).-)--)-)-.-)-.-))-)))--)-..-.-(--(-(-(-(...-..---.(-(.(((((-(-.-----.-.....-.)-)--))-))-.)--).-..-...)-)-)))..((((((.((......-.((..((.......-)).-(((--..--.-.))-)......))......)).))..))))....-....(((((-((((((.-............-..))))))-))))).....)....(((((((..(.-..((((..(((.(((((.((...((........))......)).))))).))).......((....))...))-)).-.)..))).)))..))))...)).)....((((((....(...((((.........-))))...).))))))..........(-((.((.(((..-((((((((.-(-(---(--...-.-.-...-))-)))))))))..)))...-((....))-...)).....))).).).(((.--..-...((((....)))-)....)-))........(((-((.(((((((..((..(((((..-(((.-(-(((((....-..((........)).........-.(((((.(...-.(((((...........((.(.....)))........-...---)))))...((.(((..((.((((((....(((.(((((....)))..(.((......)))...)).))).....(((..((..((((..(((.--...---(-(--(-(--(.-.-...-)))-)-)-.-----.-.-..--)))..)))).))..(..-((-(((....-.))))).....)...))).....))).)))....-.))))))).....).))-)))...-)).)))).))).(.(.((((.(.......(---(.-..---.------(---(...-.----.(-(((....))))..))....))........).))))..)...(....(((((((........)))))))....)..)..))))).....((((((-(-(.......))))))-))......))...)))))))))).)).......................................-.....----...-.--.(-(((-(-((.-(--(.(---(-(-(((....))--))-)---).))-.)))-)-))--)
>JF714242 Diacronema ennorea 
UUUAUUUGAUGGUACCUUACUACUUGGAUACCCGUAGUAAUUCUAGAGCUAAUACAUGCAGGCAGUC-C-----CGA-CUUU-U--G-G-A-GGGAUGUAUUUAUUAGAUUUGAAACC-GAC-U-C--GGG-CU--U---------G--C--C-CGGU-UG-UG-UGCUGAGUCAUACUAACUUUUCGAAUCGCAUGGC-UU---G-CG-CCGGCGAUGGUUCAUUCAAAUUUCUGCCCUAUCAGCUUUCGAUGGUAGGAUAGAGGCCU-ACCAU-GGCGUUAACGGGUAACGGAGAAUUAGGGUUCGAUU-CCGGAGAGGGAGCCUGAGAGACGGCUACCACAUCCAAGG-AAGGCAGCAGGCGCGCAAAUUACCC-AAUCCUGACACAGGGAGGUAGUGACAAGAAAUAACAAUACAGGGCUC-U-U-CG-AGUCUUGUAAUUGGAAUGAGUA-CAAUUUAAAUCCCUUAACGAGGAUCC--AU--UGGAGG-GCA-A-GU-CUGGUGCCAGC-AGCC-GCG--GUAAUU-CCAGCUCCAAUA-G-CGUAUAUUAAAGUUGUUGCA-GUUAAAAAGC-UCGUAGUCGGA-U-UUCG-G---G---U--C---G-AU-C-U--GUC-C-G----GUCUG-CCG-UU-G---G--GUA-UGCAC-UGG-U--U-G-G-G-U-CG-GUC--U-UU-U-C--G-CGU-GAGG-CC-U-U---GUGCGU-C-G-----U-UCAUUCGGCG--UG-CU-U----G-GU-GCUC-U-GCACGUUUACUUUGAGAAAA-UCAGAGUGUUCAAA-GCA-GGC--CU--U-UGC-CAUUGUAUGUGUUAGCAUGGGAUAAUGGAA-UAGGACCUU-GGUGCUA-UUUUGUUGGUUU-CGAACGCC-GAGGUAAUGAUUAAUAGGGACAGUCA-GGGGCACUCGUAUUCCGUAGAGAGAGGUGAAAUUCUUAGACCCACGGAAGACGCACUACUGCGAAAGCAUUUG-CCA-GGGAUGUUUUCACUGAUCAAGAACGAAAGUUAGGGGAUCGAAGAUGAUCAGAUAC-CGUCGUAGUCUUAACCAUAAACCAUG-CCGACCAGGGA-UUGGUGG-CAG-U---C--A---U-U-U-U-GA-CUCCAUCAGCACCUUUC-GAGAAAUC-AGAGUCUUUGGGUUCCGGGGGG--AG-UAUGGUCGCAAGGC-UGAAAC-UUAAAGGAAUUGA-CGGAAGGGCACCACCAGGCGUGG-AGCC-U-GCGGCUUAA-UUUGACUCAACACGGGGAAACUU-ACCAGGUCCAG-ACAUUGUGAGGAUUGACAGAUUGAGAGCUCUUUCUUG-AUU---CAAUGGGUGGUGGUGCAUGGCCGUUCUUAGUUGGUGGAGUGAUUUGUCUGGUUAAUUCCGUUAACGAACGAGACCUUAACCUGCUAAAUAG-U-CC--G-U--CC-A-AC-CA-C-UGU-GUU-GCG-U-------CGUUG-GCUUCUUAGAGGGACUA-UC-GGUAUCC-AACCGAUGGAAGUUUGAGGCAAUAACAGGUCUGU-GAUGCCCUUAGAUGUUC-UGGGCC-GCACGCGCGCUACACUGACGCAUUCAUCGA---GU-UC---U----U-----C----C----UGCAUCGAGAGGUGUGGGCAAUCUGUUGAACCUGCGUCGUGAUGGGGAUAGAUUAUUGCAAUUAUUAAUCUCCAACGAGGAAUGCCUAGUAAGCGUG-A-GUCAUCAGCUCGCG-UUGAUUACGUCCCUGCCCUUUGUACACACCGCCCGUCGCUCCUACCGAUUGGAUGGUCCGGUGAG-GUUUU----CGG-A--CU-G-GCG-CAA-C--GUUC--G-A-GG-UUCGCC--UU-GAU-UGAU-GCGC----C--G
((....(((((.............((.....(..(((.....)))..)......))..........(-(-----...-....-.--.-.-.-.))..(((.(((.((........(((-(..-(-.--...-..--.---------)--.--.-....-..-..-))))......)).))).).).)...((((.(((.-..---.-..-)))))))..)))))...))........(((....(((....((((((((.......)))-)))))-)))......)))...(((.((((....))))....-)))....((.(((..........))).)).(.((....)-).)................(.(((.-..((((.....))).)))))..............((((((((((...-.-.-..-..))))))).)))......(((-.(...........)).))........--.(--((((..-...-.-(.-((((.....((-....-)).--......-))))))))))..-.-..................(.-(.......(.-((...(((..(-.-...(-(---(---(--(---(-((-.-(--(..-(-(----((.((-(..-..-.---.--)))-...))-)).-.--)-)-.-)-)-))-)))--)-..-.-(--(-((.-(...-..-.-.---.(((((-(-.-----.-......))))--))-..-.----.-..-..).-)-)))..((((((.((......-.((..((.......-)).-(((--..--.-.))-)......))......)).))..))))....-....(((((-((((((.-............-..))))))-))))).....)....(((((((..(.-..((((..(((.(((((.((...((........))......)).))))).))).......((....))...))-)).-.)..))).)))..))))...)).)....((((((....(...((((.........-))))...).))))))..........(-((.((.(((..-(((((((-..(-(---.--.---.-.-.-.-).-).)))))))..)))...-((....))-...)).....))).).).(((.--..-...((((....)))-)....)-))........(((-((.(((((((..((..(((((..-(((.-(-(((((....-..((........)).........-.(((((.(...-.(((((...........((.(.....)))........-...---)))))...((.(((..((.((((((....(((.(((((....)))..(.((......)))...)).))).....((((.((..((((..((-.-..--.-.--((-(-..-(.-.-.).-.))-)..-.-------.....-.))..)))).))..(..-((-(((....-.))))).....)..)))).....))).)))....-.))))))).....).))-)))...-)).)))).))).(.(.((((.(.......(---(.-..---.----(-----(----(----...(((....)))..)))....))........).))))..)...(....(((((((........)))))))....)..)..))))).....((((((-(-(.......))))))-))......))...)))))))))).)).......................................-.....----...-.--.(-(-(((-((.-(--(.((--(-(-((-....))--))-)).-)).)-))))----)--)
>MN927488 Phaeocystis globosa       
UUUCUUUGAUGGUACCUUGCUACUUGGAUACCCGUAGUAAUUCUAGAGCUAAUACAUGCAGGAAUGC-C-----CGA-C-UU-C--G-G-AAGGGCUGUAUUUAUUAGAUAAGAAACC--UU-CUC--G-G-GU--U---------C--GC-C-CGGU-UG-UG-UGCUGAGUCAUAAUAACUGCUCGAAUCGCACGGCUCU---A-CG-CCGGCGAUGGUUCAUUCAAAUUUCUGCCCUAUCAGCUUUCGAUGGUAGGAUAGAGGCCU-ACCAU-GGCGUUAACGGGUAACGGAGAAUUAGGGUUCGAUU-CCGGAGAGGGAGCCUGAGAGAUGGCUACCACAUCCAAGG-AAGGCAGCAGGCGCGUAAAUUGCCCGAAUCCUGACACAGGGAGGUAGUGACAAGAAAUAACAAUACAGGGCUACU-U-CU-AGUCUUGUAAUUGGAAUGAGUA-CAACUUACAUCUCUUCACGAGGAUCA--AU--UGGAGG-GCA-A-GU-CUGGUGCCAGC-AGCC-GCG--GUAAUU-CCAGCUCCAAAA-G-CGUAUAUUAAAGUUGUUGCA-GUUAAAACGC-UCGUAGUCGGG-U-UUCG-G---G---U--C---G-GG-C-C--GAG-C-G----GUCUG-CCG-AU-G---G--GUA-UGCAC-UGU-U--U-G-G-C-G-CG-GCC--U-UC-U-U--U-C-C-GGAG-AC---CG-CGGCUAC-U-C-----U-UAACU-GA-G--CG-GG-CG--UG-GG-AGAC-G-GAUCGUUUACUUUGAAAAAA-UCAGAGUGUUUCAA-GCA-GGC--AGC-U-CGC-UCUUGCAUGGUACAGCAUGGGAUGAUUGAA-UAGGACUCC-GGUGCUA-UUUUGUUGGUUU-CGAACACCAGGAGUAAUGAUUAACAGGGACAGUCA-GGGGCACUCGUAUUCCGUCGAGAGAGGUGAAAUUCUCAGACCAAUGGAAGACGAACCACUGCGAAAGCAUUUG-CCA-GGGAUGUUUUCACUGAUCAAGAACGAAAGUUAGGGGAUCGAAGACGAUCAGAUAC-CGUCGUAGUCUUAACCAUAAACCAUG-CCGACUAGGGA-UUGGAGGGU-G-U---U--C-G-U-U-U-C-GA-CCUCUUCAGCACCUUAC-GGGAAACU-AAAGUCUUUGGGUUCCGGGGGG--AG-UAUGGUCGCAAGGC-UGAAAC-UUAAAGGAAUUGA-CGGAAGGGCACCACCAGGAGUGG-AGCC-U-GCGGCUUAA-UUUGACUCAACACGGGGAAACUU-ACCAGGUCCAG-ACAUUGUUAGGAUUGACAGAUUGAGAGCUCUUUCUUG-AUU---CGAUGGGUGGUGGUGCAUGGCCGUUCUUAGUUGGUGGAGUGAUUUGUCUGGUUAAUUCCGAUAACGAACGAGACCGUAGCCUGCUAAAUAGUC--C-CG--C-G--A-A--CU-U-CUU-GUU-G-G-C-----G-G-CCG-ACUUCUUAGAGGGACAA-CU-UGUGACC-AACAAGUGGAAGUUUGCGGCAAUAACAGGUCUGU-GAUGCCCUUAGAUGUUC-UGGGCC-GCACGCGCGCUACACUGAAGCACUCAACGA---GU-CC---A------C---C----U----CG-ACCGACAGGUCUGGGAAACCUUUUGAAAUUGCUUCGUGAUGGGGAUAGAUUAUUGCAACUAUUAAUCUUCAACGAGGAAUUCCUAGUAAGCGCA-U-GUCAUCAGCGUGCG-UUGAUUACGUCCCUGCCCUUUGUACACACCGCCCGUCGCUCCUACCGAUUGAAUGAUCCGGUGAG-GCCCC----CGG-A--CU-GGG-G-CGA-C--G-CA--U-U-CGGUUCGCC--GG-A---CGCG-ACGC-U-CC--G
((....(((((.............((.....(..(((.....)))..)......))..........(-(-----...-.-..-.--.-.-...))..(((.((((((........(((--..-.(.--.-.-..--.---------.--).-.-....-..-..-.)))......)))))).).).)...((((.((((...---.-.)-)))))))..)))))...))........(((....(((....((((((((.......)))-)))))-)))......)))...(((.((((....))))....-)))....((.(((..........))).)).(.((....)-).)................(.(((....((((.....))).)))))..............((((((((((.....-.-..-..))))))).)))......(((-.(...........)).))........--.(--((((..-...-.-(.-((((.....((-....-)).--......-))))))))))..-.-..................(.-(.......(.-((...(((..(-.-...(-(---(---(--(---(-.(-.-(--((.-(-(----((.((-(..-..-.---.--)))-...))-)).-)--)-)-.-)-.-))-)))--)-..-.-(--(-(-(-(...-..---.(-(..((((-(-.-----.-.....-.)-)--))-).-.)--).-..-...)-)-)))..((((((.((......-.((..((.......-)).-(((--...-.-.))-)......))......)).))..))))....-....(((((-((((((.-............-..)))))).))))).....)....(((((((..(.-..((((..(((.(((((.((...((........))......)).))))).))).......((....))...))-)).-.)..))).)))..))))...)).)....((((((....(...((((.........-))))...).))))))..........(-((.((.(((..-((((((((.-(-(---(--.-.-.-.-.-.-))-)))))))))..)))...-((....))-...)).....))).).).(((.--..-...((((....)))-)....)-))........(((-((.(((((((..((..(((((..-(((.-(-(((((....-..((........)).........-.(((((.(...-.(((((...........((.(.....)))........-...---)))))...((.(((..((.((((((....(((.(((((....)))..(.((......)))...)).))).....((((.((..((((..(((.--.-((--(-(--(-(--(.-.-...-)))-)-)-)-----)-.-...-)))..)))).))..(..-((-(((....-.))))).....)..)))).....))).)))....-.))))))).....).))-)))...-)).)))).))).(.(.((((.(.......(---(.-..---.------(---(----(----.(-(((....)))).)))....))........).))))..)...(....(((((((........)))))))....)..)..))))).....((((((-(-(.......))))))-))......))...)))))))))).)).......................................-.....----...-.--.(-(((-(-((.-(--(-((--(-(-(((....))--))-)---))))-.)))-)-))--)
>X77478 Phaeocystis antarctica 
UUUCUUUGAUGGUACCUCGCUACUUGGAUACCCGUAGUAAUUCUAGAGCUAAUACAUGCAGGACUGC-C-----CGA-C-UU-C--G-G-AAGGGCUGUAUUUAUUAGAUAAGAAACC--AU-CUC--G-G-GU--C---------C--GC-C-CGGU-UG-UG-UGCUGAGUCAUAAUAACUGCUCGAAUCGCACGGCUCU---A-CG-CCGGCGAUGGUUCAUUCAAAUUUCUGCCCUAUCAGCUUUCGAUGGUAGGAUAGAUGCCU-ACCAU-GGCGUUAACGGGUAACGGAGAAUUAGGGUUCGAUU-CCGGAGAGGGAGCCUGAGAAAUGGCUACCACAUCCAAGG-AAGGCAGCAGGCGCGUAAAUUGCCCGAAUCCUGACACAGGGAGGUAGUGACAAGAAAUAACAAUACAGGGCUACU-U-CU-AGUCUUGUAAUUGGAAUGAGUA-CAACUUACAUCUCUUCACGAGGAUCA--AU--UGGAGG-GCA-A-GU-CUGGUGCCAGC-AGCC-GCG--GUAAUU-CCAGCUCCAAUA-G-CGUAUAUUAAAGUUGUUGCA-GUUAAAAAGC-UCGUAGUCGGA-U-UUCG-G---G---U--C---G-GG-C-C--GAG-C-G----GUCUG-CCG-AU-G---G--GUA-UGCAC-UGU-U--U-G-G-C-G-CG-GCC--U-UC-U-U--U-C-C-GGAG-AC---CG-CGGCUAC-U-C-----U-UAACU-GA-G--CG-GG-CG--UG-GG-AGAC-G-GAUCGUUUACUUUGAAAAAA-UCAGAGUGUUUCAA-GCA-GGC--AGC-U-CGC-UCUUGCAUGGAUUAGCAUGGGAUAAUUGAA-UAGGACUCU-GGUGCUA-UUUUGUUGGUUU-CGAACACCGGGAGUAAUGAUUAACAGGGACAGUCA-GGGGCACUCGUAUUCCGUCGAGAGAGGUGAAAUUCUCAGACCAAUGGAAGACGAACCACUGCGAAAGCAUUUG-CCA-GGGAUGNUUUCACUGAUCAAGAACGAAAGUUAGGGGAUCGAAGACGAUCAGAUAC-CGUCGUAGUCUUAACCAUAAACCAUG-CCGACUAGGGA-UUGAAGGGU-G-U---U--C-G-U-U-U-C-GA-CCUCUUCAGCACCUUAC-GGGAAACU-AAAGUCUUUGGGUUCCGGGGGG--AG-UAUGGUCGCAAGGC-UGAAAC-UUAAAGGAAUUGA-CGGAAGGGCACCACCAGGAGUGG-AGCC-U-GCGGCUUAA-UUUGACUCAACACGGGGAAACUU-ACCUGGUCCAG-ACAUUGUUAGGAUUGACAGAUUGAGAGCUCUUUCUUG-AUU---CGAUGGGUGGUGGUGCAUGGCCGUUCUUAGUUGGUGGAGUGAUUUGUCUGGUUAAUUCCGUUAACGAACGAGACCGUAGCCUGCUAAAUAGUU--C-CG--C-G--A-A--CU-U-CUU-GUU-G-G-C-----G-G-UCG-ACUUCUUAGAGGGACAA-CU-UGUGACC-AACAAGUGGAAGUUUGCGGCAAUAACAGGUCUGU-GAUGCCCUUAGAUGUUC-UGGGCC-GCACGCGCGCUACACUGAAGCACUCAACGA---GU-CC---A------C---C----U----CG-ACCGACAGGUCUGGGAAACCUUUUGAAAUUGCUUCGUGAUGGGGAUAGAUUAUUGCAACUAUUAAUCUUCAACGAGGAAUUCCUAGUAAGCGCA-U-GUCAUCAGCGUGCG-UUGAUUACGUCCCUGCCCUUUGUACACACCGCCCGUCGCUCCUACCGAUUGAAUGAUCCGGUGAG-GCCCC----CGG-A--CU-GGG-G-CGA-C--G-CA--U-U-CGGUUCGCC--GG-A---CGCG-ACGC-U-CC--G
((....(((((.............((.....(..(((.....)))..)......))..........(-(-----...-.-..-.--.-.-...))..(((.((((((........(((--(.-...--.-.-..--.---------.--..-.-....-..-..-))))......)))))).).).)...((((.((((...---.-.)-)))))))..)))))...))........(((....(((....((((((((.......)))-)))))-)))......)))...(((.((((....))))....-)))....((.(((..........))).)).(.((....)-).)................(.(((....((((.....))).)))))..............((((((((((.....-.-..-..))))))).)))......(((-.(...........)).))........--.(--((((..-...-.-(.-((((.....((-....-)).--......-))))))))))..-.-..................(.-(.......(.-((...(((..(-.-...(-(---(---(--(---(-.(-.-(--((.-(-(----((.((-(..-..-.---.--)))-...))-)).-)--)-)-.-)-.-))-)))--)-..-.-(--(-(-(-(...-..---.(-(..((((-(-.-----.-.....-.)-)--))-).-.)--).-..-...)-)-)))..((((((.((......-.((..((.......-)).-(((--...-.-.))-)......))......)).))..))))....-....(((((-((((((.-............-..)))))).))))).....)....((((.((..(.-..((((..(((.(((((.((...((........))......)).))))).))).......((....))...))-)).-.)..))..)))..))))...)).)....((((((....(...((((.........-))))...).))))))..........(-((.((.(((..-((((((((.-(-(---(--.-.-.-.-.-.-))-)))))))))..)))...-((....))-...)).....))).).).(((.--..-...((((....)))-)....)-))........(((-((.(((((((..((..(((((..-(((.-(-(((((....-..((........)).........-.((.((.(...-.(((((...........((.(.....)))........-...---)))))...((.(((..((.((((((....(((.(((((....)))..(.((......)))...)).))).....((((.((..((((..(((.--.-((--(-(--(-(--(.-.-...-)))-)-)-)-----)-.-...-)))..)))).))..(..-((-(((....-.))))).....)..)))).....))).)))....-.))))))).....).))-.))...-)).)))).))).(.(.((((.(.......(---(.-..---.------(---(----(----.(-(((....)))).)))....))........).))))..)...(....(((((((........)))))))....)..)..))))).....((((((-(-(.......))))))-))......))...)))))))))).)).......................................-.....----...-.--.(-(((-(-((.-(--(-((--(-(-(((....))--))-)---))))-.)))-)-))--)
>AF106048 Exanthemachrysis gayraliae 
UUUAUUUGAUGGUACCUUACUACAUGGAUAACCGUAGUAAUUCUAGAGCUAAUACAUGCAGGAAUUC-C-----CGA-C-UU-U--U-G-AAGGGAUGUAUUUAUUAGAUUAGAAACC-GAC-C-CG-G-G--C--A---------A-----C-CGGU-UG-CG-UGCUGAGUCAUACUAACUUUUCGAAUCGCAUGGCCUU---G-CG-CCGGCGAUGGUUCAUUCAAAUUUCUGCCCUAUCAGCUUUCGAUGGUAGGAUAGAGGCCU-ACCAU-GGCGUUAACGGGUAACGGAGAAUUAGGGUUCGAUU-CCGGAGAGGGAGCCUGAGAGACGGCUACCACAUCCAAGG-AAGGCAGCAGGCGCGCAAAUUACCC-AAUCCUGACACAGGGAGGUAGUGACAAGAAAUAACAAUACAGGGCUC-U-U-UG-AGUCUUGUAAUUGGAAUGAGUA-CAAUUUAAAUCCCUUAACGAGGAUCC--AU--UGGAGG-GCA-A-GU-CUGGUGCCAGC-AGCC-GCG--GUAAUU-CCAGCUCCAAUA-G-CGUAUAUUAAAGUUGUUGCA-GUUAAAAAGC-UCGUAGUCGGA-U-UUCG-G---G---C------GUUG-G-C--U-UCC-G----GUCUG-CCU-CA-C---G--GUA-CGCAC-UGG-C-GG-U-C-G-U-CG-CCU--U-UC-C-U--G-C-C-GCAG-G----CC-GC--C---C-------U-U--C-----G---G-GG-U----G-GU-UCUC-G-GCUCGUUUACUUUGAGGAAA-UCAGAGUGUUCAAA-GCA-GGC--CU--U-UGC-CAUUGUAUGUGUUAGCAUGGGAUAAUGGAA-UAGGACUUU-GGUGCUA-UUUUGUUGGUUU--GAUCACC-GAGGUAAUGAUUAAUAGGGAUAGUCA-GGGGCACUCGUAUUCCGUAGAGAGAGGUGAAAUUCUUAGACCCACGGAAGACGAACUACUGCGAAAGCAUUUG-CCA-GGGAUGUUUUCACUGAUCAAGAACGAAAGUUAGGGGAUCGAAGAUGAUCAGAUAC-CGUCGUAGUCUUAACCAUAAACCAUG-CCGACCAGGGA-UUGGUGGGU-G-U-----CG---U-U-U-C-GA-CCCCAUCAGCACCUUUC-GAGAAAUC-AGAGUCUUUGGGUUCCGGGGGG--AG-UAUGGUCGCAAGGC-UGAAAC-UUAAAGGAAUUGA-CGGAAGGGCACCACCAGGCGUGG-AGCC-U-GCGGCUUAA-UUUGACUCAACACGGGGAAACUU-ACCAGGUCCAG-ACAUUGUGAGGAUUGACAGAUUGAGAGCUCUUUCUUG-AUU---CAAUGGGUGGUGGUGCAUGGCCGUUCUUAGUUGGUGGAGUGAUUUGUCUGGUUAAUUCCGUUAACGAACGAGACCUUAACCUGCUAAAUAGCA--C--G-CC-G--A-AC-CU-U-GG--GUUUG-G-U-----U-G---G-GCUUCUUAGAGGGACUG-UC-GGUAUCU-AAUCGACGGAAGUUUGAGGCAAUAACAGGUCUGU-GAUGCCCUUAGAUGUUC-UGGGCC-GCACGCGCGCUACACUGACGCAUUCAGCGA---GU-UU---U----U-----C----C----UGCAUCGAAAGGUGUGGGUAAUCUUUUGAACCUGCGUCGUGAUGGGGAUAGAUUAUUGCAAUUAUUAAUCUUCAACGAGGAAUGCCUAGUAAGCGUG-A-GUCAUCAGCUCGCG-UUGAUUACGUCCCUGCCCUUUGUACACACCGCCCGUCGCUCCUACCGAUUGGAUGGUCCGGUGAG-GUUUU----CGG-A--UU-G-GCG-CAA-C--G-CA--G-C-GG-UUCGCC--GC-C-G-CGAU-GCGC----C--G
((....(((((.............((.....(..(((.....)))..)......))..........(-(-----...-.-..-.--.-.-...))..(((.(((.((........(((-(..-.-..-.-.--.--.---------.-----.-....-..-..-))))......)).))).).).)...((((.((((...---.-.)-)))))))..)))))...))........(((....(((....((((((((.......)))-)))))-)))......)))...(((.((((....))))....-)))....((.(((..........))).)).(.((....)-).)................(.(((.-..((((.....))).)))))..............((((((((((...-.-.-..-..))))))).)))......(((-.(...........)).))........--.(--((((..-...-.-(.-((((.....((-....-)).--......-))))))))))..-.-..................(.-(.......(.-((...(((..(-.-...(-(---(---.------..((-.-(--(-..(-(----((.((-(..-..-.---.--)))-...))-)).-.-))-.-)-)-.-..-.))--)-..-.-(--(-(-(-(...-.----..-..--(---(-------.-.--.-----)---)-..-.----.-..-...)-)-)))..((((((.((......-.((..((.......-)).-(((--..--.-.))-)......))......)).))..))))....-....(((((-((((((.-............--.))))))-))))).....)....(((((((..(.-..((((..(((.(((((.((...((........))......)).))))).))).......((....))...))-)).-.)..))).)))..))))...)).)....((((((....(...((((.........-))))...).))))))..........(-((.((.(((..-((((((((.-(-(-----..---.-.-.-.-).-)))))))))..)))...-((....))-...)).....))).).).(((.--..-...((((....)))-)....)-))........(((-((.(((((((..((..(((((..-(((.-(-(((((....-..((........)).........-.(((((.(...-.(((((...........((.(.....)))........-...---)))))...((.(((..((.((((((....(((.(((((....)))..(.((......)))...)).))).....((((.((..((((..(((.--.--.-.(-(--(-((-(.-.-.)--)))))-.-.-----.-.---.-)))..)))).))..(..-((-(((....-.))))).....)..)))).....))).)))....-.))))))).....).))-)))...-)).)))).))).(.(.((((.(.......(---(.-..---.----(-----(----(----...(((....)))..)))....))........).))))..)...(....(((((((........)))))))....)..)..))))).....((((((-(-(.......))))))-))......))...)))))))))).)).......................................-.....----...-.--.(-(-(((-((.-(--(-((--(-(-((-....))--))-)-)-)).)-))))----)--)
>OQ799058 Ochrosphaera neapolitana       
UUUAUUUGAUGGUACCUUACUACUUGGAUACCCGUAGUAAUUCUAGAGCUAAUACAUGCAGGAAUUC-C-----CGA-C-UU-UU-G-G-A-GGGAUGUAUUUAUUAGAUAAGAAACC-AAU-C-C--G-C--U--U---------C--G--G-CGGU-UG-CG-UGCCGAGUCAUAAUAACUGUUCGAAUCGCAUGGCUUU---A-CG-CCGGCGAUGGUUCAUUCAAAUUUCUGCCCUAUCAGCUUUCGAUGGUAGGAUAGAGGCCU-ACCAU-GGCGUUUACGGGUAACGGAGAAUUAGGGUUCGAUU-CCGGAGAGGGAGCCUGAGAAAUGGCUACCACAUCCAAGG-AAGGCAGCAGGCGCGUAAAUUGCCCGAAUCCUGACACAGGGAGGUAGUGACAAGAAAUAACAAUACAGGGCCA-U-C-UU-GGUCUUGUAAUUGGAAUGAGUA-CAAUUUACAUCUCUUCACGAGGAUCA--AU--UGGAGG-GCA-A-GU-CUGGUGCCAGC-AGCC-GCG--GUAAUU-CCAGCUCCAAUA-G-CUUAUAUUAAAGUUGUUGCA-GUUAAAACGC-UCGUAGUCGGA-U-UUCG-G---G---G--C---G-GG-C-C-UG-C-C-G----GUCUG-CCG-AU-C---G--GUA-CGCAC-UGG-C--G-G-G-C-G-CG-UCC--U-UC-C-U--U-C-C-GGAG-AC---CG-CGCCUCC-U-C-----U-UAACU-GA-G--CG-GG-CG--UG-GG-AGAC-G-GAUCGUUUACUUUGAAAAAA-UCAGAGUGUUUCAA-GCA-GGC--AGC-U-CGC-UCUUGCAUGGAUUAGCAUGGGAUAAUGAAA-UAGGACUCU-GGUGCUA-UUUUGUUGGUUU-CGAACACC-GGAGUAAUGGUCAACAGGGACAGUCA-GGGGCACUCGUAUUCCGCCGAGAGAGGUGAAAUUCUCAGACCAGCGGAAGACGAACCACUGCGAAAGCAUUUG-CCA-GGGAUGUUUUCACUGAUCAAGAACGAAAGUUAGGGGAUCGAAGACGAUCAGAUAC-CGUCGUAGUCUUAACCAUAAACCAUG-CCGACUAGGGA-UUGGAGGUU-G-U-UCC--U---U-U-UGU-GA-CUCCUUCAGCACCUUUC-GGGAAACU-AAAGUCUUUGGGUUCCGGGGGG--AG-UAUGGUCGCAAGGC-UGAAAC-UUAAAGGAAUUGA-CGGAAGGGCACCACCAGGAGUGG-AGCC-U-GCGGCUUAA-UUUGACUCAACACGGGGAAACUU-ACCAGGUCCAG-ACAUUGUGAGGAUUGACAGAUUGAGAGCUCUUUCUUG-AUU---CGAUGGGUGGUGGUGCAUGGCCGUUCUUAGUUGGUGGAGUGAUUUGUCUGGUUGAUUCCGUUAACGAACGAGACCGCAGCCUGCUAAAUAGUU--C-CG--C-G--A-A--CA-C-UCC-GUU-G-G-C-----G-U-CCA-ACUUCUUAGAGGGACAA-CU-UGUCUUC-AACAAGUGGAAGUUUGCGGCAAUAACAGGUCUGU-GAUGCCCUUAGAUGUUC-UGGGCC-GCACGCGCGCUACACUGAUGCACUCAACGA---GU-CU---U--U---C---C----U----UG-GCCGAAAGGUCCGGGUAACCUUUUGAACUUGCAUCCUGAUGGGGAUAGAUUAUUGCAAUUAUUAAUCUUCAACGAGGAAUUCCUAGUAAGCGCA-U-GUCAUCAGCGUGCGUUUGAUUACGUCCCUGCCCUUUGUACACACCGCCCGUCGCUCCUACCGAUUGAAUGAUCCGGUGAG-GCCCC----CGG-A--CU-GUG-G-CAA-C--G-CA--G-C-UGGUUCUCC--AG-C---CGUG-AUGC-C-GC--G
((....(((((.............((.....(..(((.....)))..)......))..........(-(-----...-.-..-..-.-.-.-.))..(((.((((((.........((-(..-.-(--.-.--.--.---------.--)--.-....-..-..-))).......)))))).).).)...((((.((((...---.-.)-)))))))..)))))...))........(((....(((....((((((((.......)))-)))))-)))......)))...(((.((((....))))....-)))....((.(((..........))).)).(.((....)-).)................(.(((....((((.....))).)))))..............((((((((((...-.-.-..-..))))))).)))......(((-.(...........)).))........--.(--((((..-...-.-(.-((((.....((-....-)).--......-))))))))))..-.-..................(.-(.......(.-((...(((..(-.-...(-(---(---(--(---(-.(-.-(-((-.-(-(----((.((-(..-..-.---.--)))-...))-)).-)--)-)-.-)-.-))-)))--)-..-.-(--(-(-(-(...-..---.(-(.(((((-(-.-----.-.....-.)-)--))-))-.)--).-..-...)-)-)))..((((((.((......-.((..((.......-)).-(((--...-.-.))-)......))......)).))..))))....-....(((((-((((((.-............-..))))))-))))).....)....(((((((..(.-..((((..(((.(((((.((...((........))......)).))))).))).......((....))...))-)).-.)..))).)))..))))...)).)....((((((....(...((((.........-))))...).))))))..........(-((.((.(((..-(((((((..-(-.-..(--.---.-.-...-).-).)))))))..)))...-((....))-...)).....))).).).(((.--..-...((((....)))-)....)-))........(((-((.(((((((..((..(((((..-(((.-(-(((((....-..((........)).........-.(((((.(...-.(((((...........((.(.....)))........-...---)))))...((.(((..((.((((((....(((.(((((....)))..(.((......)))...)).))).....((((.((..((((..(((.--.-((--(-(--(-(--(.-.-...-)))-)-)-)-----)-.-...-)))..)))).))..(..-((-(((....-.))))).....)..)))).....))).)))....-.))))))).....).))-)))...-)).)))).))).(.(.((((.(.......(---(.-..---.--(---.---(----(----.(-(((....)))).)))....))........).))))..)...(....(((((((........)))))))....)..)..))))).....((((((-(-(.......)))))).))......))...)))))))))).)).......................................-.....----...-.--.(-(((-(-((.-(--(-((--(-(-(((....))--))-)---))))-.)))-)-))--)
>AM491004 Prymnesium nemamethecum 
UUUAUUUGAUGGUACCUUACUACUUGGAUAACCGUAGUAAUUCUAGAGCUAAUACAUGCAGGAAGUC-C-----CGA-C-UU-C--G-GAA-GGGAUGUAUUUAUUAGAUAAGAAACC-AAU-C-C--G-G--C--U---------U--G--C-CGGU-UG-CG-UGCUGAGUCACAAUAACUGCUCGAAUCGCAUGGCCUU---G-CG-CCGGCGAUGGUUCAUUCAAAUUUCUGCCCUAUCAGCUUUCGAUGGUAGGAUCGAGGCCU-ACCAU-GGCGUUAACGGGUAACGGAGAAUUAGGGUUCGAUU-CCGGAGAGGGAGCCUGAGAAAUGGCUACCACAUCCAAGG-AAGGCAGCAGGCGCGUAAAUUGCCCGAAUCCUGACACAGGGAGGUAGUGACAAGAAAUAACAAUACAGGGCUA-U-U-UU-AGUCUUGUAAUUGGAAUGAGUA-CAAUUUACAUCUCUUCACGAGGAUCA--AU--UGGAGG-GCA-A-GU-CUGGUGCCAGC-AGCC-GCG--GUAAUU-CCAGCUCCAAUA-G-CGUAUAUUAAAGUUGUUGCA-GUUAAAACGC-UCGUAGUCGGA-U-UUCG-G---G---G--C---G-GG-GCC--G-C-C-G----GUCUG-CCG-AU-G---G--GUA-UGCAC-UGG-C--G-G-G-C-G-CG-UCC--U-UC-C-U--U-C-C-GGAG-AC---UG-GCCCUAC-U-C-----U-UAACU-GA-G--CG-GG-GU--CG-GG-AAUC-G-GAUCGUUUACUUUGAAAAAA-UCAGAGUGUUUCAA-GCA-GGC--AGC-U-CGC-UCUUGCAUGGAUUAGCAUGGGAUAAUGAAA-UAGGACUUU-GGUGCUA-UUUUGUUGGUUU-CGAACACC-GAAGUAAUGAUUAACAGGGACAGUCA-GGGGCACUCGUAUUCCGCAGAGAGAGGUGAAAUUCUCAGACCCGCGGAAGACGAACCACUGCGAAAGCAUUUG-CCA-GGGAUGUUUUCACUGAUCAAGAACGAAAGUUAGGGGAUCGAAGACGAUCAGAUAC-CGUCGUAGUCUUAACCAUAAACCAUG-CCGACUAGGGA-UCGGCGGAA-G-U---C--C---U-U-UUU-GA-CUCCGUCGGCACCUUGA-GGGAAACU-AUAGUCUUUGGGUUCCGGGGGG--AG-UAUGGUCGCAAGGC-UGAAAC-UUAAAGGAAUUGA-CGGAAGGGCACCACCAGGAGUGG-AGCG-U-GCGGCUUAA-UUUGACUCAACACGGGGAAACUU-ACCAGGUCCAG-ACAUUGUGAGGAUUGACAGAUUGAGAGCUCUUUCUUG-AUU---CGAUGGGUGGUGGUGCAUGGCCGUUCUUAGUUGGUGGAGUGAUUUGUCUGGUUAAUUCCGUUAACGAACGAGACCUUAGCCUAUUAAAUAGUG--G-CG--C-G--A-A--CA-C-CUC-GUU-G-G-C-----G-A-GC--ACUUCUUAGAGGGACAA-CU-UGUCUUC-AACAAGUGGAAGUUUGAGGCAAUAACAGGUCUGU-GAUGCCCUUAGAUGUUC-UGGGCC-GCACGCGCGCUACACUGAUGCACUCAACGA---GU-CU---C--U-A-C---C----U----UG-ACCGAAAGGUCCGGGAAACCUUUUGAACUUGCAUCGUGAUGGGGAUAGAUUAUUGCAACUAUUAAUCUUCAACGAGGAAUUCCUAGUAAGCGCA-U-GUCAUCAGCGUGCG-UUGAUUACGUCCCUGCCCUUUGUACACACCGCCCGUCGCUCCUACCGAUUGAAUGAUCCGGUGAG-GCCCC----CGG-A--CU-GUG-G-CAA-C--G-CA--G-C-UGGUUCGCC--AG-C---CGUG-AUGC-C-GC--G
((....(((((.............((.....(..(((.....)))..)......))..........(-(-----...-.-..-.--.-...-.))..(((.((((((........(((-(..-.-(--.-.--.--.---------.--)--.-....-..-..-))))......)))))).).).)...((((.((((...---.-.)-)))))))..)))))...))........(((....(((....((((((((.......)))-)))))-)))......)))...(((.((((....))))....-)))....((.(((..........))).)).(.((....)-).)................(.(((....((((.....))).)))))..............((((((((((...-.-.-..-..))))))).)))......(((-.(...........)).))........--.(--((((..-...-.-(.-((((.....((-....-)).--......-))))))))))..-.-..................(.-(.......(.-((...(((..(-.-...(-(---(---(--(---(-.(-.((--(-.-(-(----((.((-(..-..-.---.--)))-...))-)).-)--)-)-.-)-.-))-)))--)-..-.-(--(-(-(-((..-..---.(-(.(((((-(-.-----.-.....-.)-)--))-))-.)--).-..-..))-)-)))..((((((.((......-.((..((.......-)).-(((--...-.-.))-)......))......)).))..))))....-....(((((-((((((.-............-..))))))-))))).....)....(((((((..(.-..((((..(((.(((((.((...((........))......)).))))).))).......((....))...))-)).-.)..))).)))..))))...)).)....((((((....(...((((.........-))))...).))))))..........(-((.((.(((..-((((((((.-(-(---(--.---.-.-...-))-)))))))))..)))...-((....))-...)).....))).).).(((.--..-...((((....)))-)....)-))........(((-((.(((((((..((..(((((..-(((.-(-(((((....-..((........)).........-.(((((.(...-.(((((...........((.(.....)))........-...---)))))...((.(((..((.((((((....(((.(((((....)))..(.((......)))...)).))).....((((.((..((((..(((.--.-.(--(-(--(-(--(.-.-...-)))-)-)-)-----.-.-..--)))..)))).))..(..-((-(((....-.))))).....)..)))).....))).)))....-.))))))).....).))-)))...-)).)))).))).(.(.((((.(.......(---(.-..---.--(-.-.---(----(----.(-(((....)))).)))....))........).))))..)...(....(((((((........)))))))....)..)..))))).....((((((-(-(.......))))))-))......))...)))))))))).)).......................................-.....----...-.--.(-(((-(-((.-(--(-((--(-(-(((....))--))-)---))))-.)))-)-))--)
>AB847981 Braarudosphaera bigelowii 
UUUAUUUGAUGGUACCUUACUACUUGGAUAACCGUAGUAAUUCUAGAGCUAAUACAUGCAGGAAAGC-C-----CG--C----C------A-GGGCUGUAUUUAUUAGAUAAGAAACC-AAU-C-C--A-G--C--U---------U--G--C-UGGU-UG-AG-UGCUGAGUCACAAUAACUGCUCGAAUCGCAUGG-CUU---U-UG-CCGGCGAUGGUUCAUUCAAAUUUCUGCCCUAUCAGCUUUCGAUGGUAGGAUAGAGGCCU-ACCAU-GGCGUUAACGGGUAACGGAGAAUUAGGGUUCGAUU-CCGGAGAGGGAGCCUGAGAAAUGGCUACCACAUCCAAGG-AAGGCAGCAGGCGCGUAAAUUGCCCGAAUCCUGACACAGGGAGGUAGUGACAAGAAAUAACAAUACAGGGCUC-U-U-UCGAGUCUUGUAAUUGGAAUGAGUA-CAAUUUACAUCUCUUCACGAGGAUCA--AU--UGGAGG-GCA-A-GU-CUGGUGCCAGC-AGCC-GCG--GUAAUU-CCAGCUCCAAUA-G-CGUAUAUUAAAGUUGUUGCA-GUUAAAACGC-UCGUAGUCGGA-U-UUCG-G---G---G--C---G-GU-UUU--G-C-C-G----GUCUG-CCG-UU-G---G--GUA-UGCAC-UGG-U--G-C-G-A-G-CG-UCC--U-UC-C-U--U-C-C-GGAG-AC---GG-CGCCUGC-U-C-----U-UAACU-GA-G--UG-GG-UG--UC-GG-AGAC-G-GAUCGUUUACUUUGAAAAAA-UCAGAGUGUUUCAA-GCA-GGC--AGC-U-CGC-UUUUGCAUGGAUUAGCAUGGGAUAAUGAAA-UAGGACUUU-GGUGCUA-UUUUGUUGGUUU-CGAACACC-GAAGUAAUGAUUAACAGGGACAGUCA-GGGGCACUCGUAUUCCGCCGAGAGAGGUGAAAUUCUCAGACCAGCGGAAGACGCACCACUGCGAAAGCAUUUG-CCA-GGGAUGUUUUCACUGAUCAAGAACGAAAGUUAGGGGAUCGAAGACGAUCAGAUAC-CGUCGUAGUCUUAACCAUAAACCAUG-CCGACUAGGGA-UUGGAGGAU-GUU---C--C---A-A-UGU-GA-CUCCUUCAGCACCUUUC-GGGAAACU-AAAGUCUUUGGGUUCCGGGGGG--AG-UAUGGUCGCAAGGC-UGAAAC-UUAAAGGAAUUGA-CGGAAGGGCACCACCAGGAGUGG-AGCC-U-GCGGCUUAA-UUUGACUCAACACGGGGAAACUU-ACCAGGUCCAG-ACAUUGUGAGGAUUGACAGAUUGAGAGCUCUUUCUUG-AUU---CGAUGGGUGGUGGUGCAUGGCCGUUCUUAGUUGGUGGAGUGAUUUGUCUGGUUAAUUCCGUUAACGAACGAGACCGCAGCCUGCUAAAUAGUU--G-CG--C-G--A-A--C--C-CUCCGUU-C-G-C-----G-U-GA--ACUUCUUAGAGGGACAA-CU-UGUCUUC-AACAAGUGGAAGUUUGCGGCAAUAACAGGUCUGU-GAUGCCCUUAGAUGUUC-UGGGCC-GCACGCGCGCUACACUGAUGCACUCAACGA---GU-CU-A-C----AAC---C----U----UG-ACCGGAAGGUCCGGGUAAUCUUUUGAAAUUGCAUCGUGAUGGGGAUAGAUUAUUGCAACUAUUAAUCUUCAACGAGGAAUUCCUAGUAAGCGCA-U-GUCAUCAGCGUGCG-UUGAUUACGUCCCUGCCCUUUGUACACACCGCCCGUCGCUCCUACCGAUUGAAUGAUCCGGUGAG-GCCCC----CGG-A--CU-GUG-G-CGA-C--G-CA--G-C-UGGUUCUCC--AG-C---CGCG-AUGC-C-GC--G
((....(((((.............((.....(..(((.....)))..)......))..........(-(-----..--.----.------.-.))..(((.((((((........(((-(..-.-(--.-.--.--.---------.--)--.-....-..-..-))))......)))))).).).)...((((.(((-...---.-..-)))))))..)))))...))........(((....(((....((((((((.......)))-)))))-)))......)))...(((.((((....))))....-)))....((.(((..........))).)).(.((....)-).)................(.(((....((((.....))).)))))..............((((((((((...-.-.-.....))))))).)))......(((-.(...........)).))........--.(--((((..-...-.-(.-((((.....((-....-)).--......-))))))))))..-.-..................(.-(.......(.-((...(((..(-.-...(-(---(---(--(---(-.(-..(--(-.-(-(----((.((-(..-..-.---.--)))-...))-)).-)--)-.-.-)-.-))-)))--)-..-.-(--(-(-(-(...-..---.(-(.(((((-(-.-----.-.....-.)-)--))-))-.)--).-..-...)-)-)))..((((((.((......-.((..((.......-)).-(((--...-.-.))-)......))......)).))..))))....-....(((((-((((((.-............-..))))))-))))).....)....(((((((..(.-..((((..(((.(((((.((...((........))......)).))))).))).......((....))...))-)).-.)..))).)))..))))...)).)....((((((....(...((((.........-))))...).))))))..........(-((.((.(((..-((((((((.-(.(---(--.---.-.-...-))-)))))))))..)))...-((....))-...)).....))).).).(((.--..-...((((....)))-)....)-))........(((-((.(((((((..((..(((((..-(((.-(-(((((....-..((........)).........-.(((((.(...-.(((((...........((.(.....)))........-...---)))))...((.(((..((.((((((....(((.(((((....)))..(.((......)))...)).))).....((((.((..((((..(((.--.-((--(-(--(-(--(--.-....)))-)-)-)-----)-.-..--)))..)))).))..(..-((-(((....-.))))).....)..)))).....))).)))....-.))))))).....).))-)))...-)).)))).))).(.(.((((.(.......(---(.-..-.-.----..(---(----(----.(-(((....)))).)))....))........).))))..)...(....(((((((........)))))))....)..)..))))).....((((((-(-(.......))))))-))......))...)))))))))).)).......................................-.....----...-.--.(-(((-(-((.-(--(-((--(-(-(((....))--))-)---))))-.)))-)-))--)
>AB847973 Braarudosphaera bigelowii 
UUUAUUUGAUGGUACCUUACUACUUGGAUAACCGUAGUAAUUCUAGAGCUAAUACAUGCAGGAAAGC-C-----CG--C----C------A-GGGCUGUAUUUAUUAGAUAAGAAACC-AAU-C-C--A-G--C--U---------U--G--C-UGGU-UG-AG-UGCUGAGUCACAAUAACUGCUCGAAUCGCAUGG-CUU---U-UG-CCGGCGAUGGUUCAUUCAAAUUUCUGCCCUAUCAGCUUUCGAUGGUAGGAUAGAGGCCU-ACCAU-GGCGUUAACGGGUAACGGAGAAUUAGGGUUCGAUU-CCGGAGAGGGAGCCUGAGAAAUGGCUACCACAUCCAAGG-AAGGCAGCAGGCGCGUAAAUUGCCCGAAUCCUGACACAGGGAGGUAGUGACAAGAAAUAACAAUACAGGGCUC-U-U-UCGAGUCUUGUAAUUGGAAUGAGUA-CAAUUUACAUCUCUUCACGAGGAUCA--AU--UGGAGG-GCA-A-GU-CUGGUGCCAGC-AGCC-GCG--GUAAUU-CCAGCUCCNNNN-N-NNNNNNNNNNAGUUGUUGCA-GUUAAAACGC-UCGUAGUCGGA-U-UUCG-G---G---G--C---G-GU-UUU--G-C-C-G----GUCUG-CCG-UU-G---G--GUA-UGCAC-UGG-U--G-C-G-A-G-CG-UCC--U-UC-C-U--U-C-C-GGAG-AC---GG-CGCCUGC-U-C-----U-UAACU-GA-G--UG-GG-UG--UC-GG-AGAC-G-GAUCGUUUACUUUGAAAAAA-UCAGAGUGUUUCAA-GCA-GGC--AGC-U-CGC-UUUUGCAUGGAUUAGCAUGGGAUAAUGAAA-UAGGACUUU-GGUGCUA-UUUUGUUGGUUU-CGAACACC-GAAGUAAUGAUUAACAGGGACAGUCA-GGGGCACUCGUAUUCCGCCGAGAGAGGUGAAAUUCUCAGACCAGCGGAAGACGCACCACUGCGAAAGCAUUUG-CCA-GGGAUGUUUUCACUGAUCAAGAACGAAAGUUAGGGGAUCGAAGACGAUCAGAUAC-CGUCGUAGUCUUAACCAUAAACCAUG-CCGACUAGGGA-UUGGAGGAU-GUU---C--C---A-A-UGU-GA-CUCCUUCAGCACCUUUC-GGGAAACU-AAAGUCUUUGGGUUCCGGGGGG--AG-UAUGGUCGCAAGGC-UGAAAC-UUAAAGGAAUUGA-CGGAAGGGCACCACCAGGAGUGG-AGCC-U-GCGGCUUAA-UUUGACUCAACACGGGGAAACUU-ACCAGGUCCAG-ACAUUGUGAGGAUUGACAGAUUGAGAGCUCUUUCUUG-AUU---CGAUGGGUGGUGGUGCAUGGCCGUUCUUAGUUGGUGGAGUGAUUUGUCUGGUUAAUUCCGUUAACGAACGAGACCGCAGCCUGCUAAAUAGUU--G-CG--C-G--A-A--C--C-CUCCGUU-C-G-C-----G-U-GA--ACUUCUUAGAGGGACAA-CU-UGUCUUC-AACAAGUGGAAGUUUGCGGCAAUAACAGGUCUGU-GAUGCCCUUAGAUGUUC-UGGGCC-GCACGCGCGCUACACUGAUGCACUCAACGA---GU-CU-A-C----AAC---C----U----UG-ACCGGAAGGUCCGGGUAAUCUUUUGAAAUUGCAUCGUGAUGGGGAUAGAUUAUUGCAACUAUUAAUCUUCAACGAGGAAUUCCUAGUAAGCGCA-U-GUCAUCAGCGUGCG-UUGAUUACGUCCCUGCCCUUUGUACACACCGCCCGUCGCUCCUACCGAUUGAAUGAUCCGGUGAG-GCCCC----CGG-A--CU-GUG-G-CGA-C--G-CA--G-C-UGGUUCUCC--AG-C---CGCG-AUGC-C-GC--G
((....(((((.............((.....(..(((.....)))..)......))..........(-(-----..--.----.------.-.))..(((.((((((........(((-(..-.-(--.-.--.--.---------.--)--.-....-..-..-))))......)))))).).).)...((((.(((-...---.-..-)))))))..)))))...))........(((....(((....((((((((.......)))-)))))-)))......)))...(((.((((....))))....-)))....((.(((..........))).)).(.((....)-).)................(.(((....((((.....))).)))))..............((((((((((...-.-.-.....))))))).)))......(((-.(...........)).))........--..--.(((..-...-.-(.-((((.....((-....-)).--......-))))))))....-.-..................(.-(.......(.-((...(((..(-.-...(-(---(---(--(---(-.(-..(--(-.-(-(----((.((-(..-..-.---.--)))-...))-)).-)--)-.-.-)-.-))-)))--)-..-.-(--(-(-(-(...-..---.(-(.(((((-(-.-----.-.....-.)-)--))-))-.)--).-..-...)-)-)))..((((((.((......-.((..((.......-)).-(((--...-.-.))-)......))......)).))..))))....-....(((((-((((((.-............-..))))))-))))).....)....(((((((..(.-..((((..(((.(((((.((...((........))......)).))))).))).......((....))...))-)).-.)..))).)))..))))...)).)....((((((....(...((((.........-))))...).))))))..........(-((.((.(((..-((((((((.-(.(---(--.---.-.-...-))-)))))))))..)))...-((....))-...)).....))).).).(((.--..-...((((....)))-)....)-))........(((-((.(((((((..((..(((((..-(((.-(-(((((....-..((........)).........-.(((((.(...-.(((((...........((.(.....)))........-...---)))))...((.(((..((.((((((....(((.(((((....)))..(.((......)))...)).))).....((((.((..((((..(((.--.-((--(-(--(-(--(--.-....)))-)-)-)-----)-.-..--)))..)))).))..(..-((-(((....-.))))).....)..)))).....))).)))....-.))))))).....).))-)))...-)).)))).))).(.(.((((.(.......(---(.-..-.-.----..(---(----(----.(-(((....)))).)))....))........).))))..)...(....(((((((........)))))))....)..)..))))).....((((((-(-(.......))))))-))......))...)))))))))).)).......................................-.....----...-.--.(-(((-(-((.-(--(-((--(-(-(((....))--))-)---))))-.)))-)-))--)
>KC404144 Gephyrocapsa oceanica 
UUUAUUUGAUGGUACCUUGCUACUUGGAUAACCGUAGUAAUUCUAGAGCUAAUACAUGCAGGAGUUC-C-----CGA-C-UCAC--G-G-A-GGGAUGUAUUUAUUAGAUAAGAAACC-AAA-C-C--G-G--U--C---------U-----C-CGGU-UG-CG-UGCUGAGUCAUAAUAACUGCUCGAAUCGCACGGCUCU---A-CG-CCGGCGAUGGUUCAUUCAAAUUUCUGCCCUAUCAGCUUUCGAUGGUAGGAUAGAGGCCU-ACCAU-GGCGUUAACGGGUAACGGAGAAUUAGGGUUCGAUU-CCGGAGAGGGAGCCUGAGAAAUGGCUACCACAUCCAAGG-AAGGCAGCAGGCGCGUAAAUUGCCCGAAUCCUGACACAGGGAGGUAGUGACAAGAAAUAACAAUACAGGGCUA-U-U-UU-AGUCUUGUAAUUGGAAUGAGUA-CAAUUUACAUCUCUUCACGAGGAUCA--AU--UGGAGG-GCA-A-GU-CUGGUGCCAGC-AGCC-GCG--GUAAUU-CCAGCUCCAAUA-G-CGUAUAUUAAAGUUGUUGCA-GUUAAAACGC-UCGUAGUCGGA-U-UUCG-G---G---G--C---G-GG-C-C--GAC-C-G----GUCUG-CCG-AU-G---G--GUA-UGCAC-UGG-C--C-G-G-C-G-CG-UCC--U-UC-C-A--C-C-C-GGAG-AC---CG-CGCCUAC-U-C-----U-UAACU-GA-G--CG-GG-CG--CG-GG-AGAC-G-GGUCUUUUACUUUGAAAAAA-UCAGAGUGUUUCAA-GCA-GGC--AG--U-CGC-UCUUGCAUGGAUUAGCAUGGGAUAAUGAAA-UAGGACUCU-GGUGCUA-UUUUGUUGGUUU-CGAACACC-GGAGUAAUGAUUAACAGGGACAGUCA-GGGGCACUCGUAUUCCGCCGAGAGAGGUGAAAUUCUCAGACCAGCGGAAGACGAACCACUGCGAAAGCAUUUG-CCA-GGGAUGUUUUCACUGAUCAAGAACGAAAGUUAGGGGAUCGAAGACGAUCAGAUAC-CGUCGUAGUCUUAACCAUAAACCAUG-CCGACUAGGGA-UUGGAGGAU-G-U---U--CCA-U-U-UGU-GA-CUCCUUCAGCACCUUUC-GGGAAACU-AAAGUCUUUGGGUUCCGGGGGG--AG-UAUGGUCGCAAGGC-UGAAAC-UUAAAGGAAUUGA-CGGAAGGGCACCACCAGGAGUGG-AGCC-U-GCGGCUUAA-UUUGACUCAACACGGGGAAACUU-ACCAGGUCCAGCACAUUGUGAGGAUUGACAGAUUGAGAGCUCUUUCUUG-AUU---CGAUGGGUGGUGGUGCAUGGCCGUUCUUAGUUGGUGGAGUGAUUUGUCUGGUUAAUUCCGUUAACGAACGAGACCGCAGCCUGCUAAAUAGCG--A-CG--C-G--A-A--CC-C-UCC-GUU-C-G-C-----U-G-GA--GCUUCUUAGAGGGACAA-CU-UGUCUUC-AACAAGUGGAAGUUCGCGGCAAUAACAGGUCUGU-GAUGCCCUUAGAUGUUC-UGGGCC-GCACGCGCGCUACACUGAUGCACUCAACGA---GU-CU---A------U---CACC-U----UG-ACCGAGAGGUCCGGGUAAUCUUUUGAAAUUGCAUCGUGAUGGGGAUAGAUUAUUGCAACUAUUAAUCUUCAACGAGGAAUUCCUAGUAAGCGUG-U-GUCAUCAGCGCACG-UUGAUUACGUCCCUGCCCUUUGUACACACCGCCCGUCGCUCCUACCGAUUGAAUGAUCCGGUGAG-GCCCC----CGG-A--CU-GCG-G-CGC-C--G-CA--G-C-UGGUUCUCC--AG-C---CGCG-ACGC-C-GC--G
((....(((((.............((.....(..(((.....)))..)......))..........(-(-----...-.-....--.-.-.-.))..(((.((((((........(((-(..-.-.--.-.--.--.---------.-----.-....-..-..-))))......)))))).).).)...((((.((((...---.-.)-)))))))..)))))...))........(((....(((....((((((((.......)))-)))))-)))......)))...(((.((((....))))....-)))....((.(((..........))).)).(.((....)-).)................(.(((....((((.....))).)))))..............((((((((((...-.-.-..-..))))))).)))......(((-.(...........)).))........--.(--((((..-...-.-(.-((((.....((-....-)).--......-))))))))))..-.-..................(.-(.......(.-((...(((..(-.-...(-(---(---(--(---(-.(-.-(--(..-(-(----((.((-(..-..-.---.--)))-...))-)).-.--)-)-.-)-.-))-)))--)-..-.-(--(-(-(-(...-..---.(-(.(((((-(-.-----.-.....-.)-)--))-))-.)--).-..-...)-)-)))..((((((.((......-.((..((.......-)).-(((--..--.-.))-)......))......)).))..))))....-....(((((-((((((.-............-..))))))-))))).....)....(((((((..(.-..((((..(((.(((((.((...((........))......)).))))).))).......((....))...))-)).-.)..))).)))..))))...)).)....((((((....(...((((.........-))))...).))))))..........(-((.((.(((..-((((((((.-(-(---(--...-.-.-...-))-)))))))))..)))...-((....))-...)).....))).).).(((.--..-...((((....)))-)....)-))........(((-((.(((((((..((..(((((..-(((.-(-(((((....-..((........)).........-.(((((.(.....(((((...........((.(.....)))........-...---)))))...((.(((..((.((((((....(((.(((((....)))..(.((......)))...)).))).....(((..((..((((..(((.--.-.(--(-(--(-(--(.-.-...-)))-)-)-)-----.-.-..--)))..)))).))..(..-((-(((....-.))))).....)...))).....))).)))....-.))))))).....).))-)))...-)).)))).))).(.(.((((.(.......(---(.-..---.------(---(...-.----.(-(((....))))..))....))........).))))..)...(....(((((((........)))))))....)..)..))))).....((((((-(-(.......))))))-))......))...)))))))))).)).......................................-.....----...-.--.(-(((-(-((.-(--(-((--(-(-(((....))--))-)---))))-.)))-)-))--)
>AJ004866 Prymnesium polylepis 
UUUAUUUGAUGGUACCUUACUACUUGGAUACCCGUAGUAAUUCUAGAGCUAAUACAUGCAGGAAGUC-C-----CGA-C-UU-N--G-GAA-GGGAUGUAUUUAUUAGAUAAGAAACC-AA--C-C--G-G--C--U---------U--G--C-CGGU-UG-CG-UGCUGAGUCACAAUAACUGCUCGAAUCGCAUGGCCUU---G-UG-CCGGCGAUGGUUCAUUCAAAUUUCUGCCCUAUCAGCUUUCGAUGGUAGGAUCGAGGCCU-ACCAU-GGCGUUUACGGGUAACGGAGAAUUAGGGUUCGAUU-CCGGAGAGGGAGCCUGAGAAAUGGCUACCACAUCCAAGG-AAGGCAGCAGGCGCGUAAAUUGCCCGAAUCCUGACACAGGGAGGUAGUGACAAGAAAUAACAAUACAGGGCUA-U-U-UU-AGUCUUGUAAUUGGAAUGAGUA-CAAUUUACAUCUCUUCACGAGGAUCA--AU--UGGAGG-GCA-A-GU-CUGGUGCCAGC-AGCC-GCG--GUAAUU-CCAGCUCCAAUA-G-CGUAUAUUAAAGUUGUUGCA-GUUAAAACGC-UCGUAGUCGGA-U-UUCG-G---G---G--C---G-UG-CCC--G-C-C-G----GUCUG-CCG-AU-G---G--GUA-UGCAC-UGG-C--G-G-G-N-G-CG-UCC--U-UC-C-U--U-C-C-GGAG-AC---UG-GUCCUAC-U-C-----U-UAACU-GA-G--CG-GG-GU--CG-GG-AGUC-G-GAUCGUUUACUUUGAAAAAA-UCAGAGUGUUUCAA-GCA-GGC--AGC-U-CGC-UCUUGCAUGGAUUAGCAUGGGAUAAUGAAA-UAGGACUUU-GGUGCUA-UUUUGUUGGUUU-CGAACACC-GAAGUAAUGAUUAACAGGGACAGUCA-GGGGCACUCGUAUUCCGCCGAGAGAGGUGAAAUUCUCAGACCAGCGGAAGACGAACCACUGCGAAAGCAUUUG-CCA-GGGAUGUUUUCACUGAUCAAGAACGAAAGUUAGGGGAUCGAAGACGAUCAGAUAC-CGUCGUAGUCUUAACCAUAAACCAUG-CCGACUAGGGA-UCGGCGGAA-G-U---C--C---U-U-UUU-GA-CUCCGUCGGCACCUU-AUGGGAAACU-AUAGUCUUUGGGUUCCGGGGGG--AG-UAUGGUCGCAAGGC-UGAAAC-UUAAAGGAAUUGA-CGGAAGGGCACCACCAGGAGUGG-AGCC-U-GCGGCUUAA-UUUGACUCAACACGGGGAAACUU-ACCAGGUCCAG-ACAUUGUGAGGAUUGACAGAUUGAGAGCUCUUUCUUG-AUU---CGAUGGGUGGUGGUGCAUGGCCGUUCUUAGUUGGUGGAGUGAUUUGUCUGGUUAAUUCCGUUAACGAACGAGACCUUAGCCUAUUAAAUAGUG--G-CG--C-G--A-A--CA-C-CUU-GUU-G-G-CG----G-U-UC--ACUUCUUAGAGGGACAA-CU-UGUCUUC-AACAAGUGGAAGUUUGAGGCAAUAACAGGUCUGU-GAUGCCCUUAGAUGUUC-UGGGCC-GCACGCGCGCUACACUGAUGCACUCAACGA---GU-CU--------C-G---C----U----CG-ACCGAGAGGUCCGGCAAACCUUUUGAACUUGCAUCGUGAUGGGGAUAGAUUAUUGCAACUAUUAAUCUUCAACGAGGAAUUCCUAGUAAGCGCA-U-GUCAUCAGCGUGCG-UUGAUUACGUCCCUGCCCUUUGUACACACCGCCCGUCGCUCCUACCGAUUGAAUGAUCCGGUGAG-GCCCC----CGG-A--CU-GUG-G-CAA-C--G-CA--G-C-UGGUUCGCC--AG-C---CGCG-AUGC-C-GC--G
((....(((((.............((.....(..(((.....)))..)......))..........(-(-----...-.-..-.--.-...-.))..(((.((((((........(((-(.--.-(--.-.--.--.---------.--)--.-....-..-..-))))......)))))).).).)...((((.((((...---.-.)-)))))))..)))))...))........(((....(((....((((((((.......)))-)))))-)))......)))...(((.((((....))))....-)))....((.(((..........))).)).(.((....)-).)................(.(((....((((.....))).)))))..............((((((((((...-.-.-..-..))))))).)))......(((-.(...........)).))........--.(--((((..-...-.-(.-((((.....((-....-)).--......-))))))))))..-.-..................(.-(.......(.-((...(((..(-.-...(-(---(---(--(---(-((-.((--(-.-(-(----((.((-(..-..-.---.--)))-...))-)).-)--)-)-.-)-)-))-)))--)-..-.-(--(-(-(-((..-..---.(-(.(((((-(-.-----.-.....-.)-)--))-))-.)--).-..-..))-)-)))..((((((.((......-.((..((.......-)).-(((--...-.-.))-)......))......)).))..))))....-....(((((-((((((.-............-..))))))-))))).....)....(((((((..(.-..((((..(((.(((((.((...((........))......)).))))).))).......((....))...))-)).-.)..))).)))..))))...)).)....((((((....(...((((.........-))))...).))))))..........(-((.((.(((..-((((((((.-(-(---(--.---.-.-...-))-)))))))))..))).-.(((....))-)..)).....))).).).(((.--..-...((((....)))-)....)-))........(((-((.(((((((..((..(((((..-(((.-(-(((((....-..((........)).........-.(((((.(...-.(((((...........((.(.....)))........-...---)))))...((.(((..((.((((((....(((.(((((....)))..(.((......)))...)).))).....((((.((..((((..(((.--.-((--(-(--(-(--((-.-..)-)))-)-)-))----.-.-..--)))..)))).))..(..-((-(((....-.))))).....)..)))).....))).)))....-.))))))).....).))-)))...-)).)))).))).(.(.((((.(.......(---(.-..--------.-(---(----(----.(-(((....)))).)))....))........).))))..)...(....(((((((........)))))))....)..)..))))).....((((((-(-(.......))))))-))......))...)))))))))).)).......................................-.....----...-.--.(-(((-(-((.-(--(-((--(-(-(((....))--))-)---))))-.)))-)-))--)
>KP282839 Gephyrocapsa muellerae 
UUUAUUUGAUGGUACCUUGCUACUUGGAUAACCGUAGUAAUUCUAGAGCUAAUACAUGCAGGAGUUC-C-----CGA-C-UCAC--G-G-A-GGGAUGUAUUUAUUAGAUAAGAAACC-AAA-C-C--G-G--U--C---------U-----C-CGGU-UG-CG-UGCUGAGUCAUAAUAACUGCUCGAAUCGCACGGCUCU---A-CG-CCGGCGAUGGUUCAUUCAAAUUUCUGCCCUAUCAGCUUUCGAUGGUAGGAUAGAGGCCU-ACCAU-GGCGUUAACGGGUAACGGAGAAUUAGGGUUCGAUU-CCGGAGAGGGAGCCUGAGAAAUGGCUACCACAUCCAAGG-AAGGCAGCAGGCGCGUAAAUUGCCCGAAUCCUGACACAGGGAGGUAGUGACAAGAAAUAACAAUACAGGGCUA-U-U-UU-AGUCUUGUAAUUGGAAUGAGUA-CAAUUUACAUCUCUUCACGAGGAUCA--AU--UGGAGG-GCA-A-GU-CUGGUGCCAGC-AGCC-GCG--GUAAUU-CCAGCUCCAAUA-G-CGUAUAUUAAAGUUGUUGCA-GUUAAAACGC-UCGUAGUCGGA-U-UUCG-G---G---G--C---G-GG-C-C--GAC-C-G----GUCUG-CCG-AU-G---G--GUA-UGCAC-UGG-C--C-G-G-C-G-CG-UCC--U-UC-C-A--C-C-C-GGAG-AC---CG-CGCCUAC-U-C-----U-UAACU-GA-G--CG-GG-CG--CG-GG-AGAC-G-GGUCUUUUACUUUGAAAAAA-UCAGAGUGUUUCAA-GCA-GGC--AG--U-CGC-UCUUGCAUGGAUUAGCAUGGGAUAAUGAAA-UAGGACUCU-GGUGCUA-UUUUGUUGGUUU-CGAACACC-GGAGUAAUGAUUAACAGGGACAGUCA-GGGGCACUCGUAUUCCGCCGAGAGAGGUGAAAUUCUCAGACCAGCGGAAGACGAACCACUGCGAAAGCAUUUG-CCA-GGGAUGUUUUCACUGAUCAAGAACGAAAGUUAGGGGAUCGAAGACGAUCAGAUAC-CGUCGUAGUCUUAACCAUAAACCAUG-CCGACUAGGGA-UUGGAGGAU-G-U---U--CCA-U-U-UGU-GA-CUCCUUCAGCACCUUUC-GGGAAACU-AAAGUCUUUGGGUUCCGGGGGG--AG-UAUGGUCGCAAGGC-UGAAAC-UUAAAGGAAUUGA-CGGAAGGGCACCACCAGGAGUGG-AGCC-U-GCGGCUUAA-UUUGACUCAACACGGGGAAACUU-ACCAGGUCCAGCACAUUGUGAGGAUUGACAGAUUGAGAGCUCUUUCUUG-AUU---CGAUGGGUGGUGGUGCAUGGCCGUUCUUAGUUGGUGGAGUGAUUUGUCUGGUUAAUUCCGUUAACGAACGAGACCGCAGCCUGCUAAAUAGCG--A-CG--C-G--A-A--CC-C-UCC-GUU-C-G-C-----U-G-GA--GCUUCUUAGAGGGACAA-CU-UGUCUUC-AACAAGUGGAAGUUCGCGGCAAUAACAGGUCUGU-GAUGCCCUUAGAUGUUC-UGGGCC-GCACGCGCGCUACACUGAUGCACUCAACGA---GU-CU---A------U---CACC-U----UG-ACCGAGAGGUCCGGGUAAUCUUUUGAAAUUGCAUCGUGAUGGGGAUAGAUUAUUGCAACUAUUAAUCUUCAACGAGGAAUUCCUAGUAAGCGUG-U-GUCAUCAGCGCACG-UUGAUUACGUCCCUGCCCUUUGUACACACCGCCCGUCGCUCCUACCGAUUGAAUGAUCCGGUGAG-GCCCC----CGG-A--CU-GCG-G-CGC-C--G-CA--G-C-UGGUUCUCC--AG-C---CGCG-ACGC-C-GC--G
((....(((((.............((.....(..(((.....)))..)......))..........(-(-----...-.-....--.-.-.-.))..(((.((((((........(((-(..-.-.--.-.--.--.---------.-----.-....-..-..-))))......)))))).).).)...((((.((((...---.-.)-)))))))..)))))...))........(((....(((....((((((((.......)))-)))))-)))......)))...(((.((((....))))....-)))....((.(((..........))).)).(.((....)-).)................(.(((....((((.....))).)))))..............((((((((((...-.-.-..-..))))))).)))......(((-.(...........)).))........--.(--((((..-...-.-(.-((((.....((-....-)).--......-))))))))))..-.-..................(.-(.......(.-((...(((..(-.-...(-(---(---(--(---(-.(-.-(--(..-(-(----((.((-(..-..-.---.--)))-...))-)).-.--)-)-.-)-.-))-)))--)-..-.-(--(-(-(-(...-..---.(-(.(((((-(-.-----.-.....-.)-)--))-))-.)--).-..-...)-)-)))..((((((.((......-.((..((.......-)).-(((--..--.-.))-)......))......)).))..))))....-....(((((-((((((.-............-..))))))-))))).....)....(((((((..(.-..((((..(((.(((((.((...((........))......)).))))).))).......((....))...))-)).-.)..))).)))..))))...)).)....((((((....(...((((.........-))))...).))))))..........(-((.((.(((..-((((((((.-(-(---(--...-.-.-...-))-)))))))))..)))...-((....))-...)).....))).).).(((.--..-...((((....)))-)....)-))........(((-((.(((((((..((..(((((..-(((.-(-(((((....-..((........)).........-.(((((.(.....(((((...........((.(.....)))........-...---)))))...((.(((..((.((((((....(((.(((((....)))..(.((......)))...)).))).....(((..((..((((..(((.--.-.(--(-(--(-(--(.-.-...-)))-)-)-)-----.-.-..--)))..)))).))..(..-((-(((....-.))))).....)...))).....))).)))....-.))))))).....).))-)))...-)).)))).))).(.(.((((.(.......(---(.-..---.------(---(...-.----.(-(((....))))..))....))........).))))..)...(....(((((((........)))))))....)..)..))))).....((((((-(-(.......))))))-))......))...)))))))))).)).......................................-.....----...-.--.(-(((-(-((.-(--(-((--(-(-(((....))--))-)---))))-.)))-)-))--)
>MN927487 Phaeocystis globosa       
UUUCUUUGAUGGUACCUUGCUACUUGGAUACCCGUAGUAAUUCUAGAGCUAAUACAUGCAGGAAUGC-C-----CGA-C-UU-C--G-G-AAGGGCUGUAUUUAUUAGAUAAGAAACC--UU-CUC--G-G-GU--U---------C--GC-C-CGGU-UG-UG-UGCUGAGUCAUAAUAACUGCUCGAAUCGCACGGCUCU---A-CG-CCGGCGAUGGUUCAUUCAAAUUUCUGCCCUAUCAGCUUUCGAUGGUAGGAUAGAGGCCU-ACCAU-GGCGUUAACGGGUAACGGAGAAUUAGGGUUCGAUU-CCGGAGAGGGAGCCUGAGAGAUGGCUACCACAUCCAAGG-AAGGCAGCAGGCGCGUAAAUUGCCCGAAUCCUGACACAGGGAGGUAGUGACAAGAAAUAACAAUACAGGGCUACU-U-CU-AGUCUUGUAAUUGGAAUGAGUA-CAACUUACAUCUCUUCACGAGGAUCA--AU--UGGAGG-GCA-A-GU-CUGGUGCCAGC-AGCC-GCG--GUAAUU-CCAGCUCCAAAA-G-CGUAUAUUAAAGUUGUUGCA-GUUAAAACGC-UCGUAGUCGGG-U-UUCG-G---G---U--C---G-GG-C-C--GAG-C-G----GUCUG-CCG-AU-G---G--GUA-UGCAC-UGU-U--U-G-G-C-G-CG-GCC--U-UC-U-U--U-C-C-GGAG-AC---CG-CGGCUAC-U-C-----U-UAACU-GA-G--CG-GG-CG--UG-GG-AGAC-G-GAUCGUUUACUUUGAAAAAA-UCAGAGUGUUUCAA-GCA-GGC--AGC-U-CGC-UCUUGCAUGGUACAGCAUGGGAUGAUUGAA-UAGGACUCC-GGUGCUA-UUUUGUUGGUUU-CGAACACCAGGAGUAAUGAUUAACAGGGACAGUCA-GGGGCACUCGUAUUCCGUCGAGAGAGGUGAAAUUCUCAGACCAAUGGAAGACGAACCACUGCGAAAGCAUUUG-CCA-GGGAUGUUUUCACUGAUCAAGAACGAAAGUUAGGGGAUCGAAGACGAUCAGAUAC-CGUCGUAGUCUUAACCAUAAACCAUG-CCGACUAGGGA-UUGGAGGGU-G-U---U--C-G-U-U-U-C-GA-CCUCUUCAGCACCUUAC-GGGAAACU-AAAGUCUUUGGGUUCCGGGGGG--AG-UAUGGUCGCAAGGC-UGAAAC-UUAAAGGAAUUGA-CGGAAGGGCACCACCAGGAGUGG-AGCC-U-GCGGCUUAA-UUUGACUCAACACGGGGAAACUU-ACCAGGUCCAG-ACAUUGUUAGGAUUGACAGAUUGAGAGCUCUUUCUUG-AUU---CGAUGGGUGGUGGUGCAUGGCCGUUCUUAGUUGGUGGAGUGAUUUGUCUGGUUAAUUCCGAUAACGAACGAGACCGUAGCCUGCUAAAUAGUC--C-CG--C-G--A-A--CU-U-CUU-GUU-G-G-C-----G-G-CCG-ACUUCUUAGAGGGACAA-CU-UGUGACC-AACAAGUGGAAGUUUGCGGCAAUAACAGGUCUGU-GAUGCCCUUAGAUGUUC-UGGGCC-GCACGCGCGCUACACUGAAGCACUCAACGA---GU-CC---A------C---C----U----CG-ACCGACAGGUCUGGGAAACCUUUUGAAAUUGCUUCGUGAUGGGGAUAGAUUAUUGCAACUAUUAAUCUUCAACGAGGAAUUCCUAGUAAGCGCA-U-GUCAUCAGCGUGCG-UUGAUUACGUCCCUGCCCUUUGUACACACCGCCCGUCGCUCCUACCGAUUGAAUGAUCCGGUGAG-GCCCC----CGG-A--CU-GGG-G-CGA-C--G-CA--U-U-CGGUUCGCC--GG-A---CGCG-ACGC-U-CC--G
((....(((((.............((.....(..(((.....)))..)......))..........(-(-----...-.-..-.--.-.-...))..(((.((((((........(((--..-.(.--.-.-..--.---------.--).-.-....-..-..-.)))......)))))).).).)...((((.((((...---.-.)-)))))))..)))))...))........(((....(((....((((((((.......)))-)))))-)))......)))...(((.((((....))))....-)))....((.(((..........))).)).(.((....)-).)................(.(((....((((.....))).)))))..............((((((((((.....-.-..-..))))))).)))......(((-.(...........)).))........--.(--((((..-...-.-(.-((((.....((-....-)).--......-))))))))))..-.-..................(.-(.......(.-((...(((..(-.-...(-(---(---(--(---(-.(-.-(--((.-(-(----((.((-(..-..-.---.--)))-...))-)).-)--)-)-.-)-.-))-)))--)-..-.-(--(-(-(-(...-..---.(-(..((((-(-.-----.-.....-.)-)--))-).-.)--).-..-...)-)-)))..((((((.((......-.((..((.......-)).-(((--...-.-.))-)......))......)).))..))))....-....(((((-((((((.-............-..)))))).))))).....)....(((((((..(.-..((((..(((.(((((.((...((........))......)).))))).))).......((....))...))-)).-.)..))).)))..))))...)).)....((((((....(...((((.........-))))...).))))))..........(-((.((.(((..-((((((((.-(-(---(--.-.-.-.-.-.-))-)))))))))..)))...-((....))-...)).....))).).).(((.--..-...((((....)))-)....)-))........(((-((.(((((((..((..(((((..-(((.-(-(((((....-..((........)).........-.(((((.(...-.(((((...........((.(.....)))........-...---)))))...((.(((..((.((((((....(((.(((((....)))..(.((......)))...)).))).....((((.((..((((..(((.--.-((--(-(--(-(--(.-.-...-)))-)-)-)-----)-.-...-)))..)))).))..(..-((-(((....-.))))).....)..)))).....))).)))....-.))))))).....).))-)))...-)).)))).))).(.(.((((.(.......(---(.-..---.------(---(----(----.(-(((....)))).)))....))........).))))..)...(....(((((((........)))))))....)..)..))))).....((((((-(-(.......))))))-))......))...)))))))))).)).......................................-.....----...-.--.(-(((-(-((.-(--(-((--(-(-(((....))--))-)---))))-.)))-)-))--)
>HQ877917 Pavlova gyrans 
UUUAUUUGAUGGUACCUUACUACUUGGAUACCCGUAGUAAUUCUAGAGCUAAUACAUGCAGGCAGUC-C-----CGA-C-UUUC--G-G-A-GGGAUGUAUUUAUUAGAUAAGAAACC-GAC-U-C--G-G--C--U---------UCGG--C-CGGU-UG-UG-UGCUGAGUCAUACUAACUAUUCGAAUCGCAUGGCCUU---G-CG-CCGGCGAUGGUUCAUUCAAAUUUCUGCCCUAUCAGCUUUCGAUGGUAGGAUAGAGGCCU-ACCAU-GGCGUUAACGGGUAACGGAGAAUUAGGGUUCGAUU-CCGGAGAGGGAGCCUGAGAGACGGCUACCACAUCCAAGG-AAGGCAGCAGGCGCGCAAAUUACCC-AAUCCUGACACAGGGAGGUAGUGACAAGAAAUAACAAUACAGGGCUC-U-U-CG-AGUCUUGUAAUUGGAAUGAGUA-CAAUUUAAAUCCCUUAACGAGGAUCC--AU--UGGAGG-GCA-A-GU-CUGGUGCCAGC-AGCC-GCG--GUAAUU-CCAGCUCCAAUA-G-CGUAUAUUAAAGUUGUUGCA-GUUAAAAAGC-UCGUAGUCGGA-U-UUCG-G---G---U--U---G-GA-G-C--G-U-UCG----GUCUG-CCG-UU-G---G--GUA--GCAC-U-G-UUCU-G-C-U-G-CA-UCC--U-UU-U-A--G-CGU-GAGG-CC-U-U---G-AUCU-G-C-----U-UGAUU-GU-G--GG-UU-U---UG-GU-GCUC-U-GCACAUUUACUUUGAGAAAA-UCAGAGUGUUCAAA-GCA-GGC--CU--U-UGC-CAUUGUAUGUGUUAGCAUGGGAUAAUGGAA-UAGGACCUU-GGUGCUA-UUUUGUUGGUUU-CGAACACC-GAGGUAAUGAUUAAUAGGGAUAGUCA-GGGGCACUCGUAUUCCGUAGAGAGAGGUGAAAUUCUUAGACCCACGGAAGACGCACUACUGCGAAAGCAUUUG-CCA-GGGAUGUUUUCACUGAUCAAGAACGAAAGUUAGGGGAUCGAAGAUGAUCAGAUAC-CGUCGUAGUCUUAACCAUAAACCAUG-CCGACCAGGGA-UUGGUGGGU-G-U---C--G-U-U-U-U-U-GA-CUCCAUCAGCACCUUUC-GAGAAAUC-AGAGUCUUUGGGUUCCGGGGGG--AG-UAUGGUCGCAAGUC-UGAAAC-UUGAAGGAAUUGA-CGGAAGGGCACCACCAGGCGUGG-AGCC-U-GCGGCUUAA-UUUGACUCAACACGGGGAAACUU-ACCAGGUCCAG-ACAUUGUGAGGAUUGACAGAUUGAGAGCUCUUUCUUG-AUU---CAAUGGGUGGUGGUGCAUGGCCGUUCUUAGUUGGUGGAGUGAUUUGUCUGGUUAAUUCCGUUAACGAACGAGACCUUAACCUGCUAAAUAGUC--C--G-CC-G--A-AC-CAUU-UG--GUU-UGG-U-----C-G-UCG-GCUUCUUAGAGGGACUG-UC-GGUAUCC-AACCGACGGAAGUUUGAGGCAAUAACAGGUCUGU-GAUGCCCUUAGAUGUUC-UGGGCC-GCACGCGCGCUACACUGACGCAUUCACCGA---GUAUU---U--G-U-U---C----C----UGCAUCGAGAGGUGUGGGCAAUCUGUUGAACCUGCGUCGUGAUGGGGAUAGAUUAUUGCAAUUAUUAAUCUUCAACGAGGAAUGCCUAGUAGG-GUCUAUGUCAUCAGCAUGAC-CCGAUUACGUCCCUGCCCUUUGUACACACCGCCCGUCGCUCCUACCGAUUGGAUGGUCCGGUGAG-GUUUU----CGG-A--UU-G-GCG-CAA-U--G-U---U-U-UGGUUCUCC--GA-U---CGCU-GUGU----C--G
((....(((((.............((.....(..(((.....)))..)......))..........(-(-----...-.-....--.-.-.-.))..(((.(((.((........(((-(..-.-(--.-.--.--.---------...)--.-....-..-..-))))......)).))).).).)...((((.((((...---.-.)-)))))))..)))))...))........(((....(((....((((((((.......)))-)))))-)))......)))...(((.((((....))))....-)))....((.(((..........))).)).(.((....)-).)................(.(((.-..((((.....))).)))))..............((((((((((...-.-.-..-..))))))).)))......(((-.(...........)).))........--.(--((((..-...-.-(.-((((.....((-....-)).--......-))))))))))..-.-..................(.-(.......(.-((...(((..(-.-...(-(---(---.--(---(-.(-.-(--(-.-...----(..((-(..-..-.---.--)))--....-)-.-...)-)-.-)-.-))-.))--)-..-.-(--(-((.-(...-..-.-.---.-((((-(-.-----.-.....-.)-)--))-).-.---..-..-..).-)-)))..((((((.((......-.((..((.......-)).-(((--..--.-.))-)......))......)).))..))))....-....(((((-((((((.-............-..))))))-))))).....)....(((((((..(.-..((((..(((.(((((.((...((........))......)).))))).))).......((....))...))-)).-.)..))).)))..))))...)).)....((((((....(...((((.........-))))...).))))))..........(-((.((.(((..-((((((((.-(-(---(--.-.-.-.-.-.-))-)))))))))..)))...-((....))-...)).....))).).).(((.--..-...((.(....).)-)....)-))........(((-((.(((((((..((..(((((..-(((.-(-(((((....-..((........)).........-.(((((.(...-.(((((...........((.(.....)))........-...---)))))...((.(((..((.((((((....(((.(((((....)))..(.((......)))...)).))).....((((.((..((((..(((.--.--(-.(-(--(-(.-..(.-..--).)-)))-.-----)-.-...-)))..)))).))..(..-((-(((....-.))))).....)..)))).....))).)))....-.))))))).....).))-)))...-)).)))).))).(.(.((((.(.......(---(....---.--.-.-(---(----(----...(((....)))..)))....))........).))))..)...(....(((((((........)))))))....)..)..))))).....((-(((.(((.......))))))-))......))...)))))))))).)).......................................-.....----...-.--..-.-..(-((.-.--(-(---.-(-(((....))--))-.---).).-.)))----.--.
>AM490973 Chrysotila pseudoroscoffensis 
UUUAUUUGAUGGUACCUUACUACUUGGAUACCCGUAGUAAUUCUAGAGCUAAUACAUGCAGGAGUUC-G-UGCGCGG-U-UCGUCCGCG-CCGCGAUGUAUUUAUUAGAUAAGAGACC-AAC-C-C--G-C--C--U---------U--GU-G-CGGU-UG-CG-UGCCGAGUCAUAAUAACUGUUCGAAUCGCAUGGCUCUG--A-CG-CCGGCGAUGGUUCAUUCAAGUUUCUGCCCUAUCAGCUUUCGAUGGUAGGAUAGAGGCCU-ACCAU-GGCGUUAACGGGUAACGGGGAAUUAGGGUUCGAUU-CCGGAGAGGGAGCCUGAGAGAUGGCUACCACAUCCAAGG-AAGGCAGCAGGCGCGUAAAUUGCCCGAAUCCUGACACAGGGAGGUAGUGACAAGAAAUAACAAUACAGGGCCA-U-C-UU-GGUCUUGUACUUGGAAUGAGUA-CAAUUUACAUCUCUUCACGAGGAUCA--AU--UGGAGG-GCA-A-GU-CUGGUGCCAGC-AGCC-GCG--GUAAUU-CCAGCUCCAAUA-G-CGUAUAUUAAAGUUGUUGCA-GUUAAAACGC-UCGUAGUCGGA-U-UUCG-G---G---U--C---G--GUUGC--G-C-C-G----GUCUG-CCG-AU-G---G--GUA-UGCAC-UGG-C--G-G-A-G-U-CG-UCC--U-UU-C-U--U-C-C-GGAG-AC---CG-GGCCUCC-U-C-----U-UAGCU-GA-G--CG-GG-UU--CG-GG-AGAC-G-GAUCGUUUACUUUGAAAAAA-UCAGAGUGUUUCAA-GCA-GGC--AGC-U-CGC-UCUUGCAUGGAUUAGCAUGGGAUAAUGAAA-UAGGACUCU-GGUGCUA-UUUUGUUGGUUU-CGAACACC-GGAGUAAUGGUCAACAGGGACAGUCA-GGGGCACUCGUAUUCCGCCGAGAGAGGUGAAAUUCUCAGACCAGCGGAAGACGAACCACUGCGAAAGCAUUUG-CCA-GGGAUGUUUUCACUGAUCAAGAACGAAAGUUAGGGGAUCGAAGACGAUCAGAUAC-CGUCGUAGUCUUAACCAUAAACCAUG-CCGACUAGGGA-UUGGAGGCU-G-U-UCC--U---U-U-UGU-GA-CUCCUUCAGCACCUUUC-GGGAAACU-AAAGUCUUUGGGUUCCGGGGGG--AG-UAUGGUCGCAAGGC-UGAAAC-UUAAAGGAAUUGA-CGGAAGGGCACCACCAGGAGUGG-AGCC-U-GCGGCUUAA-UUUGACUCAACACGGGGAAACUU-ACCAGGUCCAG-ACAUUGUGAGGAUUGACAGAUUGAGAGCUCUUUCUUG-AUU---CGAUGGGUGGUGGUGCAUGGCCGUUCUUAGUUGGUGGAGUGAUUUGUCUGGUUAAUUCCGUUAACGAACGAGACCGCAGCCUGCUAAAUAGUU--U-CG--C-G--A-A--CA-C-UCC-GUU-G-G-C-----G-U-UGA-GCUUCUUAGAGGGACAA-CU-UGUCUUC-AACAAGUGGAAGUUUGCGGCAAUAACAGGUCUGU-GAUGCCCUUAGAUGUUC-UGGGCC-GCACGCGCGCUACACUGAUGCAUUCAGCGA---GU-CU---C--U-UCC---C----U----UG-GCCGAGAGGUCCGGGUAAUCUUGUGAACUUGCAUCGUGAUGGGGAUAGAUUAUUGCAAUUAUUAAUCUUCAACGAGGAAUUCCUAGUAAGCGCA-U-GUCAUCAGCGUGCG-UUGAUUACGUCCCUGCCCUUUGUACACACCGCCCGUCGCUCCUACCGAUUGAAUGAUCCGGUGAG-GCCCC----CGG-A--CU-GUG-G-CAA-C--G-UG--G-C-UGGUGUUCC--AG-C---CGCG-AUGC-C-GC--G
((....(((((.............((.....(..(((.....)))..)......))..........(-(-.......-.-.........-...))..(((.((((((.........((-(..-.-.--.-.--.--.---------.--..-.-....-..-..-))).......)))))).).).)...((((.((((....--.-.)-)))))))..)))))...))........(((....(((....((((((((.......)))-)))))-)))......)))...(((.((((....))))....-)))....((.(((..........))).)).(.((....)-).)................(.(((....((((.....))).)))))..............((((((((((...-.-.-..-..))))))).)))......(((-.(...........)).))........--.(--((((..-...-.-(.-((((.....((-....-)).--......-))))))))))..-.-..................(.-(.......(.-((...(((..(-.-...(-(---(---.--(---(--((..(--(-.-(-(----((.((-(..-..-.---.--)))-...))-)).-)--)-.-.-)-)-))-.))--)-..-.-(--(-(-(-(...-..---.(-(.(((((-(-.-----.-.....-.)-)--))-))-.)--).-..-...)-)-)))..((((((.((......-.((..((.......-)).-(((--...-.-.))-)......))......)).))..))))....-....(((((-((((((.-............-..))))))-))))).....)....(((((((..(.-..((((..(((.(((((.((...((........))......)).))))).))).......((....))...))-)).-.)..))).)))..))))...)).)....((((((....(...((((.........-))))...).))))))..........(-((.((.(((..-(((((((..-(-.-..(--.---.-.-...-).-).)))))))..)))...-((....))-...)).....))).).).(((.--..-...((((....)))-)....)-))........(((-((.(((((((..((..(((((..-(((.-(-(((((....-..((........)).........-.(((((.(...-.(((((...........((.(.....)))........-...---)))))...((.(((..((.((((((....(((.(((((....)))..(.((......)))...)).))).....((((.((..((((..(((.--.-((--(-(--(-(--(.-.-...-)))-)-)-)-----)-.-...-)))..)))).))..(..-((-(((....-.))))).....)..)))).....))).)))....-.))))))).....).))-)))...-)).)))).))).(.(.((((.(.......(---(.-..---.--(-...---(----(----.(-(((....)))).)))....))........).))))..)...(....(((((((........)))))))....)..)..))))).....((((((-(-(.......))))))-))......))...)))))))))).)).......................................-.....----...-.--.(-(((-(-((.-(--(-((--(-(-(((....))--))-)---))))-.)))-)-))--)
>HM149542 Isochrysis galbana 
UUUAUUUGAUGGUACCUUGCUACUUGGAUAACCGUAGUAAUUCUAGAGCUAAUACAUGCAGGAGUUC-C-----CGA-C-UU-C--G-G-AAGGGAUGUAUUUAUUAGAUAAGAAACC-AAA-C-C--G-G--U--C---------U-----C-CGGU-UG-CG-UGCUGAGUCAUACUAACUGCUCGAAUCGCACGGCUUU---A-CG-CUGGCGAUGGUUCAUUCAAAUUUCUGCCCUAUCAGCUUUCGAUGGUAGGAUAGAGGCCU-ACCAU-GGCGUUAACGGGUAACGGAGAAUUAGGGUUCGAUU-CCGGAGAGGGAGCCUGAGAAAUGGCUACCACAUCCCAGG-AAGGCAGCAGGCGCGUAAAUUGCCCGAAUCCUGACACAGGGAGGUAGUGACAAGAAAUAACAAUACAGGGCUC-U-U-CG-AGUCUUGUAAUUGGAAUGAGUA-CAAUUUACAUCUCUUCACGAGGAUCA--AU--AGGAGG-GCA-A-GU-CUGGUGCCAGC-AGCC-GCG--GUAAUU-CCAGCUCCAAUA-G-CGUAUAUUAAAGUUGUUGCA-GUUAAAACGC-UCGUAGUCGGA-U-UUCG-G---G---G--C---G-GG-C-C-CG-C-C-G----GUCUG-CCG-AU-G---G--GUA-CGCAC-UGG-C--G-G-G-C-G-CG-UCC--U-UC-C-U--C-C-C-GGAG-AC---GG-CCGCUAC-U-C-----U-UAACU-GA-G--CG-GU-GG--UC-GG-AGAC-G-GGAUGUUUACUUUGAAAAAA-UCAGAGUGUUUCAA-GCA-GGC--AG--U-CGC-UCUUGCAUGGAUUAGCAUGGGAUAAUGAAA-UAGGACUCU-GGUGCUA-UUUUGUUGGUUU-CGAGCACC-GGAGUAAUGAUUAACAGGGACAGUCA-GGGGCACUCGUAUUCCGCCGAGAGAGGUGAAAUUCUCAGACCAGCGGAAGACGAACGACUGCGAAAGCAUUUG-CCA-GGGAUGUUUUCACUGAUCAAGAACGAAAGUUAGGGGAUCGAAGACGAUCAGAUAC-CGUCGUAGUCUUAACCAUAAACCAUG-CCGACUAGGGA-UUGGAGGAU-G-U---U--CCG-U-U-UGU-GA-CUCCUUCAGCACCUUUC-GGGAAACU-AAAGUCUUUGGGUUCCGGGGGG--AG-UAUGGUCGCAAGGC-UGAAAC-UUAAAGGAAUUGA-CGGAAGGGCACCACCAGGAGUGG-AGCC-U-GCGGCUUAA-UUUGACUCAACACGGGGAAACUU-ACCAGGUCCAG-ACAUAGUGAGGAUUGACAGAUUGAGAGCUCUUUCUUG-AUU---CGAUGGGUGGUGGUGCAUGGCCGUUCUUAGUUGGUGGAGUGAUUUGUCUGGUUAAUUCCGUUAACGAACGAGACCGCAGCCUGCUAAAUAGUG--UCC---C-C--A-A--CC-C-CCU-GUU-G-GGG-----C---UC--GCUUCUUAGAGGGACAA-CU-UGUCUUC-AACAAGUGGAAGUUCGCGGCAAUAACAGGUCUGU-GACGCCCUUAGAUGUUC-UGGGCC-GCACGCGCGCUACACUGAUGCAUUCAGCGAGUCGU-CU---C------C---C----U----UG-ACCGAGAGGUCCGGGUAAUCUUGUGAACUUGCAUCGUGAUGGGGAUAGAUUAUUGCAACUAUUAAUCUUCAACGAGGAAUUCCUAGUAAGCGUG-U-GUCAUCAGCGCACG-UUGAUUACGUCCCUGCCCUUUGUACACACCGCCCGUCGCUCCUACCGAUUGAAUGAUCCGGUGAG-GCCCC----CGG-A--CU-GCG-G-CGC-C--GCC---G-C-UGGUUCUCC--AG-C---GCUG-GCGU-C-GC--G
((....(((((.............((.....(..(((.....)))..)......))..........(-(-----...-.-..-.--.-.-...))..(((.(((.((........(((-(..-.-.--.-.--.--.---------.-----.-....-..-..-))))......)).))).).).)...((((.((((...---.-.)-)))))))..)))))...))........(((....(((....((((((((.......)))-)))))-)))......)))...(((.((((....))))....-)))....((.(((..........))).)).(.((....)-).)................(.(((....((((.....))).)))))..............((((((((((...-.-.-..-..))))))).)))......(((-.(...........)).))........--.(--.(((..-...-.-(.-((((.....((-....-)).--......-)))))))).)..-.-..................(.-(.......(.-((...(((..(-.-...(-(---(---(--(---(-.(-.-(-((-.-(-(----((.((-(..-..-.---.--)))-...))-)).-)--)-)-.-)-.-))-)))--)-..-.-(--(-(-(-(...-..---.(-(.(((((-(-.-----.-.....-.)-)--))-))-.)--).-..-...)-)-)))..((((((.((......-.((..((.......-)).-(((--..--.-.))-)......))......)).))..))))....-....(((((-((((((.-............-..))))))-))))).....)....(((((((..(.-..((((..(((.(((((.((...((........))......)).))))).))).......((....))...))-)).-.)..))).)))..))))...)).)....((((((....(...((((.........-))))...).))))))..........(-((.((.(((..-((((((((.-(-(---(--...-.-.-...-))-)))))))))..)))...-((....))-...)).....))).).).(((.--..-...((((....)))-)....)-))........(((-((.(((((((..((..(((((..-(((.-(-(((((....-..((........)).........-.(((((.(...-.(((.(...........((.(.....)))........-...---).)))...((.(((...(.((((((....(((.(((((....)))..(.((......)))...)).))).....(((..((..((((..(((.--.(.---(-(--(-(--(.-.-...-)))-)-)).-----.---..--)))..)))).))..(..-((-(((....-.))))).....)...))).....))).)))....-.).))))).....).))-)))...-)).)))).))).(.(.((((.(.......(...(.-..---.------(---(----(----.(-(((....)))).)))....))........).))))..)...(....(((((((........)))))))....)..)..))))).....((((((-(-(.......))))))-))......))...)))))))))).)).......................................-.....----...-.--.(-(((-(-((.-(--(.(---(-(-(((....))--))-)---).))-.)))-)-))--)
>AM490972 Chrysotila gayraliae 
UUUAUUUGAUGGUACCUUACUACUUGGAUACCCGUAGUAAUUCUAGAGCUAAUACAUGCAGGAGUUC-G-UGCGCGG-U-UCGUCCGCG-CCGCGAUGUAUUUAUUAGAUAAG-GACCAA-C-C-C--G-C--C--U---------U--GU-G-CGGU-UG-CG-UGCCGAGUCAUAAUAACUGUUCGAAUCGCAUGGCUCUG--A-CG-CCGGCGAUGGUUCAUUCAAGUUUCUGCCCUAUCAGCUUUCGAUGGUAGGAUAGAGGCCU-ACCAU-GGCGUUAACGGGUAACGGGGAAUUAGGGUUCGAUU-CCGGAGAGGGAGCCUGAGAGAUGGCUACCACAUCCAAGG-AAGGCAGCAGGCGCGUAAAUUGCCCGAAUCCUGACACAGGGAGGUAGUGACAAGAAAUAACAAUACAGGGCCA-U-C-UU-GGUCUUGUACUUGGAAUGAGUA-CAAUUUACAUCUCUUCACGAGGAUCA--AU--UGGAGG-GCA-A-GU-CUGGUGCCAGC-AGCC-GCG--GUAAUU-CCAGCUCCAAUA-G-CGUAUAUUAAAGUUGUUGCA-GUUAAAACGC-UCGUAGUCGGA-U-UUCG-G---G---U--C---G--GUUGC--G-C-C-G----GUCUG-CCG-AU-G---G--GUA-UGCAC-UGG-C--G-G-A-G-U-CG-UCC--U-UU-C-U--U-C-C-GGAG-AC---CG-GGCCUCC-U-C-----U-UAGCU-GA-G--CG-GG-UU--CG-GG-AGAC-G-GAUCGUUUACUUUGAAAAAA-UCAGAGUGUUUCAA-GCA-GGC--AGC-U-CGC-UCUUGCAUGGAUUAGCAUGGGAUAAUGAAA-UAGGACUCU-GGUGCUA-UUUUGUUGGUUU-CGAACACC-GGAGUAAUGGUCAACAGGGACAGUCA-GGGGCACUCGUAUUCCGCCGAGAGAGGUGAAAUUCUCAGACCAGCGGAAGACGAACCACUGCGAAAGCAUUUG-CCA-GGGAUGUUUUCACUGAUCAAGAACGAAAGUUAGGGGAUCGAAGACGAUCAGAUAC-CGUCGUAGUCUUAACCAUAAACCAUG-CCGACUAGGGA-UUGGAGGCU-G-U-UCC--U---U-U-UGU-GA-CUCCUUCAGCACCUUUC-GGGAAACU-AAAGUCUUUGGGUUCCGGGGGG--AG-UAUGGUCGCAAGGC-UGAAAC-UUAAAGGAAUUGA-CGGAAGGGCACCACCAGGAGUGG-AGCC-U-GCGGCUUAA-UUUGACUCAACACGGGGAAACUU-ACCAGGUCCAG-ACAUUGUGAGGAUUGACAGAUUGAGAGCUCUUUCUUG-AUU---CGAUGGGUGGUGGUGCAUGGCCGUUCUUAGUUGGUGGAGUGAUUUGUCUGGUUAAUUCCGUUAACGAACGAGACCGCAGCCUGCUAAAUAGUU--U-CG--C-G--A-A--CA-C-UCC-GUU-G-G-C-----G-U-UGA-GCUUCUUAGAGGGACAA-CU-UGUCUUC-AACAAGUGGAAGUUUGCGGCAAUAACAGGUCUGU-GAUGCCCUUAGAUGUUC-UGGGCC-GCACGCGCGCUACACUGAUGCAUUCAGCGA---GU-CU---C--U-UCC---C----U----UG-GCCGAGAGGUCCGGGUAAUCUUGUGAACUUGCAUCGUGAUGGGGAUAGAUUAUUGCAAUUAUUAAUCUUCAACGAGGAAUUCCUAGUAAGCGCA-U-GUCAUCAGCGUGCG-UUGAUUACGUCCCUGCCCUUUGUACACACCGCCCGUCGCUCCUACCGAUUGAAUGAUCCGGUGAG-GCCCC----CGG-A--CU-GUG-G-CAA-C--G-UG--G-C-UGGUGUUCC--AG-C---CGCG-AUGC-C-GC--G
((....(((((.............((.....(..(((.....)))..)......))..........(-(-.......-.-.........-...))..(((.((((((......-...(.(-.-.-(--.-.--.--.---------.--).-.-....-..-..-).).......)))))).).).)...((((.((((....--.-.)-)))))))..)))))...))........(((....(((....((((((((.......)))-)))))-)))......)))...(((.((((....))))....-)))....((.(((..........))).)).(.((....)-).)................(.(((....((((.....))).)))))..............((((((((((...-.-.-..-..))))))).)))......(((-.(...........)).))........--.(--((((..-...-.-(.-((((.....((-....-)).--......-))))))))))..-.-..................(.-(.......(.-((...(((..(-.-...(-(---(---.--(---(--((..(--(-.-(-(----((.((-(..-..-.---.--)))-...))-)).-)--)-.-.-)-)-))-.))--)-..-.-(--(-(-(-(...-..---.(-(.(((((-(-.-----.-.....-.)-)--))-))-.)--).-..-...)-)-)))..((((((.((......-.((..((.......-)).-(((--...-.-.))-)......))......)).))..))))....-....(((((-((((((.-............-..))))))-))))).....)....(((((((..(.-..((((..(((.(((((.((...((........))......)).))))).))).......((....))...))-)).-.)..))).)))..))))...)).)....((((((....(...((((.........-))))...).))))))..........(-((.((.(((..-(((((((..-(-.-..(--.---.-.-...-).-).)))))))..)))...-((....))-...)).....))).).).(((.--..-...((((....)))-)....)-))........(((-((.(((((((..((..(((((..-(((.-(-(((((....-..((........)).........-.(((((.(...-.(((((...........((.(.....)))........-...---)))))...((.(((..((.((((((....(((.(((((....)))..(.((......)))...)).))).....((((.((..((((..(((.--.-((--(-(--(-(--(.-.-...-)))-)-)-)-----)-.-...-)))..)))).))..(..-((-(((....-.))))).....)..)))).....))).)))....-.))))))).....).))-)))...-)).)))).))).(.(.((((.(.......(---(.-..---.--(-...---(----(----.(-(((....)))).)))....))........).))))..)...(....(((((((........)))))))....)..)..))))).....((((((-(-(.......))))))-))......))...)))))))))).)).......................................-.....----...-.--.(-(((-(-((.-(--(-((--(-(-(((....))--))-)---))))-.)))-)-))--)
>KU561118 Prymnesium simplex 
UUUAUUUGAUGGUACCUUACUACUUGGAUAACCGUAGUAAUUCUAGAGCUAAUACAUGCAGGAAGUC-C-----CGA-C-UU-C--G-GAA-GGGAUGUAUUUAUUAGAUAAGAGACC-AAC-C-C--G-G--C--U---------U--G--C-CGGU-UG-CG-UGCUGAGUCACAAUAACUGCUCGAAUCGCAUGGCCUC---G-CG-CCGGCGAUGGUUCAUUCAAAUUUCUGCCCUAUCAGCUUUCGAUGGUAGGAUCGAGGCCU-ACCAU-GGCGUUAACGGGUAACGGAGAAUUAGGGUUCGAUU-CCGGAGAGGGAGCCUGAGAAAUGGCUACCACAUCCAAGG-AAGGCAGCAGGCGCGUAAAUUGCCCGAAUCCUGACACAGGGAGGUAGUGACAAGAAAUAACAAUACAGGGCUA-U-U-CU-AGUCUUGUAAUUGGAAUGAGUA-CAAUUUACAUCUCUUCACGAGGAUCA--AU--UGGAGG-GCA-A-GU-CUGGUGCCAGC-AGCC-GCG--GUAAUU-CCAGCUCCAAUA-G-CGUAUAUUAAAGUUGUUGCA-GUUAAAACGC-UCGUAGUCGGA-U-UUCG-G---G---G--C---G-GG-UCC--G-C-C-G----GUCUG-CCG-AU-G---G--GUA-CGCAC-UGG-C--G-G-G-C-G-CG-UCC--U-UC-C-U--U-C-C-GGAG-AC---UG-GCCCUAC-U-C-----U-UAGCU-GA-G--CG-GG-GU--CG-GG-AGUC-G-GAUCGUUUACUUUGAAAAAA-UCAGAGUGUUUCAA-GCA-GGC--AGC-U-CGC-UCUUGCAUGGAUUAGCAUGGGAUAAUGAAA-UAGGACUUU-GGUGCUA-UUUUGUUGGUUU-CGAACACC-GAAGUAAUGAUUAACAGGGACAGUCA-GGGGCACUCGUAUUCCGCCGAGAGAGGUGAAAUUCUCAGACCAGCGGAAGACGAACCACUGCGAAAGCAUUUG-CCA-GGGAUGUUUUCACUGAUCAAGAACGAAAGUUAGGGGAUCGAAGACGAUCAGAUAC-CGUCGUAGUCUUAACCAUAAACCAUG-CCGACUAGGGA-UCGGCGGAA-G-U---C--C---U-UCUUU-GA-CUCCGUCGGCACCUUGA-GGGAAACU-AUAGUCUUUGGGUUCCGGGGGG--AG-UAUGGUCGCAAGGC-UGAAAC-UUAAAGGAAUUGA-CGGAAGGGCACCACCAGGAGUGG-AGCC-U-GCGGCUUAA-UUUGACUCAACACGGGGAAACUU-ACCAGGUCCAG-ACAUUGUGAGGAUUGACAGAUUGAGAGCUCUUUCUUG-AUU---CGAUGGGUGGUGGUGCAUGGCCGUUCUUAGUUGGUGGAGUGAUUUGUCUGGUUAAUUCCGUUAACGAACGAGACCUUAGCCUAUUAAAUAGUG--G-CG--C-G--A-A--CA-C-CUU-GUU-G-G-CG----G-U-UC--ACUUCUUAGAGGGACAA-CU-UGUCUUC-AACAAGUGGAAGUUUGAGGCAAUAACAGGUCUGU-GAUGCCCUUAGAUGUUC-UGGGCC-GCACGCGCGCUACACUGAUGCACUCAACGA---GU-CU-C-C----G-C---C----U----UG-ACCGGAAGGUCCGGGAAACCUUUUGAACUUGCAUCGUGAUGGGGAUAGAUUAUUGCAACUAUUAAUCUUCAACGAGGAAUUCCUAGUAAGCGCA-U-GUCAUCAGCGUGCG-UUGAUUACGUCCCUGCCCUUUGUACACACCGCCCGUCGCUCCUACCGAUUGAAUGAUCCGGUGAG-GCCCC----CGG-A--CU-GUG-G-CAA-C--G-CA--G-C-UGGUUCGCC--AG-C---CGCG-AUGC-C-GC--G
((....(((((.............((.....(..(((.....)))..)......))..........(-(-----...-.-..-.--.-...-.))..(((.((((((........(((-(..-.-(--.-.--.--.---------.--)--.-....-..-..-))))......)))))).).).)...((((.((((...---.-.)-)))))))..)))))...))........(((....(((....((((((((.......)))-)))))-)))......)))...(((.((((....))))....-)))....((.(((..........))).)).(.((....)-).)................(.(((....((((.....))).)))))..............((((((((((...-.-.-..-..))))))).)))......(((-.(...........)).))........--.(--((((..-...-.-(.-((((.....((-....-)).--......-))))))))))..-.-..................(.-(.......(.-((...(((..(-.-...(-(---(---(--(---(-.(-.((--(-.-(-(----((.((-(..-..-.---.--)))-...))-)).-)--)-)-.-)-.-))-)))--)-..-.-(--(-(-(-((..-..---.(-(.(((((-(-.-----.-.....-.)-)--))-))-.)--).-..-..))-)-)))..((((((.((......-.((..((.......-)).-(((--...-.-.))-)......))......)).))..))))....-....(((((-((((((.-............-..))))))-))))).....)....(((((((..(.-..((((..(((.(((((.((...((........))......)).))))).))).......((....))...))-)).-.)..))).)))..))))...)).)....((((((....(...((((.........-))))...).))))))..........(-((.((.(((..-((((((((.-(-(---(--.---.-.....-))-)))))))))..)))...-((....))-...)).....))).).).(((.--..-...((((....)))-)....)-))........(((-((.(((((((..((..(((((..-(((.-(-(((((....-..((........)).........-.(((((.(...-.(((((...........((.(.....)))........-...---)))))...((.(((..((.((((((....(((.(((((....)))..(.((......)))...)).))).....((((.((..((((..(((.--.-((--(-(--(-(--((-.-..)-)))-)-)-))----.-.-..--)))..)))).))..(..-((-(((....-.))))).....)..)))).....))).)))....-.))))))).....).))-)))...-)).)))).))).(.(.((((.(.......(---(.-..-.-.----.-(---(----(----.(-(((....)))).)))....))........).))))..)...(....(((((((........)))))))....)..)..))))).....((((((-(-(.......))))))-))......))...)))))))))).)).......................................-.....----...-.--.(-(((-(-((.-(--(-((--(-(-(((....))--))-)---))))-.)))-)-))--)
>KC404143 Gephyrocapsa oceanica 
UUUAUUUGAUGGUACCUUGCUACUUGGAUAACCGUAGUAAUUCUAGAGCUAAUACAUGCAGGAGUUC-C-----CGA-C-UCAC--G-G-A-GGGAUGUAUUUAUUAGAUAAGAAACC-AAA-C-C--G-G--U--C---------U-----C-CGGU-UG-CG-UGCUGAGUCAUAAUAACUGCUCGAAUCGCACGGCUCU---A-CG-CCGGCGAUGGUUCAUUCAAAUUUCUGCCCUAUCAGCUUUCGAUGGUAGGAUAGAGGCCU-ACCAU-GGCGUUAACGGGUAACGGAGAAUUAGGGUUCGAUU-CCGGAGAGGGAGCCUGAGAAAUGGCUACCACAUCCAAGG-AAGGCAGCAGGCGCGUAAAUUGCCCGAAUCCUGACACAGGGAGGUAGUGACAAGAAAUAACAAUACAGGGCUA-U-U-UU-AGUCUUGUAAUUGGAAUGAGUA-CAAUUUACAUCUCUUCACGAGGAUCA--AU--UGGAGG-GCA-A-GU-CUGGUGCCAGC-AGCC-GCG--GUAAUU-CCAGCUCCAAUA-G-CGUAUAUUAAAGUUGUUGCA-GUUAAAACGC-UCGUAGUCGGA-U-UUCG-G---G---G--C---G-GG-C-C--GAC-C-G----GUCUG-CCG-AU-G---G--GUA-UGCAC-UGG-C--C-G-G-C-G-CG-UCC--U-UC-C-A--C-C-C-GGAG-AC---CG-CGCCUAC-U-C-----U-UAACU-GA-G--CG-GG-CG--CG-GG-AGAC-G-GGUCUUUUACUUUGAAAAAA-UCAGAGUGUUUCAA-GCA-GGC--AG--U-CGC-UCUUGCAUGGAUUAGCAUGGGAUAAUGAAA-UAGGACUCU-GGUGCUA-UUUUGUUGGUUU-CGAACACC-GGAGUAAUGAUUAACAGGGACAGUCA-GGGGCACUCGUAUUCCGCCGAGAGAGGUGAAAUUCUCAGACCAGCGGAAGACGAACCACUGCGAAAGCAUUUG-CCA-GGGAUGUUUUCACUGAUCAAGAACGAAAGUUAGGGGAUCGAAGACGAUCAGAUAC-CGUCGUAGUCUUAACCAUAAACCAUG-CCGACUAGGGA-UUGGAGGAU-G-U---U--CCA-U-U-UGU-GA-CUCCUUCAGCACCUUUC-GGGAAACU-AAAGUCUUUGGGUUCCGGGGGG--AG-UAUGGUCGCAAGGC-UGAAAC-UUAAAGGAAUUGA-CGGAAGGGCACCACCAGGAGUGG-AGCC-U-GCGGCUUAA-UUUGACUCAACACGGGGAAACUU-ACCAGGUCCAGCACAUUGUGAGGAUUGACAGAUUGAGAGCUCUUUCUUG-AUU---CGAUGGGUGGUGGUGCAUGGCCGUUCUUAGUUGGUGGAGUGAUUUGUCUGGUUAAUUCCGUUAACGAACGAGACCGCAGCCUGCUAAAUAGCG--A-CG--C-G--A-A--CC-C-UCC-GUU-C-G-C-----U-G-GA--GCUUCUUAGAGGGACAA-CU-UGUCUUC-AACAAGUGGAAGUUCGCGGCAAUAACAGGUCUGU-GAUGCCCUUAGAUGUUC-UGGGCC-GCACGCGCGCUACACUGAUGCACUCAACGA---GU-CU---A------U---CACC-U----UG-ACCGAGAGGUCCGGGUAAUCUUUUGAAAUUGCAUCGUGAUGGGGAUAGAUUAUUGCAACUAUUAAUCUUCAACGAGGAAUUCCUAGUAAGCGUG-U-GUCAUCAGCGCACG-UUGAUUACGUCCCUGCCCUUUGUACACACCGCCCGUCGCUCCUACCGAUUGAAUGAUCCGGUGAG-GCCCC----CGG-A--CU-GCG-G-CGC-C--G-CA--G-C-UGGUUCUCC--AG-C---CGCG-ACGC-C-GC--G
((....(((((.............((.....(..(((.....)))..)......))..........(-(-----...-.-....--.-.-.-.))..(((.((((((........(((-(..-.-.--.-.--.--.---------.-----.-....-..-..-))))......)))))).).).)...((((.((((...---.-.)-)))))))..)))))...))........(((....(((....((((((((.......)))-)))))-)))......)))...(((.((((....))))....-)))....((.(((..........))).)).(.((....)-).)................(.(((....((((.....))).)))))..............((((((((((...-.-.-..-..))))))).)))......(((-.(...........)).))........--.(--((((..-...-.-(.-((((.....((-....-)).--......-))))))))))..-.-..................(.-(.......(.-((...(((..(-.-...(-(---(---(--(---(-.(-.-(--(..-(-(----((.((-(..-..-.---.--)))-...))-)).-.--)-)-.-)-.-))-)))--)-..-.-(--(-(-(-(...-..---.(-(.(((((-(-.-----.-.....-.)-)--))-))-.)--).-..-...)-)-)))..((((((.((......-.((..((.......-)).-(((--..--.-.))-)......))......)).))..))))....-....(((((-((((((.-............-..))))))-))))).....)....(((((((..(.-..((((..(((.(((((.((...((........))......)).))))).))).......((....))...))-)).-.)..))).)))..))))...)).)....((((((....(...((((.........-))))...).))))))..........(-((.((.(((..-((((((((.-(-(---(--...-.-.-...-))-)))))))))..)))...-((....))-...)).....))).).).(((.--..-...((((....)))-)....)-))........(((-((.(((((((..((..(((((..-(((.-(-(((((....-..((........)).........-.(((((.(.....(((((...........((.(.....)))........-...---)))))...((.(((..((.((((((....(((.(((((....)))..(.((......)))...)).))).....(((..((..((((..(((.--.-.(--(-(--(-(--(.-.-...-)))-)-)-)-----.-.-..--)))..)))).))..(..-((-(((....-.))))).....)...))).....))).)))....-.))))))).....).))-)))...-)).)))).))).(.(.((((.(.......(---(.-..---.------(---(...-.----.(-(((....))))..))....))........).))))..)...(....(((((((........)))))))....)..)..))))).....((((((-(-(.......))))))-))......))...)))))))))).)).......................................-.....----...-.--.(-(((-(-((.-(--(-((--(-(-(((....))--))-)---))))-.)))-)-))--)
>KT861304 Dicrateria rotunda 
UUUAUUUGAUGGUACCUUACUACUUGGAUAACCGUAGUAAUUCUAGAGCUAAUACAUGCAGGAUCGC-C-----CGA-C-UU-C--G-GAA-GGGCUGUAUUUAUUAGAUAAGAAACC-AAC-C----C-G--C--U---------UC-U--G-CGGU-UG-CG-UGCUGAGUCACAAUAACUGCUCGAAUCGCACGGCCUC---G-UG-CCGGCGAUGGUUCAUUCAAAUUUCUGCCCUAUCAGCUUUCGAUGGUAGGAUCGAGGCCU-ACCAU-GGCGUUAACGGGUAACGGAGAAUUAGGGUUCGAUU-CCGGAGAGGGAGCCUGAGAAAUGGCUACCACAUCCAAGG-AAGGCAGCAGGCGCGUAAAUUGCCCGAAUCCUGACACAGGGAGGUAGUGACAAGAAAUAACAAUACAGGGCCA-C-U-UU-GGUCUUGUAAUUGGAAUGAGUA-CAAUUUACAUCUCUUCACGAGGAUCA--AU--UGGAGG-GCA-A-GU-CUGGUGCCAGC-AGCC-GCG--GUAAUU-CCAGCUCCAAUA-G-CGUAUAUUAAAGUUGUUGCA-GUUAAAACGC-UCGUAGUCGGA-U-UUCG-G---G---G--C---G-GC-UUC--G-U-C-G----GUCUG-CCG-AU-G---G--GUA-UGCAC-UGA-C--G-C-G-G-G-CG-UCC--U-UC-C-U--U-C-C-GGAG-AC---GC-GUCCUAC-U-C-----U-UAGCU-GA-G--CG-GG-G---CGUGG-AGAC-G-GAUCGUUUACUUUGAAAAAA-UCAGAGUGUUUCAA-GCA-GGC--AUCAU-CGC-UCUUGCAUGGAUUAGCAUGGGAUAAUGAAA-UAGGACCUU-GGUGCUA-UUUUGUUGGUUU-CGAGCACC-GAAGUAAUGAUUAACAGGGACAGUCA-GGGGCACUCGUAUUCCGCCGAGAGAGGUGAAAUUCUCAGACCAGCGGAAGACGAACCACUGCGAAAGCAUUUG-CCA-GGGAUGUUUUCACUGAUCAAGAACGAAAGUUAGGGGAUCGAAGACGAUCAGAUAC-CGUCGUAGUCUUAACCAUAAACCAUG-CCGACUAGGGA-UUGGAGGAU-G-U---C--C-A-C-U-UUU-GA-CUUCUUCAGCACCUUAC-GGGAAACU-AAAGUCUUUGGGUUCCGGGGGG--AG-UAUGGUCGCAAGGC-UGAAAC-UUAAAGGAAUUGA-CGGAAGGGCACCACCAGGAGUGG-AGCC-U-GCGGCUUAA-UUUGACUCAACACGGGGAAACUU-ACCAGGUCCAG-ACAUUGUGAGGAUUGACAGAUUGAGAGCUCUUUCUUG-AUU---CGAUGGGUGGUGGUGCAUGGCCGUUCUUAGUUGGUGGAGUGAUUUGUCUGGUUAAUUCCGUUAACGAACGAGACCUUAGCCUAUUAAAUAGUG--U-CG--C-G--A-A--CA-C-UUG-GUU-C-G-C-----G-U-UC--ACUUCUUAGAGGGACAA-CU-UGUCUUC-AACAAGUGGAAGUUUGAGGCAAUAACAGGUCUGU-GAUGCCCUUAGAUGUUC-UGGGCC-GCACGCGCGCUACACUGAUGCACUCAACGA---GU-CU-U-C----G-C---C----U----UG-ACCGAGAGGUCCGGGAAACCUUUUGAACUUGCAUCGUGAUGGGGAUAGAUUAUUGCAACUAUUAAUCUUCAACGAGGAAUUCCUAGUAAGCGCA-U-GUCAUCAGCGUGCG-UUGAUUACGUCCCUGCCCUUUGUACACACCGCCCGUCGCUCCUACCGAUUGAAUGAUCCGGUGAG-GCCCC----CGG-A--CU-GUG-G-CAA-C--G-CA--G-C-UGGUUCGCC--AG-C---CGCG-AUGC-C-GC--G
((....(((((.............((.....(..(((.....)))..)......))..........(-(-----...-.-..-.--.-...-.))..(((.((((((........(((-(..-.----.-.--.--.---------..-.--.-....-..-..-))))......)))))).).).)...((((.((((...---.-.)-)))))))..)))))...))........(((....(((....((((((((.......)))-)))))-)))......)))...(((.((((....))))....-)))....((.(((..........))).)).(.((....)-).)................(.(((....((((.....))).)))))..............((((((((((...-.-.-..-..))))))).)))......(((-.(...........)).))........--.(--((((..-...-.-(.-((((.....((-....-)).--......-))))))))))..-.-..................(.-(.......(.-((...(((..(-.-...(-(---(---(--(---(-.(-..(--(-.-(-(----((.((-(..-..-.---.--)))-...))-)).-)--)-.-.-)-.-))-)))--)-..-.-(--(-(-(-(...-..---.(-(.(((((-(-.-----.-.....-.)-)--))-))-.---))...-...)-)-)))..((((((.((......-.((..((.......-)).-(((--.....-.))-)......))......)).))..))))....-....((.((-((((((.-............-..))))))-)).)).....)....(((((((..(.-..((((..(((.(((((.((...((........))......)).))))).))).......((....))...))-)).-.)..))).)))..))))...)).)....((((((....(...((((.........-))))...).))))))..........(-((.((.(((..-((((((((.-(-(---(--.-.-.-.-...-))-)))))))))..)))...-((....))-...)).....))).).).(((.--..-...((((....)))-)....)-))........(((-((.(((((((..((..(((((..-(((.-(-(((((....-..((........)).........-.(((((.(...-.(((((...........((.(.....)))........-...---)))))...((.(((..((.((((((....(((.(((((....)))..(.((......)))...)).))).....((((.((..((((..(((.--.-.(--(-(--(-(--(.-.-...-)))-)-)-)-----.-.-..--)))..)))).))..(..-((-(((....-.))))).....)..)))).....))).)))....-.))))))).....).))-)))...-)).)))).))).(.(.((((.(.......(---(.-..-.-.----.-(---(----(----.(-(((....)))).)))....))........).))))..)...(....(((((((........)))))))....)..)..))))).....((((((-(-(.......))))))-))......))...)))))))))).)).......................................-.....----...-.--.(-(((-(-((.-(--(-((--(-(-(((....))--))-)---))))-.)))-)-))--)
>MN927486 Phaeocystis globosa      
UUUCUUUGAUGGUACCUUGCUACUUGGAUACCCGUAGUAAUUCUAGAGCUAAUACAUGCAGGAAUGC-C-----CGA-C-UU-C--G-G-AAGGGCUGUAUUUAUUAGAUAAGAAACC--UU-CUC--G-G-GU--U---------C--GC-C-CGGU-UG-UG-UGCUGAGUCAUAAUAACUGCUCGAAUCGCACGGCUCU---A-CG-CCGGCGAUGGUUCAUUCAAAUUUCUGCCCUAUCAGCUUUCGAUGGUAGGAUAGAGGCCU-ACCAU-GGCGUUAACGGGUAACGGAGAAUUAGGGUUCGAUU-CCGGAGAGGGAGCCUGAGAGAUGGCUACCACAUCCAAGG-AAGGCAGCAGGCGCGUAAAUUGCCCGAAUCCUGACACAGGGAGGUAGUGACAAGAAAUAACAAUACAGGGCUACU-U-CU-AGUCUUGUAAUUGGAAUGAGUA-CAACUUACAUCUCUUCACGAGGAUCA--AU--UGGAGG-GCA-A-GU-CUGGUGCCAGC-AGCC-GCG--GUAAUU-CCAGCUCCAAAA-G-CGUAUAUUAAAGUUGUUGCA-GUUAAAACGC-UCGUAGUCGGG-U-UUCG-G---G---U--C---G-GG-C-C--GAG-C-G----GUCUG-CCG-AU-G---G--GUA-UGCAC-UGU-U--U-G-G-C-G-CG-GCC--U-UC-U-U--U-C-C-GGAG-AC---CG-CGGCUAC-U-C-----U-UAACU-GA-G--CG-GG-CG--UG-GG-AGAC-G-GAUCGUUUACUUUGAAAAAA-UCAGAGUGUUUCAA-GCA-GGC--AGC-U-CGC-UCUUGCAUGGUACAGCAUGGGAUGAUUGAA-UAGGACUCC-GGUGCUA-UUUUGUUGGUUU-CGAACACCAGGAGUAAUGAUUAACAGGGACAGUCA-GGGGCACUCGUAUUCCGUCGAGAGAGGUGAAAUUCUCAGACCAAUGGAAGACGAACCACUGCGAAAGCAUUUG-CCA-GGGAUGUUUUCACUGAUCAAGAACGAAAGUUAGGGGAUCGAAGACGAUCAGAUAC-CGUCGUAGUCUUAACCAUAAACCAUG-CCGACUAGGGA-UUGGAGGGU-G-U---U--C-G-U-U-U-C-GA-CCUCUUCAGCACCUUAC-GGGAAACU-AAAGUCUUUGGGUUCCGGGGGG--AG-UAUGGUCGCAAGGC-UGAAAC-UUAAAGGAAUUGA-CGGAAGGGCACCACCAGGAGUGG-AGCC-U-GCGGCUUAA-UUUGACUCAACACGGGGAAACUU-ACCAGGUCCAG-ACAUUGUUAGGAUUGACAGAUUGAGAGCUCUUUCUUG-AUU---CGAUGGGUGGUGGUGCAUGGCCGUUCUUAGUUGGUGGAGUGAUUUGUCUGGUUAAUUCCGAUAACGAACGAGACCGUAGCCUGCUAAAUAGUC--C-CG--C-G--A-A--CU-U-CUU-GUU-G-G-C-----G-G-CCG-ACUUCUUAGAGGGACAA-CU-UGUGACC-AACAAGUGGAAGUUUGCGGCAAUAACAGGUCUGU-GAUGCCCUUAGAUGUUC-UGGGCC-GCACGCGCGCUACACUGAAGCACUCAACGA---GU-CC---A------C---C----U----CG-ACCGACAGGUCUGGGAAACCUUUUGAAAUUGCUUCGUGAUGGGGAUAGAUUAUUGCAACUAUUAAUCUUCAACGAGGAAUUCCUAGUAAGCGCA-U-GUCAUCAGCGUGCG-UUGAUUACGUCCCUGCCCUUUGUACACACCGCCCGUCGCUCCUACCGAUUGAAUGAUCCGGUGAG-GCCCC----CGG-A--CU-GGG-G-CGA-C--G-CA--U-U-CGGUUCGCC--GG-A---CGCG-ACGC-U-CC--G
((....(((((.............((.....(..(((.....)))..)......))..........(-(-----...-.-..-.--.-.-...))..(((.((((((........(((--..-.(.--.-.-..--.---------.--).-.-....-..-..-.)))......)))))).).).)...((((.((((...---.-.)-)))))))..)))))...))........(((....(((....((((((((.......)))-)))))-)))......)))...(((.((((....))))....-)))....((.(((..........))).)).(.((....)-).)................(.(((....((((.....))).)))))..............((((((((((.....-.-..-..))))))).)))......(((-.(...........)).))........--.(--((((..-...-.-(.-((((.....((-....-)).--......-))))))))))..-.-..................(.-(.......(.-((...(((..(-.-...(-(---(---(--(---(-.(-.-(--((.-(-(----((.((-(..-..-.---.--)))-...))-)).-)--)-)-.-)-.-))-)))--)-..-.-(--(-(-(-(...-..---.(-(..((((-(-.-----.-.....-.)-)--))-).-.)--).-..-...)-)-)))..((((((.((......-.((..((.......-)).-(((--...-.-.))-)......))......)).))..))))....-....(((((-((((((.-............-..)))))).))))).....)....(((((((..(.-..((((..(((.(((((.((...((........))......)).))))).))).......((....))...))-)).-.)..))).)))..))))...)).)....((((((....(...((((.........-))))...).))))))..........(-((.((.(((..-((((((((.-(-(---(--.-.-.-.-.-.-))-)))))))))..)))...-((....))-...)).....))).).).(((.--..-...((((....)))-)....)-))........(((-((.(((((((..((..(((((..-(((.-(-(((((....-..((........)).........-.(((((.(...-.(((((...........((.(.....)))........-...---)))))...((.(((..((.((((((....(((.(((((....)))..(.((......)))...)).))).....((((.((..((((..(((.--.-((--(-(--(-(--(.-.-...-)))-)-)-)-----)-.-...-)))..)))).))..(..-((-(((....-.))))).....)..)))).....))).)))....-.))))))).....).))-)))...-)).)))).))).(.(.((((.(.......(---(.-..---.------(---(----(----.(-(((....)))).)))....))........).))))..)...(....(((((((........)))))))....)..)..))))).....((((((-(-(.......))))))-))......))...)))))))))).)).......................................-.....----...-.--.(-(((-(-((.-(--(-((--(-(-(((....))--))-)---))))-.)))-)-))--)
>FN599060 Chrysochromulina strobilus 
UUUAUUUGAUGGUACCU-ACUACUUGGAUAACCGUAGUAAUUCUAGAGCUAAUACAUGCAGGAAGAC-C-----CGA-C-UU-C--G-G-AAGGGUUGUAUUUAUUAGAUAAGAAACC-AAU-CCA--G----C--U---------U--G--C-UGGU-UG-CG-UGCCGAGUCACAAUAACUGCUCGAAUCGCAUGGCUUC---A-CG-CCGGCGAUGGUUCAUUCAAAUUUCUGCCCUAUCAGCUUUCGAUGGUAGGAUCGAGGCCU-ACCAU-GGCGUUUACGGGUAACGGAGAAUUAGGAUUCGAUU-CCGGAGAGGGAGCCUGAGAGAUGGCUACCACAUCCAAGG-AAGGCAGCAGGCGCGUAAAUUGCCCGAAUCCUGACACAGGGAGGUAGUGACAAGAAAUAACAAUACAGGGCUU-C-U-AA-AGUCUUGUAAUUGGAAUGAGUA-CAAUUUACAUCUCUUCACGAGGAUCA--AU--UGGAGG-GCA-A-GU-CUGGUGCCAGC-AGCC-GCG--GUAAUU-CCAGCUCCAAUA-G-CGUAUAUUAAAGUUGUUGCA-GUUAGAACGC-UCGUAGUCGGA-U-UUCG-G---G---G--C---G-GG-C-C--GAC-C-G----GUCUG-CCG-AU-G---G--GUA-CGCAC-UGG-U--C-G-G-C-G-CG-UCC--U-UC-C-U--U-C-C-GGAG-AC---CG-UGCCUAC-U-C-----U-UAACU-GA-G--CG-GG-GG--CG-GG-AGAC-G-GAUCGUUUACUUUGAAAAAA-UCAGAGUGUUUCAA-GCA-GGC--AGC-U-CGC-UCUUGCAUGGAUUAGCAUGGGAUAAUGAAA-UAGGACUUU-GGUGCUA-UUUUGUUGGUUU-CGAACACC-GAAGUAAUGAUUAACAGGGACAGUCA-GGGGCACUCGUAUUCCGCCGAGAGAGGUGAAAUUCUCAGACCAGCGGAAGACGAACUACUGCGAAAGCAUUUG-CCA-GGGAUGUUUUCACUGAUCAAGAACGAAAGUUAGGGGAUCGAAGAGGAUCAGAUAC-CCUCGUAGUCUUAACCAUAAACCAUG-CCGACUAGGGA-UUGGGGGAU-G-U---U--C-ACA-UAU-C-GA-CUCCCUCAGCACCUUAC-GGGAAACU-AAAGUCUUUGGGUUCCGGGGGG--AG-UAUGGUCGCAAGGC-UGAAAC-CUAAAGGAAUUGA-CGGAAGGGCACCACCAGGUGUGG-AGCC-U-GCGGCUUAA-UUUGACUCAACACGGGGAAACUU-ACCAGGUCCAG-ACAUUGUGAGGAUUGACAGAUUGAGAGCUCUUUCUUG-AUU---CGAUGGGUGGUGGUGCAUGGCCGUUCUUAGUUGGUGGAGUGAUUUGUCUGGUUAAUUCCGUUAACGAACGAGACCUUAGCCUGCUAAAUAGUG--A-CG--C-G--A-A--CA-C-UUC-GUU-C-G-C-----G-GGCC--ACUUCUUAGAGGGACAA-CU-UGUCUUC-AACAAGUGGAAGUUUGAGGCAAUAACAGGUCUGU-GAUGCCCUUAGAUGUUC-UGGGCC-GCACGCGCGCUACACUGAUGCACUCAACGA---GU-CU---C----A-C---C----U----UG-ACCGAAAGGUCCGGGAAACC-UUAGAACUUGCAUCGUGAUGGGGCUAGAUUAUUGCAACUAUUAAUCUUCAACGAGGAAUACCUAGUAAGCGCA-U-GUCAUCAGCGUGCG-UUGAUUACGUCCCUGCACUUUGUACACACCGCCCGUAGCUCCUACAGAUUGAAUGAUCAGGUGAG-CUUUU----UGG-A--CA-GUG-G-CAC------CG-GC-UGUGGUUCGCC--AC-U---C-UG-GCGC-U-GC--G
((....(((((......-......((.....(..(((.....)))..)......))..........(-(-----...-.-..-.--.-.-...))..(((.((((((.........((-(..-.(.--.----.--.---------.--)--.-....-..-..-))).......)))))).).).)...((((.((((...---.-.)-)))))))..)))))...))........(((....(((....((((((((.......)))-)))))-)))......)))...(((.((((....))))....-)))....((.(((..........))).)).(.((....)-).)................(.(((....((((.....))).)))))..............((((((((((...-.-.-..-..))))))).)))......(((-.(...........)).))........--.(--((((..-...-.-(.-((((.....((-....-)).--......-))))))))))..-.-..................(.-(.......(.-((...(((..(-.-...(-(---(---(--(---(-.(-.-(--((.-(-(----((.((-(..-..-.---.--)))-...))-)).-)--)-)-.-)-.-))-)))--)-..-.-(--(-(-(-(...-..---.(-(.(((((-(-.-----.-.....-.)-)--))-))-.)--).-..-...)-)-)))..((((((.((......-.((..((.......-)).-(((--...-.-.))-)......))......)).))..))))....-....(((((-((((((.-............-..))))))-))))).....)....(((((((..(.-..((((..(((.(((((.((...((........))......)).))))).))).......((....))...))-)).-.)..))).)))..))))...)).)....((((((....(...((((.........-))))...).))))))..........(-((.((.(((..-((((((((.-(-(---(--.-...-...-.-))-)))))))))..)))...-((....))-...)).....))).).).(((.--..-...((((....)))-)....)-))........(((-((.(((.(((..((..(((((..-(((.-(-(((((....-..((........)).........-.(((((.(...-.(((((...........((.(.....)))........-...---)))))...((.(((..((.((((((....(((.(((((....)))..(.((......)))...)).))).....((((.((..((((..(((.--.-((--(-(--(-(--(.-.-...-)))-)-)-)-----)-....--)))..)))).))..(..-((-(((....-.))))).....)..)))).....))).)))....-.))))))).....).))-)))...-)).)))).))).(.(.((((.(........---(.-..---.----.-.---(----(----.(-(((....)))).)).....)-........).))))..)...(....(((((((........)))))))....)..)..))))).....((((((-(-(.......))))))-))......))...))).)))))).)).......................................-.....----...-.--..-(((-(-(..------((-((-..(((....))--).-)---)-))-..))-)-))--.
>DQ207406 Pavlova noctivaga 
UUUAUUUGAUGGUACCUUACUACUUGGAUAACCGUAGUAAUUCUAGAGCUAAUACAUGCAGGCAGUC-C-----CGA-C-UU-C--G-G-AAGGGAUGUAUUUAUUAGAUAAGAAACC-GAC-U-C--GCU-UC--G---------G-------CGGU-UG-CG-UGCUGAGUCAUACUAACUGUUCGAAUCGCAUGG-CUU---G-UG-CCGGCGAUGGUUCAUUCAAAUUUCUGCCCUAUCAGCUUUCGAUGGUAGGAUAGAGGCCU-ACCAU-GGCGUUAACGGGUAACGGAGAAUUAGGGUUCGAUU-CCGGAGAGGGAGCCUGAGAGACGGCUACCACAUCCAAGG-AAGGCAGCAGGCGCGCAAAUUACCC-AAUCCUGACACAGGGAGGUAGUGACAAGAAAUAACAAUACAGGGCUC-U-U-CG-AGUCUUGUAAUUGGAAUGAGUA-CAAUUUAAAUCCCUUAACGAGGAUCC--AU--UGGAGG-GCA-A-GU-CUGGUGCCAGC-AGCC-GCG--GUAAUU-CCAGCUCCAAUA-G-CGUAUAUUAAAGUUGUUGCA-GUUAAAAAGC-UCGUAGUCGGA-U-UUCG-G---G---C--C---G-GU-UCG--C-C-U-G----GUCUG-CCG-UU-G---G--GUA-UGCAC-UGG---GU-G-G-U-C-UG-GUC--U-UA-U-U--G-CGU-GAGG-CC-G-U---GUGCGU-C-C-----U-UUACUGGGCG--CG-CU-C----G-GU-GCUC-U-GCACGUUUACUUUGAGAAAA-UCAGAGUGUUCAAA-GCA-GGC--CA--U-UGC-CAUUGUAUGUGUUAGCAUGGGAUAAUGGAA-UAGGACCUU-GGUGCUA-UUUUGUUGGUUU-CGAACGCC-GAGGUAAUGAUUAAUAGGGACAGUCA-GGGGCACUCGUAUUCCGUAGAGAGAGGUGAAAUUCUUAGACCCACGGAAGACGCACUACUGCGAAAGCAUUUG-CCA-GGGAUGUUUUCACUGAUCAAGAACGAAAGUUAGGGGAUCGAAGAUGAUCAGAUAC-CGUCGUAGUCUUAACCAUAAACCAUG-CCGACCAGGGA-UUGGUGGGU-G-U---C--A---UCU-U-U-GA-CUCCAUCAGCACCUUUC-GAGAAAUC-AGAGUCUUUGGGUUCCGGGGGG--AG-UAUGGUCGCAAGGC-UGAAAC-UUAAAGGAAUUGA-CGGAAGGGCACCACCAGGCGUGG-AGCC-U-GCGGCUUAA-UUUGACUCAACACGGGGAAACUU-ACCAGGUCCAG-ACAUUGUGAGGAUUGACAGAUUGAGAGCUCUUUCUUG-AUU---CAAUGGGUGGUGGUGCAUGGCCGUUCUUAGUUGGUGGAGUGAUUUGUCUGGUUAAUUCCGUUAACGAACGAGACCUUAACCUGCUAAAUAG-U-CG----GC-UC-A-AC-CA-U-UG--GUU-GUG-U-----G-C---G-GCUUCUUAGAGGGACUA-UC-GGUAUCC-AACCGAUGGAAGUUUGAGGCAAUAACAGGUCUGU-GAUGCCCUUAGAUGUUC-UGGGCC-GCACGCGCGCUACACUGACGCAUUCAUCGA---GU-CG---U----A-----C----C----UGCAUCGAGAGGUGUGGGCAAUCUGCUGAACCUGCGUCGUGAUGGGGAUAGAUUAUUGCAAUUAUUAAUCUUCAACGAGGAAUGCCUAGUAAGCGUG-A-GUCAUCAGCUCGCG-UUGAUUACGUCCCUGCCCUUUGUACACACCGCCCGUCGCUCCUACCGAUUGGAUGGUCCGGUGAG-GUUUU----CGG-A--CU-G-GCG-CAA-U--U-UU--CGA-GG-UUCGCC--UU-G-ACGGAU-GUGC----C--G
((....(((((.............((.....(..(((.....)))..)......))..........(-(-----...-.-..-.--.-.-...))..(((.(((.((........(((-(..-.-(--...-..--)---------.-------....-..-..-))))......)).))).).).)...((((.(((-...---.-..-)))))))..)))))...))........(((....(((....((((((((.......)))-)))))-)))......)))...(((.((((....))))....-)))....((.(((..........))).)).(.((....)-).)................(.(((.-..((((.....))).)))))..............((((((((((...-.-.-..-..))))))).)))......(((-.(...........)).))........--.(--((((..-...-.-(.-((((.....((-....-)).--......-))))))))))..-.-..................(.-(.......(.-((...(((..(-.-...(-(---(---(--(---(-((-.((--(-.-(-(----((.((-(..-..-.---.--)))-...))-)).---))-)-.-)-)-))-)))--)-..-.-(--(-((.-(...-..-(-.---.(((((-(-.-----.-......))))--))-..-)----.-..-..).-)-)))..((((((.((......-.((..((.......-)).-(((--..--.-.))-)......))......)).))..))))....-....(((((-((((((.-............-..))))))-))))).....)....(((((((..(.-..((((..(((.(((((.((...((........))......)).))))).))).......((....))...))-)).-.)..))).)))..))))...)).)....((((((....(...((((.........-))))...).))))))..........(-((.((.(((..-((((((((.-(-(---(--.---...-.-.-))-)))))))))..)))...-((....))-...)).....))).).).(((.--..-...((((....)))-)....)-))........(((-((.(((((((..((..(((((..-(((.-(-(((((....-..((........)).........-.(((((.(...-.(((((...........((.(.....)))........-...---)))))...((.(((..((.((((((....(((.(((((....)))..(.((......)))...)).))).....((((.((..((((..((-.-(.----.(-.(-(-((-((-.-))--)))-).)-.-----.-.---.-)))..)))).))..(..-((-(((....-.))))).....)..)))).....))).)))....-.))))))).....).))-)))...-)).)))).))).(.(.((((.(.......(---(.-..---.----.-----(----(----...(((....)))..)).....))........).))))..)...(....(((((((........)))))))....)..)..))))).....((((((-(-(.......))))))-))......))...)))))))))).)).......................................-.....----...-.--..-.-..(-((.-.--(-((--.((-((-....))--))-.-..))).-.)))----.--.
>KC404156 Gephyrocapsa oceanica 
UUUAUUUGAUGGUACCUUGCUACUUGGAUAACCGUAGUAAUUCUAGAGCUAAUACAUGCAGGAGUUC-C-----CGA-C-UCAC--G-G-A-GGGAUGUAUUUAUUAGAUAAGAAACC-AAA-C-C--G-G--U--C---------U-----C-CGGU-UG-CG-UGCUGAGUCAUAAUAACUGCUCGAAUCGCACGGCUCU---A-CG-CCGGCGAUGGUUCAUUCAAAUUUCUGCCCUAUCAGCUUUCGAUGGUAGGAUAGAGGCCU-ACCAU-GGCGUUAACGGGUAACGGAGAAUUAGGGUUCGAUU-CCGGAGAGGGAGCCUGAGAAAUGGCUACCACAUCCAAGG-AAGGCAGCAGGCGCGUAAAUUGCCCGAAUCCUGACACAGGGAGGUAGUGACAAGAAAUAACAAUACAGGGCUA-U-U-UU-AGUCUUGUAAUUGGAAUGAGUA-CAAUUUACAUCUCUUCACGAGGAUCA--AU--UGGAGG-GCA-A-GU-CUGGUGCCAGC-AGCC-GCG--GUAAUU-CCAGCUCCAAUA-G-CGUAUAUUAAAGUUGUUGCA-GUUAAAACGC-UCGUAGUCGGA-U-UUCG-G---G---G--C---G-GG-C-C--GAC-C-G----GUCUG-CCG-AU-G---G--GUA-UGCAC-UGG-C--C-G-G-C-G-CG-UCC--U-UC-C-A--C-C-C-GGAG-AC---CG-CGCCUAC-U-C-----U-UAACU-GA-G--CG-GG-CG--CG-GG-AGAC-G-GGUCUUUUACUUUGAAAAAA-UCAGAGUGUUUCAA-GCA-GGC--AG--U-CGC-UCUUGCAUGGAUUAGCAUGGGAUAAUGAAA-UAGGACUCU-GGUGCUA-UUUUGUUGGUUU-CGAACACC-GGAGUAAUGAUUAACAGGGACAGUCA-GGGGCACUCGUAUUCCGCCGAGAGAGGUGAAAUUCUCAGACCAGCGGAAGACGAACCACUGCGAAAGCAUUUG-CCA-GGGAUGUUUUCACUGAUCAAGAACGAAAGUUAGGGGAUCGAAGACGAUCAGAUAC-CGUCGUAGUCUUAACCAUAAACCAUG-CCGACUAGGGA-UUGGAGGAU-G-U---U--CCA-U-U-UGU-GA-CUCCUUCAGCACCUUUC-GGGAAACU-AAAGUCUUUGGGUUCCGGGGGG--AG-UAUGGUCGCAAGGC-UGAAAC-UUAAAGGAAUUGA-CGGAAGGGCACCACCAGGAGUGG-AGCC-U-GCGGCUUAA-UUUGACUCAACACGGGGAAACUU-ACCAGGUCCAGCACAUUGUGAGGAUUGACAGAUUGAGAGCUCUUUCUUG-AUU---CGAUGGGUGGUGGUGCAUGGCCGUUCUUAGUUGGUGGAGUGAUUUGUCUGGUUAAUUCCGUUAACGAACGAGACCGCAGCCUGCUAAAUAGCG--A-CG--C-G--A-A--CC-C-UCC-GUU-C-G-C-----U-G-GA--GCUUCUUAGAGGGACAA-CU-UGUCUUC-AACAAGUGGAAGUUCGCGGCAAUAACAGGUCUGU-GAUGCCCUUAGAUGUUC-UGGGCC-GCACGCGCGCUACACUGAUGCACUCAACGA---GU-CU---A------U---CACC-U----UG-ACCGAGAGGUCCGGGUAAUCUUUUGAAAUUGCAUCGUGAUGGGGAUAGAUUAUUGCAACUAUUAAUCUUCAACGAGGAAUUCCUAGUAAGCGUG-U-GUCAUCAGCGCACG-UUGAUUACGUCCCUGCCCUUUGUACACACCGCCCGUCGCUCCUACCGAUUGAAUGAUCCGGUGAG-GCCCC----CGG-A--CU-GCG-G-CGC-C--G-CA--G-C-UGGUUCUCC--AG-C---CGCG-ACGC-C-GC--G
((....(((((.............((.....(..(((.....)))..)......))..........(-(-----...-.-....--.-.-.-.))..(((.((((((........(((-(..-.-.--.-.--.--.---------.-----.-....-..-..-))))......)))))).).).)...((((.((((...---.-.)-)))))))..)))))...))........(((....(((....((((((((.......)))-)))))-)))......)))...(((.((((....))))....-)))....((.(((..........))).)).(.((....)-).)................(.(((....((((.....))).)))))..............((((((((((...-.-.-..-..))))))).)))......(((-.(...........)).))........--.(--((((..-...-.-(.-((((.....((-....-)).--......-))))))))))..-.-..................(.-(.......(.-((...(((..(-.-...(-(---(---(--(---(-.(-.-(--(..-(-(----((.((-(..-..-.---.--)))-...))-)).-.--)-)-.-)-.-))-)))--)-..-.-(--(-(-(-(...-..---.(-(.(((((-(-.-----.-.....-.)-)--))-))-.)--).-..-...)-)-)))..((((((.((......-.((..((.......-)).-(((--..--.-.))-)......))......)).))..))))....-....(((((-((((((.-............-..))))))-))))).....)....(((((((..(.-..((((..(((.(((((.((...((........))......)).))))).))).......((....))...))-)).-.)..))).)))..))))...)).)....((((((....(...((((.........-))))...).))))))..........(-((.((.(((..-((((((((.-(-(---(--...-.-.-...-))-)))))))))..)))...-((....))-...)).....))).).).(((.--..-...((((....)))-)....)-))........(((-((.(((((((..((..(((((..-(((.-(-(((((....-..((........)).........-.(((((.(.....(((((...........((.(.....)))........-...---)))))...((.(((..((.((((((....(((.(((((....)))..(.((......)))...)).))).....(((..((..((((..(((.--.-.(--(-(--(-(--(.-.-...-)))-)-)-)-----.-.-..--)))..)))).))..(..-((-(((....-.))))).....)...))).....))).)))....-.))))))).....).))-)))...-)).)))).))).(.(.((((.(.......(---(.-..---.------(---(...-.----.(-(((....))))..))....))........).))))..)...(....(((((((........)))))))....)..)..))))).....((((((-(-(.......))))))-))......))...)))))))))).)).......................................-.....----...-.--.(-(((-(-((.-(--(-((--(-(-(((....))--))-)---))))-.)))-)-))--)
>KT861255 Emiliania huxleyi 
UUUAUUUGAUGGUACCUUGCUACUUGGAUAACCGUAGUAAUUCUAGAGCUAAUACAUGCAGGAGUUC-C-----CGA-C-UCAC--G-G-A-GGGAUGUAUUUAUUAGAUAAGAAACC-AAA-C-C--G-G--U--C---------U-----C-CGGU-UG-CG-UGCUGAGUCAUAAUAACUGCUCGAAUCGCACGGCUCU---A-CG-CCGGCGAUGGUUCAUUCAAAUUUCUGCCCUAUCAGCUUUCGAUGGUAGGAUAGAGGCCU-ACCAU-GGCGUUAACGGGUAACGGAGAAUUAGGGUUCGAUU-CCGGAGAGGGAGCCUGAGAAAUGGCUACCACAUCCAAGG-AAGGCAGCAGGCGCGUAAAUUGCCCGAAUCCUGACACAGGGAGGUAGUGACAAGAAAUAACAAUACAGGGCUA-U-U-UU-AGUCUUGUAAUUGGAAUGAGUA-CAAUUUACAUCUCUUCACGAGGAUCA--AU--UGGAGG-GCA-A-GU-CUGGUGCCAGC-AGCC-GCG--GUAAUU-CCAGCUCCAAUA-G-CGUAUAUUAAAGUUGUUGCA-GUUAAAACGC-UCGUAGUCGGA-U-UUCG-G---G---G--C---G-GG-C-C--GAC-C-G----GUCUG-CCG-AU-G---G--GUA-UGCAC-UGG-C--C-G-G-C-G-CG-UCC--U-UC-C-A--C-C-C-GGAG-AC---CG-CGCCUAC-U-C-----U-UAACU-GA-G--CG-GG-CG--CG-GG-AGAC-G-GGUCUUUUACUUUGAAAAAA-UCAGAGUGUUUCAA-GCA-GGC--AG--U-CGC-UCUUGCAUGGAUUAGCAUGGGAUAAUGAAA-UAGGACUCU-GGUGCUA-UUUUGUUGGUUU-CGAACACC-GGAGUAAUGAUUAACAGGGACAGUCA-GGGGCACUCGUAUUCCGCCGAGAGAGGUGAAAUUCUCAGACCAGCGGAAGACGAACCACUGCGAAAGCAUUUG-CCA-GGGAUGUUUUCACUGAUCAAGAACGAAAGUUAGGGGAUCGAAGACGAUCAGAUAC-CGUCGUAGUCUUAACCAUAAACCAUG-CCGACUAGGGA-UUGGAGGAU-G-U---U--CCA-U-U-UGU-GA-CUCCUUCAGCACCUUUC-GGGAAACU-AAAGUCUUUGGGUUCCGGGGGG--AG-UAUGGUCGCAAGGC-UGAAAC-UUAAAGGAAUUGA-CGGAAGGGCACCACCAGGAGUGG-AGCC-U-GCGGCUUAA-UUUGACUCAACACGGGGAAACUU-ACCAGGUCCAG-ACAUUGUGAGGAUUGACAGAUUGAGAGCUCUUUCUUG-AUU---CGAUGGGUGGUGGUGCAUGGCCGUUCUUAGUUGGUGGAGUGAUUUGUCUGGUUAAUUCCGUUAACGAACGAGACCGCAGCCUGCUAAAUAGCG--A-CG--C-G--A-A--CC-C-UCC-GUU-C-G-C-----U-G-GA--GCUUCUUAGAGGGACAA-CU-UGUCUUC-AACAAGUGGAAGUUCGCGGCAAUAACAGGUCUGU-GAUGCCCUUAGAUGUUC-UGGGCC-GCACGCGCGCUACACUGAUGCACUCAACGA---GU-CU---A------U---CACC-U----UG-ACCGAGAGGUCCGGGUAAUCUUUUGAAAUUGCAUCGUGAUGGGGAUAGAUUAUUGCAACUAUUAAUCUUCAACGAGGAAUUCCUAGUAAGCGUG-U-GUCAUCAGCGCACG-UUGAUUACGUCCCUGCCCUUUGUACACACCGCCCGUCGCUCCUACCGAUUGAAUGAUCCGGUGAG-GCCCC----CGG-A--CU-GCG-G-CGC-C--G-CA--G-C-UGGUUCUCC--AG-C---CGCG-ACGC-C-GC--G
((....(((((.............((.....(..(((.....)))..)......))..........(-(-----...-.-....--.-.-.-.))..(((.((((((........(((-(..-.-.--.-.--.--.---------.-----.-....-..-..-))))......)))))).).).)...((((.((((...---.-.)-)))))))..)))))...))........(((....(((....((((((((.......)))-)))))-)))......)))...(((.((((....))))....-)))....((.(((..........))).)).(.((....)-).)................(.(((....((((.....))).)))))..............((((((((((...-.-.-..-..))))))).)))......(((-.(...........)).))........--.(--((((..-...-.-(.-((((.....((-....-)).--......-))))))))))..-.-..................(.-(.......(.-((...(((..(-.-...(-(---(---(--(---(-.(-.-(--(..-(-(----((.((-(..-..-.---.--)))-...))-)).-.--)-)-.-)-.-))-)))--)-..-.-(--(-(-(-(...-..---.(-(.(((((-(-.-----.-.....-.)-)--))-))-.)--).-..-...)-)-)))..((((((.((......-.((..((.......-)).-(((--..--.-.))-)......))......)).))..))))....-....(((((-((((((.-............-..))))))-))))).....)....(((((((..(.-..((((..(((.(((((.((...((........))......)).))))).))).......((....))...))-)).-.)..))).)))..))))...)).)....((((((....(...((((.........-))))...).))))))..........(-((.((.(((..-((((((((.-(-(---(--...-.-.-...-))-)))))))))..)))...-((....))-...)).....))).).).(((.--..-...((((....)))-)....)-))........(((-((.(((((((..((..(((((..-(((.-(-(((((....-..((........)).........-.(((((.(...-.(((((...........((.(.....)))........-...---)))))...((.(((..((.((((((....(((.(((((....)))..(.((......)))...)).))).....(((..((..((((..(((.--.-.(--(-(--(-(--(.-.-...-)))-)-)-)-----.-.-..--)))..)))).))..(..-((-(((....-.))))).....)...))).....))).)))....-.))))))).....).))-)))...-)).)))).))).(.(.((((.(.......(---(.-..---.------(---(...-.----.(-(((....))))..))....))........).))))..)...(....(((((((........)))))))....)..)..))))).....((((((-(-(.......))))))-))......))...)))))))))).)).......................................-.....----...-.--.(-(((-(-((.-(--(-((--(-(-(((....))--))-)---))))-.)))-)-))--)
>KC404142 Gephyrocapsa oceanica 
UUUAUUUGAUGGUACCUUGCUACUUGGAUAACCGUAGUAAUUCUAGAGCUAAUACAUGCAGGAGUUC-C-----CGA-C-UCAC--G-G-A-GGGAUGUAUUUAUUAGAUAAGAAACC-AAA-C-C--G-G--U--C---------U-----C-CGGU-UG-CG-UGCUGAGUCAUAAUAACUGCUCGAAUCGCACGGCUCU---A-CG-CCGGCGAUGGUUCAUUCAAAUUUCUGCCCUAUCAGCUUUCGAUGGUAGGAUAGAGGCCU-ACCAU-GGCGUUAACGGGUAACGGAGAAUUAGGGUUCGAUU-CCGGAGAGGGAGCCUGAGAAAUGGCUACCACAUCCAAGG-AAGGCAGCAGGCGCGUAAAUUGCCCGAAUCCUGACACAGGGAGGUAGUGACAAGAAAUAACAAUACAGGGCUA-U-U-UU-AGUCUUGUAAUUGGAAUGAGUA-CAAUUUACAUCUCUUCACGAGGAUCA--AU--UGGAGG-GCA-A-GU-CUGGUGCCAGC-AGCC-GCG--GUAAUU-CCAGCUCCAAUA-G-CGUAUAUUAAAGUUGUUGCA-GUUAAAACGC-UCGUAGUCGGA-U-UUCG-G---G---G--C---G-GG-C-C--GAC-C-G----GUCUG-CCG-AU-G---G--GUA-UGCAC-UGG-C--C-G-G-C-G-CG-UCC--U-UC-C-A--C-C-C-GGAG-AC---CG-CGCCUAC-U-C-----U-UAACU-GA-G--CG-GG-CG--CG-GG-AGAC-G-GGUCUUUUACUUUGAAAAAA-UCAGAGUGUUUCAA-GCA-GGC--AG--U-CGC-UCUUGCAUGGAUUAGCAUGGGAUAAUGAAA-UAGGACUCU-GGUGCUA-UUUUGUUGGUUU-CGAACACC-GGAGUAAUGAUUAACAGGGACAGUCA-GGGGCACUCGUAUUCCGCCGAGAGAGGUGAAAUUCUCAGACCAGCGGAAGACGAACCACUGCGAAAGCAUUUG-CCA-GGGAUGUUUUCACUGAUCAAGAACGAAAGUUAGGGGAUCGAAGACGAUCAGAUAC-CGUCGUAGUCUUAACCAUAAACCAUG-CCGACUAGGGA-UUGGAGGAU-G-U---U--CCA-U-U-UGU-GA-CUCCUUCAGCACCUUUC-GGGAAACU-AAAGUCUUUGGGUUCCGGGGGG--AG-UAUGGUCGCAAGGC-UGAAAC-UUAAAGGAAUUGA-CGGAAGGGCACCACCAGGAGUGG-AGCC-U-GCGGCUUAA-UUUGACUCAACACGGGGAAACUU-ACCAGGUCCAGCACAUUGUGAGGAUUGACAGAUUGAGAGCUCUUUCUUG-AUU---CGAUGGGUGGUGGUGCAUGGCCGUUCUUAGUUGGUGGAGUGAUUUGUCUGGUUAAUUCCGUUAACGAACGAGACCGCAGCCUGCUAAAUAGCG--A-CG--C-G--A-A--CC-C-UCC-GUU-C-G-C-----U-G-GA--GCUUCUUAGAGGGACAA-CU-UGUCUUC-AACAAGUGGAAGUUCGCGGCAAUAACAGGUCUGU-GAUGCCCUUAGAUGUUC-UGGGCC-GCACGCGCGCUACACUGAUGCACUCAACGA---GU-CU---A------U---CACC-U----UG-ACCGAGAGGUCCGGGUAAUCUUUUGAAAUUGCAUCGUGAUGGGGAUAGAUUAUUGCAACUAUUAAUCUUCAACGAGGAAUUCCUAGUAAGCGUG-U-GUCAUCAGCGCACG-UUGAUUACGUCCCUGCCCUUUGUACACACCGCCCGUCGCUCCUACCGAUUGAAUGAUCCGGUGAG-GCCCC----CGG-A--CU-GCG-G-CGC-C--G-CA--G-C-UGGUUCUCC--AG-C---CGCG-ACGC-C-GC--G
((....(((((.............((.....(..(((.....)))..)......))..........(-(-----...-.-....--.-.-.-.))..(((.((((((........(((-(..-.-.--.-.--.--.---------.-----.-....-..-..-))))......)))))).).).)...((((.((((...---.-.)-)))))))..)))))...))........(((....(((....((((((((.......)))-)))))-)))......)))...(((.((((....))))....-)))....((.(((..........))).)).(.((....)-).)................(.(((....((((.....))).)))))..............((((((((((...-.-.-..-..))))))).)))......(((-.(...........)).))........--.(--((((..-...-.-(.-((((.....((-....-)).--......-))))))))))..-.-..................(.-(.......(.-((...(((..(-.-...(-(---(---(--(---(-.(-.-(--(..-(-(----((.((-(..-..-.---.--)))-...))-)).-.--)-)-.-)-.-))-)))--)-..-.-(--(-(-(-(...-..---.(-(.(((((-(-.-----.-.....-.)-)--))-))-.)--).-..-...)-)-)))..((((((.((......-.((..((.......-)).-(((--..--.-.))-)......))......)).))..))))....-....(((((-((((((.-............-..))))))-))))).....)....(((((((..(.-..((((..(((.(((((.((...((........))......)).))))).))).......((....))...))-)).-.)..))).)))..))))...)).)....((((((....(...((((.........-))))...).))))))..........(-((.((.(((..-((((((((.-(-(---(--...-.-.-...-))-)))))))))..)))...-((....))-...)).....))).).).(((.--..-...((((....)))-)....)-))........(((-((.(((((((..((..(((((..-(((.-(-(((((....-..((........)).........-.(((((.(.....(((((...........((.(.....)))........-...---)))))...((.(((..((.((((((....(((.(((((....)))..(.((......)))...)).))).....(((..((..((((..(((.--.-.(--(-(--(-(--(.-.-...-)))-)-)-)-----.-.-..--)))..)))).))..(..-((-(((....-.))))).....)...))).....))).)))....-.))))))).....).))-)))...-)).)))).))).(.(.((((.(.......(---(.-..---.------(---(...-.----.(-(((....))))..))....))........).))))..)...(....(((((((........)))))))....)..)..))))).....((((((-(-(.......))))))-))......))...)))))))))).)).......................................-.....----...-.--.(-(((-(-((.-(--(-((--(-(-(((....))--))-)---))))-.)))-)-))--)
>AJ278035 Phaeocystis globosa 
UUUCUUUGAUGGUACCUUGCUACUUGGAUACCCGUAGUAAUUCUAGAGCUAAUACAUGCAGGAAUGC-C-----CGA-C-UU-C--G-G-AAGGGCUGUAUUUAUUAGAUAAGAAACC--UU-CUC--G-G-GU--U---------C--GC-C-CGGU-UG-UG-UGCUGAGUCAUAAUAACUGCUCGAAUCGCACGGCUCU---A-CG-CCGGCGAUGGUUCAUUCAAAUUUCUGCCCUAUCAGCUUUCGAUGGUAGGAUAGAGGCCU-ACCAU-GGCGUUAACGGGUAACGGAGAAUUAGGGUUCGAUU-CCGGAGAGGGAGCCUGAGAGAUGGCUACCACAUCCAAGG-AAGGCAGCAGGCGCGUAAAUUGCCCGAAUCCUGACACAGGGAGGUAGUGACAAGAAAUAACAAUACAGGGCUACU-U-CU-AGUCUUGUAAUUGGAAUGAGUA-CAACUUACAUCUCUUCACGAGGAUCA--AU--UGGAGG-GCA-A-GU-CUGGUGCCAGC-AGCC-GCG--GUAAUU-CCAGCUCCAAAA-G-CGUAUAUUAAAGUUGUUGCA-GUUAAAACGC-UCGUAGUCGGG-U-UUCG-G---G---U--C---G-GG-C-C--GAG-C-G----GUCUG-CCG-AU-G---G--GUA-UGCAC-UGU-U--U-G-G-C-G-CG-GCC--U-UC-U-U--U-C-C-GGAG-AC---CG-CGGCUAC-U-C-----U-UAACU-GA-G--CG-GG-CG--UG-GG-AGAC-G-GAUCGUUUACUUUGAAAAAA-UCAGAGUGUUUCAA-GCA-GGC--AGC-U-CGC-UCUUGCAUGGUACAGCAUGGGAUGAUUGAA-UAGGACUCC-GGUGCUA-UUUUGUGGGUUU-CGAACACCAGGAGUAAUGAUUAACAGGGACAGUCA-GGGGCACUCGUAUUCCGUCGAGAGAGGUGAAAUUCUCAGACCAAUGGAAGACGAACCACUGCGAAAGCAUUUG-CCA-GGGAUGUUUUCACUGAUCAAGAACGAAAGUUAGGGGAUCGAAGACGAUCAGAUAC-CGUCGUAGUCUUAACCAUAAACCAUG-CCGACUAGGGA-UUGGAGGGU-G-U---U--C-G-U-U-U-C-GA-CCUCUUCAGCACCUUAC-GGGAAACU-AAAGUCUUUGGGUUCCGGGGGG--AG-UAUGGUCACAAGGC-UGAAAC-UUAAAGGAAUUAA-CGAAAGGGUCCCCCAAGGAGUGG-AGCC-U-GCGGCUUAA-UUUGACUCAACACGGGGAAACUU-ACCAGGUCCAG-ACAUUGUUAGGAUUGACAGAUUGAGAGCUCUUUCUUG-AUU---CGAUGGGUGGUGGUGCAUGGCCGUUCUUAGUUGGUGGAGUGAUUUGUCUGGUUAAUUCCGAUAACGAACGAGACCGUAGCCUGCUAAAUAGUC--C-CG--C-G--A-A--CU-U-CUU-GUU-G-G-C-----G-G-CCG-ACUUCUUAGAGGGACAA-CU-UGUGACC-AACAAGUGGAAGUUUGCGGCAAUAACAGGUCUGU-GAUGCCCUUAGAUGUUC-UGGGCC-GCACGCGCGCUACACUGAAGCACUCAACGA---GU-CC---A------C---C----U----CG-ACCGACAGGUCUGGGAAACCUUUUGAAAUUGCUUCGUGAUGGGGAUAGAUUAUUGCAACUAUUAAUCUUCAACGAGGAAUUCCUAGUAAGCGCA-U-GUCAUCAGCGUGCG-UUGAUUACGUCCCUGCCCUUUGUACACACCGCCCGUCGCUCCUACCGAUUGAAUGAUCCGGUGAG-GCCCC----CGG-A--CU-GGG-G-CGA-C--G-CA--U-U-CGGUUCGCC--GG-A---CGCG-ACGC-U-CC--G
((....(((((.............((.....(..(((.....)))..)......))..........(-(-----...-.-..-.--.-.-...))..(((.((((((........(((--..-...--.-.-..--.---------.--..-.-....-..-..-.)))......)))))).).).)...((((.((((...---.-.)-)))))))..)))))...))........(((....(((....((((((((.......)))-)))))-)))......)))...(((.((((....))))....-)))....((.(((..........))).)).(.((....)-).)................(.(((....((((.....))).)))))..............((((((((((.....-.-..-..))))))).)))......(((-.(...........)).))........--.(--((((..-...-.-(.-((((.....((-....-)).--......-))))))))))..-.-..................(.-(.......(.-((...(((..(-.-...(-(---(---(--(---(-.(-.-(--((.-(-(----((.((-(..-..-.---.--)))-...))-)).-)--)-)-.-)-.-))-)))--)-..-.-(--(-(-(-(...-..---.(-(..((((-(-.-----.-.....-.)-)--))-).-.)--).-..-...)-)-)))..((((((.((......-.((..((.......-)).-(((--...-.-.))-)......))......)).))..))))....-....(((((-((((((.-............-..)))))).))))).....)....(((((((..(.-..((((..(((.(((((.((...((........))......)).))))).))).......((....))...))-)).-.)..))).)))..))))...)).)....((((((....(...((((.........-))))...).))))))..........(-((.((.(((..-((((((((.-(-(---(--.-.-.-.-.-.-))-)))))))))..)))...-((....))-...)).....))).).).(((.--..-...((((....)))-)....)-))........(.(-((.((((((....(..(((((..-(((.-(-(((((....-..((........)).........-.(((((.(...-.(((((...........((.(.....)))........-...---)))))...((.(((..((.((((((....(((.(((((....)))..(.((......)))...)).))).....((((.((..((((..(((.--.-((--(-(--(-(--(.-.-...-)))-)-)-)-----)-.-...-)))..)))).))..(..-((-(((....-.))))).....)..)))).....))).)))....-.))))))).....).))-)))...-)).)))).))).(.(.((((.(.......(---(.-..---.------(---(----(----.(-(((....)))).)))....))........).))))..)...(....(((((((........)))))))....)..)..))))).....((((((-(-(.......))))))-))......).....)))))))))..).......................................-.....----...-.--.(-(((-(-((.-(--(-((--(-(-(((....))--))-)---))))-.)))-)-))--)
>MN927484 Phaeocystis globosa      
UUUCUUUGAUGGUACCUUGCUACUUGGAUACCCGUAGUAAUUCUAGAGCUAAUACAUGCAGGAGUGC-C-----CGA-C-UU-C--G-G-AAGGGCUGUAUUUAUUAGAUAAGAAACC--UU-CUC--G-G-GU--U---------C--GC-C-CGGU-UG-UG-UGCUGAGUCAUAAUAACUGCUCGAAUCGCACGGCUCU---A-CG-CCGGCGAUGGUUCAUUCAAAUUUCUGCCCUAUCAGCUUUCGAUGGUAGGAUAGAGGCCU-ACCAU-GGCGUUAACGGGUAACGGAGAAUUAGGGUUCGAUU-CCGGAGAGGGAGCCUGAGAAAUGGCUACCACAUCCAAGG-AAGGCAGCAGGCGCGUAAAUUGCCCGAAUCCUGACACAGGGAGGUAGUGACAAGAAAUAACAAUACAGGGCUACU-U-CU-AGUCUUGUAAUUGGAAUGAGUA-CAACUUACAUCUCUUCACGAGGAUCA--AC--UGGAGG-GCA-A-GU-CUGGUGCCAGC-AGCC-GCG--GUAAUU-CCAGCUCCAGUA-G-CGUAUAUUAAAGUUGUUGCA-GUUAAAACGC-UCGUAGUCGGG-U-UUCG-G---G---U--C---G-GG-C-C--GAG-C-G----GUCUG-CCG-AU-G---G--GUA-UGCAC-UGU-U--U-G-G-C-G-CG-GCC--U-UC-U-U--U-C-C-GGAG-AC---CG-CGGCUAC-U-C-----U-UAACU-GA-G--CG-GG-CG--UG-GG-AGAC-G-GAUCGUUUACUUUGAAAAAA-UCAGAGUGUUUCAA-GCA-GGC--AGC-U-CGC-UCUUGCAUGGUACAGCAUGGGAUGAUAGAA-UAGGACUCC-GGUGCUA-UUUUGUUGGUUU-CGAACACCAGGAGUAAUGAUUAACAGGGACAGUCA-GGGGCACUCGUAUUCCGUCGAGAGAGGUGAAAUUCUCAGACCAAUGGAAGACGAACCACUGCGAAAGCAUUUG-CCA-GGGAUGUUUUCACUGAUCAAGAACGAAAGUUAGGGGAUCGAAGACGAUCAGAUAC-CGUCGUAGUCUUAACCAUAAACCAUG-CCGACUAGGGA-UUGGAGGGU-G-U---U--C-G-U-U-U-C-GA-CCUCUUCAGCACCUUAC-GGGAAACU-AAAGUCUUUGGGUUCCGGGGGG--AG-UAUGGUCGCAAGGC-UGAAAC-UUAAAGGAAUUGA-CGGAAGGGCACCACCAGGAGUGG-AGCC-U-GCGGCUUAA-UUUGACUCAACACGGGGAAACUU-ACCAGGUCCAG-ACAUUGUUAGGAUUGACAGAUUGAGAGCUCUUUCUUG-AUU---CGAUGGGUGGUGGUGCAUGGCCGUUCUUAGUUGGUGGAGUGAUUUGUCUGGUUAAUUCCGAUAACGAACGAGACCGUAGCCUGCUAAAUAGUC--C-CG--C-G--A-A--CU-U-CUU-GUU-G-G-C-----G-G-CCG-GCUUCUUAGAGGGACAA-CU-UGUGACC-AACAAGUGGAAGUUUGCGGCAAUAACAGGUCUGU-GAUGCCCUUAGAUGUUC-UGGGCC-GCACGCGCGCUACACUGAAGCACUCAACGA---GU-CC---A------C---C----U----CG-ACCGACAGGUCUGGGAAACCUUUUGAAAUUGCUUCGUGAUGGGGAUAGAUUAUUGCAACUAUUAAUCUUCAACGAGGAAUUCCUAGUAAGCGCA-U-GUCAUCAGCGUGCG-UUGAUUACGUCCCUGCCCUUUGUACACACCGCCCGUCGCUCCUACCGAUUGAAUGAUCCGGUGAG-GCCCC----CGG-A--CU-GGG-G-CGA-C--G-CA--U-U-CGGUUCGCC--GG-A---CGCG-ACGC-U-CC--G
((....(((((.............((.....(..(((.....)))..)......))..........(-(-----...-.-..-.--.-.-...))..(((.((((((........(((--..-.(.--.-.-..--.---------.--).-.-....-..-..-.)))......)))))).).).)...((((.((((...---.-.)-)))))))..)))))...))........(((....(((....((((((((.......)))-)))))-)))......)))...(((.((((....))))....-)))....((.(((..........))).)).(.((....)-).)................(.(((....((((.....))).)))))..............((((((((((.....-.-..-..))))))).)))......(((-.(...........)).))........--.(--((((..-...-.-(.-((((.....((-....-)).--......-))))))))))..-.-..................(.-(.......(.-((...(((..(-.-...(-(---(---(--(---(-.(-.-(--((.-(-(----((.((-(..-..-.---.--)))-...))-)).-)--)-)-.-)-.-))-)))--)-..-.-(--(-(-(-(...-..---.(-(..((((-(-.-----.-.....-.)-)--))-).-.)--).-..-...)-)-)))..((((((.((......-.((..((.......-)).-(((--...-.-.))-)......))......)).))..))))....-....(((((-((((((.-............-..)))))).))))).....)....(((((((..(.-..((((..(((.(((((.((...((........))......)).))))).))).......((....))...))-)).-.)..))).)))..))))...)).)....((((((....(...((((.........-))))...).))))))..........(-((.((.(((..-((((((((.-(-(---(--.-.-.-.-.-.-))-)))))))))..)))...-((....))-...)).....))).).).(((.--..-...((((....)))-)....)-))........(((-((.(((((((..((..(((((..-(((.-(-(((((....-..((........)).........-.(((((.(...-.(((((...........((.(.....)))........-...---)))))...((.(((..((.((((((....(((.(((((....)))..(.((......)))...)).))).....((((.((..((((..(((.--.-((--(-(--(-(--(.-.-...-)))-)-)-)-----)-.-...-)))..)))).))..(..-((-(((....-.))))).....)..)))).....))).)))....-.))))))).....).))-)))...-)).)))).))).(.(.((((.(.......(---(.-..---.------(---(----(----.(-(((....)))).)))....))........).))))..)...(....(((((((........)))))))....)..)..))))).....((((((-(-(.......))))))-))......))...)))))))))).)).......................................-.....----...-.--.(-(((-(-((.-(--(-((--(-(-(((....))--))-)---))))-.)))-)-))--)
>AM490994 Chrysochromulina parkeae 
UUUAUUUGAUGGUACCUUACUACUUGGAUAACCGUAGUAAUUCUAGAGCUAAUACAUGCAGGAAAGC-C-----CG--C----C------A-GGGCUGUAUUUAUUAGAUAAGAAACC-AAU-C-C--A-G--C--U---------U--G--C-UGGU-UG-AG-UGCUGAGUCACAAUAACUGCUCGAAUCGCAUGG-CUU---U-UG-CCGGCGAUGGUUCAUUCAAAUUUCUGCCCUAUCAGCUUUCGAUGGUAGGAUAGAGGCCU-ACCAU-GGCGUUAACGGGUAACGGAGAAUUAGGGUUCGAUU-CCGGAGAGGGAGCCUGAGAAAUGGCUACCACAUCCAAGG-AAGGCAGCAGGCGCGUAAAUUGCCCGAAUCCUGACACAGGGAGGUAGUGACAAGAAAUAACAAUACAGGGCUC-U-U-UCGAGUCUUGUAAUUGGAAUGAGUA-CAAUUUACAUCUCUUCACGAGGAUCA--AU--UGGAGG-GCA-A-GU-CUGGUGCCAGC-AGCC-GCG--GUAAUU-CCAGCUCCAAUA-G-CGUAUAUUAAAGUUGUUGCA-GUUAAAACGC-UCGUAGUCGGA-U-UUCG-G---G---G--C---G-GU-UUU--G-C-C-G----GUCUG-CCG-UU-G---G--GUA-UGCAC-UGG-U--G-C-G-A-G-CG-UCC--U-UC-C-U--U-C-C-GGAG-AC---GG-CGCCUGC-U-C-----U-UAACU-GA-G--UG-GG-UG--UC-GG-AGAC-G-GAUCGUUUACUUUGAAAAAA-UCAGAGUGUUUCAA-GCA-GGC--AGC-U-CGC-UUUUGCAUGGAUUAGCAUGGGAUAAUGAAA-UAGGACUUU-GGUGCUA-UUUUGUUGGUUU-CGAACACC-GAAGUAAUGAUUAACAGGGACAGUCA-GGGGCACUCGUAUUCCGCCGAGAGAGGUGAAAUUCUCAGACCAGCGGAAGACGCACCACUGCGAAAGCAUUUG-CCA-GGGAUGUUUUCACUGAUCAANAACGAAAGUUAGGGGAUCGAAGACGAUCAGAUAC-CGUCGUAGUCUUAACCAUAAACCAUG-CCGACUAGGGA-UUGGAGGAU-GUU---C--C---A-A-UGU-GA-CUCCUUCAGCACCUUUC-GGGAAACU-AAAGUCUUUGGGUUCCGGGGGG--AG-UAUGGUCGCAAGGC-UGAAAC-UUAAAGGAAUUGA-CGGAAGGGCACCACCAGGAGUGG-AGCC-U-GCGGCUUAA-UUUGACUCAACACGGGGAAACUU-ACCAGGUCCAG-ACAUUGUGAGGAUUGACAGAUUGAGAGCUCUUUCUUG-AUU---CGAUGGGUGGUGGUGCAUGGCCGUUCUUAGUUGGUGGAGUGAUUUGUCUGGUUAAUUCCGUUAACGAACGAGACCGCAGCCUGCUAAAUAGUU--G-CG--C-G--A-A--C--C-CUCCGUU-C-G-C-----G-U-GA--ACUUCUUAGAGGGACAA-CU-UGUCUUC-AACAAGUGGAAGUUUGCGGCAAUAACAGGUCUGU-GAUGCCCUUAGAUGUUC-UGGGCC-GCACGCGCGCUACACUGAUGCACUCAACGA---GU-CU-A-C----AAC---C----U----UG-ACCGGAAGGUCCGGGUAAUCUUUUGAAAUUGCAUCGUGAUGGGGAUAGAUUAUUGCAACUAUUAAUCUUCAACGAGGAAUUCCUAGUAAGCGCA-U-GUCAUCAGCGUGCG-UUGAUUACGUCCCUGCCCUUUGUACACACCGCCCGUCGCUCCUACCGAUUGAAUGAUCCGGUGAG-GCCCC----CGG-A--CU-GUG-G-CGA-C--G-CA--G-C-UGGUUCUCC--AG-C---CGCG-AUGC-C-GC--G
((....(((((.............((.....(..(((.....)))..)......))..........(-(-----..--.----.------.-.))..(((.((((((........(((-(..-.-(--.-.--.--.---------.--)--.-....-..-..-))))......)))))).).).)...((((.(((-...---.-..-)))))))..)))))...))........(((....(((....((((((((.......)))-)))))-)))......)))...(((.((((....))))....-)))....((.(((..........))).)).(.((....)-).)................(.(((....((((.....))).)))))..............((((((((((...-.-.-.....))))))).)))......(((-.(...........)).))........--.(--((((..-...-.-(.-((((.....((-....-)).--......-))))))))))..-.-..................(.-(.......(.-(....(((..(-.-...(-(---(---(--(---(-.(-..(--(-.-(-(----((.((-(..-..-.---.--)))-...))-)).-)--)-.-.-)-.-))-)))--)-..-.-(--(-(-(-(...-..---.(-(.(((((-(-.-----.-.....-.)-)--))-))-.)--).-..-...)-)-)))..((((((.((......-.((..((.......-)).-(((--...-.-.))-)......))......)).))..))))....-....(((((-((((((.-............-..))))))-))))).....)....(((((((..(.-..((((..(((.(((((.((...((........))......)).))))).))).......((....))...))-)).-.)..))).)))..))))....).)....((((((....(...((((.........-))))...).))))))..........(-((.((.(((..-((((((((.-(.(---(--.---.-.-...-))-)))))))))..)))...-((....))-...)).....))).).).(((.--..-...((((....)))-)....)-))........(((-((.(((((((..((..(((((..-(((.-(-(((((....-..((........)).........-.(((((.(...-.(((((...........((.(.....)))........-...---)))))...((.(((..((.((((((....(((.(((((....)))..(.((......)))...)).))).....((((.((..((((..(((.--.-((--(-(--(-(--(--.-....)))-)-)-)-----)-.-..--)))..)))).))..(..-((-(((....-.))))).....)..)))).....))).)))....-.))))))).....).))-)))...-)).)))).))).(.(.((((.(.......(---(.-..-.-.----..(---(----(----.(-(((....)))).)))....))........).))))..)...(....(((((((........)))))))....)..)..))))).....((((((-(-(.......))))))-))......))...)))))))))).)).......................................-.....----...-.--.(-(((-(-((.-(--(-((--(-(-(((....))--))-)---))))-.)))-)-))--)
>AJ544118 Umbilicosphaera sibogae 
UUUAUUUGAUGGUACCUUACUACUUGGAUAACCGUAGUAAUUCUAGAGCUAAUACAUGCAGGAAGUC-C-----C---U-UC-U--G-G----GGAUGUAUUUAUUAGAUAAGAAACC-AAU-C-C----C--A--U---------C--C--G--GGU-UG-CG-UGCCGAGUCAUAAUAACUGCUCGAAUCGCAUGGCCUC---G-CG-CCGGCGAUGGUUCAUUCAAAUUUCUGCCCUAUCAGCUUUCGAUGGUAGGAUAGAGGCCU-ACCAU-GGCGUUUACGGGUAACGGAGAAUUAGGGUUCGAUU-CCGGAGAGGGAGCCUGAGAAAUGGCUACCACAUCCAAGG-AAGGCAGCAGGCGCGUAAAUUGCCCGAAUCCUGACACAGGGAGGUAGUGACAAGAAAUAACAAUACAGGGCCA-U-C-UU-GGUCUUGUAAUUGGAAUGAGUA-CAAUUUACAUCUCUUCACGAGGAUCA--AU--UGGAGG-GCA-A-GU-CUGGUGCCAGC-AGCC-GCG--GUAAUU-CCAGCUCCAAUA-G-CGUAUAUUAAAGUUGUUGCA-GUUAAAACGC-UCGUAGUCGGA-U-UUCG-G---G---G--C---G-UG-C-G-AG-C-C-G----GUCUG-CCG-AU-G---G--GUA-UGCAC-UGG-C--G-UCG-C-G-CG-UCC--U-UU-C-U--U-U-C-GGAG-CU---CU-CCGCUGC-U-C-----U-UAGCU-GA-G--CG-GU-GG--AG-GG-AGAC-G-GAUCGUUUACUUUGAAAAAA-UCAGAGUGUUUCAA-GCA-GGC--AGC-U-CGC-UCUUGCAUGGAUUAGCAUGGGAUAAUGAAA-UAGGACUCU-GGUGCUA-UUUUGUUGGUUU-CGAACACC-GGAGUAAUGGUCAACAGGGACAGUCA-GGGGCACUCGUAUUCCGCCGAGAGAGGUGAAAUUCUCAGACCAGCGGAAGACGAACCACUGCGAAAGCAUUUG-CCA-GGGAUGUUUUCACUGAUCAAGAACGAAAGUUAGGGGAUCGAAGACGAUCAGAUAC-CGUCGUAGUCUUAACCAUAAACCAUG-CCGACUAGGGA-UUGGGGGCU-G-UUCC---A---U-U-UGU-GA-CUCCCUCAGCACCUUUC-GGGAAACU-AAAGUCUUUGGGUUCCGGGGGG--AG-UAUGGUCGCAAGGC-UGAAAC-UUAAAGGAAUUGA-CGGAAGGGCACCACCAGGAGUGG-AGCC-U-GCGGCUUAA-UUUGACUCAACACGGGGAAACUU-ACCAGGUCCAG-ACAUUGUGAGGAUUGACAGAUUGAGAGCUCUUUCUUG-AUU---CGAUGGGUGGUGGUGCAUGGCCGUUCUUAGUUGGUGGAGUGAUUUGUCUGGUUAAUUCCGUUAACGAACGAGACCGCAGCCUGCUAAAUAGUC--C-CG--C-G--A-A--CC-C-UUC-GUU-G-G-C-----G-G-GUC-ACUUCUUAGAGGGACAA-CU-UGUCUUC-AACAAGUGGAAGUUUGCGGCAAUAACAGGUCUGU-GAUGCCCUUAGAUGUUC-UGGGCC-GCACGCGCGCUACACUGAUGCACUCAACGA---GU-UUUU-C--G-U-C---C----U----UG-GCCGACAGGUCCGGGUAACCUUUUGAAAUUGCAUCGUGAUGGGGAUAGAUUAUUGCAAUUAUUAAUCUUCAACGAGGAAUUCCUAGUAAGCGCA-U-GUCAUCAGCGUGCG-UUGAUUACGUCCCUGCCCUUUGUACACACCGCCCGUCGCUCCUACCGAUUGAAUGAUCCGGUGAG-GCCCC----CGG-A--CU-GUG-G-CAA-C--G-CA--G-C-UGGUUCUCC--AG-C---CGCG-AUGC-C-GC--G
((....(((((.............((.....(..(((.....)))..)......))..........(-(-----.---.-..-.--.-.----))..(((.((((((.........((-(..-.-.----.--.--.---------.--.--.--...-..-..-))).......)))))).).).)...((((.((((...---.-.)-)))))))..)))))...))........(((....(((....((((((((.......)))-)))))-)))......)))...(((.((((....))))....-)))....((.(((..........))).)).(.((....)-).)................(.(((....((((.....))).)))))..............((((((((((...-.-.-..-..))))))).)))......(((-.(...........)).))........--.(--((((..-...-.-(.-((((.....((-....-)).--......-))))))))))..-.-..................(.-(.......(.-((...(((..(-.-...(-(---(---(--(---(-((-.-(-.(-.-(-(----((.((-(..-..-.---.--)))-...))-)).-)--.-)..-)-)-))-)))--)-..-.-(--(-(-(-(...-..---.(-(.(((((-(-.-----.-.....-.)-)--))-))-.)--).-..-...)-)-)))..((((((.((......-.((..((.......-)).-(((--...-.-.))-)......))......)).))..))))....-....(((((-((((((.-............-..))))))-))))).....)....(((((((..(.-..((((..(((.(((((.((...((........))......)).))))).))).......((....))...))-)).-.)..))).)))..))))...)).)....((((((....(...((((.........-))))...).))))))..........(-((.((.(((..-(((((((..-(-((..---.---.-.-...-))-).)))))))..)))...-((....))-...)).....))).).).(((.--..-...((((....)))-)....)-))........(((-((.(((((((..((..(((((..-(((.-(-(((((....-..((........)).........-.(((((.(...-.(((((...........((.(.....)))........-...---)))))...((.(((..((.((((((....(((.(((((....)))..(.((......)))...)).))).....((((.((..((((..(((.--.-((--(-(--(-(--(.-.-...-)))-)-)-)-----)-.-...-)))..)))).))..(..-((-(((....-.))))).....)..)))).....))).)))....-.))))))).....).))-)))...-)).)))).))).(.(.((((.(.......(---(.-...(-.--.-.-.---(----(----.(-(((....)))).)))....))........).))))..)...(....(((((((........)))))))....)..)..))))).....((((((-(-(.......))))))-))......))...)))))))))).)).......................................-.....----...-.--.(-(((-(-((.-(--(-((--(-(-(((....))--))-)---))))-.)))-)-))--)
>FN599059 Chrysochromulina acantha 
UUUAUUUGAUGGUACCU-ACUACUUGGAUAACCGUAGUAAUUCUAGAGCUAAUACAUGCAGGAAGAC-C-----CGA-C-UU-U--G---AAGGGUUGUAUUUAUUAGAUAAGAAACC--UU-CCC-------C--U---------U-----CGGGGU-UG-CG-UGCUGAGUCACAAUAACUGCUCGAAUCGCAUGGCUUU---A-CG-CUGGCGAUGGUUCAUUCAAAUUUCUGCCCUAUCAGCUUUCGAUGGUAGGAUCGAGGCCU-ACCAU-GGCGUUUACGGGUAACGGAGAAUUAGGGUUCGAUU-CCGGAGAGGGAGCCUGAGAGAUGGCUACCACAUCCAAGG-AAGGCAGCAGGCGCGUAAAUUGCCCGAAUCCUGACACAGGGAGGUAGUGACAAGAAAUAACAAUACAGGGCUA-CAU-CU-AGUCUUGUAAUUGGAAUGAGUA-CAAUUUACAUCUCUUCACGAGGAUCA--AU--UGGAGG-GCA-A-GU-CUGGUGCCAGC-AGCC-GCG--GUAAUU-CCAGCUCCAAUA-G-CGUAUAUUAAAGUUGUUGCA-GUUAGAACGC-UCGUAGUCGGA-U-UUCG-G---G---G--C---G-GG-C-C--GAC-C-G----GUCUG-CCG-AU-G---G--GUA-CGCAC-UGG-U--C-G-G-C-G-CG-UCC--U-UC-C-U--U-C-C-GGAG-AC---CG-UGCCUAC-U-C-----U-UAACU-GA-G--CG-GG-GG--CG-GG-AGAC-G-GAUCGUUUACUUUGAAAAAA-UCAGAGUGUUUCAA-GCA-GGC--AGC-U-CGC-UCUUGCAUGGAUUAGCAUGGGAUAAUGAAA-UAGGACUUU-GGUGCUA-UUUUGUUGGUUU-CGAACACC-GAAGUAAUGAUUAAAAGGGACAGUCA-GGGGCACUCGUAUUCCGCCGAGAGAGGUGAAAUUCUCAGACCAGCGGAAGACGAACCACUGCGAAAGCAUUUG-CCA-GGGAUGUUUUCACUGAUCAAGAACGAAAGUUAGGGGAUCGAAGAGGAUCAGAUAC-CCUCGUAGUCUUAACCAUAAACCAUG-CCGACUAGGGA-UUGGAGGAU-G-U---U--C-ACU-GAU-U-GA-CUCCUUCAGCACCUUAC-GGGAAACU-AAAGUCUUUGGGUUCCGGGGGG--AG-UAUGGUCGCAAGGC-UGAAAC-UUAAAGGAAUUGA-CGGAAGGGCACCACCAGGUGUGG-AGCC-U-GCGGCUUAA-UUUGACUCAACACGGGGAAACUU-ACCAGGUCCAG-ACAUUGUGAGGAUUGACAGAUUGAGAGCUCUUUCUUG-AUU---CGAUGGGUGGUGGUGCAUGGCCGUUCUUAGUUGGUGGAGUGAUUUGUCUGGUUAAUUCCGUUAACGAACGAGACCUUAGCCUGCUAAAUAGUG--A-CG--U-G--A-A--CA-C-UUC-GUU-C-A-C-----G-GGCC--ACUUCUUAGAGGGACAA-CU-UGUCUUC-AACAAGUGGAAGUUUGAGGCAAUAACAGGUCUGU-GAUGCCCUUAGAUGUUC-UGGGCC-GCACGCGCGCUACACUGAUGCACUCAACGA---GU-CU---C--C-A-C---C----U----UG-ACCGAAAGGUCCGGGAAAUC-UUCGAACUUGCAUCGUGAUGGGGAUAGAUUAUUGCAACUAUUAAUCUUCAACGAGGAAUACCUAGUAGGCGCA-U-GUCAUCAGCGUGCG-UCGAUUACGUCCCUGCCCUUUGUACACACCGCCCGUCGCUCCUACCGAUUGAAUGAUCCGGUGAGGCCCCCGGAAUGGGA-UCA-CU------G------CA------UGGUUCGCC--AG-A---A-UG-A-G--------A
((....(((((......-......((.....(..(((.....)))..)......))..........(-(-----...-.-..-.--.---...))..(((.((((((........(((--..-.(.-------.--.---------.-----.)....-..-..-.)))......)))))).).).)...((((.((((...---.-.)-)))))))..)))))...))........(((....(((....((((((((.......)))-)))))-)))......)))...(((.((((....))))....-)))....((.(((..........))).)).(.((....)-).)................(.(((....((((.....))).)))))..............((((((((((...-...-..-..))))))).)))......(((-.(...........)).))........--.(--((((..-...-.-(.-((((.....((-....-)).--......-))))))))))..-.-..................(.-(.......(.-((...(((..(-.-...(-(---(---(--(---(-.(-.-(--((.-(-(----((.((-(..-..-.---.--)))-...))-)).-)--)-)-.-)-.-))-)))--)-..-.-(--(-(-(-(...-..---.(-(.(((((-(-.-----.-.....-.)-)--))-))-.)--).-..-...)-)-)))..((((((.((......-.((..((.......-)).-(((--...-.-.))-)......))......)).))..))))....-....(((((-((((((.-............-..))))))-))))).....)....(((((((..(.-..((((..(((.(((((.((...((........))......)).))))).))).......((....))...))-)).-.)..))).)))..))))...)).)....((((((....(...((((.........-))))...).))))))..........(-((.((.(((..-((((((((.-(-(---(--.-...-...-.-))-)))))))))..)))...-((....))-...)).....))).).).(((.--..-...((((....)))-)....)-))........(((-((.(((((((..((..(((((..-(((.-(-(((((....-..((........)).........-.(((((.(...-.(((((...........((.(.....)))........-...---)))))...((.(((..((.((((((....(((.(((((....)))..(.((......)))...)).))).....((((.((..((((..(((.--.-((--(-(--(-(--(.-.-...-)))-)-)-)-----)-....--)))..)))).))..(..-((-(((....-.))))).....)..)))).....))).)))....-.))))))).....).))-)))...-)).)))).))).(.(.((((.(........---(.-..---.--.-.-(---(----(----.(-(((....)))).)))....)-........).))))..)...(....(((((((........)))))))....)..)..))))).....((((((-(-(.......))))))-))......))...)))))))))).))......................................................-.(.-((------.------(.------(((....))--))-.---.-))-.-)--------.
>HQ877914 Pavlova pinguis 
UUUAUUUGAUGGUACCU-ACUACUUGGAUAACCGUAGUAAUUCUAGAGCUAAUACAUGCAGGCAGUC-C-----CGA-C-UC-C--G-G-AAGGGAUGUAUUUAUUAGAUAAGAAACC-AAC-U-C--G----C--U---------U--U--G-CGGU-UG-AG-UGCUGAGUCAUACUAACUUUUCGAAUCGCAUGGCUUU---A-UG-CCGGCGAUGGUUCAUUCAAAUUUCUGCCCUAUCAGCUUUCGAUGGUAGGAUAGAGGCCU-ACCAU-GGCGUUAACGGGUAACGGAGAAUUAGGGUUCGAUU-CCGGAGAGGGAGCCUGAGAGACGGCUACCACAUCCAAGG-AAGGCAGCAGGCGCGCAAAUUACCC-AAUCCUGACACAGGGAGGUAGUGACAAGAAAUAACAAUACGGGGCUC-U-U-CG-AGUCUUGUAAUUGGAAUGAGUA-CAAUUUAAAUCCCUUAACGAGGAUCC--AU--UGGAGG-GCA-A-GU-CUGGUGCCAGC-AGCC-GCG--GUAAUU-CCAGCUCCAAUA-G-CGUAUAUUAAAGUUGUUGCA-GUUAAAAAGC-UCGUAGUCGGA-U-UUCG-G---G---U--U---U-GU-C-C--G-C-GCG----GUCUG-CCG-UU-G---G--GUA-UGCAC-U-G-C-GU-G-U-G-ACUUAUCU-UU-UU----------C-GGGG-CA-G-C---GCGCGUUG-C-----U-UAAUU-GU-G-GCG-UG-U---GU-CU-CCUC---G--CUUUUACUUUGAGAAAA-UCAGAGUGUUCAAA-GCA-GGC--CU--U-UGC-CAUUGUACGUGUUAGCAUGGGAUAAUGGAA-UAGGACUCU-GGUGCUA-UUUUGUUGGUUU-CGAACGCC-GGGGUAAUGAUUAAUAGGGAUAGUCA-GGAGCACUCGUAUUCCGUAGAGAGAGGUGAAAUUCUUAGACCCACGGAAGACGCACUACUGCGAAAGCAUUUG-CCA-GGGAUGUUUUCACUGAUCAAGAACGAAAGUUAGGGGAUCGAAGAUGAUCAGAUAC-CGUCGUAGUCUUAACCAUAAACCAUG-CCGACCAGGGA-UUGGUGGGU-G-U---C--G---U-U-U-U-GA-CUCCAUCAGCACCUUUC-GAGAAAUC-AGAGUCUUUGGGUUCCGGGGGG--AG-UAUGGUCGCAAGGC-UGAAAC-UUAAAGGAAUUGA-CGGAAGGGCACCACCAGGCGUGG-AGCC-U-GCGGCUUAA-UUUGACUCAACACGGGGAAACUU-ACCAGGUCCAG-ACAUUGUGAGGAUUGACAGAUUGAGAGCUCUUUCUUG-AUU---CAAUGGGUGGUGGUGCAUGGCCGUUCUUAGUUGGUGGAGUGAUUUGUCUGGUUAAUUCCGUUAACGAACGAGACCUUAACCUGCUAAAUAG-U-CC--G--C-GU-A-AC-CA-U-UGU-GUU-GCG-UU----U-G-UUG-GCUUCUUAGAGGGACUG-UC-GGUAUCC-AACCGACGGAAGUUUGAGGCAAUAACAGGUCUGU-GAUGCCCUUAGAUGUUC-UGGGCC-GCACGCGCGCUACACUGACGCAUUCACCGA---GU-UC--------U-U---C----UGUCCUGCAUCGAGAGGUGUGGGUAAUCUGUUGAACCUGCGUCGUGAUGGGGAUAGAUUAUUGCAAUUAUUAAUCUUCAACGAGGAAUGCCUAGUAAGCGUG-A-GUCAUCAGCUCGCG-UUGAUUACGUCCCUGCCCUUUGUACACACCGCCCGUCGCUCCUGCCGAUUGGAUGGUCCGGUGAG-GUUUU----CGG-A--UU-G-GCG-C-A-UU-G-CA--G-C-GG-UU-UCC--GU-C---GCGUUGUGC----C--G
((....(((((......-......((.....(..(((.....)))..)......))..........(-(-----...-.-..-.--.-.-...))..(((.(((.((........(((-(..-.-.--.----.--.---------.--.--.-....-..-..-))))......)).))).).).)...((((.((((...---.-.)-)))))))..)))))...))........(((....(((....((((((((.......)))-)))))-)))......)))...(((.((((....))))....-)))....((.(((..........))).)).(.((....)-).)................(.(((.-..((((.....))).)))))..............((((((((((...-.-.-..-..))))))).)))......(((-.(...........)).))........--.(--((((..-...-.-(.-((((.....((-....-)).--......-))))))))))..-.-..................(.-(.......(.-((...(((..(-.-...(-.---(---.--.---(-.(-.-.--.-.-...----((.((-(..-..-.---.--)))-...))-.-.-.-..-.-)-.-)..).)..-.(-..----------.-((..-..-.-.---...((...-.-----.-.....-.)-)-...-..-.---..-.)-)...---)--..((((((.((......-.(...((.......-)).-(((--..--.-.))-).......)......)).))..))))....-....(((((-((((((.-............-..))))))-))))).....)....(((((((..(.-...(((..(((.(((((.((...((........))......)).))))).))).......((....))...))-)..-.)..))).)))..))))...)).)....((((((....(...((((.........-))))...).))))))..........(-((.((.(((..-((((((((.-(-(---.--.---.-.-.-.-).-)))))))))..)))...-((....))-...)).....))).).).(((.--..-...((((....)))-)....)-))........(((-((.(((((((..((..(((((..-(((.-(-(((((....-..((........)).........-.(((((.(...-.(((((...........((.(.....)))........-...---)))))...((.(((..((.((((((....(((.(((((....)))..(.((......)))...)).))).....((((.((..((((..((-.-(.--.--.-(.-(-.(-((-.-..)-)..-).)-.)----.-.-...-)))..)))).))..(..-((-(((....-.))))).....)..)))).....))).)))....-.))))))).....).))-)))...-)).)))).))).(.(.((((.(.......(---(.-..--------.-(---(----(.(.....(((....)))).)))....))........).))))..)...(....(((((((........)))))))....)..)..))))).....((((((-(-(.......))))))-))......))...)))))))))).)).......................................-.....----...-.--..-.-..(-(-(-..-(-((--.-(-((-(.-...--))-)---))))..)))----.--.
>HM149540 Isochrysis galbana 
UUUAUUUGAUGGUACCUUGCUACUUGGAUAACCGUAGUAAUUCUAGAGCUAAUACAUGCAGGAGUUC-C-----CGA-C-UU-C--G-G-AAGGGAUGUAUUUAUUAGAUAAGAAACC-AAA-C-C--G-G--U--C---------U-----C-CGGU-UG-UG-UGCUGAGUCAUAAUAACUGCUCGAAUCGCACGGCUCU---A-CG-CUGGCGAUGGUUCAUUCAAAUUUCUGCCCUAUCAGCUUUCGAUGGUAGGAUAGAGGCCU-ACCAU-GG-GUUAACGGGUAACGGAGAAUUAGGGUUCGAUU-CCGGAGAAGGAGCCUGAGAAAUGGCUAACACAUCCAAGG-AAGGCAGCAGGCGCGUAAAUUGCCCGAAUCCUGACACAGGGAGGUAGUGACAAGAAAUAACAAUACAGGGCUC-U-U-CG-AGUCUUGUAAUUGGAAUGAGUA-CAAUUUACAUCUCUUCACGAGGAUCA--AU--UGGAGG-GCA-A-GU-CUGGUGCCAGC-AGCC-GCG--GUAAUU-CCAGCUCCAAUA-G-CGUAUACUAAAGUUGUUGCA-GUUAAAACGC-UCGUAGUCGGA-U-UACG-G---G---G--C---G-GG-C-C-CG-C-C-G----GUCUG-CCG-AU-G---G--GUA-UGCAC-UGG-C--G-G-G-C-G-CG-UCC--U-UC-C-U--C-C-C-GGAG-AC---GG-CUGCUAC-U-C-----U-UAACU-GA-G--CG-GU-GG--CC-GG-AGAC-G-GGAUAUUUACUUUGAAAAAA-UCAGAGUGUUUCAA-GCA-GGC--AG--U-CGC-UCUUGCAUGGAUUAGCAUGGGAUAAUGAAA-UAGGACUCU-GGUGCUA-UUUUGUUGGUUU-CGAGCACC-GGAGUAAUGAUUAACAGGGACAGUCA-GGGGCACUCGUAUUCCGCCGAGAGAGGUGAAAUUCUCAGACCAGCGGAAGACGAACCACUGCGAAAGCAUUUG-CCA-GGGAUGUUUUCACUGAUCAAGAACGAAAGUUAGGGGAUCGAAGACGAUCAGAUAC-CGUCGUAGUCUUAACCAUAAACCAUG-CCGACUAGGGA-UUGGAGGAU-G-U---U--CCA-U-U-UGU-GA-CUCCUUCAGCACCUUUC-GGGAAACU-AAAGUCUUUGGGUUCCGGGGGG--AG-UAUGGUCGCAAGGC-UGAAAC-UUAAAGGAAUUGA-CGGAAGGGCACCACCAGGAGUGG-AGCC-U-GCGGCUUAA-UUUGACUCAACACGGGGAAACUU-ACCAGGUCCAG-ACAUUGUGAGGAUUGACAGAUUGAGAGCUCUUUCUUG-AUU---CGAUGGGUGGUGGUGCAUGGCCGU-UUUAGUUGGUGGAGUGAUUUGUCUGGUUAAUUCCGUUAACGAACGAGACCGCAGCCUGCUAAAUAGCG--UGC---C-G--A-A--CC-C-UUU-GUU-G-G-G-----C-G-UC--GCUUCUUAGAGGGACAA-CU-UGUCUUC-AACAAGUGGAAGUUCGCGGCAAUAACAGGUCUGU-GAUGCCCUUAGAUGUUC-UGGGCC-GCACGCGCGCUACACUGAUGCAUUCAGCGA---GU-CU---A------U---CACC-U----UG-ACCGAGAGGUCCGGGUAAUCUUUUGAACUUGCAUCGUGAUGGGGAUAGAUUAUUGCAACUAUUAAUCUUCAACGAGGAAUUCCUAGUAAGCGUG-U-GUCAUCAGCGCACG-UUGAUUACGUCCCUGCCCUUUGUACACACCGCCCGUCGCUCCUACCGAUUGAAUGAUCCGGUGAG-GCCCC----CGG-A--CU-GCG-G-CUC-C--GUC---G-C-UGGUUCUCC--AG-C---UUUG-GGGU-U-GC--G
[truncated: 1,114,419 more chars]
