# Supplementary material for: ITS2 and 18S rRNA gene sequence-structure phylogeny of the Haptophyta (Haptista)
Source: PLoS One. 2026 Mar 19;21(3):e0344353. doi: 10.1371/journal.pone.0344353 (PMC13001949; doi:10.1371/journal.pone.0344353)
Supplement: S2 File — (TXT) [file pone.0344353.s011.txt]

>FR865771_Pavlova_gyrans
UUUAUUUGAUGGUACCUUACUACUUGGAUACCCGUAGUAAUUCUAGAGCUAAUACAUGCA
GGCAGUCCCGAC--------UUUCGGAGGGAUGUAUUUAUUAGAUAAGAA--ACCGACUC
GGCUUC---------GGCCGGUUG-UGUGCUGAGUCAUACUAACUUUUCGAAUCGCAUGG
CCUUG---CGCCGGCGAUGGUUCAUUCAAAUUUCUGCCCUAUCAGCUUUCGAUGGUAGGA
UAGAGGCCU-ACCAUGG-CGUUAACGGGUAACGGAGAAUUAGGGUUCGAUUCC-GGAGAG
GGAGCCUGAGAGACGGCUACCACAUCCAAGGAA-GGCAGCAGGCGCGCAAAUUACCC-AA
UCCUGACACAGGGAGGUAGUGACAAGAAAUAACAAUACAGGGCUCUUCG-AGUCUUGUAA
UUGGAAUGAGUACAAUUUAAAUCCCUUAACGAGGAUCCAU----UGGAGG-GCAAGU---
CUGGUGCCAGC-AGCC-GCG--GUAAUUCC-AGCUCCAAUAG-CGUAUAUUAAAGUUGUU
GCAG-UUAAAAAGCU-CGUAGUCGGAUUUCGGGUUGGAGCGUU-----C--GGUCUGCC-
-GUUGGG--UA---GCACUGUUCUG-CUGCAUCC------UUUUNGCGUGAG-GCCU--U
GAUCUGCUUGAUUGUGGGUUUU--GGUGCUCUGCAC--AUUUACUUUGAGAAAA-UCAGA
GUGUUCAAA-GCAGGCCUUU---GCCAUUGUAUGUGUUAGCAUGGGAUAAUGGAA-UAGG
ACCUUGG-UGCUAUUUUGUUGGUUUCGAACACCGA-GGUAAUGAUUAAUAGGGAUAGUCA
-GGGGCACUCGUAUUCCGUAGAGAGAGGUGAAAUUCUUAGACCCACGGAAGACGCACUAC
UGCGAAAGCAUUUGCCA-GGGAUGUUUUCACUGAUCAAGAACGAAAGUUAGGGGAUCGAA
GAUGAUCAGAUACC-GUCGUAGUCUUAACCAUAAACCAUGCC-GACCAGGGA-UUGGUGG
GUGUCGUUUUU--GACUCC-AUCAGCACCUUUC-GAGAAAUC-ANANUCUUUGGGUUCCG
GGGGGAG---UAUGGUCGCAAGUC-UGAAAC-UUAAAGGAAUUGA-CGGAAGGGCACCAC
CAGGCGUGG-AGCCUG-CGGCUUAA-UUUGACUCAACACGGGGAAACUU-ACCAGGUCCA
G-ACAUUGUGAGGAUUGACAGAUUGAGAGCUCUUUCUUG-AUUCAAU---GGGUGGUGGU
GCAUGGCCGUUCUUAGUUGGUGGAGUGAUUUGUCUGGUUAAUUCCGUUAACGAACGAGAC
CUUAACCUGCUAAAUAGUCCGCCGAACCAUUUGG---UUUGGUC-GUUGGCUUCUUAGAG
GGACUGUCGG--UAUCCAACCGACGGAAGUUUGAGGCAAUAACAGGUCUGU-GAUGCCCU
UAGAUGUUCUGGG--CCGCACGCGCGCUACACUGACGCAUUCACCGAGUAUUUGU--UCC
UGCAUCGAGAGGUGUGGGCAAUCUGUUGAACCUGCGUCGUGAUGGGGAUAGAUUAUUGCA
AUUAUUAAUCUUCAACGAGGAAUGCCUAGUAGGGUCUAUGUCAUCAGCAUGACCC-GAUU
ACGUCCCUGCCCUUUGUACACACCGCCCGUCGCUCCUACCGAUUGGAUGGUCCGGUGAGG
UUUUCGGAUUGGCGCAAUGU-UUUGGUUCUCC--GAUCGCUGUG-CCG---
>KT861255_Emiliania_huxleyi
UUUAUUUGAUGGUACCUUGCUACUUGGAUAACCGUAGUAAUUCUAGAGCUAAUACAUGCA
GGAGUUCCCGAC--------UCACGGAGGGAUGUAUUUAUUAGAUAAGAA--ACCAAACC
GG---UCU---------CCGGUUG-CGUGCUGAGUCAUAAUAACUGCUCGAAUCGCACGG
CUCUA---CGCCGGCGAUGGUUCAUUCAAAUUUCUGCCCUAUCAGCUUUCGAUGGUAGGA
UAGAGGCCU-ACCAUGG-CGUUAACGGGUAACGGAGAAUUAGGGUUCGAUUCC-GGAGAG
GGAGCCUGAGAAAUGGCUACCACAUCCAAGGAA-GGCAGCAGGCGCGUAAAUUGCCCGAA
UCCUGACACAGGGAGGUAGUGACAAGAAAUAACAAUACAGGGCUAUUUU-AGUCUUGUAA
UUGGAAUGAGUACAAUUUACAUCUCUUCACGAGGAUCAAU----UGGAGG-GCAAGU---
CUGGUGCCAGC-AGCC-GCG--GUAAUUCC-AGCUCCAAUAG-CGUAUAUUAAAGUUGUU
GCAG-UUAAAACGCU-CGUAGUCGGAUUUCGGGGCGGGCCGA------CC-GGUCUGCC-
GAU-GGG--UA--UGCACUGGCCGG--CGCGUCC------UUCCACCCGGAG-ACCGCGC
CUACUCUUAACUGAGCGGGCGC--GGGAGACGGGUC--UUUUACUUUGAAAAAA-UCAGA
GUGUUUCAA-GCAGG-CAGU--CGCUCUUGCAUGGAUUAGCAUGGGAUAAUGAAA-UAGG
ACUCUGG-UGCUAUUUUGUUGGUUUCGAACACCGG-AGUAAUGAUUAACAGGGACAGUCA
-GGGGCACUCGUAUUCCGCCGAGAGAGGUGAAAUUCUCAGACCAGCGGAAGACGAACCAC
UGCGAAAGCAUUUGCCA-GGGAUGUUUUCACUGAUCAAGAACGAAAGUUAGGGGAUCGAA
GACGAUCAGAUACC-GUCGUAGUCUUAACCAUAAACCAUGCC-GACUAGGGA-UUGGAGG
AUGUUCCAUUUGUGACUCC-UUCAGCACCUUUC-GGGAAACU-AAAGUCUUUGGGUUCCG
GGGGGAG---UAUGGUCGCAAGGC-UGAAAC-UUAAAGGAAUUGA-CGGAAGGGCACCAC
CAGGAGUGG-AGCCUG-CGGCUUAA-UUUGACUCAACACGGGGAAACUU-ACCAGGUCCA
G-ACAUUGUGAGGAUUGACAGAUUGAGAGCUCUUUCUUG-AUUCGAU---GGGUGGUGGU
GCAUGGCCGUUCUUAGUUGGUGGAGUGAUUUGUCUGGUUAAUUCCGUUAACGAACGAGAC
CGCAGCCUGCUAAAUAGCGACGCGA-ACCCUCCG---UUCGCUG--G-AGCUUCUUAGAG
GGACAACUUG--UCUUCAACAAGUGGAAGUUCGCGGCAAUAACAGGUCUGU-GAUGCCCU
UAGAUGUUCUGGG--CCGCACGCGCGCUACACUGAUGCACUCAACGAGUCUAUC---ACC
UUGACCGAGAGGUCCGGGUAAUCUUUUGAAAUUGCAUCGUGAUGGGGAUAGAUUAUUGCA
ACUAUUAAUCUUCAACGAGGAAUUCCUAGUAAG-CGUGUGUCAUCAGCGCACGUU-GAUU
ACGUCCCUGCCCUUUGUACACACCGCCCGUCGCUCCUACCGAUUGAAUGAUCCGGUGAGG
CCCCCGGACUGCGGCGCCGCAGCUGGUUCUCCAGCCGCGACGCC-GCG---
>L34671_Prymnesium_parvum_f__patelliferum
UUUAUUUGAUGGUACCUUACUACUUGGAUAACCGUAGUAAUUCUAGAGCUAAUACAUGCA
GGAAGUCCCGAC--------UUCGGAAGGGAUGUAUUUAUUAGAUAAGAA--ACCAAUCC
GG-CUUG----------CCGGUUG-CGUGCUGAGUCACAAUAACUGCUCGAAUCGCAUGG
CCUUG---CGCCGGCGAUGGUUCAUUCAAAUUUCUGCCCUAUCAGCUUUCGAUGGUAGGA
UCGAGGCCU-ACCAUGG-CGUUAACGGGUAACGGAGAAUUAGGGUUCGAUUCC-GGAGAG
GGAGCCUGAGAAAUGGCUACCACAUCCAAGGAA-GGCAGCAGGCGCGUAAAUUGCCCGAA
UCCUGACACAGGGAGGUAGUGACAAGAAAUAACAAUACAGGGCUAUUUU-AGUCUUGUAA
UUGGAAUGAGUACAAUUUACAUCUCUUCACGAGGAUCAAU----UGGAGG-GCAAGU---
CUGGUGCCAGC-AGCC-GCG--GUAAUUCC-AGCUCCAAUAG-CGUAUAUUAAAGUUGUU
GCAG-UUAAAACGCU-CGUAGUCGGAUUUCGGGGCGGGGCCG------CC-GGUCUGCC-
GAU-GGG--UA--UGCACUGGCGGG--CGCGUCC------UUCCUUCCGGAG-ACUGGCC
CUACUCUUAACUGAGCGGGGUC--GGGAAUCGGAUC--GUUUACUUUGAAAAAA-UCAGA
GUGUUUCAA-GCAGG-CAGC-UCGCUCUUGCAUGGAUUAGCAUGGGAUAAUGAAA-UAGG
ACUUUGG-UGCUAUUUUGUUGGUUUCGAACACCGA-AGUAAUGAUUAACAGGGACAGUCA
-GGGGCACUCGUAUUCCGCAGAGAGAGGUGAAAUUCUCAGACCCGCGGAAGACGAACCAC
UGCGAAAGCAUUUGCCA-GGGAUGUUUUCACUGAUCAAGAACGAAAGUUAGGGGAUCGAA
GACGAUCAGAUACC-GUCGUAGUCUUAACCAUAAGCCAUGCC-GACUAGGGA-UCGGCGG
AAGU-CCUU-UUUGACUCC-GUCGGCACCUUGA-GGGAAACU-AUAGUCUUUGGGUUCCG
GGGGGAG---UAUGGUCGCAAGGC-UGAAAC-UUAAAGGAAUUGA-CGGAAGGGCACCAC
CAGGAGUGG-AGCCUG-CGGCUUAA-UUUGACUCAACACGGGGAAACUU-ACCAGGUCCA
G-ACAUUGUGAGGAUUGACAGAUUGAGAGCUCUUUCUUG-AUUCGAU---GGGUGGUGGU
GCAUGGCCGUUCUUAGUUGGUGGAGUGAUUUGUCUGGUUAAUUCCGUUAACGAACGAGAC
CUUAGCCUAUUAAAUAGUGGCGCGA-ACACCUCG---UUGGCGA--G-CACUUCUUAGAG
GGACAACUUG--UCUUCAACAAGUGGAAGUUUGAGGCAAUAACAGGUCUGU-GAUGCCCU
UAGAUGUUCUGGG--CCGCACGCGCGCUACACUGAUGCACUCAACGAGUCUCU----ACC
UUGACCGAAAGGUCCGGGAAACCUUUUGAACUUGCAUCGUGAUGGGGAUAGAUUAUUGCA
ACUAUUAAUCUUCAACGAGGAAUUCCUAGUAAG-CGCAUGUCAUCAGCGUGCGUU-GAUU
ACGUCCCUGCCCUUUGUACACACCGCCCGUCGCUCCUACCGAUUGAAUGAUCCGGUGAGG
CCCCCGGACUGUGGCAACGCAGCUGGUUCGCCAGCCGUGAUGCC-GCG---
>MG022752_Isochrysis_galbana
UUUAUUUGAUGGUACCUUGCUACUUGGAUAACCGUAGUAAUUCUAGAGCUAAUACAUGCA
GGAGUUCCCGAC--------UUCGGAAGGGAUGUAUUUAUUAGAUAAGAA--ACCAAACC
GG---UCU---------CCGGUUG-UGUGCUGAGUCAUAAUAACUGCUCGAAUCGCACGG
CUCUA---CGCUGGCGAUGGUUCAUUCAAAUUUCUGCCCUAUCAGCUUUCGAUGGUAGGA
UAGAGGCCU-ACCAUGG-CGUUAACGGGUAACGGAGAAUUAGGGUUCGAUUCC-GGAGAG
GGAGCCUGAGAAAUGGCUACCACAUCCAAGGAA-GGCAGCAGGCGCGUAAAUUGCCCGAA
UCCUGACACAGGGAGGUAGUGACAAGAAAUAACAAUACAGGGCUCUUCG-AGUCUUGUAA
UUGGAAUGAGUACAAUUUACAUCUCUUCACGAGGAUCAAU----UGGAGG-GCAAGU---
CUGGUGCCAGC-AGCC-GCG--GUAAUUCC-AGCUCCAAUAG-CGUAUACUAAAGUUGUU
GCAG-UUAAAACGCU-CGUAGUCGGAUUUCGGGGCGGGCCCG------CC-GGUCUGCC-
GAU-GGG--UA--UGCACUGGCGGG--CGCGUCC------UUCCUCCCGGAG-ACGGCUG
CUACUCUUAACUGAGCGGUGGC--CGGAGACGGGAU--AUUUACUUUGAAAAAA-UCAGA
GUGUUUCAA-GCAGG-CAGU--CGCUCUUGCAUGGAUUAGCAUGGGAUAAUGAAA-UAGG
ACUCUGG-UGCUAUUUUGUUGGUUUCGAGCACCGG-AGUAAUGAUUAACAGGGACAGUCA
-GGGGCACUCGUAUUCCGCCGAGAGAGGUGAAAUUCUCAGACCAGCGGAAGACGAACCAC
UGCGAAAGCAUUUGCCA-GGGAUGUUUUCACUGAUCAAGAACGAAAGUUAGGGGAUCGAA
GACGAUCAGAUACC-GUCGUAGUCUUAACCAUAAACCAUGCC-GACUAGGGA-UUGGAGG
AUGUUCCAUUUGUGACUCC-UUCAGCACCUUUC-GGGAAACU-AAAGUCUUUGGGUUCCG
GGGGGAG---UAUGGUCGCAAGGC-UGAAAC-UUAAAGGAAUUGA-CGGAAGGGCACCAC
CAGGAGUGG-AGCCUG-CGGCUUAA-UUUGACUCAACACGGGGAAACUU-ACCAGGUCCA
G-ACAUUGUGAGGAUUGACAGAUUGAGAGCUCUUUCUUG-AUUCGAU---GGGUGGUGGU
GCAUGGCCGUUCUUAGUUGGUGGAGUGAUUUGUCUGGUUAAUUCCGUUAACGAACGAGAC
CGCAGCCUGCUAAAUAGCGUGCCGA-ACCCUUUG---UUGGGCG--U-CGCUUCUUAGAG
GGACAACUUG--UCUUCAACAAGUGGAAGUUCGCGGCAAUAACAGGUCUGU-GAUGCCCU
UAGAUGUUCUGGG--CCGCACGCGCGCUACACUGAUGCAUUCAGCGAGUCUAUC---ACC
UUGACCGAGAGGUCCGGGUAAUCUUUUGAACUUGCAUCGUGAUGGGGAUAGAUUAUUGCA
ACUAUUAAUCUUCAACGAGGAAUUCCUAGUAAG-CGUGUGUCAUCAGCGCACGUU-GAUU
ACGUCCCUGCCCUUUGUACACACCGCCCGUCGCUCCUACCGAUUGAAUGAUCCGGUGAGG
CCCCCGGACUGCGGCUCCGUCGCUGGUUCUCCAGCUUUGGGGUU-GCG---
>AM491018_Chrysochromulina_cymbium
UUUAUUUGAUGGUACCU-ACUACUUGGAUAACCGUAGUAAUUCUAGAGCUAAUACAUGCA
GGAAGACCCGAC--------UUCGGAAGGGUUGUAUUUAUUAGAUAAGAA--ACCAAUCC
AG-CUUGC---------U-GGUUG-CGUGCCGAGUCACAAUAACUGCUCGAAUCGCAUGG
CUUCA---CGCCGGCGAUGGUUCAUUCAAAUUUCUGCCCUAUCAGCUUUCCAUGGUAGGA
UCGAGGCCU-ACCAUGG-CGUUUACGGGUAACGGAGAAUUAGGGUUCGAUUCC-GGAGAG
GGAGCCUGAGAGAUGGCUACCACAUCCAAGGAA-GGCAGCAGGCGCGUAAAUUGCCCGAA
UCCUGACACAGGGAGGUAGUGACAAGAAAUAACAAUACAGGGCUUC-UAAAGUCUUGUAA
UUGGAAUGAGUACAAUUUACAUCUCUUCACGAGGAUCAAU----UGGAGG-GCAAGU---
CUGGUGCCAGC-AGCC-GCG--GUAAUUCC-AGCUCCAAUAG-CGUAUAUUAAAGUUGUU
GCAG-UUAGAACGCU-CGUAGUCGGAUUUCGGGGCGGGCCGA------CC-GGUCUGCC-
GAU-GGG--UA--CGCACUGGUCGG--CGCGUCC------UUCCUUCCGGAG-ACCGUGC
CUACUCUUAACUGAGCGGGGGC--GGGAGACGGAUC--GUUUACUUUGAAAAAA-UCAGA
GUGUUUCAA-GCAGG-CAGC-UCGCUCUUGCAUGGAUUAGCAUGGGAUAAUGAAA-UAGG
ACUUUGG-UGCUAUUUUGUUGGUUUCGAACACCGA-AGUAAUGAUUAACAGGGACAGUCA
-GGGGCACUCGUAUUCCGCCGAGAGAGGUGAAAUUCUCAGACCAGCGGAAGACGAACUAC
UGCGAAAGCAUUUGCCA-GGGAUGUUUUCACUGAUCAAGAACGAAAGUUAGGGGAUCGAA
GAGGAUCAGAUACC-CUCGUAGUCUUAACCAUAAACCAUGCC-GACUAGGGA-UUGGAGG
AUGUUCACAUAUCGACUCC-UUCAGCACCUUAC-GGGAAACU-AAAGUCUUUGGGUUCCG
GGGGGAG---UAUGGUCGCAAGGC-UGAAAC-UUAAAGGAAUUGA-CGGAAGGGCACCAC
CAGGUGUGG-AGCCUG-CGGCUUAA-UUUGACUCAACACGGGGAAACUU-ACCAGGUCCA
G-ACAUUGUGAGGAUUGACAGAUUGAGAGCUCUUUCUUG-AUUCGAU---GGGUGGUGGU
GCAUGGCCGUUCUUAGUUGGUGGAGUGAUUUGUCUGGUUAAUUCCGUUAACGAACGAGAC
CUUAGCCUGCUAAAUAGUGACGCGA-ACACUUCG---GGCGCGG--GCCACUUCUUAGAG
GGACAACUUG--UCUUCAACAAGUGGAAGUUUGAGGCAAUAACAGGUCUGU-GAUGCCCU
UAGAUGUUCUGGG--CCGCACGCGCGCUACACUGAUGCACUCAACGAGUCUCC----ACC
UUGACCGAAAGGUCCGGGAAACCUUC-GAACUUGCAUCGUGAUGGGGCUAGAUUAUUGCA
ACUAUUAAUCUUCAACGAGGAAUACCUAGUAAG-CGCAUGUCAUCAGCGUGCGUU-GAUU
ACGUCCCUGCCCUUUGUACACACCGCCCGUCGCUCCUACCGAUUGAAUGAUCCGGUGAGC
UUUUUGGACAGUGGCGCCGGUUGUGGUUCGCCACUCUGGCC----------
>PP660313_Prymnesium_parvum
UUUAUUUGAUGGUACCUUACUACUUGGAUAACCGUAGUAAUUCUAGAGCUAAUACAUGCA
GGAAGUCCCGAC--------UUCGGAAGGGAUGUAUUUAUUAGAUAAGAA--ACCAAUCC
GG-CUUG----------CCGGUUG-CGUGCUGAGUCACAAUAACUGCUCGAAUCGCAUGG
CCUCG---CGCCGGCGAUGGUUCAUUCAAAUUUCUGCCCUAUCAGCUUUCGAUGGUAGGA
UCGAGGCCU-ACCAUGG-CGUUAACGGGUAACGGAGAAUUAGGGUUCGAUUCC-GGAGAG
GGAGCCUGAGAAAUGGCUACCACAUCCAAGGAA-GGCAGCAGGCGCGUAAAUUGCCCGAA
UCCUGACACAGGGAGGUAGUGACAAGAAAUAACAAUACAGGGCUAUUUU-AGUCUUGUAA
UUGGAAUGAGUACAAUUUACAUCUCUUCACGAGGAUCAAU----UGGAGG-GCAAGU---
CUGGUGCCAGC-AGCC-GCG--GUAAUUCC-AGCUCCAAUAG-CGUAUAUUAAAGUUGUU
GCAG-UUAAAACGCU-CGUAGUCGGAUUUCGGGGCGGGGCCG------CC-GGUCUGCC-
GAU-GGG--UA--UGCACUGGCGGG--CGCGUCC------UUCCUUCCGGAG-ACUGGCC
CUACUCUUAACUGAGCGGGGUC--GGGAAUCGGAUC--GUUUACUUUGAAAAAA-UCAGA
GUGUUUCAA-GCAGG-CAGC-UCGCUCUUGCAUGGAUUAGCAUGGGAUAAUGAAA-UAGG
ACUUUGG-UGCUAUUUUGUUGGUUUCGAACACCGA-AGUAAUGAUUAACAGGGACAGUCA
-GGGGCACUCGUAUUCCGCAGAGAGAGGUGAAAUUCUCAGACCCGCGGAAGACGAACCAC
UGCGAAAGCAUUUGCCA-GGGAUGUUUUCACUGAUCAAGAACGAAAGUUAGGGGAUCGAA
GACGAUCAGAUACC-GUCGUAGUCUUAACCAUAAACCAUGCC-GACUAGGGA-UCGGCGG
AAGU-CCUU-UUUGACUCC-GUCGGCACCUUGA-GGGAAACU-AUAGUCUUUGGGUUCCG
GGGGGAG---UAUGGUCGCAAGGC-UGAAAC-UUAAAGGAAUUGA-CGGAAGGGCACCAC
CAGGAGUGG-AGCCUG-CGGCUUAA-UUUGACUCAACACGGGGAAACUU-ACCAGGUCCA
G-ACAUUGUGAGGAUUGACAGAUUGAGAGCUCUUUCUUG-AUUCGAU---GGGUGGUGGU
GCAUGGCCGUUCUUAGUUGGUGGAGUGAUUUGUCUGGUUAAUUCCGUUAACGAACGAGAC
CUUAGCCUAUUAAAUAGUGGCGCGA-ACACCUCG---UUGGCGA--G-CACUUCUUAGAG
GGACAACUUG--UCUUCAACAAGUGGAAGUUUGAGGCAAUAACAGGUCUGU-GAUGCCCU
UAGAUGUUCUGGG--CCGCACGCGCGCUACACUGAUGCACUCAACGAGUCUCU----ACC
UUGACCGAAAGGUCCGGGAAACCUUUUGAACUUGCAUCGUGAUGGGGAUAGAUUAUUGCA
ACUAUUAAUCUUCAACGAGGAAUUCCUAGUAAG-CGCAUGUCAUCAGCGUGCGUU-GAUU
ACGUCCCUGCCCUUUGUACACACCGCCCGUCGCUCCUACCGAUUGAAUGAUCCGGUGAGG
CCCCCGGACUGUGGCAACGCAGCUGGUUCGCCAGCCGUGAUGCC-GCG---
>MG914020_Phaeocystis_globosa
UUUCUUUGAUGGUACCUUGCUACUUGGAUACCCGUAGUAAUUCUAGAGCUAAUACAUGCA
GGAGUGCCCGAC--------UUCGGAAGGGCUGUAUUUAUUAGAUAAGAA--ACCUUCUC
GGGUUCGC---------CCGGUUG-UGUGCUGAGUCAUAAUAACUGCUCGAAUCGCACGG
CUCUA---CGCCGGCGAUGGUUCAUUCAAAUUUCUGCCCUAUCAGCUUUCGAUGGUAGGA
UAGAGGCCU-ACCAUGG-CGUUAACGGGUAACGGAGAAUUAGGGUUCGAUUCC-GGAGAG
GGAGCCUGAGAAAUGGCUACCACAUCCAAGGAA-GGCAGCAGGCGCGUAAAUUGCCCGAA
UCCUGACACAGGGAGGUAGUGACAAGAAAUAACAAUACAGGGCUACUUCUAGUCUUGUAA
UUGGAAUGAGUACAACUUACAUCUCUUCACGAGGAUCAAC----UGGAGG-GCAAGUC--
-UGGUGCCAGC-AGCC-GCG--GUAAUUCC-AGCUCCAGUAG-CGUAUAUUAAAGUUGUU
GCAG-UUAAAACGCU-CGUAGUCGGGUUUCGGGUCGGGCCGA------GC-GGUCUGCC-
GAU-GGG--UA--UGCACUGUUUGG--CGCGGCC------UUCUUUCCGGAG-ACCGCGG
CUACUCUUAACUGAGCGGGCGU--GGGAGACGGAUC--GUUUACUUUGAAAAAA-UCAGA
GUGUUUCAA-GCAGG-CAGC-UCGCUCUUGCAUGGUACAGCAUGGGAUGAUAGAA-UAGG
ACUCCGG-UGCUAUUUUGUUGGUUUCGAACACCAGGAGUAAUGAUUAACAGGGACAGUCA
-GGGGCACUCGUAUUCCGUCGAGAGAGGUGAAAUUCUCAGACCAAUGGAAGACGAACCAC
UGCGAAAGCAUUUGCCA-GGGAUGUUUUCACUGAUCAAGAACGAAAGUUAGGGGAUCGAA
GACGAUCAGAUACC-GUCGUAGUCUUAACCAUAAACCAUGCC-GACUAGGGA-UUGGAGG
GUGUUCGUUU--CGACCUC-UUCAGCACCUUAC-GGGAAACU-AAAGUCUUUGGGUUCCG
GGGGGAG---UAUGGUCGCAAGGC-UGAAAC-UUAAAGGAAUUGA-CGGAAGGGCACCAC
CAGGAGUGG-AGCCU-GCGGCUUAA-UUUGACUCAACACGGGGAAACUU-ACCAGGUCCA
G-ACAUUGUUAGGAUUGACAGAUUGAGAGCUCUUUCUUG-AUUCGAU---GGGUGGUGGU
GCAUGGCCGUUCUUAGUUGGUGGAGUGAUUUGUCUGGUUAAUUCCGAUAACGAACGAGAC
CGUAGCCUGCUAAAUAGUCCCGCGA-ACUUCUUG---UUGGCGG--CCGGCUUCUUAGAG
GGACAACUUG--UGACCAACAAGUGGAAGUUUGCGGCAAUAACAGGUCUGU-GAUGCCCU
UAGAUGUUCUGGG--CCGCACGCGCGCUACACUGAAGCACUCAACGAGUCC------ACC
UCGACCGACAGGUCUGGGAAACCUUUUGAAAUUGCUUCGUGAUGGGGAUAGAUUAUUGCA
ACUAUUAAUCUUCAACGAGGAAUUCCUAGUAAG-CGCAUGUCAUCAGCGUGCGUU-GAUU
ACGUCCCUGCCCUUUGUACACACCGCCCGUCGCUCCUACCGAUUGAAUGAUCCGGUGAGG
CCCCCGGACUGGGGCGACGCAUUCGGUUCGCCGGACGCGACGCU-CCG---
>EU127475_Phaeocystis_globosa
UUUCUUUGAUGGUACCUUGCUACUUGGAUACCCGUAGUAAUUCUAGAGCUAAUACAUGCA
GGAGUGCCCGAC--------UUCGGAAGGGCUGUAUUUAUUAGAUAAGAA--ACCUUCUC
GGGUUCGC---------CCGGUUG-UGUGCUGAGUCAUAAUAACUGCUCGAAUCGCACGG
CUCUA---CGCCGGCGAUGGUUCAUUCAAAUUUCUGCCCUAUCAGCUUUCGAUGGUAGGA
UAGAGGCCU-ACCAUGG-CGUUAACGGGUAACGGAGAAUUAGGGUUCGAUUCC-GGAGAG
GGAGCCUGAGAAAUGGCUACCACAUCCAAGGAA-GGCAGCAGGCGCGUAAAUUGCCCGAA
UCCUGACACAGGGAGGUAGUGACAAGAAAUAACAAUACAGGGCUACUUCUAGUCUUGUAA
UUGGAAUGAGUACAACUUACAUCUCUUCACGAGGAUCAAC----UGGAGG-GCAAGUC--
-UGGUGCCAGC-AGCC-GCG--GUAAUUCC-AGCUCCAGAAG-CGUAUAUUAAAGUUGUU
GCAG-UUAAAACGCU-CGUAGUCGGGUUUCGGGUCGGGCCGA------GC-GGUCUGCC-
GAU-GGG--UA--UGCACUGUUUGG--CGCGGCC------UUCUUUCCGGAG-ACCGCGG
CUACUCUUAACUGAGCGGGCGU--GGGAGACGGAUC--GUUUACUUUGAAAAAA-UCAGA
GUGUUUCAA-GCAGG-CAGC-UCGCUCUUGCAUGGUACAGCAUGGGAUGAUUGAA-UAGG
ACUCCGG-UGCUAUUUUGUUGGUUUCGAACACCAGGAGUAAUGAUUAACAGGGACAGUCA
-GGGGCACUCGUAUUCCGUCGAGAGAGGUGAAAUUCUCAGACCAAUGGAAGACGAACCAC
UGCGAAAGCAUUUGCCA-GGGAUGUUUUCACUGAUCAAGAACGAAAGUUAGGGGAUCGAA
GACGAUCAGAUACC-GUCGUAGUCUUAACCAUAAACCAUGCC-GACUAGGGA-UUGGAGG
GUGUUCGUUU--CGACCUC-UUCAGCACCUUAC-GGGAAACU-AAAGUCUUUGGGUUCCG
GGGGGAG---UAUGGUCGCAAGGC-UGAAAC-UUAAAGGAAUUGA-CGGAAGGGCACCAC
CAGGAGUGG-AGCCUG-CGGCUUAA-UUUGACUCAACACGGGGAAACUU-ACCAGGUCCA
G-ACAUUGUUAGGAUUGACAGAUUGAGAGCUCUUUCUUG-AUUCGAU---GGGUGGUGGU
GCAUGGCCGUUCUUAGUUGGUGGAGUGAUUUGUCUGGUUAAUUCCGAUAACGAACGAGAC
CGUAGCCUGCUAAAUAGUCCCGCGA-ACUUCUUG---UUGGCGG--CCGACUUCUUAGAG
GGACAACUUG--UGACCAACAAGUGGAAGUUUGCGGCAAUAACAGGUCUGU-GAUGCCCU
UAGAUGUUCUGGG--CCGCACGCGCGCUACACUGAAGCACUCAACGAGUCC------ACC
UCGACCGACAGGUCUGGGAAACCUUUUGAAAUUGCUUCGUGAUGGGGAUAGAUUAUUGCA
ACUAUUAAUCUUCAACGAGGAAUUCCUAGUAAG-CGCAUGUCAUCAGCGUGCGUU-GAUU
ACGUCCCUGCCCUUUGUACACACCGCCCGUCGCUCCUACCGAUUGAAUGAUCCGGUGAGG
CCCCCGGACUGGGGCGACGCAUUCGGUUCGCCGGACGCGACGCU-CCG---
>AF102369_Diacronema_lutheri
UUUAUUUGAUGGUACCUUACUACUUGGAUACCCGUAGUAAUUCUAGAGCUAAUACAUGCA
GGCAGUCCCGAC--------GUUUGGAGGGAUGUAUUUAUUAGAUAAGGA--ACCAACCC
GGGCGCAA-------GCCCGGUUG-CGUGCUGAGUCAUACUAACUGUUCGAAUCGCAUGG
CAUCU---CGCCGGCGAUGGUUCAUUCAAAUUUCUGCCCUAUCAGCUUUCGAUGGUAGGA
UAGAGGCCU-ACCAUGG-CGUUAACGGGUAACGGGGAAUUAGGGUUCGAUUCC-GGAGAG
GGAGCCUGAGAGACGGCUACCACAUCCAAGGAA-GGCAGCAGGCGCGCAAAUUACCC-AA
UCCUGACACAGGGAGGUAGUGACAAGAAAUAACAAUACAGGGCUCUUCG-AGUCUUGUAA
UUGGAAUGAGUACAAUUUAAAUCCCUUAACGAGGAUCCAU----UGGAGG-GCAAGU---
CUGGUGCCAGC-AGCC-GCG--GUAAUUCC-AGCUCCAAUAG-CGUAUAUUAAAGUUGUU
GCAG-UUAAAAAGCU-CGUAGUCGGAUUUCGGGCUGGUCGUGC-----G--GGUCUGCC-
-GUUGGG--UA--UGUACUUGCGUC-GUCCGGUC------AGUAUGGCGUAG-GUGCGUC
GCCUCGUUGAUUCGU-GUGCGU--CGUUCUCUGCGCCCGUUUACUUUGAGAAAA-UCAGA
GUGUUCAAA-GCAGGCCUUU---GCCAUUGUAUGUGUUAGCAUGGGAUAAUGGAA-UAGG
ACCUUGG-UGCUAUUUUGUUGGUUUCGAACGCCGA-GGUAAUGAUGAAUAGGGACAGUCA
-GGGGCACUCGUAUUCCGUAGAGAGAGGUGAAAUUCUUAGACCCACGGAAGACGCACUAC
UGCGAAAGCAUUUGCCA-GGGAUGUUUUCACUGAUCAAGAACGAAAGUUAGGGGAUCGAA
GAUGAUCAGAUACC-GUCGUAGUCUUAACCAUAAACCAUGCC-GACCAGGGA-UUGGUGG
UUGUCAUCUUU--GACAUC-AUCAGCACCUUUC-GAGAAAUC-AGAGUCUUUGGGUUCCG
GGGGGAG---UAUGGUCGCAAGGC-UGAAAC-UUAAAGGAAUUGA-CGGAAGGGCACCAC
CAGGCGUGG-AGCCUG-CGGCUUAA-UUUGACUCAACACGGGGAAACUU-ACCAGGUCCA
G-ACAUUGUGAGGAUUGACAGAUUGAGAGCUCUUUCUUG-AUUCAAU---GGGUGGUGGU
GCAUGGCCGUUCUUAGUUGGUGGAGUGAUUUGUCUGGUUAAUUCCGUUAACGAACGAGAC
CUUACCCUGCUAAAUAGUCCUCGUAACCACUGCG---UUGCGUG-CUUGGCUUCUUAGAG
GGACUAUCGG--UAUCCAACCGAUGGAAGUUUGAGGCAAUAACAGGUCUGU-GAUGCCCU
UAGAUGUUCUGGG--CCGCACGCGC--UACACUGACGCAUUCAUCGAGUCGU-----ACC
UGCAUCGAAAGGUGUGGGCA-UCUGUUGAACCUGCGUCGUGAUGGGGAUAGAUUAUUGCA
AUUCUUAAUCUUCAACGAGGAAUGCCUAGUAAG-CGUGAGUCAUCAGCUCGCGUU-GAUU
ACGUCCCUGCCCUUUGUACACACCGCCCGUCGCUCCUACCGAUUGGAUGGUCCGGUGAGG
UUUUCGGACUGGCGCAGUGC-CGAGGUUCGCCUUGGU-GCUGCG-CCG---
>AM491026_Oolithotus_fragilis
UUUAUUUGAUGGUACCUUACUACUUGGAUAACCGUAGUAAUUCUAGAGCUAAUACAUGCA
GGAAGUCCCU--------UCU-----GGGGAUGUAUUUAUUAGAUAAGAA--ACCAAUCC
C----UUC---------GGGGUUG-CGUGCCGAGUCAUAAUAACUGCUCGAAUCGCAUGG
CCUCG---CGCCGGCGAUGGUUCAUUCAAAUUUCUGCCCUAUCAGCUUUCGAUGGUAGGA
UAGAGGCCU-ACCAUGG-CGUUUACGGGUAACGGAGAAUUAGGGUUCGAUUCC-GGAGAG
GGAGCCUGAGAAAUGGCUACCACAUCCAAGGAA-GGCAGCAGGCGCGUAAAUUGCCCGAA
UCCUGACACAGGGAGGUAGUGACAAGAAAUAACAAUACAGGGCCAUCUU-GGUCUUGUAA
UUGGAAUGAGUACAAUUUACAUCUCUUCACGAGGAUCAAU----UGGAGG-GCAAGU---
CUGGUGCCAGC-AGCC-GCG--GUAAUUCC-AGCUCCAAUAG-CGUAUAUUAAAGUUGUU
GCAG-UUAAAACGCU-CGUAGUCGGAUUUCGGGGCGUGCGAG------CC-GGUCUGCC-
GAU-GGG--UA--UGCACUGGCGUU-GCGCGUCC------UUUCUUUCGGAG-CCCUCCG
CUGCUCUUAGCUGAGCGGUGGG--GGGAGACGGAUC--GUUUACUUUGAAAAAA-UCAGA
GUGUUUCAA-GCAGG-CAGC-UCGCUCUUGCAUGGAUUAGCAUGGGAUAAUGAAA-UAGG
ACUCUGG-UGCUAUUUUGUUGGUUUCGAACACCGG-AGUAAUGGUCAACAGGGACAGUCA
-GGGGCACUCGUAUUCCGCCGAGAGAGGUGAAAUUCUCAGACCAGCGGAAGACGAACCAC
UGCGAAAGCAUUUGCCA-GGGAUGUUUUCACUGAUCAAGAACGAAAGUUAGGGGAUCGAA
GACGAUCAGAUACC-GUCGUAGUCUUAACCAUAAACCAUGCC-GACUAGGGA-UUGGGGG
CUGUUCCUUUUGUGACUCC-CUCAGCACCUUUC-GGGAAACU-AAAGUCUUUGGGUUCCG
GGGGGAG---UAUGGUCGCAAGGC-UGAAAC-UUAAAGGAAUUGA-CGGAAGGGCACCAC
CAGGAGUGG-AGCCUG-CGGCUUAA-UUUGACUCAACACGGGGAAACUU-ACCAGGUCCA
G-ACAUUGUGAGGAUUGACAGAUUGAGAGCUCUUUCUUG-AUUCGAU---GGGUGGUGGU
GCAUGGCCGUUCUUAGUUGGUGGAGUGAUUUGUCUGGUUAAUUCCGUUAACGAACGAGAC
CGCAGCCUGCUAAAUAGUCCCGCGA-ACCCUUCG---UUGGCGG--GUCACUUCUUAGAG
GGACAACUUG--UCUUCAACAAGUGGAAGUUUGCGGCAAUAACAGGUCUGU-GAUGCCCU
UAGAUGUUCUGGG--CCGCACGCGCGCUACACUGAUGCACUCAACGAGUUUCAC--GUCC
UUGGCCGACAGGUCCGGGUAACCUUUUGAAAUUGCAUCGUGAUGGGGAUAGAUUAUUGCA
AUUAUUAAUCUUCAACGAGGAAUUCCUAGUAAG-CGCAUGUCAUCAGCGUGCGUU-GAUU
ACGUCCCUGCCCUUUGUACACACCGCCCGUCGCUCCUACCGAUUGAAUGAUCCGGUGAGG
CCCCCGGACUGUGGCAACGCAGCUGGUUCUCCAGCCGCGAUGCC-GCG---
>KC404139_Emiliania_huxleyi
UUUAUUUGAUGGUACCUUGCUACUUGGAUAACCGUAGUAAUUCUAGAGCUAAUACAUGCA
GGAGUUCCCGAC--------UCACGGAGGGAUGUAUUUAUUAGAUAAGAA--ACCAAACC
GG---UCU---------CCGGUUG-CGUGCUGAGUCAUAAUAACUGCUCGAAUCGCACGG
CUCUA---CGCCGGCGAUGGUUCAUUCAAAUUUCUGCCCUAUCAGCUUUCGAUGGUAGGA
UAGAGGCCU-ACCAUGG-CGUUAACGGGUAACGGAGAAUUAGGGUUCGAUUCC-GGAGAG
GGAGCCUGAGAAAUGGCUACCACAUCCAAGGAA-GGCAGCAGGCGCGUAAAUUGCCCGAA
UCCUGACACAGGGAGGUAGUGACAAGAAAUAACAAUACAGGGCUAUUUU-AGUCUUGUAA
UUGGAAUGAGUACAAUUUACAUCUCUUCACGAGGAUCAAU----UGGAGG-GCAAGU---
CUGGUGCCAGC-AGCC-GCG--GUAAUUCC-AGCUCCAAUAG-CGUAUAUUAAAGUUGUU
GCAG-UUAAAACGCU-CGUAGUCGGAUUUCGGGGCGGGCCGA------CC-GGUCUGCC-
GAU-GGG--UA--UGCACUGGCCGG--CGCGUCC------UUCCACCCGGAG-ACCGCGC
CUACUCUUAACUGAGCGGGCGC--GGGAGACGGGUC--UUUUACUUUGAAAAAA-UCAGA
GUGUUUCAA-GCAGG-CAGU--CGCUCUUGCAUGGAUUAGCAUGGGAUAAUGAAA-UAGG
ACUCUGG-UGCUAUUUUGUUGGUUUCGAACACCGG-AGUAAUGAUUAACAGGGACAGUCA
-GGGGCACUCGUAUUCCGCCGAGAGAGGUGAAAUUCUCAGACCAGCGGAAGACGAACCAC
UGCGAAAGCAUUUGCCA-GGGAUGUUUUCACUGAUCAAGAACGAAAGUUAGGGGAUCGAA
GACGAUCAGAUACC-GUCGUAGUCUUAACCAUAAACCAUGCC-GACUAGGGA-UUGGAGG
AUGUUCCAUUUGUGACUCC-UUCAGCACCUUUC-GGGAAACU-AAAGUCUUUGGGUUCCG
GGGGGAG---UAUGGUCGCAAGGC-UGAAAC-UUAAAGGAAUUGA-CGGAAGGGCACCAC
CAGGAGUGG-AGCCUG-CGGCUUAA-UUUGACUCAACACGGGGAAACUU-ACCAGGUCCA
GCACAUUGUGAGGAUUGACAGAUUGAGAGCUCUUUCUUG-AUUCGAU---GGGUGGUGGU
GCAUGGCCGUUCUUAGUUGGUGGAGUGAUUUGUCUGGUUAAUUCCGUUAACGAACGAGAC
CGCAGCCUGCUAAAUAGCGACGCGA-ACCCUCCG---UUCGCUG--G-AGCUUCUUAGAG
GGACAACUUG--UCUUCAACAAGUGGAAGUUCGCGGCAAUAACAGGUCUGU-GAUGCCCU
UAGAUGUUCUGGG--CCGCACGCGCGCUACACUGAUGCACUCAACGAGUCUAUC---ACC
UUGACCGAGAGGUCCGGGUAAUCUUUUGAAAUUGCAUCGUGAUGGGGAUAGAUUAUUGCA
ACUAUUAAUCUUCAACGAGGAAUUCCUAGUAAG-CGUGUGUCAUCAGCGCACGUU-GAUU
ACGUCCCUGCCCUUUGUACACACCGCCCGUCGCUCCUACCGAUUGAAUGAUCCGGUGAGG
CCCCCGGACUGCGGCGCCGCAGCUGGUUCUCCAGCCGCGACGCC-GCG---
>KC404153_Gephyrocapsa_oceanica
UUUAUUUGAUGGUACCUUGCUACUUGGAUAACCGUAGUAAUUCUAGAGCUAAUACAUGCA
GGAGUUCCCGAC--------UCACGGAGGGAUGUAUUUAUUAGAUAAGAA--ACCAAACC
GG---UCU---------CCGGUUG-CGUGCUGAGUCAUAAUAACUGCUCGAAUCGCACGG
CUCUA---CGCCGGCGAUGGUUCAUUCAAAUUUCUGCCCUAUCAGCUUUCGAUGGUAGGA
UAGAGGCCU-ACCAUGG-CGUUAACGGGUAACGGAGAAUUAGGGUUCGAUUCC-GGAGAG
GGAGCCUGAGAAAUGGCUACCACAUCCAAGGAA-GGCAGCAGGCGCGUAAAUUGCCCGAA
UCCUGACACAGGGAGGUAGUGACAAGAAAUAACAAUACAGGGCUAUUUU-AGUCUUGUAA
UUGGAAUGAGUACAAUUUACAUCUCUUCACGAGGAUCAAU----UGGAGG-GCAAGU---
CUGGUGCCAGC-AGCC-GCG--GUAAUUCC-AGCUCCAAUAG-CGUAUAUUAAAGUUGUU
GCAG-UUAAAACGCU-CGUAGUCGGAUUUCGGGGCGGGCCGA------CC-GGUCUGCC-
GAU-GGG--UA--UGCACUGGCCGG--CGCGUCC------UUCCACCCGGAG-ACCGCGC
CUACUCUUAACUGAGCGGGCGC--GGGAGACGGGUC--UUUUACUUUGAAAAAA-UCAGA
GUGUUUCAA-GCAGG-CAGU--CGCUCUUGCAUGGAUUAGCAUGGGAUAAUGAAA-UAGG
ACUCUGG-UGCUAUUUUGUUGGUUUCGAACACCGG-AGUAAUGAUUAACAGGGACAGUCA
-GGGGCACUCGUAUUCCGCCGAGAGAGGUGAAAUUCUCAGACCAGCGGAAGACGAACCAC
UGCGAAAGCAUUUGCCA-GGGAUGUUUUCACUGAUCAAGAACGAAAGUUAGGGGAUCGAA
GACGAUCAGAUACC-GUCGUAGUCUUAACCAUAAACCAUGCC-GACUAGGGA-UUGGAGG
AUGUUCCAUUUGUGACUCC-UUCAGCACCUUUC-GGGAAACU-AAAGUCUUUGGGUUCCG
GGGGGAG---UAUGGUCGCAAGGC-UGAAAC-UUAAAGGAAUUGA-CGGAAGGGCACCAC
CAGGAGUGG-AGCCUG-CGGCUUAA-UUUGACUCAACACGGGGAAACUU-ACCAGGUCCA
GCACAUUGUGAGGAUUGACAGAUUGAGAGCUCUUUCUUG-AUUCGAU---GGGUGGUGGU
GCAUGGCCGUUCUUAGUUGGUGGAGUGAUUUGUCUGGUUAAUUCCGUUAACGAACGAGAC
CGCAGCCUGCUAAAUAGCGACGCGA-ACCCUCCG---UUCGCUG--G-AGCUUCUUAGAG
GGACAACUUG--UCUUCAACAAGUGGAAGUUCGCGGCAAUAACAGGUCUGU-GAUGCCCU
UAGAUGUUCUGGG--CCGCACGCGCGCUACACUGAUGCACUCAACGAGUCUAUC---ACC
UUGACCGAGAGGUCCGGGUAAUCUUUUGAAAUUGCAUCGUGAUGGGGAUAGAUUAUUGCA
ACUAUUAAUCUUCAACGAGGAAUUCCUAGUAAG-CGUGUGUCAUCAGCGCACGUU-GAUU
ACGUCCCUGCCCUUUGUACACACCGCCCGUCGCUCCUACCGAUUGAAUGAUCCGGUGAGG
CCCCCGGACUGCGGCGCCGCAGCUGGUUCUCCAGCCGCGACGCC-GCG---
>MN927492_Phaeocystis_globosa
UUUCUUUGAUGGUACCUUGCUACUUGGAUACCCGUAGUAAUUCUAGAGCUAAUACAUGCA
GGAGUGCCCGAC--------UUCGGAAGGGCUGUAUUUAUUAGAUAAGAA--ACCUUCUC
GGGUUCGC---------CCGGUUG-UGUGCUGAGUCAUAAUAACUGCUCGAAUCGCACGG
CUCUA---CGCCGGCGAUGGUUCAUUCAAAUUUCUGCCCUAUCAGCUUUCGAUGGUAGGA
UAGAGGCCU-ACCAUGG-CGUUAACGGGUAACGGAGAAUUAGGGUUCGAUUCC-GGAGAG
GGAGCCUGAGAAAUGGCUACCACAUCCAAGGAA-GGCAGCAGGCGCGUAAAUUGCCCGAA
UCCUGACACAGGGAGGUAGUGACAAGAAAUAACAAUACAGGGCUACUUCUAGUCUUGUAA
UUGGAAUGAGUACAACUUACAUCUCUUCACGAGGAUCAAC----UGGAGG-GCAAGUC--
-UGGUGCCAGC-AGCC-GCG--GUAAUUCC-AGCUCCAGUAG-CGUAUAUUAAAGUUGUU
GCAG-UUAAAACGCU-CGUAGUCGGGUUUCGGGUCGGGCCGA------GC-GGUCUGCC-
GAU-GGG--UA--UGCACUGUUUGG--CGCGGCC------UUCUUUCCGGAG-ACCGCGG
CUACUCUUAACUGAGCGGGCGU--GGGAGACGGAUC--GUUUACUUUGAAAAAA-UCAGA
GUGUUUCAA-GCAGG-CAGC-UCGCUCUUGCAUGGUACAGCAUGGGAUGAUAGAA-UAGG
ACUCCGG-UGCUAUUUUGUUGGUUUCGAACACCAGGAGUAAUGAUUAACAGGGACAGUCA
-GGGGCACUCGUAUUCCGUCGAGAGAGGUGAAAUUCUCAGACCAAUGGAAGACGAACCAC
UGCGAAAGCAUUUGCCA-GGGAUGUUUUCACUGAUCAAGAACGAAAGUUAGGGGAUCGAA
GACGAUCAGAUACC-GUCGUAGUCUUAACCAUAAACCAUGCC-GACUAGGGA-UUGGAGG
GUGUUCGUUU--CGACCUC-UUCAGCACCUUAC-GGGAAACU-AAAGUCUUUGGGUUCCG
GGGGGAG---UAUGGUCGCAAGGC-UGAAAC-UUAAAGGAAUUGA-CGGAAGGGCACCAC
CAGGAGUGG-AGCCUG-CGGCUUAA-UUUGACUCAACACGGGGAAACUU-ACCAGGUCCA
G-ACAUUGUUAGGAUUGACAGAUUGAGAGCUCUUUCUUG-AUUCGAU---GGGUGGUGGU
GCAUGGCCGUUCUUAGUUGGUGGAGUGAUUUGUCUGGUUAAUUCCGAUAACGAACGAGAC
CGUAGCCUGCUAAAUAGUCCCGCGA-ACUUCUUG---UUGGCGG--CCGGCUUCUUAGAG
GGACAACUUG--UGACCAACAAGUGGAAGUUUGCGGCAAUAACAGGUCUGU-GAUGCCCU
UAGAUGUUCUGGG--CCGCACGCGCGCUACACUGAAGCACUCAACGAGUCC------ACC
UCGACCGACAGGUCUGGGAAACCUUUUGAAAUUGCUUCGUGAUGGGGAUAGAUUAUUGCA
ACUAUUAAUCUUCAACGAGGAAUUCCUAGUAAG-CGCAUGUCAUCAGCGUGCGUU-GAUU
ACGUCCCUGCCCUUUGUACACACCGCCCGUCGCUCCUACCGAUUGAAUGAUCCGGUGAGG
CCCCCGGACUGGGGCGACGCAUUCGGUUCGCCGGACGCGACGCU-CCG---
>AM490978_Chrysotila_scherffelii
UUUAUUUGAUGGUACCUUACUACUUGGAUACCCGUAGUAAUUCUAGAGCUAAUACAUGCA
GGAGUUCGCGCGCGGCUCGCCCGCGC-GCGAUGUAUUUAUUAGAUAAGAG--ACCAACCC
GC-CUCGU---------GCGGUUG-CGUGCCGAGUCAUAAUAACUGUUCGAAUCGCAUGG
CUCUG--ACGCCGGCGAUGGUUCAUUCAAAUUUCUGCCCUAUCAGCUUUCGAUGGUAGGA
UAGAGGCCU-ACCAUGG-CGUUAACGGGUAACGGGGAAUUAGGGUUCGAUUCC-GGAGAG
GGAGCCUGAGAGAUGGCUACCACAUCCAAGGAA-GGCAGCAGGCGCGUAAAUUGCCCGAA
UCCUGACACAGGGAGGUAGUGACAAGAAAUAACAAUACAGGGCCAUCUU-GGUCUUGUAG
UUGGAAUGAGUACAAUUUACAUCUCUUCACGAGGAUCAAU----UGGAGG-GCAAGU---
CUGGUGCCAGC-AGCC-GCG--GUAAUUCC-AGCUCCAAUAG-CGUAUAUUAAAGUUGUU
GCAG-UUAAAACGCU-CGUAGUCGGAUUUCGGGUCGGUUGCG------CC-GGUCUGCC-
GUU-GGG--UA--UGCACUGGCGGA--GUCGUCC------UUUCUUCCGGAG-ACCGCGC
CUCCUCUUAGCUGAGCGGGUGC--GGGAGACGGAUC--GUUUACUUUGAAAAAA-UCAGA
GUGUUUCAA-GCAGG-CAGC-UCGCUCUUGCAUGGAUUAGCAUGGGAUAAUGAAA-UAGG
ACUCUGG-UGCUAUUUUGUUGGUUUCGAACACCGG-AGUAAUGGUCAACAGGGACAGUCA
-GGGGCACUCGUAUUCCGCCGAGAGAGGUGAAAUUCUCAGACCAGCGGAAGACGAACCAC
UGCGAAAGCAUUUGCCA-GGGAUGUUUUCACUGAUCAAGAACGAAAGUUAGGGGAUCGAA
GACGAUCAGAUACC-GUCGUAGUCUUAACCAUAAACCAUGCC-GACUAGGGA-UUGGAGG
CUGUUCCUUUUGUGACUCC-UUCAGCACCUUUC-GGGAAACU-AAAGUCUUUGGGUUCCG
GGGGGAG---UAUGGUCGCAAGGC-UGAAAC-UUAAAGGAAUUGA-CGGAAGGGCACCAC
CAGGAGUGG-AGCCUG-CGGCUUAA-UUUGACUCAACACGGGGAAACUU-ACCAGGUCCA
G-ACAUUGUGAGGAUUGACAGAUUGAGAGCUCUUUCUUG-AUUCGAU---GGGUGGUGGU
GCAUGGCCGUUCUUAGUUGGUGGAGUGAUUUGUCUGGUUAAUUCCGUUAACGAACGAGAC
CGCAGCCUGCUAAAUAGCUUCGCGA-ACACUCCG---UUGGCGU--UGGGCUUCUUAGAG
GGACAACUUG--UCUUCAACAAGUGGAAGUUUGCGGCAAUAACAGGUCUGU-GAUGCCCU
UAGAUGUUCUGGG--CCGCACGCGCGCUACACUGAUGCACUCAACGAGUUGUUC---UCC
UUGGCCGAGAGGUCCGGGUAAUCUUUUGAAAUUGCAUCGUGAUGGGGAUAGAUUAUUGCA
AUUAUUAAUCUUCAACGAGGAAUUCCUAGUAAG-CGCAUGUCAUCAGCGUGCGUU-GAUU
ACGUCCCUGCCCUUUGUACACACCGCCCGUCGCUCCUACCGAUUGAAUGAUCCGGUGAGG
CCCCCGGACUGUGGCAACGCAGCUGGUUCACUAGCCGCGAUGCC-GCG---
>PP660314_Prymnesium_parvum
UUUAUUUGAUGGUACCUUACUACUUGGAUAACCGUAGUAAUUCUAGAGCUAAUACAUGCA
GGAAGUCCCGAC--------UUCGGAAGGGAUGUAUUUAUUAGAUAAGAA--ACCAAUCC
GG-CUUG----------CCGGUUG-CGUGCUGAGUCACAAUAACUGCUCGAAUCGCAUGG
CCUCG---CGCCGGCGAUGGUUCAUUCAAAUUUCUGCCCUAUCAGCUUUCGAUGGUAGGA
UCGAGGCCU-ACCAUGG-CGUUAACGGGUAACGGAGAAUUAGGGUUCGAUUCC-GGAGAG
GGAGCCUGAGAAAUGGCUACCACAUCCAAGGAA-GGCAGCAGGCGCGUAAAUUGCCCGAA
UCCUGACACAGGGAGGUAGUGACAAGAAAUAACAAUACAGGGCUAUUUU-AGUCUUGUAA
UUGGAAUGAGUACAAUUUACAUCUCUUCACGAGGAUCAAU----UGGAGG-GCAAGU---
CUGGUGCCAGC-AGCC-GCG--GUAAUUCC-AGCUCCAAUAG-CGUAUAUUAAAGUUGUU
GCAG-UUAAAACGCU-CGUAGUCGGAUUUCGGGGCGGGGCCG------CC-GGUCUGCC-
GAU-GGG--UA--UGCACUGGCGGG--CGCGUCC------UUCCUUCCGGAG-ACUGGCC
CUACUCUUAACUGAGCGGGGUC--GGGAAUCGGAUC--GUUUACUUUGAAAAAA-UCAGA
GUGUUUCAA-GCAGG-CAGC-UCGCUCUUGCAUGGAUUAGCAUGGGAUAAUGAAA-UAGG
ACUUUGG-UGCUAUUUUGUUGGUUUCGAACACCGA-AGUAAUGAUUAACAGGGACAGUCA
-GGGGCACUCGUAUUCCGCAGAGAGAGGUGAAAUUCUCAGACCCGCGGAAGACGAACCAC
UGCGAAAGCAUUUGCCA-GGGAUGUUUUCACUGAUCAAGAACGAAAGUUAGGGGAUCGAA
GACGAUCAGAUACC-GUCGUAGUCUUAACCAUAAACCAUGCC-GACUAGGGA-UCGGCGG
AAGU-CCUU-UUUGACUCC-GUCGGCACCUUGA-GGGAAACU-AUAGUCUUUGGGUUCCG
GGGGGAG---UAUGGUCGCAAGGC-UGAAAC-UUAAAGGAAUUGA-CGGAAGGGCACCAC
CAGGAGUGG-AGCCUG-CGGCUUAA-UUUGACUCAACACGGGGAAACUU-ACCAGGUCCA
G-ACAUUGUGAGGAUUGACAGAUUGAGAGCUCUUUCUUG-AUUCGAU---GGGUGGUGGU
GCAUGGCCGUUCUUAGUUGGUGGAGUGAUUUGUCUGGUUAAUUCCGUUAACGAACGAGAC
CUUAGCCUAUUAAAUAGUGGCGCGA-ACACCUCG---UUGGCGA--G-CACUUCUUAGAG
GGACAACUUG--UCUUCAACAAGUGGAAGUUUGAGGCAAUAACAGGUCUGU-GAUGCCCU
UAGAUGUUCUGGG--CCGCACGCGCGCUACACUGAUGCACUCAACGAGUCUCU----ACC
UUGACCGAAAGGUCCGGGAAACCUUUUGAACUUGCAUCGUGAUGGGGAUAGAUUAUUGCA
ACUAUUAAUCUUCAACGAGGAAUUCCUAGUAAG-CGCAUGUCAUCAGCGUGCGUU-GAUU
ACGUCCCUGCCCUUUGUACACACCGCCCGUCGCUCCUACCGAUUGAAUGAUCCGGUGAGG
CCCCCGGACUGUGGCAACGCAGCUGGUUCGCCAGCCGUGAUGCC-GCG---
>LC519889_Dicrateria_rotunda
UUUAUUUGAUGGUACCUUACUACUUGGAUAACCGUAGUAAUUCUAGAGCUAAUACAUGCA
GGAUCGCCCGAC--------UUCGGAAGGGCUGUAUUUAUUAGAUAAGAA--ACCAACCC
GC-UUUUU---------GCGGUUG-CGUGCUGAGUCACAAUAACUGCUCGAAUCGCACGG
CCUCG---UGCCGGCGAUGGUUCAUUCAAAUUUCUGCCCUAUCAGCUUUCGAUGGUAGGA
UCGAGGCCU-ACCAUGG-CGUUAACGGGUAACGGAGAAUUAGGGUUCGAUUCC-GGAGAG
GGAGCCUGAGAAAUGGCUACCACAUCCAAGGAA-GGCAGCAGGCGCGUAAAUUGCCCGAA
UCCUGACACAGGGAGGUAGUGACAAGAAAUAACAAUACAGGGCCACUUU-GGUCUUGUAA
UUGGAAUGAGUACAAUUUACAUCUCUUCACGAGGAUCAAU----UGGAGG-GCAAGU---
CUGGUGCCAGC-AGCC-GCG--GUAAUUCC-AGCUCCAAUAG-CGUAUAUUAAAGUUGUU
GCAG-UUAAAACGCU-CGUAGUCGGAUUUCGGGGCGGCUUCG------UC-GGUCUGCC-
GAU-GGG--UA--UGCACUGACGCG--GGCGUCC------UUCCUUCCGGAG-ACGCGUC
CUACUCUUAGCUGAGCGGGGCG--UGGAGACGGAUC--GUUUACUUUGAAAAAA-UCAGA
GUGUUUCAA-GCAGG-CAUCAUCGCUCUUGCAUGGAUUAGCAUGGGAUAAUGAAA-UAGG
ACCUUGG-UGCUAUUUUGUUGGUUUCGAGCACCGA-AGUAAUGAUUAACAGGGACAGUCA
-GGGGCACUCGUAUUCCGCCGAGAGAGGUGAAAUUCUCAGACCAGCGGAAGACGAACCAC
UGCGAAAGCAUUUGCCA-GGGAUGUUUUCACUGAUCAAGAACGAAAGUUAGGGGAUCGAA
GACGAUCAGAUACC-GUCGUAGUCUUAACCAUAAACCAUGCC-GACUAGGGA-UUGGAGG
AUGU-CCACUUUUGACUUC-UUCAGCACCUUAC-GGGAAACU-AAAGUCUUUGGGUUCCG
GGGGGAG---UAUGGUCGCAAGGC-UGAAAC-UUAAAGGAAUUGA-CGGAAGGGCACCAC
CAGGAGUGG-AGCCUG-CGGCUUAA-UUUGACUCAACACGGGGAAACUU-ACCAGGUCCA
G-ACAUUGUGAGGAUUGACAGAUUGAGAGCUCUUUCUUG-AUUCGAU---GGGUGGUGGU
GCAUGGCCGUUCUUAGUUGGUGGAGUGAUUUGUCUGGUUAAUUCCGUUAACGAACGAGAC
CUUAGCCUAUUAAAUAGUGUCGCGA-ACACUUGG---UUCGCG---UUCACUUCUUAGAG
GGACAACUUG--UCUUCAACAAGUGGAAGUUUGAGGCAAUAACAGGUCUGU-GAUGCCCU
UAGAUGUUCUGGG--CCGCACGCGCGCUACACUGAUGCACUCAACGAGUCUUC----GCC
UUGACCGAGAGGUCCGGGAAACCUUUUGAACUUGCAUCGUGAUGGGGAUAGAUUAUUGCA
ACUAUUAAUCUUCAACGAGGAAUUCCUAGUAAG-CGCAUGUCAUCAGCGUGCGUU-GAUU
ACGUCCCUGCCCUUUGUACACACCGCCCGUCGCUCCUACCGAUUGAAUGAUCCGGUGAGG
CCCCCGGACUGUGGCAACGCAGCUGGUUCGCCAGCCGCGAUGCC-GCG---
>AB847977_Braarudosphaera_bigelowii
UUUAUUUGAUGGUACCUUACUACUUGGAUAACCGUAGUAAUUCUAGAGCUAAUACAUGCA
GGAAAGCCCGCC--------------AGGGCUGUAUUUAUUAGAUAAGAA--ACCAAUCC
AG-CUUG----------CUGGUUG-AGUGCUGAGUCACAAUAACUGCUCGAAUCGCAUGG
CUUU----UGCCGGCGAUGGUUCAUUCAAAUUUCUGCCCUAUCAGCUUUCGAUGGUAGGA
UAGAGGCCU-ACCAUGG-CGUUAACGGGUAACGGAGAAUUAGGGUUCGAUUCC-GGAGAG
GGAGCCUGAGAAAUGGCUACCACAUCCAAGGAA-GGCAGCAGGCGCGUAAAUUGCCCGAA
UCCUGACACAGGGAGGUAGUGACAAGAAAUAACAAUACAGGGCUCUUUCGAGUCUUGUAA
UUGGAAUGAGUACAAUUUACAUCUCUUCACGAGGAUCAAU----UGGAGG-GCAAGU---
CUGGUGCCAGC-AGCC-GCG--GUAAUUCC-AGCUCCAAUAG-CGUAUAUUAAAGUUGUU
GCAG-UUAAAACGCU-CGUAGUCGGAUUUCGGGGCGGUUUUG------CC-GGUCUGCC-
GUU-GGG--UA--UGCACUGGUGCG--AGCGUCC------UUCCUUCCGGAG-ACGGCGC
CUGCUCUUAACUGAGUGGGUGU--CGGAGACGGAUC--GUUUACUUUGAAAAAA-UCAGA
GUGUUUCAA-GCAGG-CAGC-UCGCUUUUGCAUGGAUUAGCAUGGGAUAAUGAAA-UAGG
ACUUUGG-UGCUAUUUUGUUGGUUUCGAACACCGA-AGUAAUGAUUAACAGGGACAGUCA
-GGGGCACUCGUAUUCCGCCGAGAGAGGUGAAAUUCUCAGACCAGCGGAAGACGCACCAC
UGCGAAAGCAUUUGCCA-GGGAUGUUUUCACUGAUCAAGAACGAAAGUUAGGGGAUCGAA
GACGAUCAGAUACC-GUCGUAGUCUUAACCAUAAACCAUGCC-GACUAGGGA-UUGGAGG
AUGU-UCCAAUGUGACUCC-UUCAGCACCUUUC-GGGAAACU-AAAGUCUUUGGGUUCCG
GGGGGAG---UAUGGUCGCAAGGC-UGAAAC-UUAAAGGAAUUGA-CGGAAGGGCACCAC
CAGGAGUGG-AGCCUG-CGGCUUAA-UUUGACUCAACACGGGGAAACUU-ACCAGGUCCA
G-ACAUUGUGAGGAUUGACAGAUUGAGAGCUCUUUCUUG-AUUCGAU---GGGUGGUGGU
GCAUGGCCGUUCUUAGUUGGUGGAGUGAUUUGUCUGGUUAAUUCCGUUAACGAACGAGAC
CGCAGCCUGCUAAAUAGUUGCGCGA-ACCCUCCG---UUCGCG---UGAACUUCUUAGAG
GGACAACUUG--UCUUCAACAAGUGGAAGUUUGCGGCAAUAACAGGUCUGU-GAUGCCCU
UAGAUGUUCUGGG--CCGCACGCGCGCUACACUGAUGCACUCAACGAGUCUACA---ACC
UUGACCGGAAGGUCCGGGUAAUCUUUUGAAAUUGCAUCGUGAUGGGGAUAGAUUAUUGCA
ACUAUUAAUCUUCAACGAGGAAUUCCUAGUAAG-CGCAUGUCAUCAGCGUGCGUU-GAUU
ACGUCCCUGCCCUUUGUACACACCGCCCGUCGCUCCUACCGAUUGAAUGAUCCGGUGAGG
CCCCCGGACUGUGGCGACGCAGCUGGUUCUCCAGCCGCGAUGCC-GCG---
>KC404155_Gephyrocapsa_oceanica
UUUAUUUGAUGGUACCUUGCUACUUGGAUAACCGUAGUAAUUCUAGAGCUAAUACAUGCA
GGAGUUCCCGAC--------UCACGGAGGGAUGUAUUUAUUAGAUAAGAA--ACCAAACC
GG---UCU---------CCGGUUG-CGUGCUGAGUCAUAAUAACUGCUCGAAUCGCACGG
CUCUA---CGCCGGCGAUGGUUCAUUCAAAUUUCUGCCCUAUCAGCUUUCGAUGGUAGGA
UAGAGGCCU-ACCAUGG-CGUUAACGGGUAACGGAGAAUUAGGGUUCGAUUCC-GGAGAG
GGAGCCUGAGAAAUGGCUACCACAUCCAAGGAA-GGCAGCAGGCGCGUAAAUUGCCCGAA
UCCUGACACAGGGAGGUAGUGACAAGAAAUAACAAUACAGGGCUAUUUU-AGUCUUGUAA
UUGGAAUGAGUACAAUUUACAUCUCUUCACGAGGAUCAAU----UGGAGG-GCAAGU---
CUGGUGCCAGC-AGCC-GCG--GUAAUUCC-AGCUCCAAUAG-CGUAUAUUAAAGUUGUU
GCAG-UUAAAACGCU-CGUAGUCGGAUUUCGGGGCGGGCCGA------CC-GGUCUGCC-
GAU-GGG--UA--UGCACUGGCCGG--CGCGUCC------UUCCACCCGGAG-ACCGCGC
CUACUCUUAACUGAGCGGGCGC--GGGAGACGGGUC--UUUUACUUUGAAAAAA-UCAGA
GUGUUUCAA-GCAGG-CAGU--CGCUCUUGCAUGGAUUAGCAUGGGAUAAUGAAA-UAGG
ACUCUGG-UGCUAUUUUGUUGGUUUCGAACACCGG-AGUAAUGAUUAACAGGGACAGUCA
-GGGGCACUCGUAUUCCGCCGAGAGAGGUGAAAUUCUCAGACCAGCGGAAGACGAACCAC
UGCGAAAGCAUUUGCCA-GGGAUGUUUUCACUGAUCAAGAACGAAAGUUAGGGGAUCGAA
GACGAUCAGAUACC-GUCGUAGUCUUAACCAUAAACCAUGCC-GACUAGGGA-UUGGAGG
AUGUUCCAUUUGUGACUCC-UUCAGCACCUUUC-GGGAAACU-AAAGUCUUUGGGUUCCG
GGGGGAG---UAUGGUCGCAAGGC-UGAAAC-UUAAAGGAAUUGA-CGGAAGGGCACCAC
CAGGAGUGG-AGCCUG-CGGCUUAA-UUUGACUCAACACGGGGAAACUU-ACCAGGUCCA
GCACAUUGUGAGGAUUGACAGAUUGAGAGCUCUUUCUUG-AUUCGAU---GGGUGGUGGU
GCAUGGCCGUUCUUAGUUGGUGGAGUGAUUUGUCUGGUUAAUUCCGUUAACGAACGAGAC
CGCAGCCUGCUAAAUAGCGACGCGA-ACCCUCCG---UUCGCUG--G-AGCUUCUUAGAG
GGACAACUUG--UCUUCAACAAGUGGAAGUUCGCGGCAAUAACAGGUCUGU-GAUGCCCU
UAGAUGUUCUGGG--CCGCACGCGCGCUACACUGAUGCACUCAACGAGUCUAUC---ACC
UUGACCGAGAGGUCCGGGUAAUCUUUUGAAAUUGCAUCGUGAUGGGGAUAGAUUAUUGCA
ACUAUUAAUCUUCAACGAGGAAUUCCUAGUAAG-CGUGUGUCAUCAGCGCACGUU-GAUU
ACGUCCCUGCCCUUUGUACACACCGCCCGUCGCUCCUACCGAUUGAAUGAUCCGGUGAGG
CCCCCGGACUGCGGCGCCGCAGCUGGUUCUCCAGCCGCGACGCC-GCG---
>AM491028_Prymnesium_simplex
UUUAUUUGAUGGUACCUUACUACUUGGAUAACCGUAGUAAUUCUAGAGCUAAUACAUGCA
GGAAGUCCCGAC--------UUCGGAAGGGAUGUAUUUAUUAGAUAAGAG--ACCAACCC
GG-CUUG----------CCGGUUG-CGUGCUGAGUCACAAUAACUGCUCGAAUCGCAUGG
CCUCG---CGCCGGCGAUGGUUCAUUCAAAUUUCUGCCCUAUCAGCUUUCGAUGGUAGGA
UCGAGGCCU-ACCAUGG-CGUUAACGGGUAACGGAGAAUUAGGGUUCGAUUCC-GGAGAG
GGAGCCUGAGAAAUGGCUACCACAUCCAAGGAA-GGCAGCAGGCGCGUAAAUUGCCCGAA
UCCUGACACAGGGAGGUAGUGACAAGAAAUAACAAUACAGGGCUAUUCU-AGUCUUGUAA
UUGGAAUGAGUACAAUUUACAUCUCUUCACGAGGAUCAAU----UGGAGG-GCAAGU---
CUGGUGCCAGC-AGCC-GCG--GUAAUUCC-AGCUCCAAUAG-CGUAUAUUAAAGUUGUU
GCAG-UUAAAACGCU-CGUAGUCGGAUUUCGGGGCGGGUCCG------CC-GGUCUGCC-
GAU-GGG--UA--CGCACUGGCGGG--CGCGUCC------UUCCUUCCGGAG-ACUGGCC
CUACUCUUAGCUGAGCGGGGUC--GGGAGUCGGAUC--GUUUACUUUGAAAAAA-UCAGA
GUGUUUCAA-GCAGG-CAGC-UCGCUCUUGCAUGGAUUAGCAUGGGAUAAUGAAA-UAGG
ACUUUGG-UGCUAUUUUGUUGGUUUCGAACACCGA-AGUAAUGAUUAACAGGGACAGUCA
-GGGGCACUCGUAUUCCGCCGAGAGAGGUGAAAUUCUCAGACCAGCGGAAGACGAACCAC
UGCGAAAGCAUUUGCCA-GGGAUGUUUUCACUGAUCAAGAACGAAAGUUAGGGGAUCGAA
GACGAUCAGAUACC-GUCGUAGUCUUAACCAUAAACCAUGCC-GACUAGGGA-UCGGCGG
AAGU-CCUUCUUUGACUCC-GUCGGCACCUUGA-GGGAAACU-AUAGUCUUUGGGUUCCG
GGGGGAG---UAUGGUCGCAAGGC-UGAAAC-UUAAAGGAAUUGA-CGGAAGGGCACCAC
CAGGAGUGG-AGCCUG-CGGCUUAA-UUUGACUCAACACGGGGAAACUU-ACCAGGUCCA
G-ACAUUGUGAGGAUUGACAGAUUGAGAGCUCUUUCUUG-AUUCGAU---GGGUGGUGGU
GCAUGGCCGUUCUUAGUUGGUGGAGUGAUUUGUCUGGUUAAUUCCGUUAACGAACGAGAC
CUUAGCCUAUUAAAUAGUGGCGCGA-ACACCUUG---UUGGCGG--UUCACUUCUUAGAG
GGACAACUUG--UCUUCAACAAGUGGAAGUUUGAGGCAAUAACAGGUCUGU-GAUGCCCU
UAGAUGUUCUGGG--CCGCACGCGCGCUACACUGAUGCACUCAACGAGUCUCC----GCC
UUGACCGGAAGGUCCGGGAAACCUUUUGAACUUGCAUCGUGAUGGGGAUAGAUUAUUGCA
ACUAUUAAUCUUCAACGAGGAAUUCCUAGUAAG-CGCAUGUCAUCAGCGUGCGUU-GAUU
ACGUCCCUGCCCUUUGUACACACCGCCCGUCGCUCCUACCGAUUGAAUGAUCCGGUGAGG
CCCCCGGACUGUGGCAACGCAGCUGGUUCGCCAGCCGCGAUGCC-GC----
>AM491008_Prymnesium_calathiferum
UUUAUUUGCUGGUACCUAACUACUUGGAUAACCGUAGUAAUUCUAGAGCUAAUACAUGCA
GGAAGUCCCGACA-------UUAGGAAGGGAUGUAUUUAUUAGAUAAGAA--ACCAACCC
GG-CUUG----------CCGGUUG-CGUGCUGAGUCACAAUAACUGCUCGAAUCGCAUGG
CCUUG---CGCCGGCGAUGGUUCAUUCAAAUUUCUGCCCUAUCAGCUUUCGAUGGUAGGA
UCGAGGCCU-ACCAUGG-CGUUUACGGGUAACGGAGAAUUAGGGUUCGAUUCC-GGAGAG
GGAGCCUGAGAAAUGGCAUCCACAUCCAAGGAA-GGCAGCAGGCGCGUAAAUUGCCCGAA
UCCUGACACAGGGAGGUAGUGACAAGAAAUAACAAUACAGGGCUAUCUU-AGUCUUGUAA
UUGGAAUGAGUACAAUUUACAUCUCUUCACGAGGAUCAAU----UGGAGG-GCAAGU---
CUGGUGCCAGC-AGCC-GCG--GUAAUUCC-AGCUCCAAUAG-CGUAUAUUAAAGUUGUU
GCAG-UUAAAACGCU-CGUAGUCGGAUUUCGGGGCGUUCCCG------CC-GGUCUGCC-
GAU-GGG--UA--CGCACUGGCGGG--CGCGUCC------UUCCUUCCGGAG-ACUGGCC
CUACUCUUAGCUGAGCGGGGUC--GGGAGUCGGAUC--GUUUACUUUGAAAAAA-UCAGA
GUGUUUCAA-GCAGG-CAGC-UCGCUCUUGCAUGGAUUAGCAUGGGAUAAUGAAA-UAGG
ACUUUGG-UGCUAUUUUGUUGGUUUCGAACACCGA-AGUAAUGAUUAACAGGGACAGUCA
-GGGGCACUCGUAUUCCGCCGAGAGAGGUGAAAUUCUCAGACCAGCGGAAGACGAACCAC
UGCGAAAGCAUUUGCCA-GGGAUGUUUUCACUGAUCAAGAACGAAAGUUAGGGGAUCGAA
GACGAUCAGAUACC-GUCGUAGUCUUAACCAUAAACCAUGCC-GACUAGGGA-UCGGCGG
AAGU-CCUUUUUUGACUCC-GUCGGCACCUUGA-GGGAAACU-AUAGUCUUUGGGUUCCG
GGGGGAG---UAUGGUCGCAAGGC-UGAAAC-UUAAAGGAAUUGA-CGGAAGGGCACCAC
CAGGAGUGG-AGCCUG-CGGCUUAA-UUUGACUCAACACGGGGAAACUU-ACCAGGUCCA
G-ACAUUGUGAGGAUUGACAGAUUGAGAGCUCUUUCUUG-AUUCGAU---GGGUGGUGGU
GCAUGGCCGUUCUUAGUUGGUGGAGUGAUUUGUCUGGUUAAUUCCGUUAACGAACGAGAC
CUUAGCCUAUUAAAUAGUGGCGCGA-ACACCUUG---UUGGCGG--UUCACUUCUUAGAG
GGACAACUUG--UCUUCAACAAGUGGAAGUUUGAGGCAAUAACAGGUCUGU-GAUGCCCU
UAGAUGUUCUGGG--CCGCACGCGCGCUACACUGAUGCAUUCAACGAGUCUUC----GCC
UUGGCCGAGAGGUCCGGGAAACCUUUUGAACUUGCAUCGUGAUGGGGAUAGAUUAUUGCA
ACUAUUAAUCUUCAACGAGGAAUUCCUAGUAAG-CGCAUGUCAUCAGCGUGCGUU-GAUU
ACGUCCCUGCCCUUUGUACACACCGCCCGUCGCUCCUACCGAUUGAAUGAUCCGGUGAGG
CCCCCGGACUGUGGCAACGCAGCUGGUUCGCCAGCCGUGAUGCC-GCG---
>HQ877910_Isochrysis_galbana
UUUAUUUGAUGGUACCUUGCUACUUGGAUAACCGUAGUAAUUCUAGAGCUAAUACAUGCA
GGAGUUCCCGAC--------UUCGGAAGGGAUGUAUUUAUUAGAUAAGAA--ACCAAACC
GG---UCU---------CCGGUUG-CGUGCUGAGUCAUACUAACUGCUCGAAUCGCACGG
CUUUA---CGCUGGCGAUGGUUCAUUCAAAUUUCUGCCCUAUCAGCUUUCGAUGGUAGGA
UAGAGGCCU-ACCAUGG-CGUUAACGGGUAACGGAGAAUUAGGGUUCGAUUCC-GGAGAG
GGAGCCUGAGAAAUGGCUACCACAUCCAAGGAA-GGCAGCAGGCGCGUAAAUUGCCCGAA
UCCUGACACAGGGAGGUAGUGACAAGAAAUAACAAUACAGGGCUCUUCG-AGUCUUGUAA
UUGGAAUGAGUACAAUUUACAUCUCUUCACGAGGAUCAAU----UGGAGG-GCAAGU---
CUGGUGCCAGC-AGCC-GCG--GUAAUUCC-AGCUCCAAUAG-CGUAUAUUAAAGUUGUU
GCAG-UUAAAACGCU-CGUAGUCGGAUUUCGGGGCGGUCCCG------CC-GGUCUGCC-
GAU-GGG--UA--CGCACUGGCGGG--CGCGUCC------UUCCUCCCGGAG-ACGGCCG
CUACUCUUAACUGAGCGGUGGU--CGGAGACGGGAU--GUUUACUUUGAAAAAA-UCAGA
GUGUUUCAA-GCAGG-CAGU--CGCUCUUGCAUGGAUUAGCAUGGGAUAAUGAAA-UAGG
ACUCUGG-UGCUAUUUUGUUGGUUUCGAGCACCGG-AGUAAUGGUUAACAGGGACAGUCA
-GGGGCACUCGUAUUCCGCCGAGAGAGGUGAAAUUCUCAGACCAGCGGAAGACGAACGAC
UGCGAAAGCAUUUGCCA-GGGAUGUUUUCACUGAUCAAGAACGAAAGUUAGGGGAUCGAA
GACGAUCAGAUACC-GUCGUAGUCUUAACCAUAAACCAUGCC-GACUAGGGA-UUGGAGG
AUGUUCCGUUUGUGACUCC-UCCAGCACCUUUC-GGGAAACU-AAAGUCUUUGGGUUCCG
GGGGGAG---UAUGGUCGCAAGGC-UGAAAC-UUAAAGGAAUUGA-CGGAAGGGCACCAC
CAGGAGUGG-AGCCUG-CGGCUUAA-UUUGACUCAACACGGGGAAACUU-ACCAGGUCCA
G-ACAUUGUGAGGAUUGACAGAUUGAGAGCUCUUUCUUG-AUUCGAU---GGGUGGUGGU
GCAUGGCCGUUCUUAGUUGGUGGAGUGAUUUGUCUGGUUAAUUCCGUUAACGAACGAGAC
CGCAGCCUGCUAAAUAGUGUCCCCA-ACCCUCUG---UUGGGGC--U-CGCUUCUUAGAG
GGACAACUUG--UCUUCAACAAGUGGAAGUUCGCGGCAAUAACAGGUCUGU-GAUGCCCU
UAGAUGUUCUGGG--CCGCACGCGCGCUACACUGAUGCAUUCAGCGAGUCGUCU---CCC
UUGACCGAGAGGUCCGGGUAAUCUUGUGAACUUGCAUCGUGAUGGGGAUAGAUUAUUGCA
ACUAUUAAUCUUCAACGAGGAAUUCCUAGUAAG-CGUGUGUCAUCAGCGCACGUU-GAUU
ACGUCCCUGCCCUUUGUACACACCGCCCGUCGCUCCUACCGAUUGAAUGAUCCGGUGAGG
CCCCCGGACUGCGGCGCUGCCGCUGGUUCUCCAGCGCUGGCGUC-GCG---
>JX660994_Phaeocystis_globosa
UUUCUUUGAUGGUACCUUGCUACUUGGAUACCCGUAGUAAUUCUAGAGCUAAUACAUGCA
GGAGUGCCCGAC--------UUCGGAAGGGCUGUAUUUAUUAGAUAAGAA--ACCUUCUC
GGGUUCGC---------CCGGUUG-UGUGCUGAGUCAUAAUAACUGCUCGAAUCGCACGG
CUCUA---CGCCGGCGAUGGUUCAUUCAAAUUUCUGCCCUAUCAGCUUUCGAUGGUAGGA
UAGAGGCCU-ACCAUGG-CGUUAACGGGUAACGGAGAAUUAGGGUUCGAUUCC-GGAGAG
GGAGCCUGAGAAAUGGCUACCACAUCCAAGGAA-GGCAGCAGGCGCGUAAAUUGCCCGAA
UCCUGACACAGGGAGGUAGUGACAAGAAAUAACAAUACAGGGCUACUUCUAGUCUUGUAA
UUGGAAUGAGUACAACUUACAUCUCUUCACGAGGAUCAAC----UGGAGG-GCAAGUC--
-UGGUGCCAGC-AGCC-GCG--GUAAUUCC-AGCUCCAGAAG-CGUAUAUUAAAGUUGUU
GCAG-UUAAAACGCU-CGUAGUCGGGUUUCGGGUCGGGCCGA------GC-GGUCUGCC-
GAU-GGG--UA--UGCACUGUUUGG--CGCGGCC------UUCUUUCCGGAG-ACCGCGG
CUACUCUUAACUGAGCGGGCGU--GGGAGACGGAUC--GUUUACUUUGAAAAAA-UCAGA
GUGUUUCAA-GCAGG-CAGC-UCGCUCUUGCAUGGUACAGCAUGGGAUGAUUGAA-UAGG
ACUCCGG-UGCUAUUUUGUUGGUUUCGAACACCAGGAGUAAUGAUUAACAGGGACAGUCA
-GGGGCACUCGUAUUCCGUCGAGAGAGGUGAAAUUCUCAGACCAAUGGAAGACGAACCAC
UGCGAAAGCAUUUGCCA-GGGAUGUUUUCACUGAUCAAGAACGAAAGUUAGGGGAUCGAA
GACGAUCAGAUACC-GUCGUAGUCUUAACCAUAAACCAUGCC-GACUAGGGA-UUGGAGG
GUGUUCGUUU--CGACCUC-UUCAGCACCUUAC-GGGAAACU-AAAGUCUUUGGGUUCCG
GGGGGAG---UAUGGUCGCAAGGC-UGAAAC-UUAAAGGAAUUGA-CGGAAGGGCACCAC
CAGGAGUGG-AGCCUG-CGGCUUAA-UUUGACUCAACACGGGGAAACUU-ACCAGGUCCA
G-ACAUUGUUAGGAUUGACAGAUUGAGAGCUCUUUCUUG-AUUCGAU---GGGUGGUGGU
GCAUGGCCGUUCUUAGUUGGUGGAGUGAUUUGUCUGGUUAAUUCCGAUAACGAACGAGAC
CGUAGCCUGCUAAAUAGUCCCGCGA-ACUUCUUG---UUGGCGG--CCGACUUCUUAGAG
GGACAACUUG--UGACCAACAAGUGGAAGUUUGCGGCAAUAACAGGUCUGU-GAUGCCCU
UAGAUGUUCUGGG--CCGCACGCGCGCUACACUGAAGCACUCAACGAGUCC------ACC
UCGACCGACAGGUCUGGGAAACCUUUUGAAAUUGCUUCGUGAUGGGGAUAGAUUAUUGCA
ACUAUUAAUCUUCAACGAGGAAUUCCUAGUAAG-CGCAUGUCAUCAGCGUGCGUU-GAUU
ACGUCCCUGCCCUUUGUACACACCGCCCGUCGCUCCUACCGAUUGAAUGAUCCGGUGAGG
CCCCCGGACUGGGGCGACGCAUUCGGUUCGCCGGACGCGACGCU-CC----
>AB058360_Gephyrocapsa_oceanica
UUUAUUUGAUGGUACCUUGCUACUUGGAUAACCGUAGUAAUUCUAGAGCUAAUACAUGCA
GGAGUUCCCGAC--------UCACGGAGGGAUGUAUUUAUUAGAUAAGAA--ACCAAACC
GG---UCU---------CCGGUUG-CGUGCUGAGUCAUAAUAACUGCUCGAAUCGCACGG
CUCUA---CGCCGGCGAUGGUUCAUUCAAAUUUCUGCCCUAUCAGCUUUCGAUGGUAGGA
UAGAGGCCU-ACCAUGG-CGUUAACGGGUAACGGAGAAUUAGGGUUCGAUUCC-GGAGAG
GGAGCCUGAGAAAUGGCUACCACAUCCAAGGAA-GGCAGCAGGCGCGUAAAUUGCCCGAA
UCCUGACACAGGGAGGUAGUGACAAGAAAUAACAAUACAGGGCUAUUUU-AGUCUUGUAA
UUGGAAUGAGUACAAUUUACAUCUCUUCACGAGGAUCAAU----UGGAGG-GCAAGU---
CUGGUGCCAGC-AGCC-GCG--GUAAUUCC-AGCUCCAAUAG-CGUAUAUUAAAGUUGUU
GCAG-UUAAAACGCU-CGUAGUCGGAUUUCGGGGCGGGCCGA------CC-GGUCUGCC-
GAU-GGG--UA--UGCACUGGCCGG--CGCGUCC------UUCCACCCGGAG-ACCGCGC
CUACUCUUAACUGAGCGGGCGC--GGGAGACGGGUC--UUUUACUUUGAAAAAA-UCAGA
GUGUUUCAA-GCAGG-CAGU--CGCUCUUGCAUGGAUUAGCAUGGGAUAAUGAAA-UAGG
ACUCUGG-UGCUAUUUUGUUGGUUUCGAACACCGG-AGUAAUGAUUAACAGGGACAGUCA
-GGGGCACUCGUAUUCCGCCGAGAGAGGUGAAAUUCUCAGACCAGCGGAAGACGAACCAC
UGCGAAAGCAUUUGCCA-GGGAUGUUUUCACUGAUCAAGAACGAAAGUUAGGGGAUCGAA
GACGAUCAGAUACC-GUCGUAGUCUUAACCAUAAACCAUGCC-GACUAGGGA-UUGGAGG
AUGUUCCAUUUGUGACUCC-UUCAGCACCUUUC-GGGAAACU-AAAGUCUUUGGGUUCCG
GGGGGAG---UAUGGUCGCAAGGC-UGAAAC-UUAAAGGAAUUGA-CGGAAGGGCACCAC
CAGGAGUGG-AGCCUG-CGGCUUAA-UUUGACUCAACACGGGGAAACUU-ACCAGGUCCA
G-ACAUUGUGAGGAUUGACAGAUUGAGAGCUCUUUCUUG-AUUCGAU---GGGUGGUGGU
GCAUGGCCGUUCUUAGUUGGUGGAGUGAUUUGUCUGGUUAAUUCCGUUAACGAACGAGAC
CGCAGCCUGCUAAAUAGCGACGCGA-ACCCUCCG---UUCGCUG--G-AGCUUCUUAGAG
GGACAACUUG--UCUUCAACAAGUGGAAGUUCGCGGCAAUAACAGGUCUGU-GAUGCCCU
UAGAUGUUCUGGG--CCGCACGCGCGCUACACUGAUGCACUCAACGAGUCUAUC---ACC
UUGACCGAGAGGUCCGGGUAAUCUUUUGAAAUUGCAUCGUGAUGGGGAUAGAUUAUUGCA
ACUAUUAAUCUUCAACGAGGAAUUCCUAGUAAG-CGUGUGUCAUCAGCGCACGUU-GAUU
ACGUCCCUGCCCUUUGUACACACCGCCCGUCGCUCCUACCGAUUGAAUGAUCCGGUGAGG
CCCCCGGACUGCGGCGCCGCAGCUGGUUCUCCAGCCGCGACGCC-GCG---
>AF182110_Phaeocystis_globosa
UUUCUUUGAUGGUACCUUGCUACUUGGAUACCCGUAGUAAUUCUAGAGCUAAUACAUGCA
GGAAUGCCCGAC--------UUCGGAAGGGCUGUAUUUAUUAGAUAAGAA--ACCUUCUC
GGGUUCGC---------CCGGUUG-UGUGCUGAGUCAUAAUAACUGCUCGAAUCGCACGG
CUCUA---CGCCGGCGAUGGUUCAUUCAAAUUUCUGCCCUAUCAGCUUUCGAUGGUAGGA
UAGAGGCCU-ACCAUGG-CGUUAACGGGUAACGGAGAAUUAGGGUUCGAUUCC-GGAGAG
GGAGCCUGAGAGAUGGCUACCACAUCCAAGGAA-GGCAGCAGGCGCGUAAAUUGCCCGAA
UCCUGACACAGGGAGGUAGUGACAAGAAAUAACAAUACAGGGCUACUUCUAGUCUUGUAA
UUGGAAUGAGUACAACUUACAUCUCUUCACGAGGAUCAAU----UGGAGG-GCAAGUC--
-UGGUGCCAGC-AGCC-GCG--GUAAUUCC-AGCUCCAAAAG-CGUAUAUUAAAGUUGUU
GCAG-UUAAAACGCU-CGUAGUCGGGUUUCGGGUCGGGCCGA------GC-GGUCUGCC-
GAU-GGG--UA--UGCACUGUUUGG--CGCGGCC------UUCUUUCCGGAG-ACCGCGG
CUACUCUUAACUGAGCGGGCGU--GGGAGACGGAUC--GUUUACUUUGAAAAAA-UCAGA
GUGUUUCAA-GCAGG-CAGC-UCGCUCUUGCAUGGUACAGCAUGGGAUGAUUGAA-UAGG
ACUCCGG-UGCUAUUUUGUUGGUUUCGAACACCAGGAGUAAUGAUUAACAGGGACAGUCA
-GGGGCACUCGUAUUCCGUCGAGAGAGGUGAAAUUCUCAGACCAAUGGAAGACGAACCAC
UGCGAAAGCAUUUGCCA-GGGAUGUUUUCACUGAUCAAGAACGAAAGUUAGGGGAUCGAA
GACGAUCAGAUACC-GUCGUAGUCUUAACCAUAAACCAUGCC-GACUAGGGA-UUGGAGG
GUGUUCGUUU--CGACCUC-UUCAGCACCUUAC-GGGAAACU-AAAGUCUUUGGGUUCCG
GGGGGAG---UAUGGUCGCAAGGC-UGAAAC-UUAAAGGAAUUGA-CGGAAGGGCACCAC
CAGGAGUGG-AGCCUG-CGGCUUAA-UUUGACUCAACACGGGGAAACUU-ACCAGGUCCA
G-ACAUUGUUAGGAUUGACAGAUUGAGAGCUCUUUCUUG-AUUCGAU---GGGUGGUGGU
GCAUGGCCGUUCUUAGUUGGUGGAGUGAUUUGUCUGGUUAAUUCCGAUAACGAACGAGAC
CGUAGCCUGCUAAAUAGUCCCGCGA-ACUUCUUG---UUGGCGG--CCGACUUCUUAGAG
GGACAACUUG--UGACCAACAAGUGGAAGUUUGCGGCAAUAACAGGUCUGU-GAUGCCCU
UAGAUGUUCUGGG--CCGCACGCGCGCUACACUGAAGCACUCAACGAGUCC------ACC
UCGACCGACAGGUCUGGGAAACCUUUUGAAAUUGCUUCGUGAUGGGGAUAGAUUAUUGCA
ACUAUUAAUCUUCAACGAGGAAUUCCUAGUAAG-CGCAUGUCAUCAGCGUGCGUU-GAUU
ACGUCCCUGCCCUUUGUACACACCGCCCGUCGCUCCUACCGAUUGAAUGAUCCGGUGAGG
CCCCCGGACUGGGGCGACGCAUUCGGUUCGCCGGACGCGACGCU-CCG---
>MT760789_Phaeocystis_globosa
UUUCUUUGAUGGUACCUUGCUACUUGGAUACCCGUAGUAAUUCUAGAGCUAAUACAUGCA
GGAAUGCCCGAC--------UUCGGAAGGGCUGUAUUUAUUAGAUAAGAA--ACCUUCUC
GGGUUCGC---------CCGGUUG-UGUGCUGAGUCAUAAUAACUGCUCGAAUCGCACGG
CUCUA---CGCCGGCGAUGGUUCAUUCAAAUUUCUGCCCUAUCAGCUUUCGAUGGUAGGA
UAGAGGCCU-ACCAUGG-CGUUAACGGGUAACGGAGAAUUAGGGUUCGAUUCC-GGAGAG
GGAGCCUGAGAGAUGGCUACCACAUCCAAGGAA-GGCAGCAGGCGCGUAAAUUGCCCGAA
UCCUGACACAGGGAGGUAGUGACAAGAAAUAACAAUACAGGGCUACUUCUAGUCUUGUAA
UUGGAAUGAGUACAACUUACAUCUCUUCACGAGGAUCAAU----UGGAGG-GCAAGUC--
-UGGUGCCAGC-AGCC-GCG--GUAAUUCC-AGCUCCAAAAG-CGUAUAUUAAAGUUGUU
GCAG-UUAAAACGCU-CGUAGUCGGGUUUCGGGUCGGGCCGA------GC-GGUCUGCC-
GAU-GGG--UA--UGCACUGUUUGG--CGCGGCC------UUCUUUCCGGAG-ACCGCGG
CUACUCUUAACUGAGCGGGCGU--GGGAGACGGAUC--GUUUACUUUGAAAAAA-UCAGA
GUGUUUCAA-GCAGG-CAGC-UCGCUCUUGCAUGGUACAGCAUGGGAUGAUUGAA-UAGG
ACUCCGG-UGCUAUUUUGUUGGUUUCGAACACCAGGAGUAAUGAUUAACAGGGACAGUCA
-GGGGCACUCGUAUUCCGUCGAGAGAGGUGAAAUUCUCAGACCAAUGGAAGACGAACCAC
UGCGAAAGCAUUUGCCA-GGGAUGUUUUCACUGAUCAAGAACGAAAGUUAGGGGAUCGAA
GACGAUCAGAUACC-GUCGUAGUCUUAACCAUAAACCAUGCC-GACUAGGGA-UUGGAGG
GUGUUCGUUU--CGACCUC-UUCAGCACCUUAC-GGGAAACU-AAAGUCUUUGGGUUCCG
GGGGGAG---UAUGGUCGCAAGGC-UGAAAC-UUAAAGGAAUUGA-CGGAAGGGCACCAC
CAGGAGUGG-AGCCUG-CGGCUUAA-UUUGACUCAACACGGGGAAACUU-ACCAGGUCCA
G-ACAUUGUUAGGAUUGACAGAUUGAGAGCUCUUUCUUG-AUUCGAU---GGGUGGUGGU
GCAUGGCCGUUCUUAGUUGGUGGAGUGAUUUGUCUGGUUAAUUCCGAUAACGAACGAGAC
CGUAGCCUGCUAAAUAGUCCCGCGA-ACUUCUUG---UUGGCGG--CCGACUUCUUAGAG
GGACAACUUG--UGACCAACAAGUGGAAGUUUGCGGCAAUAACAGGUCUGU-GAUGCCCU
UAGAUGUUCUGGG--CCGCACGCGCGCUACACUGAAGCACUCAACGAGUCC------ACC
UCGACCGACAGGUCUGGGAAACCUUUUGAAAUUGCUUCGUGAUGGGGAUAGAUUAUUGCA
ACUAUUAAUCUUCAACGAGGAAUUCCUAGUAAG-CGCAUGUCAUCAGCGUGCGUU-GAUU
ACGUCCCUGCCCUUUGUACACACCGCCCGUCGCUCCUACCGAUUGAAUGAUCCGGUGAGG
CCCCCGGACUGGGGCGACGCAUUCGGUUCGCCGGACGCGACGCU-CCG---
>AF182112_Phaeocystis_globosa
UUUCUUUGAUGGUACCUUGCUACUUGGAUACCCGUAGUAAUUCUAGAGCUAAUACAUGCA
GGAAUGCCCGAC--------UUCGGAAGGGCUGUAUUUAUUAGAUAAGAA--ACCUUCUC
GGGUUCGC---------CCGGUUG-UGUGCUGAGUCAUAAUAACUGCUCGAAUCGCACGG
CUCUA---CGCCGGCGAUGGUUCAUUCAAAUUUCUGCCCUAUCAGCUUUCGAUGGUAGGA
UAGAGGCCU-ACCAUGG-CGUUAACGGGUAACGGAGAAUUAGGGUUCGAUUCC-GGAGAG
GGAGCCUGAGAGAUGGCUACCACAUCCAAGGAA-GGCAGCAGGCGCGUAAAUUGCCCGAA
UCCUGACACAGGGAGGUAGUGACAAGAAAUAACAAUACAGGGCUACUUCUAGUCUUGUAA
UUGGAAUGAGUACAACUUACAUCUCUUCACGAGGAUCAAU----UGGAGG-GCAAGUC--
-UGGUGCCAGC-AGCC-GCG--GUAAUUCC-AGCUCCAAAAG-CGUAUAUUAAAGUUGUU
GCAG-UUAAAACGCU-CGUAGUCGGGUUUCGGGUCGGGCCGA------GC-GGUCUGCC-
GAU-GGG--UA--UGCACUGUUUGG--CGCGGCC------UUCUUUCCGGAG-ACCGCGG
CUACUCUUAACUGAGCGGGCGU--GGGAGACGGAUC--GUUUACUUUGAAAAAA-UCAGA
GUGUUUCAA-GCAGG-CAGC-UCGCUNUUGCAUGGUACANCAUGGGAUGAUUGAA-UAGG
ACUCCGG-UGCUAUUUUGUUGGUUUCGAACACCAGGAGUAAUGAUUAACAGGGACAGUCA
-GGGGCACUCGUAUUCCGUCGAGAGAGGUGAAAUUCUCAGACCAAUGGAAGACGAACCAC
UGCGAAAGCAUUUGCCA-GGGAUGUUUUCACUGAUCAAGAACGAAAGUUAGGGGAUCGAA
GACGAUCAGAUACC-GUCGUAGUCUUAACCAUAAACCAUGCC-GACUAGGGA-UUGGAGG
GUGUUCGUUU--CGACCUC-UUCAGCACCUUAC-GGGAAACU-AAAGUCUUUGGGUUCCG
GGGGGAG---UAUGGUCGCAAGGC-UGAAAC-UUAAAGGAAUUGA-CGGAAGGGCACCAC
CAGGAGUGG-AGCCUG-CGGCUUAA-UUUGACUCAACACGGGGAAACUU-ACCAGGUCCA
G-ACAUUGUUAGGAUUGACAGAUUGAGAGCUCUUUCUUG-AUUCGAU---GGGUGGUGGU
GCAUGGCCGUUCUUAGUUGGUGGAGUGAUUUGUCUGGUUAAUUCCGAUAACGAACGAGAC
CGUAGCCUGCUAAAUAGUCCCGCGA-ACUUCUUG---UUGGCGG--CCGACUUCUUAGAG
GGACAACUUG--UGACCAACAAGUGGAAGUUUGCGGCAAUAACAGGUCUGU-GAUGCCCU
UAGAUGUUCUGGG--CCGCACGCGCGCUACACUGAAGCACUCAACGAGUCC------ACC
UCGACCGACAGGUCUGGGAAACCUUUUGAAAUUGCUUCGUGAUGGGGAUAGAUUAUUGCA
ACUAUUAAUCUUCAACGAGGAAUUCCUAGUAAG-CGCAUGUCAUCAGCGUGCGUU-GAUU
ACGUCCCUGCCCUUUGUACACACCGCCCGUCGCUCCUACCGAUUGAAUGAUCCGGUGAGG
CCCCCGGACUGGGGCGACGCAUUCGGUUCGCCGGACGCGACGCU-CCG---
>KC404137_Emiliania_huxleyi
UUUAUUUGAUGGUACCUUGCUACUUGGAUAACCGUAGUAAUUCUAGAGCUAAUACAUGCA
GGAGUUCCCGAC--------UCACGGAGGGAUGUAUUUAUUAGAUAAGAA--ACCAAACC
GG---UCU---------CCGGUUG-CGUGCUGAGUCAUAAUAACUGCUCGAAUCGCACGG
CUCUA---CGCCGGCGAUGGUUCAUUCAAAUUUCUGCCCUAUCAGCUUUCGAUGGUAGGA
UAGAGGCCU-ACCAUGG-CGUUAACGGGUAACGGAGAAUUAGGGUUCGAUUCC-GGAGAG
GGAGCCUGAGAAAUGGCUACCACAUCCAAGGAA-GGCAGCAGGCGCGUAAAUUGCCCGAA
UCCUGACACAGGGAGGUAGUGACAAGAAAUAACAAUACAGGGCUAUUUU-AGUCUUGUAA
UUGGAAUGAGUACAAUUUACAUCUCUUCACGAGGAUCAAU----UGGAGG-GCAAGU---
CUGGUGCCAGC-AGCC-GCG--GUAAUUCC-AGCUCCAAUAG-CGUAUAUUAAAGUUGUU
GCAG-UUAAAACGCU-CGUAGUCGGAUUUCGGGGCGGGCCGA------CC-GGUCUGCC-
GAU-GGG--UA--UGCACUGGCCGG--CGCGUCC------UUCCACCCGGAG-ACCGCGC
CUACUCUUAACUGAGCGGGCGC--GGGAGACGGGUC--UUUUACUUUGAAAAAA-UCAGA
GUGUUUCAA-GCAGG-CAGU--CGCUCUUGCAUGGAUUAGCAUGGGAUAAUGAAA-UAGG
ACUCUGG-UGCUAUUUUGUUGGUUUCGAACACCGG-AGUAAUGAUUAACAGGGACAGUCA
-GGGGCACUCGUAUUCCGCCGAGAGAGGUGAAAUUCUCAGACCAGCGGAAGACGAACCAC
UGCGAAAGCAUUUGCCA-GGGAUGUUUUCACUGAUCAAGAACGAAAGUUAGGGGAUCGAA
GACGAUCAGAUACC-GUCGUAGUCUUAACCAUAAACCAUGCC-GACUAGGGA-UUGGAGG
AUGUUCCAUUUGUGACUCC-UUCAGCACCUUUC-GGGAAACU-AAAGUCUUUGGGUUCCG
GGGGGAG---UAUGGUCGCAAGGC-UGAAAC-UUAAAGGAAUUGA-CGGAAGGGCACCAC
CAGGAGUGG-AGCCUG-CGGCUUAA-UUUGACUCAACACGGGGAAACUU-ACCAGGUCCA
GCACAUUGUGAGGAUUGACAGAUUGAGAGCUCUUUCUUG-AUUCGAU---GGGUGGUGGU
GCAUGGCCGUUCUUAGUUGGUGGAGUGAUUUGUCUGGUUAAUUCCGUUAACGAACGAGAC
CGCAGCCUGCUAAAUAGCGACGCGA-ACCCUCCG---UUCGCUG--G-AGCUUCUUAGAG
GGACAACUUG--UCUUCAACAAGUGGAAGUUCGCGGCAAUAACAGGUCUGU-GAUGCCCU
UAGAUGUUCUGGG--CCGCACGCGCGCUACACUGAUGCACUCAACGAGUCUAUC---ACC
UUGACCGAGAGGUCCGGGUAAUCUUUUGAAAUUGCAUCGUGAUGGGGAUAGAUUAUUGCA
ACUAUUAAUCUUCAACGAGGAAUUCCUAGUAAG-CGUGUGUCAUCAGCGCACGUU-GAUU
ACGUCCCUGCCCUUUGUACACACCGCCCGUCGCUCCUACCGAUUGAAUGAUCCGGUGAGG
CCCCCGGACUGCGGCGCCGCAGCUGGUUCUCCAGCCGCGACGCC-GCG---
>AJ246279_Chrysochromulina_throndsenii
UUUAUUUGAUGGUACCU-ACUACUUGGAUAACCGUAGUAAUUCUAGAGCUAAUACAUGCA
GGAAGACCCGAC--------UUUGGAAGGGUUGUAUUUAUUAGAUAAGAA--ACCUUCCC
---CUUCG---------G-GGUUG-CGUGCUGAGUCACAAUAACUGCUCGAAUCGCAUGG
CUUUA---CGCUGGCGAUGGUUCAUUCAAAUUUCUGCCCUAUCAGCUUUCGAUGGUAGGA
UCGAGGCCU-ACCAUGG-CGUUUACGGGUAACGGAGAAUUAGGGUUCGAUUCC-GGAGAG
GGAGCCUGAGAGAUGGCUACCACAUCCAAGGAA-GGCAGCAGGCGCGUAAAUUGCCCGAA
UCCUGACACAGGGAGGUAGUGACAAGAAAUAACAAUACAGGGCUACAUCUAGUCUUGUAA
UUGGAAUGAGUACAAUUUACAUCUCUUCACGAGGAUCAAU----UGGAGG-GCAAGU---
CUGGUGCCAGC-AGCC-GCG--GUAAUUCC-AGCUCCAAUAG-CGUAUAUUAAAGUUGUU
GCAG-UUAGAACGCU-CGUAGUCGGAUUUCGGGGCGGGGCGA------CC-GGUCUGCC-
GAU-GGG--UA--CGCACUGGUCGG--CGCGUCC------UUCCUUCCGGAG-ACCGUGC
CUACUCUUAACUGAGCGGGGGC--GGGAGACGGAUC--GUUUACUUUGAAAAAA-UCAGA
GUGUUUCAA-GCAGG-CAGC-UCGCUCUUGCAUGGAUUAGCAUGGGAUAAUGAAA-UAGG
ACUUUGG-UGCUAUUUUGUUGGUUUCGAACACCGA-AGUAAUGAUUAAAAGGGACAGUCA
-GGGGCACUCGUAUUCCGCCGAGAGAGGUGAAAUUCUCAGACCAGCGGAAGACGAACCAC
UGCGAAAGCAUUUGCCA-GGGAUGUUUUCACUGAUCAAGAACGAAAGUUAGGGGAUCGAA
GAGGAUCAGAUACC-CUCGUAGUCUUAACCAUAAACCAUGCC-GACUAGGGA-UUGGAGG
AUGUUCACUGAUUGACUCC-UUCAGCACCUUAC-GGGAAACU-AAAGUCUUUGGGUUCCG
GGGGGAG---UAUGGUCGCAAGGC-UGAAAC-UUAAAGGAAUUGA-CGGAAGGGCACCAC
CAGGUGUGG-AGCCUG-CGGCUUAA-UUUGACUCAACACGGGGAAACUU-ACCAGGUCCA
G-ACAUUGUGAGGAUUGACAGAUUGAGAGCUCUUUCUUG-AUUCGAU---GGGUGGUGGU
GCAUGGCCGUUCUUAGUUGGUGGAGUGAUUUGUCUGGUUAAUUCCGUUAACGAACGAGAC
CUUAGCCUGCUAAAUAGUGACGUGA-ACACUUCG---UUCACGG--GCCACUUCUUAGAG
GGACAACUUG--UCUUCAACAAGUGGAAGUUUGAGGCAAUAACAGGUCUGU-GAUGCCCU
UAGAUGUUCUGGG--CCGCACGCGCGCUACACUGAUGCACUCAACGAGUCUCC----ACC
UUGACCGAAAGGUCCGG-AAAUCUUC-GAACUUGCAUCGUGAUGGGGAUAGAUUAUUGCA
ACUAUUAAUCUUCAACGAGGAAUACCUAGUAGG-CGCAUGUCAUCAGCGUGCGUC-GAUU
ACGUCCCUGCCCUUUGUACACACCGCCCGUCGCUCCUACCGAUUGAAUGAUCCGGUGAGG
CCCCCGGAAUGG-AUCACUGC-CUGGUUCGCCAGAUUGAGA----------
>MW575291_Phaeocystis_globosa
UUUCUUUGAUGGUACCUUGCUACUUGGAUACCCGUAGUAAUUCUAGAGCUAAUACAUGCA
GGAAUGCCCGAC--------UUCGGAAGGGCUGUAUUUAUUAGAUAAGAA--ACCUUCUC
GGGUUCGC---------CCGGUUG-UGUGCUGAGUCAUAAUAACUGCUCGAAUCGCACGG
CUCUA---CGCCGGCGAUGGUUCAUUCAAAUUUCUGCCCUAUCAGCUUUCGAUGGUAGGA
UAGAGGCCU-ACCAUGG-CGUUAACGGGUAACGGAGAAUUAGGGUUCGAUUCC-GGAGAG
GGAGCCUGAGAAAUGGCUACCACAUCCAAGGAA-GGCAGCAGGCGCGUAAAUUGCCCGAA
UCCUGACACAGGGAGGUAGUGACAAGAAAUAACAAUACAGGGCUACUUCUAGUCUUGUAA
UUGGAAUGAGUACAACUUACAUCUCUUCACGAGGAUCAAU----UGGAGG-GCAAGUC--
-UGGUGCCAGC-AGCC-GCG--GUAAUUCC-AGCUCCAAAAG-CGUAUAUUAAAGUUGUU
GCAG-UUAAAACGCU-CGUAGUCGGGUUUCGGGUCGGGCCGA------GC-GGUCUGCC-
GAU-GGG--UA--UGCACUGUUUGG--CGCGGCC------UUCUUUCCGGAG-ACCGCGG
CUACUCUUAACUGAGCGGGCGU--GGGAGACGGAUC--GUUUACUUUGAAAAAA-UCAGA
GUGUUUCAA-GCAGG-CAGC-UCGCUCUUGCAUGGUACAGCAUGGGAUGAUUGAA-UAGG
ACUCCGG-UGCUAUUUUGUUGGUUUCGAACACCAGGAGUAAUGAUUAACAGGGACAGUCA
-GGGGCACUCGUAUUCCGUCGAGAGAGGUGAAAUUCUCAGACCAAUGGAAGACGAACCAC
UGCGAAAGCAUUUGCCA-GGGAUGUUUUCACUGAUCAAGAACGAAAGUUAGGGGAUCGAA
GACGAUCAGAUACC-GUCGUAGUCUUAACCAUAAACCAUGCC-GACUAGGGA-UUGGAGG
GUGUUCGUUU--CGACCUC-UUCAGCACCUUAC-GGGAAACU-AAAGUCUUUGGGUUCCG
GGGGGAG---UAUGGUCGCAAGGC-UGAAAC-UUAAAGGAAUUGA-CGGAAGGGCACCAC
CAGGAGUGG-AGCCUG-CGGCUUAA-UUUGACUCAACACGGGGAAACUU-ACCAGGUCCA
G-ACAUUGUUAGGAUUGACAGAUUGAGAGCUCUUUCUUG-AUUCGAU---GGGUGGUGGU
GCAUGGCCGUUCUUAGUUGGUGGAGUGAUUUGUCUGGUUAAUUCCGAUAACGAACGAGAC
CGUAGCCUGCUAAAUAGUCCCGCGA-ACUUCUUG---UUGGCGG--CCGACUUCUUAGAG
GGACAACUUG--UGACCAACAAGUGGAAGUUUGCGGCAAUAACAGGUCUGU-GAUGCCCU
UAGAUGUUCUGGG--CCGCACGCGCGCUACACUGAAGCACUCAACGAGUCC------ACC
UCGACCGACAGGUCUGGGAAACCUUUUGAAAUUGCUUCGUGAUGGGGAUAGAUUAUUGCA
ACUAUUAAUCUUCAACGAGGAAUUCCUAGUAAG-CGCAUGUCAUCAGCGUGCGUU-GAUU
ACGUCCCUGCCCUUUGUACACACCGCCCGUCGCUCCUACCGAUUGAAUGAUCCGGUGAGG
CCCCCGGACUGGGGCGACGCAUUCGGUUCGCCGGACGCGACGCU-CCG---
>KX056536_Gephyrocapsa_parvula
UUUAUUUGAUGGUACCUUGCUACUUGGAUAACCGUAGUAAUUCUAGAGCUAAUACAUGCA
GGAGUUCCCGAC--------UCACGGAGGGAUGUAUUUAUUAGAUAAGAA--ACCAAACC
GG---UCU---------CCGGUUG-CGUGCUGAGUCAUAAUAACUGCUCGAAUCGCACGG
CUCUA---CGCCGGCGAUGGUUCAUUCAAAUUUCUGCCCUAUCAGCUUUCGAUGGUAGGA
UAGAGGCCU-ACCAUGG-CGUUAACGGGUAACGGAGAAUUAGGGUUCGAUUCC-GGAGAG
GGAGCCUGAGAAAUGGCUACCACAUCCAAGGAA-GGCAGCAGGCGCGUAAAUUGCCCGAA
UCCUGACACAGGGAGGUAGUGACAAGAAAUAACAAUACAGGGCUAUUUU-AGUCUUGUAA
UUGGAAUGAGUACAAUUUACAUCUCUUCACGAGGAUCAAU----UGGAGG-GCAAGU---
CUGGUGCCAGC-AGCC-GCG--GUAAUUCC-AGCUCCAAUAG-CGUAUAUUAAAGUUGUU
GCAG-UUAAAACGCU-CGUAGUCGGAUUUCGGGGCGGGCCGA------CC-GGUCUGCC-
GAU-GGG--UA--UGCACUGGCCGG--CGCGUCC------UUCCACCCGGAG-ACCGCGC
CUACUCUUAACUGAGCGGGCGC--GGGAGACGGGUC--UUUUACUUUGAAAAAA-UCAGA
GUGUUUCAA-GCAGG-CAGU--CGCUCUUGCAUGGAUUAGCAUGGGAUAAUGAAA-UAGG
ACUCUGG-UGCUAUUUUGUUGGUUUCGAACACCGG-AGUAAUGAUUAACAGGGACAGUCA
-GGGGCACUCGUAUUCCGCCGAGAGAGGUGAAAUUCUCAGACCAGCGGAAGACGAACCAC
UGCGAAAGCAUUUGCCA-GGGAUGUUUUCACUGAUCAAGAACGAAAGUUAGGGGAUCGAA
GACGAUCAGAUACC-GUCGUAGUCUUAACCAUAAACCAUGCC-GACUAGGGA-UUGGAGG
AUGUUCCAUUUGUGACUCC-UUCAGCACCUUUC-GGGAAACU-AAAGUCUUUGGGUUCCG
GGGGGAG---UAUGGUCGCAAGGC-UGAAAC-UUAAAGGAAUUGA-CGGAAGGGCACCAC
CAGGAGUGG-AGCCUG-CGGCUUAA-UUUGACUCAACACGGGGAAACUU-ACCAGGUCCA
G-ACAUUGUGAGGAUUGACAGAUUGAGAGCUCUUUCUUG-AUUCGAU---GGGUGGUGGU
GCAUGGCCGUUCUUAGUUGGUGGAGUGAUUUGUCUGGUUAAUUCCGUUAACGAACGAGAC
CGCAGCCUGCUAAAUAGCGACGCGA-ACCCUCCG---UUCGCUG--G-AGCUUCUUAGAG
GGACAACUUG--UCUUCAACAAGUGGAAGUUCGCGGCAAUAACAGGUCUGU-GAUGCCCU
UAGAUGUUCUGGG--CCGCACGCGCGCUACACUGAUGCACUCAACGAGUCUAUC---ACC
UUGACCGAGAGGUCCGGGUAAUCUUUUGAAAUUGCAUCGUGAUGGGGAUAGAUUAUUGCA
ACUAUUAAUCUUCAACGAGGAAUUCCUAGUAAG-CGUGUGUCAUCAGCGCACGUU-GAUU
ACGUCCCUGCCCUUUGUACACACCGCCCGUCGCUCCUACCGAUUGAAUGAUCCGGUGAGG
CCCCCGGACUGCGGCGCCGCAGCUGGUUCUCCAGCCGCGACGCC-GCG---
>AF106055_Pavlova_gyrans
UUUAUUUGAUGGUACCUUACUACUUGGAUACCCGUAGUAAUUCUAGAGCUAAUACAUGCA
GGCAGUCCCGAC--------UUUCGGAGGGAUGUAUUUAUUAGAUAAGAA--ACCGACUC
GGCUUC---------GGCCGGUUG-UGUGCUGAGUCAUACUAACUUUUCGAAUCGCAUGG
CCUUG---CGCCGGCGAUGGUUCAUUCAAAUUUCUGCCCUAUCAGCUUUCGAUGGUAGGA
UAGAGGCCU-ACCAUGG-CGUUAACGGGUAACGGAGAAUUAGGGUUCGAUUCC-GGAGAG
GGAGCCUGAGAGACGGCUACCACAUCCAAGGAA-GGCAGCAGGCGCGCAAAUUACCC-AA
UCCUGACACAGGGAGGUAGUGACAAGAAAUAACAAUACAGGGCUCUUCG-AGUCUUGUAA
UUGGAAUGAGUACAAUUUAAAUCCCUUAACGAGGAUCCAU----UGGAGG-GCAAGU---
CUGGUGCCAGC-AGCC-GCG--GUAAUUCC-AGCUCCAAUAG-CGUAUAUUAAAGUUGUU
GCAG-UUAAAAAGCU-CGUAGUCGGAUUUCGGGUUGGAGCGUU-----C--GGUCUGCC-
-GUUGGG--UA---GCACUGUUCUG-CUGCAUCC------UUUUUGCGUGAG-GCCU--U
GAUCUGCUUGAUUGUGGGUUUU--GGUGCUCUGCAC--AUUUACUUUGAGAAAA-UCAGA
GUGUUCAAA-GCAGGCCUUU---GCCAUUGUAUGUGUUAGCAUGGGAUAAUGGAA-UAGG
ACCUUGG-UGCUAUUUUGUUGGUUUCGAACACCGA-GGUAAUGAUUAAUAGGGAUAGUCA
-GGGGCACUCGUAUUCCGUANAGAGAGGUGAAAUUCUUAGACCCACGGAAGACGCACUAC
UGCGAAAGCAUUUGCCA-AGGAUGUUUUCACUGAUCAAGAACGAAAGUUAGGGGAUCGAA
GAUGAUCAGAUACC-GUCGUAGUCUUAACCAUAAACCAUGCC-GACCAGGGA-UUGGUGG
GUGUCGUUUUU--GACUCC-AUCAGCACCUUUC-GAGAAAUC-AGAGUCUUUGGGUUCCG
GGGGGAG---UAUGGUCGCAAGUC-UGAAAC-UUAAAGGAAUUGA-CGGAAGGGCACCAC
CAGGCGUGG-AGCCUG-CGGCUUAA-UUUGACUCAACACGGGGAAACUU-ACCAGGUCCA
G-ACAUUGUGAGGAUUGACAGAUUGAGAGCUCUUUCUUG-AUUCAAU---GGGUGGUGGU
GCAUGGCCGUUCUUAGUUGGUGGAGUGAUUUGUCUGGUUAAUUCCGUUAACGAACGAGAC
CUUAACCUGCUAAAUAGUCCGCCGAACCAUUUGG---UUUGGUC-GUUGGCUUCUUAGAG
GGACUGUCGG--UAUCCAACCGACGGAAGUUUGAGGCAAUAACAGGUCUGU-GAUGCCCU
UAGAUGUUCUGGG--CCGCACGCGCGCUACACUGACGCAUUCACCGAGUAUUUGU--UCC
UGCAUCGAGAGGUGUGGGCAAUCUGUUGAACCUGCGUCGUGAUGGGGAUAGAUUAUUGCA
AUUAUUAAUCUUCAACGAGGAAUGCCUAGUAGGGUCUAUGUCAUCAGCAUGACCC-GAUU
ACGUCCCUGCCCUUUGUACACACCGCCCGUCGCUCCUACCGAUUGGAUGGUCCGGUGAGG
UUUUCGGAUUGGCGCAAUGU-UUUGGUUCUCC--GAUCGCUGUG-CCG---
>AM491009_Prymnesium_cf__polylepis
UUUAUUUGAUGGUACCUUACUACUUGGAUAACCGUAGUAAUUCUAGAGCUAAUACAUGCA
GGAAGUCCCGAC--------UUCGGAAGGGAUGUAUUUAUUAGAUAAGAA--ACCAA-CC
GG-CUUG----------CCGGUUG-CGUGCUGAGUCACAAUAACUGCUCGAAUCGCAUGG
CCUUG---CGCCGGCGAUGGUUCAUUCAAAUUUCUGCCCUAUCAGCUUUCGAUGGUAGGA
UCGAGGCCU-ACCAUGG-CGUUUACGGGUAACGGAGAAUUAGGGUUCGAUUCC-GGAGAG
GGAGCCUGAGAAAUGGCUACCACAUCCAAGGAA-GGCAGCAGGCGCGUAAAUUGCCCGAA
UCCUGACACAGGGAGGUAGUGACAAGAAAUAACAAUACAGGGCUAUUUU-AGUCUUGUAA
UUGGAAUGAGUACAAUUUACAUCUCUUCACGAGGAUCAAU----UGGAGG-GCAAGU---
CUGGUGCCAGC-AGCC-GCG--GUAAUUCC-AGCUCCAAUAG-CGUAUAUUAAAGUUGUU
GCAG-UUAAAACGCU-CGUAGUCGGAUUUCGGGGCGGGGCCG------CC-GGUCUGCC-
GAU-GGG--UA--UGCACUGGCGGG--CGCGUCC------UUCCUUCCGGAG-ACUGGCC
CUACUCUUAACUGAGCGGGGUC--GGGAGUCGGAUC--GUUUACUUUGAAAAAA-UCAGA
GUGUUUCAA-GCAGG-CAGC-UCGCUCUUGCAUGGAUUAGCAUGGGAUAAUGAAA-UAGG
ACUUUGG-UGCUAUUUUGUUGGUUUCGAACACCGA-AGUAAUGAUUAACAGGGACAGUCA
-GGGGCACUCGUAUUCCGCCGAGAGAGGUGAAAUUCUCAGACCAGCGGAAGACGAACCAC
UGCGAAAGCAUUUGCCA-GGGAUGUUUUCACUGAUCAAGAACGAAAGUUAGGGGAUCGAA
GACGAUCAGAUACC-GUCGUAGUCUUAACCAUAAACCAUGCC-GACUAGGGA-UCGGCGG
AAGU-CCUU-UUUGACUCC-GUCGGCACCUUAU-GGGAAACU-AUAGUCUUUGGGUUCCG
GGGGGAG---UAUGGUCGCAAGGC-UGAAAC-UUAAAGGAAUUGA-CGGAAGGGCACCAC
CAGGAGUGG-AGCCUG-CGGCUUAA-UUUGACUCAACACGGGGAAACUU-ACCAGGUCCA
G-ACAUUGUGAGGAUUGACAGAUUGAGAGCUCUUUCUUG-AUUCGAU---GGGUGGUGGU
GCAUGGCCGUUCUUAGUUGGUGGAGUGAUUUGUCUGGUUAAUUCCGUUAACGAACGAGAC
CUUAGCCUAUUAAAUAGUGACGCGA-ACACCUUG---UUGGCGG--C-CACUUCUUAGAG
GGACAACUUG--UCUUCAACAAGUGGAAGUUUGAGGCAAUAACAGGUCUGU-GAUGCCCU
UAGAUGUUCUGGG--CCGCACGCGCGCUACACUGAUGCACUCAACGAGUCU------GGC
UUGACCGAGAGGUCCGGCAAACCUUUUGAACUUGCAUCGUGAUGGGGAUAGAUUAUUGCA
ACUAUUAAUCUUCAACGAGGAAUUCCUAGUAAG-CGCAUGUCAUCAGCGUGCGUU-GAUU
ACGUCCCUGCCCUUUGUACACACCGCCCGUCGCUCCUACCGAUUGAAUGAUCCGGUGANG
CCCCCGGACUGUGGCAACGCAGCUGGUUCGCCAGCCGCGAUGCC-GCG---
>PQ870413_Diacronema_lutheri
UUUAUUUGAUGGUACCUUACUACUUGGAUACCCGUAGUAAUUCUAGAGCUAAUACAUGCA
GGCAGUCCCGAC--------GUUUGGAGGGAUGUAUUUAUUAGAUAAGGA--ACCAACCC
GGGCGCAA-------GCCCGGUUG-CGUGCUGAGUCAUACUAACUGUUCGAAUCGCAUGG
CAUCU---CGCCGGCGAUGGUUCAUUCAAAUUUCUGCCCUAUCAGCUUUCGAUGGUAGGA
UAGAGGCCU-ACCAUGG-CGUUAACGGGUAACGGGGAAUUAGGGUUCGAUUCC-GGAGAG
GGAGCCUGAGAGACGGCUACCACAUCCAAGGAA-GGCAGCAGGCGCGCAAAUUACCC-AA
UCCUGACACAGGGAGGUAGUGACAAGAAAUAACAAUACAGGGCUCUUCG-AGUCUUGUAA
UUGGAAUGAGUACAAUUUAAAUCCCUUAACGAGGAUCCAU----UGGAGG-GCAAGU---
CUGGUGCCAGC-AGCC-GCG--GUAAUUCC-AGCUCCAAUAG-CGUAUAUUAAAGUUGUU
GCAG-UUAAAAAGCU-CGUAGUCGGAUUUCGGGCUGGUCGUGC-----G--GGUCUGCC-
-GUUGGG--UA--UGUACUUGCGUC-GUCCGGUC------AGUAUGGCGUAG-GUGCGUC
GCCUCGUUGAUUCGU-GUGCGU--CGUUCUCUGCGCCCGUUUACUUUGAGAAAA-UCAGA
GUGUUCAAA-GCAGGCCUUU---GCCAUUGUAUGUGUUAGCAUGGGAUAAUGGAA-UAGG
ACCUUGG-UGCUAUUUUGUUGGUUUCGAACGCCGA-GGUAAUGAUGAAUAGGGACAGUCA
-GGGGCACUCGUAUUCCGUAGAGAGAGGUGAAAUUCUUAGACCCACGGAAGACGCACUAC
UGCGAAAGCAUUUGCCA-GGGAUGUUUUCACUGAUCAAGAACGAAAGUUAGGGGAUCGAA
GAUGAUCAGAUACC-GUCGUAGUCUUAACCAUAAACCAUGCC-GACCAGGGA-UUGGUGG
UUGUCAUCUUU--GACAUC-AUCAGCACCUUUC-GAGAAAUC-AGAGUCUUUGGGUUCCG
GGGGGAG---UAUGGUCGCAAGGC-UGAAAC-UUAAAGGAAUUGA-CGGAAGGGCACCAC
CAGGCGUGG-AGCCUG-CGGCUUAA-UUUGACUCAACACGGGGAAACUU-ACCAGGUCCA
G-ACAUUGUGAGGAUUGACAGAUUGAGAGCUCUUUCUUG-AUUCAAU---GGGUGGUGGU
GCAUGGCCGUUCUUAGUUGGUGGAGUGAUUUGUCUGGUUAAUUCCGUUAACGAACGAGAC
CUUACCCUGCUAAAUAGUCCUCGUAACCACUGCG---UUGCGUG-CUUGGCUUCUUAGAG
GGACUAUCGG--UAUCCAACCGAUGGAAGUUUGAGGCAAUAACAGGUCUGU-GAUGCCCU
UAGAUGUUCUGGG--CCGCACGCGCGCUACACUGACGCAUUCAUCGAGUCGU-----ACC
UGCAUCGAAAGGUGUGGGCAAUCUGUUGAACCUGCGUCGUGAUGGGGAUAGAUUAUUGCA
AUUCUUAAUCUUCAACGAGGAAUGCCUAGUAAG-CGUGAGUCAUCAGCUCGCGUU-GAUU
ACGUCCCUGCCCUUUGUACACACCGCCCGUCGCUCCUACCGAUUGGAUGGUCCGGUGAGG
UUUUCGGACUGGCGCAGUGC-CGAGGUUCGCCUUGGU-GCUGCG-------
>KF925344_Pavlova_gyrans
UUUAUUUGAUGGUACCUUACUACUUGGAUACCCGUAGUAAUUCUAGAGCUAAUACAUGCA
GGCAGUCCCGAC--------UUUCGGAGGGAUGUAUUUAUUAGAUAAGAA--ACCGACUC
GGCUUC---------GGCCGGUUG-UGUGCUGAGUCAUACUAACUUUUCGAAUCGCAUGG
CCUUG---CGCCGGCGAUGGUUCAUUCAAAUUUCUGCCCUAUCAGCUUUCGAUGGUAGGA
UAGAGGCCU-ACCAUGG-CGUUAACGGGUAACGGAGAAUUAGGGUUCGAUUCC-GGAGAG
GGAGCCUGAGAGACGGCUACCACAUCCAAGGAA-GGCAGCAGGCGCGCAAAUUACCC-AA
UCCUGACACAGGGAGGUAGUGACAAGAAAUAACAAUACAGGGCUCUUCG-AGUCUUGUAA
UUGGAAUGAGUACAAUUUAAAUCCCUUAACGAGGAUCCAU----UGGAGG-GCAAGU---
CUGGUGCCAGC-AGCC-GCG--GUAAUUCC-AGCUCCAAUAG-CGUAUAUUAAAGUUGUU
GCAG-UUAAAAAGCU-CGUAGUCGGAUUUCGGGUUGGAGCGUU-----C--GGUCUGCC-
-GUUGGG--UA---GCACUGUUCUG-CUGCAUCC------UUUUUGCGUGAG-GCCU--U
GAUCUGCUUGAUUGUGGGUUUU--GGUGCUCUGCAC--AUUUACUUUGAGAAAA-UCAGA
GUGUUCAAA-GCAGGCCUUU---GCCAUUGUAUGUGUUAGCAUGGGAUAAUGGAA-UAGG
ACCUUGG-UGCUAUUUUGUUGGUUUCGAACACCGA-GGUAAUGAUUAAUAGGGAUAGUCA
-GGGGCACUCGUAUUCCGUAGAGAGAGGUGAAAUUCUUAGACCCACGGAAGACGCACUAC
UGCGAAAGCAUUUGCCA-GGGAUGUUUUCACUGAUCAAGAACGAAAGUUAGGGGAUCGAA
GAUGAUCAGAUACC-GUCGUAGUCUUAACCAUAAACCAUGCC-GACCAGGGA-UUGGUGG
GUGUCGUUUUU--GACUCC-AUCAGCACCUUUC-GAGAAAUC-AGAGUCUUUGGGUUCCG
GGGGGAG---UAUGGUCGCAAGUC-UGAAAC-UUAAAGGAAUUGA-CGGAAGGGCACCAC
CAGGCGUGG-AGCCUG-CGGCUUAA-UUUGACUCAACACGGGGAAACUU-ACCAGGUCCA
G-ACAUUGUGAGGAUUGACAGAUUGAGAGCUCUUUCUUG-AUUCAAU---GGGUGGUGGU
GCAUGGCCGUUCUUAGUUGGUGGAGUGAUUUGUCUGGUUAAUUCCGUUAACGAACGAGAC
CUUAACCUGCUAAAUAGUCCGCCGAACCAUUUGG---UUUGGUC-GUUGGCUUCUUAGAG
GGACUGUCGG--UAUCCAACCGACGGAAGUUUGAGGCAAUAACAGGUCUGU-GAUGCCCU
UAGAUGUUCUGGG--CCGCACGCGCGCUACACUGACGCAUUCACCGAGUAUUUGU--UCC
UGCAUCGAGAGGUGUGGGCAAUCUGUUGAACCUGCGUCGUGAUGGGGAUAGAUUAUUGCA
AUUAUUAAUCUUCAACGAGGAAUGCCUAGUAGGGUCUAUGUCAUCAGCAUGACCC-GAUU
ACGUCCCUGCCCUUUGUACACACCGCCCGUCGCUCCUACCGAUUGGAUGGUCCGGUGAGG
UUUUCGGAUUGGCGCAAUGU-UUUGGUUCUCC--GAUCGCUGUG-CCG---
>KY980148_Chrysocampanula_spinifera
UUUAUUUGAUGGUACCUUACUACUUGGAUAACCGUAGUAAUUCUAGAGCUAAUACAUGCA
GGAAUUCCCGAC--------UUCGGAAGGGAUGUAUUUAUUAGAUAAGAA--ACCAACCC
GGGCUUGC---------CCGGUUG-CGUGCUGAGUCACAAUAACUGUUCGAAUCGCACGG
CUUCA---CGCCGGCGAUGGUUCAUUCAAAUUUCUGCCCUAUCAGCUUUCGAUGGUAGGA
UCGAGGCCU-ACCAUGG-CGUUUACGGGUAACGGAGAAUUAGGGUUCGAUUCC-GGAGAG
GGAGCCUGAGAAAUGGCUACCACAUCCAAGGAA-GGCAGCAGGCGCGUAAAUUGCCCGAA
UCCUGACACAGGGAGGUAGUGACAAGAAAUAACAAUACAGGGCUAU-UUUAGUCUUGUAA
UUGGAAUGAGUACAAUUUACAUCUCUUCACGAGGAUCAAU----UGGAGG-GCAAGU---
CUGGUGCCAGC-AGCC-GCG--GUAAUUCC-AGCUCCAAUAG-CGUAUAUUAAAGUUGUU
GCGG-UUAAAACGCU-CGUAGUCGGAUUUCGGGGCGAUCCCG------CC-GGUCUGCC-
GUU-GGG--UA--UGCACUGGUGGG--CGCGUCC------UUCCUUCCGGAG-ACCGUUC
UUACUCUUAGCUGAGCGGGGAC--GGGAGACGGAUC--GUUUACUUUGAAAAAA-UCAGA
GUGUUUCAA-GCAGG-CA-U-UUGCUCUUGCAUGGAUUAGCAUGGGAUAAUGAAA-UAGG
ACUUUGG-UGCUAUUUUGUUGGUUUCGAACACCGA-AGUAAUGAUUAACAGGGACAGUCA
-GGGGCACUCGUAUUCCGCCGAGAGAGGUGAAAUUCUCAGACCAGCGGAAGACGAACCAC
UGCGAAAGCAUUUGCCA-GGGAUGUUUUCACUGAUCAAGAACGAAAGUUAGGGGAUCGAA
GACGAUCAGAUACC-GUCGUAGUCUUAACCAUAAACCAUGCC-GACUAGGGA-UCCGUGG
GUGUUC-UUUCUUGACCCC-AUGGGCACCUUAC-GGGAAACU-AAAGUCUUUGGGUUCCG
GGGGGAG---UAUGGUCGCAAGGC-UGAAAC-UUAAAGGAAUUGA-CGGAAGGGCACCAC
CAGGAGUGG-AGCCUG-CGGCUUAA-UUUGACUCAACACGGGGAAACUU-ACCAGGUCCA
G-ACAUUGUGAGGAUUGACAGAUUGAGAGCUCUUUCUUG-AUUCGAU---GGGUGGUGGU
GCAUGGCCGUUCUUAGUUGGUGGAGUGAUUUGUCUGGUUAAUUCCGUUAACGAACGAGAC
CUUAGCCUAUUAAAUAGUGGCGCGA-ACUCUUUG---UUGGCGG--CUCACUUCUUAGAG
GGACAACUUG--UCUUCAACAAGUGGAAGUUUGAGGCAAUAACAGGUCUGU-GAUGCCCU
UAGAUGUUCUGGG--CCGCACGCGCGCUACACUGAUGCACUCAACGAGUCUU-----UCC
UUUUUCGACAGAAAUGGGUAAACUUU-GAACUUGCAUCGUGAUGGGGAUCGACGAUUGCA
AUUAUUCGUCUUCAACGAGGAAUUCCUAGUAGG-CGCAUGUCAUCAGCGUGCGUC-GAUU
ACGUCCCUGCCCUUUGUACACACCGCCCGUCGCUCCUACCGAUGGAAGGUUUAGGUGAGU
UUUUCGGAGUUUUCUCCGGCAUCUGGUUCGCCAGACGCCGGGGAGGG----
>KC404142_Gephyrocapsa_oceanica
UUUAUUUGAUGGUACCUUGCUACUUGGAUAACCGUAGUAAUUCUAGAGCUAAUACAUGCA
GGAGUUCCCGAC--------UCACGGAGGGAUGUAUUUAUUAGAUAAGAA--ACCAAACC
GG---UCU---------CCGGUUG-CGUGCUGAGUCAUAAUAACUGCUCGAAUCGCACGG
CUCUA---CGCCGGCGAUGGUUCAUUCAAAUUUCUGCCCUAUCAGCUUUCGAUGGUAGGA
UAGAGGCCU-ACCAUGG-CGUUAACGGGUAACGGAGAAUUAGGGUUCGAUUCC-GGAGAG
GGAGCCUGAGAAAUGGCUACCACAUCCAAGGAA-GGCAGCAGGCGCGUAAAUUGCCCGAA
UCCUGACACAGGGAGGUAGUGACAAGAAAUAACAAUACAGGGCUAUUUU-AGUCUUGUAA
UUGGAAUGAGUACAAUUUACAUCUCUUCACGAGGAUCAAU----UGGAGG-GCAAGU---
CUGGUGCCAGC-AGCC-GCG--GUAAUUCC-AGCUCCAAUAG-CGUAUAUUAAAGUUGUU
GCAG-UUAAAACGCU-CGUAGUCGGAUUUCGGGGCGGGCCGA------CC-GGUCUGCC-
GAU-GGG--UA--UGCACUGGCCGG--CGCGUCC------UUCCACCCGGAG-ACCGCGC
CUACUCUUAACUGAGCGGGCGC--GGGAGACGGGUC--UUUUACUUUGAAAAAA-UCAGA
GUGUUUCAA-GCAGG-CAGU--CGCUCUUGCAUGGAUUAGCAUGGGAUAAUGAAA-UAGG
ACUCUGG-UGCUAUUUUGUUGGUUUCGAACACCGG-AGUAAUGAUUAACAGGGACAGUCA
-GGGGCACUCGUAUUCCGCCGAGAGAGGUGAAAUUCUCAGACCAGCGGAAGACGAACCAC
UGCGAAAGCAUUUGCCA-GGGAUGUUUUCACUGAUCAAGAACGAAAGUUAGGGGAUCGAA
GACGAUCAGAUACC-GUCGUAGUCUUAACCAUAAACCAUGCC-GACUAGGGA-UUGGAGG
AUGUUCCAUUUGUGACUCC-UUCAGCACCUUUC-GGGAAACU-AAAGUCUUUGGGUUCCG
GGGGGAG---UAUGGUCGCAAGGC-UGAAAC-UUAAAGGAAUUGA-CGGAAGGGCACCAC
CAGGAGUGG-AGCCUG-CGGCUUAA-UUUGACUCAACACGGGGAAACUU-ACCAGGUCCA
GCACAUUGUGAGGAUUGACAGAUUGAGAGCUCUUUCUUG-AUUCGAU---GGGUGGUGGU
GCAUGGCCGUUCUUAGUUGGUGGAGUGAUUUGUCUGGUUAAUUCCGUUAACGAACGAGAC
CGCAGCCUGCUAAAUAGCGACGCGA-ACCCUCCG---UUCGCUG--G-AGCUUCUUAGAG
GGACAACUUG--UCUUCAACAAGUGGAAGUUCGCGGCAAUAACAGGUCUGU-GAUGCCCU
UAGAUGUUCUGGG--CCGCACGCGCGCUACACUGAUGCACUCAACGAGUCUAUC---ACC
UUGACCGAGAGGUCCGGGUAAUCUUUUGAAAUUGCAUCGUGAUGGGGAUAGAUUAUUGCA
ACUAUUAAUCUUCAACGAGGAAUUCCUAGUAAG-CGUGUGUCAUCAGCGCACGUU-GAUU
ACGUCCCUGCCCUUUGUACACACCGCCCGUCGCUCCUACCGAUUGAAUGAUCCGGUGAGG
CCCCCGGACUGCGGCGCCGCAGCUGGUUCUCCAGCCGCGACGCC-GCG---
>KF728656_Ruttnera_lamellosa
UUUAUUUGAUGGUACCUUGCUACUUGGAUAACCGUAGUAAUUCUAGAGCUAAUACAUGCA
GGAGUUCCCGAC--------UUCGGAAGGGAUGUAUUUAUUAGAUAAGAA--ACCAAACC
GG---AAA---------C-GGUUG-UGUGCUGAGUCAUAAUAACUGCUCGAAUCGCACGG
CUCUA---CGCUGGCGAUGGUUCAUUCAAAUUUCUGCCCUAUCAGCUUUCGAUGGUAGGA
UAGAGGCCU-ACCAUGG-CGUUAACGGGUAACGGAGAAUUAGGGUUCGAUUCC-GGAGAG
GGAGCCUGAGAAAUGGCUACCACAUCCAAGGAA-GGCAGCAGGCGCGUAAAUUGCCCGAA
UCCUGACACAGGGAGGUAGUGACAAGAAAUAACAAUACAGGGCUCUUCG-AGUCUUGUAA
UUGGAAUGAGUACAAUUUACAUCUCUUCACGAGGAUCAAU----UGGAGG-GCAAGU---
CUGGUGCCAGC-AGCC-GCG--GUAAUUCC-AGCUCCAAUAG-CGUAUAUUAAAGUUGUU
GCAG-UUAAAACGCU-CGUAGUCGGAUUUCGGGGCGGGCCCG------CC-GGUCUGCC-
GAU-GGG--UA--CGCACUGGCGGG--CGCGCCC------UUCCUCCCGGAG-ACGGCCG
CUACUCUUAACUGAGCGGUGGC--CGGAGACGGGAU--AUUUACUUUGAAAAAA-UCAGA
GUGUUUCAA-GCAGG-CAGU--CGCUCUUGCAUGGAUUAGCAUGGGAUAAUGAAA-UAGG
ACUCUGG-UGCUAUUUUGUUGGUUUCGAGCACCGG-AGUAAUGAUUAACAGGGACAGUCA
-GGGGCACUCGUAUUCCGCCGAGAGAGGUGAAAUUCUCAGACCAGCGGAAGACGAACCAC
UGCGAAAGCAUUUGCCA-GGGAUGUUUUCACUGAUCAAGAACGAAAGUUAGGGGAUCGAA
GACGAUCAGAUACC-GUCGUAGUCUUAACCAUAAACCAUGCC-GACUAGGGA-UUGGAGG
AUGUUCCAUUUGUGACUCC-UUCAGCACCUUUC-GGGAAACU-AAAGUCUUUGGGUUCCG
GGGGGAG---UAUGGUCGCAAGGC-UGAAAC-UUAAAGGAAUUGA-CGGAAGGGCACCAC
CAGGAGUGG-AGCCUG-CGGCUUAA-UUUGACUCAACACGGGGAAACUU-ACCAGGUCCA
G-ACAUUGUGAGGAUUGACAGAUUGAGAGCUCUUUCUUG-AUUCGAU---GGGUGGUGGU
GCAUGGCCGUUCUUAGUUGGUGGAGUGAUUUGUCUGGUUAAUUCCGUUAACGAACGAGAC
CGCAGCCUGCUAAAUAGCGUGCCGA-ACCCCUUG---UUGGGCG--G-CGCUUCUUAGAG
GGACAACUUG--UCUUCAACAAGUGGAAGUUCGCGGCAAUAACAGGUCUGU-GAUGCCCU
UAGAUGUUCUGGG--CCGCACGCGCGCUACACUGAUGCACUCAGCGAGUCUAUC---ACC
UUGACCGAGAGGUCCGGGUAAUCUUUUGAAAUUGCAUCGUGAUGGGGAUAGAUUAUUGCA
ACUAUUAAUCUUCAACGAGGAAUUCCUAGUAAG-CGUGUGUCAUCAGCGCACGUU-GAUU
ACGUCCCUGCCCUUUGUACACACCGCCCGUCGCUCCUACCGAUUGAAUGAUCCGGUGAGG
CCCCCGGACUGCGGCUCCGUCGCUGGUUCUCCAGCUUUGGGGUC-GCG---
>JF489946_Isochrysis_galbana
UUUAUUUGAUGGUACCUUGCUACUUGGAUAACCGUAGUAAUUCUAGAGCUAAUACAUGCA
GGAGUUCCCGAC--------UUCGGAAGGGAUGUAUUUAUUAGAUAAGAA--ACCAAACC
GG---UCU---------CCGGUUG-CGUGCUGAGUCAUACUAACUGCUCGAAUCGCACGG
CUUUA---CGCUGGCGAUGGUUCAUUCAAAUUUCUGCCCUAUCAGCUUUCGAUGGUAGGA
UAGAGGCCU-ACCAUGG-CGUUAACGGGUAACGGAGAAUUAGGGUUCGAUUCC-GGAGAG
GGAGCCUGAGAAAUGGCUACCACAUCCCAGGAA-GGCAGCAGGCGCGUAAAUUGCCCGAA
UCCUGACACAGGGAGGUAGUGACAAGAAAUAACAAUACAGGGCUCUUCG-AGUCUUGUAA
UUGGAAUGAGUACAAUUUACAUCUCUUCACGAGGAUCAAU----AGGAGG-GCAAGU---
CUGGUGCCAGC-AGCC-GCG--GUAAUUCC-AGCUCCAAUAG-CGUAUAUUAAAGUUGUU
GCAG-UUAAAACGCU-CGUAGUCGGAUUUCGGGGCGGGCCCG------CC-GGUCUGCC-
GAU-GGG--UA--CGCACUGGCGGG--CGCGUCC------UUCCUCCCGGAG-ACGGCCG
CUACUCUUAACUGAGCGGUGGU--CGGAGACGGGAU--GUUUACUUUGAAAAAA-UCAGA
GUGUUUCAA-GCAGG-CAGU--CGCUCUUGCAUGGAUUAGCAUGGGAUAAUGAAA-UAGG
ACUCUGG-UGCUAUUUUGUUGGUUUCGAGCACCGG-AGUAAUGAUUAACAGGGACAGUCA
-GGGGCACUCGUAUUCCGCCGAGAGAGGUGAAAUUCUCAGACCAGCGGAAGACGAACGAC
UGCGAAAGCAUUUGCCA-GGGAUGUUUUCACUGAUCAAGAACGAAAGUUAGGGGAUCGAA
GACGAUCAGAUACC-GUCGUAGUCUUAACCAUAAACCAUGCC-GACUAGGGA-UUGGAGG
AUGUUCCGUUUGUGACUCC-UUCAGCACCUUUC-GGGAAACU-AAAGUCUUUGGGUUCCG
GGGGGAG---UAUGGUCGCAAGGC-UGAAAC-UUAAAGGAAUUGA-CGGAAGGGCACCAC
CAGGAGUGG-AGCCUG-CGGCUUAA-UUUGACUCAACACGGGGAAACUU-ACCAGGUCCA
G-ACAUAGUGAGGAUUGACAGAUUGAGAGCUCUUUCUUG-AUUCGAU---GGGUGGUGGU
GCAUGGCCGUUCUUAGUUGGUGGAGUGAUUUGUCUGGUUAAUUCCGUUAACGAACGAGAC
CGCAGCCUGCUAAAUAGUGUCCCCA-ACCCCCUG---UUGGGGC--U-CGCUUCUUAGAG
GGACAACUUG--UCUUCAACAAGUGGAAGUUCGCGGCAAUAACAGGUCUGU-GACGCCCU
UAGAUGUUCUGGG--CCGCACGCGCGCUACACUGAUGCAUUCAGCGAGUCGUCU---CCC
UUGACCGAGAGGUCCGGGUAAUCUUGUGAACUUGCAUCGUGAUGGGGAUAGAUUAUUGCA
ACUAUUAAUCUUCAACGAGGAAUUCCUAGUAAG-CGUGUGUCAUCAGCGCACGUU-GAUU
ACGUCCCUGCCCUUUGUACACACCGCCCGUCGCUCCUACCGAUUGAAUGAUCCGGUGAGG
CCCCCGGACUGCGGCGCCGCCGCUGGUUCUCCAGCGCUGGCGUC-GCG---
>KX056533_Gephyrocapsa_parvula
UUUAUUUGAUGGUACCUUGCUACUUGGAUAACCGUAGUAAUUCUAGAGCUAAUACAUGCA
GGAGUUCCCGAC--------UCACGGAGGGAUGUAUUUAUUAGAUAAGAA--ACCAAACC
GG---UCU---------CCGGUUG-CGUGCUGAGUCAUAAUAACUGCUCGAAUCGCACGG
CUCUA---CGCCGGCGAUGGUUCAUUCAAAUUUCUGCCCUAUCAGCUUUCGAUGGUAGGA
UAGAGGCCU-ACCAUGG-CGUUAACGGGUAACGGAGAAUUAGGGUUCGAUUCC-GGAGAG
GGAGCCUGAGAAAUGGCUACCACAUCCAAGGAA-GGCAGCAGGCGCGUAAAUUGCCCGAA
UCCUGACACAGGGAGGUAGUGACAAGAAAUAACAAUACAGGGCUAUUUU-AGUCUUGUAA
UUGGAAUGAGUACAAUUUACAUCUCUUCACGAGGAUCAAU----UGGAGG-GCAAGU---
CUGGUGCCAGC-AGCC-GCG--GUAAUUCC-AGCUCCAAUAG-CGUAUAUUAAAGUUGUU
GCAG-UUAAAACGCU-CGUAGUCGGAUUUCGGGGCGGGCCAA------CC-GGUCUGCC-
GAU-GGG--UA--UGCACUGGCCGG--CGCGUCC------UUCCACCCGGAG-ACCGCGC
CUACUCUUAACUGAGCGGGCGC--GGGAGACGGGUC--UUUUACUUUGAAAAAA-UCAGA
GUGUUUCAA-GCAGG-CAGU--CGCUCUUGCAUGGAUUAGCAUGGGAUAAUGAAA-UAGG
ACUCUGG-UGCUAUUUUGUUGGUUUCGAACACCGG-AGUAAUGAUUAACAGGGACAGUCA
-GGGGCACUCGUAUUCCGCCGAGAGAGGUGAAAUUCUCAGACCAGCGGAAGACGAACCAC
UGCGAAAGCAUUUGCCA-GGGAUGUUUUCACUGAUCAAGAACGAAAGUUAGGGGAUCGAA
GACGAUCAGAUACC-GUCGUAGUCUUAACCAUAAACCAUGCC-GACUAGGGA-UUGGAGG
AUGUUCCAUUUGUGACUCC-UUCAGCACCUUUC-GGGAAACU-AAAGUCUUUGGGUUCCG
GGGGGAG---UAUGGUCGCAAGGC-UGAAAC-UUAAAGGAAUUGA-CGGAAGGGCACCAC
CAGGAGUGG-AGCCUG-CGGCUUAA-UUUGACUCAACACGGGGAAACUU-ACCAGGUCCA
G-ACAUUGUGAGGAUUGACAGAUUGAGAGCUCUUUCUUG-AUUCGAU---GGGUGGUGGU
GCAUGGCCGUUCUUAGUUGGUGGAGUGAUUUGUCUGGUUAAUUCCGUUAACGAACGAGAC
CGCAGCCUGCUAAAUAGCGACGCGA-ACCCUCCG---UUCGCUG--G-AGCUUCUUAGAG
GGACAACUUG--UCUUCAACAAGUGGAAGUUCGCGGCAAUAACAGGUCUGU-GAUGCCCU
UAGAUGUUCUGGG--CCGCACGCGCGCUACACUGAUGCACUCAACGAGUCUAUC---ACC
UUGACCGAGAGGUCCGGGUAAUCUUUUGAAAUUGCAUCGUGAUGGGGAUAGAUUAUUGCA
ACUAUUAAUCUUCAACGAGGAAUUCCUAGUAAG-CGUGUGUCAUCAGCGCACGUU-GAUU
ACGUCCCUGCCCUUUGUACACACCGCCCGUCGCUCCUACCGAUUGAAUGAUCCGGUGAGG
CCCCCGGACUGCGGCGCCGCAGCUGGUUCUCCAGCCGCGACGCC-GCG---
>LC733216_Tisochrysis_lutea
UUUAUUUGAUGGUACCUUGCUACUUGGAUAACCGUAGUAAUUCUAGAGCUAAUACAUGCA
GGAGUUCCCGAC--------UUCGGAAGGGAUGUAUUUAUUAGAUAAGAA--ACCAAACC
GG---UCU---------CCGGUUG-CGUGCUGAGUCAUACUAACUGCUCGAAUCGCACGG
CUUUA---CGCUGGCGAUGGUUCAUUCAAAUUUCUGCCCUAUCAGCUUUCGAUGGUAGGA
UAGAGGCCU-ACCAUGGGCGUUAACGGGUAACGGAGAAUUAGGGUUCGAUUCC-GGAGAG
GGAGCCUGAGAAAUGGCUACCACAUCCAAGGAA-GGCAGCAGGCGCGUAAAUUGCCCGAA
UCCUGACACAGGGAGGUAGUGACAAGAAAUAACAAUACAGGGCUCUUCG-AGUCUUGUAA
UUGGAAUGAGUACAAUUUACAUCUCUUCACGAGGAUCAAU----UGGAGG-GCAAGU---
CUGGUGCCAGC-AGCC-GCG--GUAAUUCC-AGCUCCAAUAG-CGUAUAUUAAAGUUGUU
GCAG-UUAAAACGCU-CGUAGUCGGAUUUCGGGGCGGGCCCG------CC-GGUCUGCC-
GAU-GGG--UA--CGCACUGGCGGG--CGCGUCC------UUCCUCCCGGAG-ACGGCCG
CUACUCUUAACUGAGCGGUGGU--CGGAGACGGGAU--GUUUACUUUGAAAAAA-UCAGA
GUGUUUCAA-GCAGG-CAGU--CGCUCUUGCAUGGAUUAGCAUGGGAUAAUGAAA-UAGG
ACUCUGG-UGCUAUUUUGUUGGUUUCGAGCACCGG-AGUAAUGAUUAACAGGGACAGUCA
-GGGGCACUCGUAUUCCGCCGAGAGAGGUGAAAUUCUCAGACCAGCGGAAGACGAACGAC
UGCGAAAGCAUUUGCCA-GGGAUGUUUUCACUGAUCAAGAACGAAAGUUAGGGGAUCGAA
GACGAUCAGAUACC-GUCGUAGUCUUAACCAUAAACCAUGCC-GACUAGGGA-UUGGAGG
AUGUUCCGUUUGUGACUCC-UUCAGCACCUUUC-GGGAAACU-AAAGUCUUUGGGUUCCG
GGGGGAG---UAUGGUCGCAAGGC-UGAAAC-UUAAAGGAAUUGA-CGGAAGGGCACCAC
CAGGAGUGG-AGCCUG-CGGCUUAA-UUUGACUCAACACGGGGAAACUU-ACCAGGUCCA
G-ACAUUGUGAGGAUUGACAGAUUGAGAGCUCUUUCUUG-AUUCGAU---GGGUGGUGGU
GCAUGGCCGUUCUUAGUUGGUGGAGUGAUUUGUCUGGUUAAUUCCGUUAACGAACGAGAC
CGCAGCCUGCUAAAUAGUGUCCCCA-ACCCCCUG---UUGGGGC--U-CGCUUCUUAGAG
GGACAACUUG--UCUUCAACAAGUGGAAGUUCGCGGCAAUAACAGGUCUGU-GANGCCCU
UAGAUGUUCUGGG--CCGCACGCGCGCUACACUGAUGCAUUCAGCGAGUCGUCU---CCC
UUGACCGAGAGGUCCGGGUAAUCUUGUGAACUUGCAUCGUGAUGGGGAUAGAUUAUUGCA
ACUAUUAAUCUUCAACGAGGAAUUCCUAGUAAG-CGUGUGUCAUCAGCGCACGUU-GAUU
ACGUCCCUGCCCUUUGUACACACCGCCCGUCGCUCCUACCGAUUGAAUGAUCCGGUGAGG
CCCCCGGACUGCGGCGCCGCCGCUGGUUCUCCAGCGCUGGCGUC-GCG---
>KF422622_Chrysoculter_rhomboideus
UUUAUUUGAUGGUACCUUACUACUUGGAUAACCGUAGUAAUUCUAGAGCUAAUACAUGCA
GGAAAUCUCGAC--------UUCGGAAGGGAUGUAUUUAUUAGAUAAGAA--ACCGACGC
GGGGCA---------ACCCGGUUG-CGUGCUGAGUCAUACUAACUGUUCGAAUCGCAUGG
CUUUA---CGCUGGCGAUGGUUCAUUCAAAUUUCUGCCCUAUCAGCUUUCGAUGGUAGGA
UAGAGGCCU-ACCAUGG-CGUUAACGGGUAACGGAGAAUUAGGGUUCGAUUCC-GGAGAG
GGAGCCUGAGAGACGGCUACCACAUCCAAGGAA-GGCAGCAGGCGCGCAAAUUACCC-AA
UCCUGACACAGGGAGGUAGUGACAAGAAAUAACAAUACAGGGCUCUUCG-AGUCUUGUAA
UUGGAAUGAGUACAAUUUAAAUCCCUUAACGAGGAUCCAU----UGGAGG-GCAAGU---
CUGGUGCCAGC-AGCC-GCG--GUAAUUCC-AGCUCCAAUAG-CGUAUAUUAAAGUUGUU
GCAG-UUAAAAAGCU-CGUAGUCGGAUUUCGGGUUGUGUGCGU-----C--GGUCUGCC-
-AU-GGG--UA--UGCACUGGCGCG-CGCUUCCU------UUCUUGCCGG---------U
GCUCUGCCUUCGGGUGG-GUGU--CG------GCAC--GUUUACUUUGAGAAAA-UCAGA
GUGUUCAAA-GCAGGCCAUU---GCCAUUGUAUGUGUUAGCAUGGGAUAAUGGAA-UAGG
ACCUUGG-UGCUAUUUUGUUGGUUUCGAUCGCCGA-GGUAAUGAUUAAUAGGGACAGUCA
-GGGGCACUCGUAUUCCGUAGAGAGAGGUGAAAUUCUUAGACCCACGGAAGACGAACUAC
UGCGAAAGCAUUUGCC-AGGGAUGUUUUCACUGAUCAAGAACGAAAGUUAGGGGAUCGAA
GAUGAUCAGAUACC-GUCGUAGUCUUAACCAUAAACCAUGCC-GACCAGGGA-UUGGUGG
GUGUCGUCUUU-UGACCCC-AUCAGCACCUUUC-GAGAAAUC-AGAGUCUUUGGGUUCCG
GGGGGAG---UAUGGUCGCAAGGC-UGAAAC-UUAAAGGAAUUGA-CGGAAGGGCACCAC
CAGGCGUGG-AGCCUG-CGGCUUAA-UUUGACUCAACACGGGGAAACUU-ACCAGGUCCA
G-ACAUUGUGAGGAUUGACAGAUUGAGAGCUCUUUCUUG-AUUCAAU---GGGUGGUGGU
GCAUGGCCGUUCUUAGUUGGUGGAGUGAUUUGUCUGGUUAAUUCCGUUAACGAACGAGAC
CUUAACCUGCUAAAUAGGUCGCUCAACCACUGUG---UUGUGCA---GAUCUUCUUAGAG
GGACUGUCGG--UAUCCAACCGACGGAAGUUUGAGGCAAUAACAGGUCUGU-GAUGCCCU
UAGAUGUUCUGGG--CCGCACGCGCGCUACACUGAUGCAUUCAUCGAGUCUC-----ACC
UGCAUCGAAAGGUGUGGGUAAUCUGUUGAACCUGCAUCGUGAUGGGGAUAGAUUAUUGCA
AUUAUUAAUCUUCAACGAGGAAUGCCUAGUAAG-CGUGAGUCAUCAGCUCGCGUU-GAUU
ACGUCCCUGCCCUUUGUACACACCGCCCGUCGCUCCUACCGAUUGGAUGGUCCGGUGAGG
UUUUCGGACUGGCGCAACGC-AACGAAA----GUCGU-GAUGCG-CCG---
>AJ004868_Prymnesium_aff__polylepis
UUUAUUUGAUGGUACCUUACUACUUGGAUAACCGUAGUAAUUCUAGAGCUAAUACAUGCA
GGAAGUCCCGAC--------UUCGGAAGGGAUGUAUUUAUUAGAUAAGAA--ACCAA-CC
GG-CUUG----------CCGGUUG-CGUGCUGAGUCACAAUAACUGCUCGAAUCGCAUGG
CCUUG---CGCCGGCGAUGGUUCAUUCAAAUUUCUGCCCUAUCAGCUUUCGAUGGUAGGA
UCGAGGCCU-ACCAUGG-CGUUUACGGGUAACGGAGAAUUAGGGUUCGAUUCC-GGAGAG
GGAGCCUGAGAAAUGGCUACCACAUCCAAGGAA-GGCAGCAGGCGCGUAAAUUGCCCGAA
UCCUGACACAGGGAGGUAGUGACAAGAAAUAACAAUACAGGGCUAUUUU-AGUCUUGUAA
UUGGAAUGAGUACAAUUUACAUCUCUUCACGAGGAUCAAU----UGGAGG-GCAAGU---
CUGGUGCCAGC-AGCC-GCG--GUAAUUCC-AGCUCCAAUAG-CGUAUAUUAAAGUUGUU
GCAG-UUAAAACGCU-CGUAGUCGGAUUUCGGGGCGGGGCCG------CC-GGUCUGCC-
GAU-GGG--UA--UGCACUGGCGGG--CGCGUCC------UUCCUUCCGGAG-ACUGGCC
CUACUCUUAACUGAGCGGGGUC--GGGAGUCGGAUC--GUUUACUUUGAAAAAA-UCAGA
GUGUUUCAA-GCAGG-CAGC-UCGCUCUUGCAUGGAUUAGCAUGGGAUAAUGAAA-UAGG
ACUUUGG-UGCUAUUUUGUUGGUUUCGAACACCGA-AGUAAUGAUUAACAGGGACAGUCA
-GGGGCACUCGUAUUCCGCCGAGAGAGGUGAAAUUCUCAGACCAGCGGAAGACGAACCAC
UGCGAAAGCAUUUGCCA-GGGAUGUUUUCACUGAUCAAGAACGAAAGUUAGGGGAUCGAA
GACGAUCAGAUACC-GUCGUAGUCUUAACCAUAAACCAUGCC-GACUAGGGA-UCGGCGG
AAGU-CCUU-UUUGACUCC-GUCGGCACCUUAU-GGGAAACU-AUAGUCUUUGGGUUCCG
GGGGGAG---UAUGGUCGCAAGGC-UGAAAC-UUAAAGGAAUUGA-CGGAAGGGCACCAC
CAGGAGUGG-AGCCUG-CGGCUUAA-UUUGACUCAACACGGGGAAACUU-ACCAGGUCCA
G-ACAUUGUGAGGAUUGACAGAUUGAGAGCUCUUUCUUG-AUUCGAU---GGGUGGUGGU
GCAUGGCCGUUCUUAGUUGGUGGAGUGAUUUGUCUGGUUAAUUCCGUUAACGAACGAGAC
CUUAGCCUAUUAAAUAGUGACGCGA-ACACCUUG---UUGGCGG--C-CACUUCUUAGAG
GGACAACUUG--UCUUCAACAAGUGGAAGUUUGAGGCAAUAACAGGUCUGU-GAUGCCCU
UAGAUGUUCUGGG--CCGCACGCGCGCUACACUGAUGCACUCAACGAGUCU------GGC
UUGACCGAGAGGUCCGGCAAACCUUUUGAACUUGCAUCGUGAUGGGGAUAGAUUAUUGCA
ACUAUUAAUCUUCAACGAGGAAUUCCUAGUAAG-CGCAUGUCAUCAGCGUGCGUU-GAUU
ACGUCCCUGCCCUUUGUACACACCGCCCGUCGCUCCUACCGAUUGAAUGAUCCGGUGANG
CCCCCGGACUGUGGCAACGCAGCUGGUUCGCCAGCCGCGAUGCC-GCG---
>JF714248_Pavlova_pinguis
UUUAUUUGAUGGUACCUUACUACUCGGAUACCCGUAGUAAUUCUAGAGCUAAUACAUGCA
GGCAGUCCCGAC--------UUUCGGAGGGAUGUAUUUAUUAGAUAAGAA--ACCGACUC
GGCUUC---------GGCCGGUUG-UGUGCUGAGUCAUACUAACUUUUCGAAUCGCAUGG
CCUUG---CGCCGGCGAUGGUUCAUUCAAAUUUCUGCCCUAUCAGCUUUCGAUGGUAGGA
UAGAGGCCU-ACCAUGG-CGUUAACGGGUAACGGAGAAUUAGGGUUCGAUUCC-GGAGAG
GGAGCCUGAGAGACGGCUACCACAUCCAAGGAA-GGCAGCAGGCGCGCAAAUUACCC-AA
UCCUGACACAGGGAGGUAGUGACAAGAAAUAACAAUACAGGGCUCUUCG-AGUCUUGUAA
UUGGAAUGAGUACAAUUUAAAUCCCUUAACGAGGAUCCAU----UGGAGG-GCAAGU---
CUGGUGCCAGC-AGCC-GCG--GUAAUUCC-AGCUCCAAUAG-CGUAUAUUAAAGUUGUU
GCAG-UUAAAAAGCU-CGUAGUCGGAUCUCGGGUUGGAGCGUU-----C--GGUCUGCC-
-GUUGGG--UA---GCACUGUUCUG-CUGCAUCC------UUUUUGCGUGAG-GCCU--U
GAUCUGCUUGAUUGUGGGUUUU--GGUGCUCUGCAC--AUUUACUUUGAGAAAA-UCAGA
GUGUUCAAA-GCAGGCCUUU---GCCAUUGUAUGUGUUAGCAUGGGAUAAUGGAA-UAGG
ACCUUGG-UGCUAUUUUGUUGGUUUCGAACACCGA-GGUAAUGAUUAAUAGGGAUAGUCA
-GGGGCACUCGUAUUCCGUAGAGAGAGGUGAAAUUCUUAGACCCACGGAAGACGCACUAC
UGCGAAAGCAUUUGCCA-GGGAUGUUUUCACUGAUCAAGAACGAAAGUUAGGGGAUCGAA
GAUGAUCAGAUACC-GUCGUAGUCUUAACCAUAAACCAUGCC-GACCAGGGA-UUGGUGG
GUGUCGUUUUU--GACUCC-AUCAGCACCUUUC-GAGAAAUC-AGAGUCUUUGGGUUCCG
GGGGGAG---UAUGGUCGCAAGUC-UGAAAC-UUAAAGGAAUUGA-CGGAAGGGCACCAC
CAGGCGUGG-AGCCUG-CGGCUUAA-UUUGACUCAACACGGGGAAACUU-ACCAGGUCCA
G-ACAUUGUGAGGAUUGACAGAUUGAGAGCUCUUUCUUG-AUUCAAU---GGGUGGUGGU
GCAUGGCCGUUCUUAGUUGGUGGAGUGAUUUGUCUGGUUAAUUCCGUUAACGAACGAGAC
CUUAACCUGCUAAAUAGUCCGCCGAACCAUUUGG---UUUGGUC-GUUGGCUUCUUAGAG
GGACUGUCGG--UAUCCAACCGACGGAAGUUUGAGGCAAUAACAGGUCUGU-GAUGCCCU
UAGAUGUUCUGGG--CCGCACGCGCGCUACACUGACGCAUUCACCGAGUAUUUGU--UCC
UGCAUCGAGAGGUGUGGGCAAUCUGUUGAACCUGCGUCGUGAUGGGGAUAGAUUAUUGCA
AUUAUUAAUCUUCAACGAGGAAUGCCUAGUAGGGUCUAUGUCAUCAGCAUGACCC-GAUU
ACGUCCCUGCCCUUUGUACACACCGCCCGUCGCUCCUACCGAUUGGAUGGUCCGGUGAGG
UUUUCGGAUUGGCGCAAUGU-UUUGGUUCUCC--GAUCGCUGUG-CCG---
>AM491025_Chrysochromulina_rotalis
UUUAUUUGAUGGUACCU-ACUACUUGGAUAACCGUAGUAAUUCUAGAGCUAAUACAUGCA
GGAAGACCCGAC--------UUUGGAAGGGUUGUAUUUAUUAGAUAAGAA--ACCUUCCC
---CUUCG---------G-GGUUG-CGUGCUGAGUCACAAUAACUGCUCGAAUCGCAUGG
CUUUA---C-CGGGCGAUGGUUCAUUCAAAUUUCUGCCCUAUCAGCUUUCGAUGGUAGGA
UCGAGGCCU-ACCAUGG-CGUUUACGGGUAACGGAGAAUUAGGGUUCGAUUCC-GGAGAG
GGAGCCUGAGAGAUGGCUACCACAUCCAAGGAA-GGCAGCAGGCGCGUAAAUUGCCCGAA
UCCUGACACAGGGAGGUAGUGACAAGAAAUAACAAUACAGGGCUACAUCUAGUCUUGUAA
UUGGAAUGAGUACAAUUUACAUCUCUUCACGAGGAUCAAU----UGGAGG-GCAAGU---
CUGGUGCCAGC-AGCC-GCG--GUAAUUCC-AGCUCCAAUAG-CGUAUAUUAAAGUUGUU
GCAG-UUAGAACGCU-CGUAGUCGGAUUUCGGGGCGGGCCGA------CC-GGUCUGCC-
GAU-GGG--UA--CGCACUGGUCGG--CGCGUCC------UUCCUUCCGGAG-ACUGUGC
CUACUCUUAACUGAGCGGGGGC--AGGAGACGGAUC--GUUUACUUUGAAAAAA-UCAGA
GUGUUUCAA-GCAGG-CAGC-UCGCUCUUGCAUGGAUUAGCAUGGGAUAAUGAAA-UAGG
ACUUUGG-UGCUAUUUUGUUGGUUUCGAACACCGA-AGUAAUGAUUAAAAGGGACAGUCA
-GGGGCACUCGUAUUCCGCCGAGAGAGGUGAAAUUCUCAGACCAGCGGAAGACGAACCAC
UGCGAAAGCAUUUGCCA-GGGAUGUUUUCACUGAUCAAGAACGAAAGUUAGGGGAUCGAA
GAGGAUCAGAUACC-CUCGUAGUCUUAACCAUAAACCAUGCC-GACUAGGGA-UUGGGGG
AUGUUCACUGAUUGACUCC-CUCAGCACCUUAC-GGGAAACU-AAAGUCUUUGGGUUCCG
GGGGGAG---UAUGGUCGCAAGGC-UGAAAC-UUAAAGGAAUUGA-CGGAAGGGCACCAC
CAGGUGUGG-AGCCUG-CGGCUUAA-UUUGACUCAACACGGGGAAACUU-ACCAGGUCCA
G-ACAUUGUGAGGAUUGACAGAUUGAGAGCUCUUUCUUG-AUUCGAU---GGGUGGUGGU
GCAUGGCCGUUCUUAGUUGGUGGAGUGAUUUGUCUGGUUAAUUCCGUUAACGAACGAGAC
CUUAGCCUGCUAAAUAGUGACGCGA-ACACUUCG---UUCGCGG--GCCACUUCUUAGAG
GGACAACUUG--UCUUCAACAAGUGGAAGUUUGAGGCAAUAACAGGUCUGU-GAUGCCCU
UAGAUGUUCUGGG--CCGCACGCGCGCUACACUGAUGCACUCAACGAGUCUCC----ACC
UUGACCGAAAGGUCCGGGAAACCUUC-GAACUUGCAUCGUGAUGGGGAUAGAUUAUUGCA
ACUAUUAAUCUUCAACGAGGAAUACCUAGUAGG-CGCAUGUCAUCAGCGUGCGUC-GAUU
ACGUCCCUGCCCUUUGUACACACCGCCCGUCGCUCCUACCGAUUGAAUGAUCCGGUGAGG
CCCCCGGAAUGGGAUCACUGC-CUGGUUCUCCAGAAUGAGA----------
>AB636316_Tergestiella_adriatica
UUUAUUUGAUGGUACCUUGCUACUUGGAUAACCGUAGUAAUUCUAGAGCUAAUACAUGCA
GGAAUUCCCG--------ACUUCGGAAGGGAUGUAUUUAUUAGAUAAGAA--ACCGACUC
GGGCUUGC---------CCGGUUG-UGUGCUGAGUCAUAAUAACUGCUCGAAUCGCAUGC
CUUUA---CGGCGGCGAUGGUUCAUUCAAAUUUCUGCCCUAUCAGCUUUCGAUGGUAGGA
UAGAGGCCU-ACCAUGG-CGUUUACGGGUAACGGAGAAUUAGGGUUCGAUUCC-GGAGAG
GGAGCCUGAGAAAUGGCUACCACAUCCAAGGAA-GGCAGCAGGCGCGUAAAUUGCCCGAA
UCCUGACACAGGGAGGUAGUGACAAGAAAUAACAAUACAGGGCCUUUCA-GGUCUUGUAA
UUGGAAUGAGUACAAUUUACAUCUCUUCACGAGGAUCAAU----UGGAGG-GCAAGU---
CUGGUGCCAGC-AGCC-GCG--GUAAUUCC-AGCUCCAAUAG-CGUAUAUUAAAGUUGUU
GCAG-UUAAAACGCU-CGUAGUCGGAUUUCGGGGCGGGCCGG------CC-GGUCUGCC-
GAU-GGG--UA--UGCACUGGUUGG--CGCGUCC------UUCCUUCCGGAG-ACCACGC
CUGCUCUUAGCUGAGUGGGUGU--GGGAGACGGAUC--UUUUACUUUGAAAAAA-UCAGA
GUGUUUCAA-GCAGG-CAGU-UCGCUCUUGCAUGGAUUAGCAUGGGAUAAUGAAA-UAGG
ACUUUGG-UGCUAUUUUGUUGGUUUCGAACACCGA-AGUAAUGAUUAACAGGGACAGUCA
-GGGGCACUCGUAUUCCGCCGAGAGAGGUGAAAUUCUCAGACCAGCGGAAGACGAACCAC
UGCGAAAGCAUUUGCCA-GGGAUGUUUUCACUGAUCAAGAACGAAAGUUAGGGGAUCGAA
GACGAUCAGAUACC-GUCGUAGUCUUAACCAUAAACCAUGCC-GACUAGGGA-UUGGAGG
AUGUUCCAUUUGUGACUCC-UUCAGCACCUUUC-GGGAAACU-AAAGUCUUUGGGUUCCG
GGGGGAG---UAUGGUCGCAAGGC-UGAAAC-UUAAAGGAAUUGA-CGGAAGGGCACCAC
CAGGAGUGG-AGCCUG-CGGCUUAA-UUUGACUCAACACGGGGAAACUU-ACCAGGUCCA
G-ACAUUGUGAGGAUUGACAGAUUGAGAGCUCUUUCUUG-AUUCGAU---GGGUGGUGGU
GCAUGGCCGUUCUUAGUUGGUGGAGUGAUUUGUCUGGUUAAUUCCGUUAACGAACGAGAC
CGCAGCCUGCUAAAUAGUUGUGCGA-ACCCUUCG---UUCGCAU--CUGACUUCUUAGAG
GGACAACUUG--UCUUCAACAAGUGGAAGUUUGCGGCAAUAACAGGUCUGU-GAUGCCCU
UAGAUGUUCUGGG--CCGCACGCGCGCUACACUGAUGCACUCAACGAGUUUACA---ACC
UUGACCGGAAGGUCCGGGUAAUCUUUUGAAAUUGCAUCGUGAUGGGGAUAGAUUAUUGCA
ACUAUUAAUCUUCAACGAGGAAUUCCUAGUAAG-CGCAUGUCAUCAGCGUGCGUU-GAUU
ACGUCCCUGCCCUUUGUACACACCGCCCGUCGCUCCUACCGAUUGAAUGAUCCGGUGAGG
CCCCCGGACUGUGGUUCCGACGCUGGU-CUCCAGUGACGGUGCC-GCG---
>KY980032_Chrysochromulina_strobilus
UUUAUUUGAUGGUACCU-ACUACUUGGAUAACCGUAGUAAUUCUAGAGCUAAUACAUGCA
GGAAGACCCGAC--------UUCGGAAGGGUUGUAUUUAUUAGAUAAGAA--ACCAAUCC
AG-CUUGC---------U-GGUUG-CGUGCCGAGUCACAAUAACUGCUCGAAUCGCAUGG
CUUCA---CGCCGGCGAUGGUUCAUUCAAAUUUCUGCCCUAUCAGCUUUCGAUGGUAGGA
UCGAGGCCU-ACCAUGG-CGUUUACGGGUAACGGAGAAUUAGGGUUCGAUUCC-AGAGAG
GGAGCCUGAGAGAUGGCUACCACAUCCAAGGAA-GGCAGCAGGCGCGUAAAUUGCCCGAA
UCCUGACACAGGGAGGUAGUGACAAGAAAUAACAAUACAGGGCUUC-UAAAGUCUUGUAA
UUGGAAUGAGUACAAUUUACAUCUCUUCACGAGGAUCAAU----UGGAGG-GCAAGU---
CUGGUGCCAGC-AGCC-GCG--GUAAUUCC-AGCUCCAAUAG-CGUAUAUUAAAGUUGUU
GCAG-UUAGAACGCU-CGUAGUCGGAUUUCGGGGCGGGCCGA------CC-GGUCUGCC-
GAU-GGG--UA--CGCACUGGUCGG--CGCGUCC------UUCCUUCCGGAG-ACCGUGC
CUACUCUUAACUGAGCGGGGGC--GGGAGACGGAUC--GUUUACUUUGAAAAAA-UCAGA
GUGUUUCAA-GCAGG-CAGC-UCGCUCUUGCAUGGAUUAGCAUGGGAUAAUGAAA-UAGG
ACUUUGG-UGCUAUUUUGUUGGUUUCGAACACCGA-AGUAAUGAUUAACAGGGACAGUCA
-GGGGCACUCGUAUUCCGCCGAGAGAGGUGAAAUUCUCAGACCAGCGGAAGACGAACUAC
UGCGAAAGCAUUUGCCA-GGGAUGUUUUCACUGAUCAAGAACGAAAGUUAGGGGAUCGAA
GAGGAUCAGAUACC-CUCGUAGUCUUAACCAUAAACCAUGCC-GACUAGGGA-UUGGAGG
AUGUUCACAUAUCGACUCC-UUCAGCACCUUAC-GGGAAACU-AAAGUCUUUGGGUUCCG
GGGGGAG---UAUGGUCGCAAGGC-UGAAAC-UUAAAGGAAUUGA-CGGAAGGGCACCAC
CAGGUGUGG-AGCCUG-CGGCUUAA-UUUGACUCAACACGGGGAAACUU-ACCAGGUCCA
G-ACAUUGUGAGGAUUGACAGAUUGAGAGCUCUUUCUUG-AUUCGAU---GGGUGGUGGU
GCAUGGCCGUUCUUAGUUGGUGGAGUGAUUUGUCUGGUUAAUUCCGUUAACGAACGAGAC
CUUAGCCUGCUAAAUAGUGACGCGA-ACACUUCG---UUCGCGG--GCCACUUCUUAGAG
GGACAACUUG--UCUUCAACAAGUGGAAGUUUGAGGCAAUAACAGGUCUGU-GAUGCCCU
UAGAUGUUCUGGG--CCGCACGCGCGCUACACUGAUGCACUCAACGAGUCUC-----ACC
UUGACCGAAAGGUCCGGGAAACCUUC-GAACUUGCAUCGUGAUGGGGCUAGAUUAUUGCA
ACUAUUAAUCUUCAACGAGGAAUACCUAGUAAG-CGCAUGUCAUCAGCGUGCGUU-GAUU
ACGUCCCUGCCCUUUGUACACACCGCCCGUCGCUCCUACCGAUUGAAUGAUCCGGUGAGC
UUUUUGGACAGUGGCGCCGGUUGUGGUUCGCCACUCUGGCGCUGCG-----
>JF489945_Isochrysis_galbana
UUUAUUUGAUGGUACCUUGCUACUUGGAUAACCGUAGUAAUUCUAGAGCUAAUACAUGCA
GGAGUUCCCGAC--------UUCGGAAGGGAUGUAUUUAUUAGAUAAGAA--ACCAAACC
GG---UCU---------CCGGUUG-CGUGCUGAGUCAUACUAACUGCUCGAAUCGCACGG
CUUUA---CGCUGGCGAUGGUUCAUUCAAAUUUCUGCCCUAUCAGCUUUCGAUGGUAGGA
UAGAGGCCU-ACCAUGG-CGUUAACGGGUAACGGAGAAUUAGGGUUCGAUUCC-GGAGAG
GGAGCCUGAGAAAUGGCUACCACAUCCAAGGAA-GGCAGCAGGCGCGUAAAUUGCCCGAA
UCCUGACACAGGGAGGUAGUGACAAGAAAUAACAAUACAGGGCUCUUCG-AGUCUUGUAA
UUGGAAUGAGUACAAUUUACAUCUCUUCACGAGGAUCAAU----UGGAGG-GCAAGU---
CUGGUGCCAGC-AGCC-GCG--GUAAUUCC-AGCUCCAAUAG-CGUAUAUUAAAGUUGUU
GCAG-UUAAAACGCU-CGUAGUCGGAUUUCGGGGCGGUCCCG------CC-GGUCUGCC-
GAU-GGG--UA--CGCACUGGCGGG--CGCGUCC------UUCCUCCCGGAG-ACGGCCG
CUACUCUUAACUGAGCGGUGGU--CGGAGACGGGAU--GUUUACUUUGAAAAAA-UCAGA
GUGUUUCAA-GCAGG-CAGU--CGCUCUUGCAUGGAUUAGCAUGGGAUAAUGAAA-UAGG
ACUCUGG-UGCUAUUUUGUUGGUUUCGAGCACCGG-AGUAAUGAUUAACAGGGACAGUCA
-GGGGCACUCGUAUUCCGCCGAGAGAGGUGAAAUUCUCAGACCAGCGGAAGACGAACGAC
UGCGAAAGCAUUUGCCA-GGGAUGUUUUCACUGAUCAAGAACGAAAGUUAGGGGAUCGAA
GACGAUCAGAUACC-GUCGUAGUCUUAACCAUAAACCAUGCC-GACUAGGGA-UUGGAGG
AUGUUCCGUUUGUGACUCC-UUCAGCACCUUUC-GGGAAACU-AAAGUCUUUGGGUUCCG
GGGGGAG---UAUGGUCGCAAGGC-UGAAAC-UUAAAGGAAUUGA-CGGAAGGGCACCAC
CAGGAGUGG-AGCCUG-CGGCUUAA-UUUGACUCAACACGGGGAAACUU-ACCAGGUCCA
G-ACAUUGUGAGGAUUGACAGAUUGAGAGCUCUUUCUUG-AUUCGAU---GGGUGGUGGU
GCAUGGCCGUUCUUAGUUGGUGGAGUGAUUUGUCUGGUUAAUUCCGUUAACGAACGAGAC
CGCAGCCUGCUAAAUAGUGUCCCCA-ACCCCCUG---UUGGGGC--U-CGCUUCUUAGAG
GGACAACUUG--UCUUCAACAAGUGGAAGUUCGCGGCAAUAACAGGUCUGU-GAUGCCCU
UAGAUGUUCUGGG--CCGCACGCGCGCUACACUGAUGCAUUCAGCGAGUCGUCU---CCC
UUGACCGAGAGGUCCGGGUAAUCUUGUGAACUUGCAUCGUGAUGGGGAUAGAUUAUUGCA
ACUAUUAAUCUUCAACGAGGAAUUCCUAGUAAG-CGUGUGUCAUCAGCGCACGUU-GAUU
ACGUCCCUGCCCUUUGUACACACCGCCCGUCGCUCCUACCGAUUGAAUGAUCCGGUGAGG
CCCCCGGACUGCGGCGCCGCCGCUGGUUCUCCAGCGCUGGCGUC-GCG---
>AB058367_Phaeocystis_antarctica
UUUCUUUGAUGGUACCUUGCUACUUGGAUACCCGUAGUAAUUCUAGAGCUAAUACAUGCA
GGACUGCCCGAC--------UUCGGAAGGGCUGUAUUUAUUAGAUAAGAA--ACCAUCUC
GGGUCCGC---------CCGGUUG-UGUGCUGAGUCAUAAUAACUGCUCGAAUCGCACGG
CUCUA---CGCCGGCGAUGGUUCAUUCAAAUUUCUGCCCUAUCAGCUUUCGAUGGUAGGA
UAGAGGCCU-ACCAUGG-CGUUAACGGGUAACGGAGAAUUAGGGUUCGAUUCC-GGAGAG
GGAGCCUGAGAAAUGGCUACCACAUCCAAGGAA-GGCAGCAGGCGCGUAAAUUGCCCGAA
UCCUGACACAGGGAGGUAGUGACAAGAAAUAACAAUACAGGGCUACUUCUAGUCUUGUAA
UUGGAAUGAGUACAACUUACAUCUCUUCACGAGGAUCAAU----UGGAGG-GCAAGUC--
-UGGUGCCAGC-AGCC-GCG--GUAAUUCC-AGCUCCAAUAG-CGUAUAUUAAAGUUGUU
GCAG-UUAAAAAGCU-CGUAGUCGGAUUUCGGGUCGGGCCGA------GC-GGUCUGCC-
GAU-GGG--UA--UGCACUGUUUGG--CGCGGCC------UUCUUUCCGGAG-ACCGCGG
CUACUCUUAACUGAGCGGGCGU--GGGAGACGGAUC--GUUUACUUUGAAAAAA-UCAGA
GUGUUUCAA-GCAGG-CAGC-UCGCUCUUGCAUGGAUUAGCAUGGGAUAAUUGAA-UAGG
ACUCUGG-UGCUAUUUUGUUGGUUUCGAACACCGG-AGUAAUGAUUAACAGGGACAGUCA
-GGGGCACUCGUAUUCCGUCGAGAGAGGUGAAAUUCUCAGACCAAUGGAAGACGAACCAC
UGCGAAAGCAUUUGCCA-GGGAUGUUUUCACUGAUCAAGAACGAAAGUUAGGGGAUCGAA
GACGAUCAGAUACC-GUCGUAGUCUUAACCAUAAACCAUGCC-GACUAGGGA-UUGGAGG
GUGUUCGUUU--CGACCUC-UUCAGCACCUUAC-GGGAAACU-AAAGUCUUUGGGUUCCG
GGGGGAG---UAUGGUCGCAAGGC-UGAAAC-UUAAAGGAAUUGA-CGGAAGGGCACCAC
CAGGAGUGG-AGCCUG-CGGCUUAA-UUUGACUCAACACGGGGAAACUU-ACCAGGUCCA
G-ACAUUGUUAGGAUUGACAGAUUGAGAGCUCUUUCUUG-AUUCGAU---GGGUGGUGGU
GCAUGGCCGUUCUUAGUUGGUGGAGUGAUUUGUCUGGUUAAUUCCGUUAACGAACGAGAC
CGUAGCCUGCUAAAUAGUUCCGCGA-ACUUCUUG---UUGGCGG--UCGACUUCUUAGAG
GGACAACUUG--UGACCAACAAGUGGAAGUUUGCGGCAAUAACAGGUCUGU-GAUGCCCU
UAGAUGUUCUGGG--CCGCACGCGCGCUACACUGAAGCACUCAACGAGUCC------ACC
UCGACCGACAGGUCUGGGAAACCUUUUGAAAUUGCUUCGUGAUGGGGAUAGAUUAUUGCA
ACUAUUAAUCUUCAACGAGGAAUUCCUAGUAAG-CGCAUGUCAUCAGCGUGCGUU-GAUU
ACGUCCCUGCCCUUUGUACACACCGCCCGUCGCUCCUACCGAUUGAAUGAUCCGGUGAGG
CCCCCGGACUGGGGCGACGCAUUCGGUUCGCCGGACGCGACGCU-CCG---
>AJ515246_Diacronema_vlkianum
UUUAUUUGAUGGUACCUUACUACUUGGAUACCCGUAGUAAUUCUAGAGCUAAUACAUGCA
GGCAGUCCCGAC--------UUUUGGAGGGAUGUAUUUAUUAGAUUUGAA--ACCUUCUC
GGGGC--G-------ACCCGGUUG-UGUGCUGAGUCAUACUAACUUUUCGAAUCGCAUGG
CUCA----CGCCGGCGAUGGUUCAUUCAAAUUUCUGCCCUAUCAGCUUUCGAUGGUAGGA
UAGAGGCCU-ACCAUGG-CGUUAACGGGUAACGGAGAAUUAGGGUUCGAUUCC-GGAGAG
GGAGCCUGAGAGACGGCUACCACAUCCAAGGAA-GGCAGCAGGCGCGCAAAUUACCC-AA
UCCUGACACAGGGAGGUAGUGACAAGAAAUAACAAUACAGGGCUCUUCG-AGUCUUGUAA
UUGGAAUGAGUACAAUUUAAAUCCCUUAACGAGGAUCCAU----UGGAGG-GCAAGU---
CUGGUGCCAGC-AGCC-GCG--GUAAUUCC-AGCUCCAAUAG-CGUAUAUUAAAGUUGUU
GCAG-UUAAAAAGCU-CGUAGUCGGAUUUCGGGUCGUCUGGUC-----C--GGUCUGCC-
-GUUGGG--UA--UGCACUGGUCUU-GGGCGGCC------UUUUCGCGUGAG-GCCGCGC
GUGUCGUUUGUUCGUCGCGCGC--GGCGCUCUGCAC--GUUUACUUUGAGAAAA-UCAGA
GUGUUCAAA-GCAGGCCUUU---GCCAUUGUAUGUGUUAGCAUGGGAUAAUGGAA-UAGG
ACCUUGG-UGCUAUUUUGUUGGUUUCGAACGCCGA-GGUAAUGAUUAAUAGGGACAGUCA
-GGGGCACUCGUAUUCCGUAGAGAGAGGUGAAAUUCUUAGACCCACGGAAGACGCACUAC
UGCGAAAGCAUUUGCCA-GGGAUGUUUUCACUGAUCAAGAACGAAAGUUAGGGGAUCGAA
GAUGAUCAGAUACC-GUCGUAGUCUUAACCAUAAACCAUGCC-GACCAGGGA-UUGGUGG
GUGUCUAUUGU--GACUCC-AUCAGCACCUUUC-GAGAAAUC-AGAGUCUUUGGGUUCCG
GGGGGAG---UAUGGUCGCAAGGC-UGAAAC-UUAAAGGAAUUGA-CGGAAGGGCACCAC
CAGGCGUGG-AGCCUG-CGGCUUAA-UUUGACUCAACACGGGGAAACUU-ACCAGGUCCA
G-ACAUUGUGAGGAUUGACAGAUUGAGAGCUCUUUCUUG-AUUCAAU---GGGUGGUGGU
GCAUGGCCGUUCUUAGUUGGUGGAGUGAUUUGUCUGGUUAAUUCCGUUAACGAACGAGAC
CUUAACCUGCUAAAUAGUCCGCGCAACCAUUGCG---UUGCGUC-GGCG-CUUCUUAGAG
GGACUAUCGG--UAUCCAACCGAUGGAAGUUUGAGGCAAUAACAGGUCUGU-GAUGCCCU
UAGAUGUUCUGGG--CCGCACGCGCGCUACACUGACGCAUUCAUCGAGUCCU-----UCC
UGCAUCGAGAGGUGUGGGCAAUCUGUUGAACCUGCGUCGUGAUGGGGAUAGAUUAUUGCA
AUUAUUAAUCUUCAACGAGGAAUGCCUAGUAAG-CGUGAGUCAUCAGCUCGCGUU-GAUU
ACGUCCCUGCCCUUUGUACACACCGCCCGUCGCUCCUACCGAUUGGAUGGUCCGGUGAGG
UUUUCGGACUGGCGCAGCGUUUGAGGUUCGCCUCGAGUGCUGUG-CCG---
>KF422621_Syracosphaera_pulchra
UUUAUUUGAUGGUACCUUACUACUUGGAUAACCGUAGUAAUUCUAGAGCUAAUACAUGCA
GGAAUUCCCGAC--------UUCGGAAGGGAUGUAUUUAUUAGAUAAGAA--ACCAAUCC
GG-UCU-----------CCGGUUG-CGUGCUGAGUCAUAAUAACUGCUCGAAUCGCACGG
CUUCA---CGCCGGCGAUGGUUCAUUCAAAUUUCUGCCCUAUCAGCUUUCGAUGGUAGGA
UAGAGGCCU-ACCAUGG-CGUUUACGGGUAACGGAGAAUUAGGGUUCGAUUCC-GGAGAG
GGAGCCUGAGAAAUGGCUACCACAUCCAAGGAA-GGCAGCAGGCGCGUAAAUUGCCCGAA
UCCUGACACAGGGAGGUAGUGACAAGAAAUAACAAUACAGGGCUAUCUU-AGUCUUGUAA
UUGGAAUGAGUACAAUUUACAUCUCUUCACGAGGAUCAAU----UGGAGG-GCAAGU---
CUGGUGCCAGC-AGCC-GCG--GUAAUUCC-AGCUCCAAUAG-CGUAUAUUAAAGUUGUU
GCAG-UUAAAACGCU-CGUAGUCGGAUUUCGGGGCGGGCCGA------CC-GGUCUGCC-
GAU-GGG--UA--UGCACUGGCCGG--CGCGUCC------UUCCUUCCGGAG-ACCGCGC
CUACUCUUAACUGAGCGGGCGC--GGGAGACGGAUC--GUUUACUUUGAAAAAA-UCAGA
GUGUUUCAA-GCAGG-CAGC-UCGCUCUUGCAUGGAUUAGCAUGGGAUAAUGAAA-UAGG
ACUUUGG-UGCUAUUUUGUUGGUUUCGAACACCGA-AGUAAUGAUUAACAGGGACAGUCA
-GGGGCACUCGUAUUCCGCCGAGAGAGGUGAAAUUCUCAGACCAGCGGAAGACGAACCAC
UGCGAAAGCAUUUGCCA-GGGAUGUUUUCACUGAUCAAGAACGAAAGUUAGGGGAUCGAA
GACGAUCAGAUACC-GUCGUAGUCUUAACCAUAAACCAUGCC-GACUAGGGA-UUGGAGG
AUGUUCCAUCUGUGACUCC-UUCAGCACCUUUC-GGGAAACU-AAAGUCUUUGGGUUCCG
GGGGGAG---UAUGGUCGCAAGGC-UGAAAC-UUAAAGGAAUUGA-CGGAAGGGCACCAC
CAGGAGUGG-AGCCUG-CGGCUUAA-UUUGACUCAACACGGGGAAACUU-ACCAGGUCCA
G-ACAUUGUGAGGAUUGACAGAUUGAGAGCUCUUUCUUG-AUUCGAU---GGGUGGUGGU
GCAUGGCCGUUCUUAGUUGGUGGAGUGAUUUGUCUGGUUAAUUCCGUUAACGAACGAGAC
CGCAGCCUGCUAAAUAGUUCCGCGA-ACCCUCCG---UUCGCGG--CCGACUUCUUAGAG
GGACAACUUG--UCUUCAACAAGUGGAAGUUUGCGGCAAUAACAGGUCUGU-GAUGCCCU
UAGAUGUUCUGGG--CCGCACGCGCGCUACACUGAUGCACUCAACGAGUCUACA---ACC
UUGACCGAAAGGUCCGGGUAACCUUU-GAACUUGCAUCGUGAUGGGGAUAGAUUAUUGCA
AUUAUUAAUCUUCAACGAGGAAUUCCUAGUAAG-CGCAUGUCAUCAGCGUGCGUU-GAUU
ACGUCCCUGCCCUUUGUACACACCGCCCGUCGCUCCUACCGAUUGAAUGAUCCGGUGAGG
CCCCCGGACUGUGGCGACGCAGCUGGUUUUCCAGCCGCGAUGCC-GCG---
>AB847976_Braarudosphaera_bigelowii
UUUAUUUGAUGGUACCUUACUACUUGGAUAACCGUAGUAAUUCUAGAGCUAAUACAUGCA
GGAAAGCCCGCC--------------AGGGCUGUAUUUAUUAGAUAAGAA--ACCAAUCC
AG-CUUG----------CUGGUUG-AGUGCUGAGUCACAAUAACUGCUCGAAUCGCAUGG
CUUU----UGCCGGCGAUGGUUCAUUCAAAUUUCUGCCCUAUCAGCUUUCGAUGGUAGGA
UAGAGGCCU-ACCAUGG-CGUUAACGGGUAACGGAGAAUUAGGGUUCGAUUCC-GGAGAG
GGAGCCUGAGAAAUGGCUACCACAUCCAAGGAA-GGCAGCAGGCGCGUAAAUUGCCCGAA
UCCUGACACAGGGAGGUAGUGACAAGAAAUAACAAUACAGGGCUCUUUCGAGUCUUGUAA
UUGGAAUGAGUACAAUUUACAUCUCUUCACGAGGAUCAAU----UGGAGG-GCAAGU---
CUGGUGCCAGC-AGCC-GCG--GUAAUUCC-AGCUCCAAUAG-CGUAUAUUAAAGUUGUU
GCAG-UUAAAACGCU-CGUAGUCGGAUUUCGGGGCGGUUUUG------CC-GGUCUGCC-
GUU-GGG--UA--UGCACUGGUGCG--AGCGUCC------UUCCUUCCGGAG-ACGGCGC
CUGCUCUUAACUGAGUGGGUGU--CGGAGACGGAUC--GUUUACUUUGAAAAAA-UCAGA
GUGUUUCAA-GCAGG-CAGC-UCGCUUUUGCAUGGAUUAGCAUGGGAUAAUGAAA-UAGG
ACUUUGG-UGCUAUUUUGUUGGUUUCGAACACCGA-AGUAAUGAUUAACAGGGACAGUCA
-GGGGCACUCGUAUUCCGCCGAGAGAGGUGAAAUUCUCAGACCAGCGGAAGACGCACCAC
UGCGAAAGCAUUUGCCA-GGGAUGUUUUCACUGAUCAAGAACGAAAGUUAGGGGAUCGAA
GACGAUCAGAUACC-GUCGUAGUCUUAACCAUAAACCAUGCC-GACUAGGGA-UUGGAGG
AUGU-UCCAAUGUGACUCC-UUCAGCACCUUUC-GGGAAACU-AAAGUCUUUGGGUUCCG
GGGGGAG---UAUGGUCGCAAGGC-UGAAAC-UUAAAGGAAUUGA-CGGAAGGGCACCAC
CAGGAGUGG-AGCCUG-CGGCUUAA-UUUGACUCAACACGGGGAAACUU-ACCAGGUCCA
G-ACAUUGUGAGGAUUGACAGAUUGAGAGCUCUUUCUUG-AUUCGAU---GGGUGGUGGU
GCAUGGCCGUUCUUAGUUGGUGGAGUGAUUUGUCUGGUUAAUUCCGUUAACGAACGAGAC
CGCAGCCUGCUAAAUAGUUGCGCGA-ACCCUCCG---UUCGCG---UGAACUUCUUAGAG
GGACAACUUG--UCUUCAACAAGUGGAAGUUUGCGGCAAUAACAGGUCUGU-GAUGCCCU
UAGAUGUUCUGGG--CCGCACGCGCGCUACACUGAUGCACUCAACGAGUCUACA---ACC
UUGACCGGAAGGUCCGGGUAAUCUUUUGAAAUUGCAUCGUGAUGGGGAUAGAUUAUUGCA
ACUAUUAAUCUUCAACGAGGAAUUCCUAGUAAG-CGCAUGUCAUCAGCGUGCGUU-GAUU
ACGUCCCUGCCCUUUGUACACACCGCCCGUCGCUCCUACCGAUUGAAUGAUCCGGUGAGG
CCCCCGGACUGUGGCGACGCAGCUGGUUCUCCAGCCGCGAUGCC-GCG---
>HQ877901_Emiliania_huxleyi
UUUAUUUGAUGGUACCUUGCUACUUGGAUAACCGUAGUAAUUCUAGAGCUAAUACAUGCA
GGAGUUCCCGAC--------UCACGGAGGGAUGUAUUUAUUAGAUAAGAA--ACCAAACC
GG---UCU---------CCGGUUG-CGUGCUGAGUCAUAAUAACUGCUCGAAUCGCACGG
CUCUA---CGCCGGCGAUGGUUCAUUCAAAUUUCUGCCCUAUCAGCUUUCGAUGGUAGGA
UAGAGGCCU-ACCAUGG-CGUUAACGGGUAACGGAGAAUUAGGGUUCGAUUCC-GGAGAG
GGAGCCUGAGAAAUGGCUACCACAUCCAAGGAA-GGCAGCAGGCGCGUAAAUUGCCCGAA
UCCUGACACAGGGAGGUAGUGACAAGAAAUAACAAUACAGGGCUAUUUU-AGUCUUGUAA
UUGGAAUGAGUACAAUUUACAUCUCUUCACGAGGAUCAAU----UGGAGG-GCAAGU---
CUGGUGCCAGC-AGCC-GCG--GUAAUUCC-AGCUCCAAUAG-CGUAUAUUAAAGUUGUU
GCAG-UUAAAACGCU-CGUAGUCGGAUUUCGGGGCGGGCCGA------CC-GGUCUGCC-
GAU-GGG--UA--UGCACUGGCCGG--CGCGUCC------UUCCACCCGGAG-ACCGCGC
CUACUCUUAACUGAGCGGGCGC--GGGAGACGGGUC--UUUUACUUUGAAAAAA-UCAGA
GUGUUUCAA-GCAGG-CAGU--CGCUCUUGCAUGGAUUAGCAUGGGAUAAUGAAA-UAGG
ACUCUGG-UGCUAUUUUGUUGGUUUCGAACACCGG-AGUAAUGAUUAACAGGGACAGUCA
-GGGGCACUCGUAUUCCGCCGAGAGAGGUGAAAUUCUCAGACCAGCGGAAGACGAACCAC
UGCGAAAGCAUUUGCCA-GGGAUGUUUUCACUGAUCAAGAACGAAAGUUAGGGGAUCGAA
GACGAUCAGAUACC-GUCGUAGUCUUAACCAUAAACCAUGCC-GACUAGGGA-UUGGAGG
AUGUUCCAUUUGUGACUCC-UUCAGCACCUUUC-GGGAAACU-AAAGUCUUUGGGUUCCG
GGGGGAG---UAUGGUCGCAAGGC-UGAAAC-UUAAAGGAAUUGA-CGGAAGGGCACCAC
CAGGAGUGG-AGCCUG-CGGCUUAA-UUUGACUCAACACGGGGAAACUU-ACCAGGUCCA
G-ACAUUGUGAGGAUUGACAGAUUGAGAGCUCUUUCUUG-AUUCGAU---GGGUGGUGGU
GCAUGGCCGUUCUUAGUUGGUGGAGUGAUUUGUCUGGUUAAUUCCGUUAACGAACGAGAC
CGCAGCCUGCUAAAUAGCGACGCGA-ACCCUCCG---UUCGCUG--G-AGCUUCUUAGAG
GGACAACUUG--UCUUCAACAAGUGGAAGUUCGCGGCAAUAACAGGUCUGU-GAUGCCCU
UAGAUGUUCUGGG--CCGCACGCGCGCUACACUGAUGCACUCAACGAGUCUAUC---ACC
UUGACCGAGAGGUCCGGGUAAUCUUUUGAAAUUGCAUCGUGAUGGGGAUAGAUUAUUGCA
ACUAUUAAUCUUCAACGAGGAAUUCCUAGUAAG-CGUGUGUCAUCAGCGCACGUU-GAUU
ACGUCCCUGCCCUUUGUACACACCGCCCGUCGCUCCUACCGAUUGAAUGAUCCGGUGAGG
CCCCCGGACUGCGGCGCCGCAGCUGGUUCUCCAGUCGCGACGCC-GCG---
>AF102987_Rebecca_salina
UUUAUUUGAUGGUACCUUACUACUUGGAUAACCGUAGUAAUUCUAGAGCUAAUACAUGCA
GGAAGUCCCGAC--------UUCGGAAGGGAUGUAUUUAUUAGAUAAGAA--ACCGACGC
GGGGCA---------ACCCGGUUG-CGUGCUGAGUCAUACUAACUGUUCGAAUCGCAUGG
CUUUGA--CGCCGGCGAUGGUUCAUUCAAAUUUCUGCCCUAUCAGCUUUCGAUGGUAGGA
UAGAGGCCU-ACCAUGG-CGUUAACGGGUAACGGAGAAUUAGGGUUCGAUUCC-GGAGAG
GGAGCCUGAGAGACGGCUACCACAUCCAAGGAA-GGCAGCAGGCGCGCAAAUUACCC-AA
UCCUGACACAGGGAGGUAGUGACAAGAAAUAACAAUACAGGGCUCUUCG-AGUCUUGUAA
UUGGAAUGAGUACAAUUUAAAUCCCUUAACGAGGAUCCAU----UGGAGG-GCAAGU---
CUGGUGCCAGC-AGCC-GCG--GUAAUUCC-AGCUCCAAUAG-CGUAUAUUAAAGUUGUU
GCAG-UUAAAAAGCU-CGUAGUCGGAUUUCGGGUUGUGGGCGU-----C--GGUCUGCC-
-AUUGGG--UA--UGCACUGUCGUC-CGCCUCCU------UUC-UGCUC----------C
GCGUCGUCCUUGGGCGUCGCGU--GG------GCAC--GUUUACUUUGAGAAAA-UCAGA
GUGUUCAAA-GCAGGCCUUU---GCCAUUGUAUGUGUUAGCAUGGGAUAAUGGAA-UAGG
ACCUUGG-UGCUAUUUUGUUGGUUUCGAACGCCGA-GGUAAUGAUUAAUAGGGACAGUCA
-GGGGCACUCGUAUUCCGUAGAGAGAGGUGAAAUUCUUAGACCCACGGAAGACGAACUAC
UGCGAAAGCAUUUGCCCAGGGAUGUUUUCACUGAUCAAGAACGAAAGUUAGGGGAUCGAA
GAUGAUCAGAUACC-GUCGUAGUCUUAACCAUAAACCAUGCC-GACCAGGGA-UUGGUGG
GUGUCGUCUUUCUGACCCC-AUCAGCACCUUUC-GAGAAAUC-AGAGUCUUUGGGUUCCG
GGGGGAG---UAUGGGCGCAAGGC-UGAAAC-UUAAAGGAAUUGA-CGGAAGGGCACCAC
CAGGCGUGG-AGCCUG-CGGCUUAA-UUUGACUCAACACGGGGAAACUU-ACCAGGGCCA
G-ACAUUGUGAGGAUUGACAGAUUGAGAGCUCUUUCUUG-AUUCAAU---GGGUGGUGGU
GCAUGGCCGUUCUUAGUUGGUGGAGUGAUUUGUCUGGUUAAUUCCGUUAACGAACGAGAC
CUUAACCUGCUAAAUAGAUCGUCCAAC-AUCACG---UUGUGCA---GAUCUUCUUAGAG
GGACUGUCGG--UAUCCAAUCGACGGAAGUUUGAGGCAAUAACAGGUCUGUUGAUGCCCU
UAGAUGUUCCUGGGCCCGCACGCGCGCUACACUGAUGCAUUCACCGAGUCUC-----ACC
UGCAUCGAAAGGUGUGGGUAAUCUGUUGAACCUGCAUCGUGAUGGGGAUAGAUUAUUGCA
AUUAUUAAUCUUCAACGAGGAAUGCCUAGUAAG-CGUGAGUCAUCAGCUCGCGUU-GAUU
ACGUCCCUGCCCUUUGUACACACCGCCCGUCGCUCCUACCGAUUGGAUGGUCCGGUGAGG
UUUUCGGACUGGCGCAACGC-AUCGGUUCGCCGUCGU-GAUGCG-CCG---
>AM490977_Chrysotila_placolithoides
UUUAUUUGAUGGUACCUUACUACUUGGAUACCCGUAGUAAUUCUAGAGCUAAUACAUGCA
GGAGUUCGUGUGCGGUUCGUCCGCGC-GCGAUGUAUUUAUUAGAUAAGAG--ACCAACCC
GC-CUCGU---------GCGGUUG-CGUGCCGAGUCAUAAUAACUGUUCGAAUCGCAUGG
CUCUG--ACGCCGGCGAUGGUUCAUUCAAAUUUCUGCCCUAUCAGCUUUCGAUGGUAGGA
UAGAGGCCU-ACCAUGG-CGUUAACGGGUAACGGGGAAUUAGGGUUCGAUUCC-GGAGAG
GGAGCCUGAGAGAUGGCUACCACAUCCAAGGAA-GGCAGCAGGCGCGUAAAUUGCCCGAA
UCCUGACACAGGGAGGUAGUGACAAGAAAUAACAAUACAGGGCCAUCUU-GGUCUUGUAA
UUGGAAUGAGUACAAUUUACAUCUCUUCACGAGGAUCAAU----UGGAGG-GCAAGU---
CUGGUGCCAGC-AGCC-GCG--GUAAUUCC-AGCUCCAAUAG-CGUAUAUUAAAGUUGUU
GCAG-UUAAAACGCU-CGUAGUCGGAUUUCGGGUCGGUUGCG------CC-GGUCUGCC-
GAU-GGG--UA--UGCACUGGCGGA--GUCGGCC------UUUCUUCCGGAG-ACCGCGC
CUCCUCUUAGCUGAGCGGGUGC--GGGAGACGGAUC--GUUUACUUUGAAAAAA-UCAGA
GUGUUUCAA-GCAGG-CAGC-UCGCUCUUGCAUGGAUUAGCAUGGGAUAAUGAAA-UAGG
ACUCUGG-UGCUAUUUUGUUGGUUUCGAACACCGG-AGUAAUGGUCAACAGGGACAGUCA
-GGGGCACUCGUAUUCCGCCGAGAGAGGUGAAAUUCUCAGACCAGCGGAAGACGAACCAC
UGCGAAAGCAUUUGCCA-GGGAUGUUUUCACUGAUCAAGAACGAAAGUUAGGGGAUCGAA
GACGAUCAGAUACC-GUCGUAGUCUUAACCAUAAACCAUGCC-GACUAGGGA-UUGGAGG
CUGUUCCUUUUGUGACUCC-UUCAGCACCUUUC-GGGAAACU-AAAGUCUUUGGGUUCCG
GGGGGAG---UAUGGUCGCAAGGC-UGAAAC-UUAAAGGAAUUGA-CGGAAGGGCACCAC
CAGGAGUGG-AGCCUG-CGGCUUAA-UUUGACUCAACACGGGGAAACUU-ACCAGGUCCA
G-ACAUUGUGAGGAUUGACAGAUUGAGAGCUCUUUCUUG-AUUCGAU---GGGUGGUGGU
GCAUGGCCGUUCUUAGUUGGUGGAGUGAUUUGUCUGGUUAAUUCCGUUAACGAACGAGAC
CGCAGCCUGCUAAAUAGUUUCGCGA-ACACUCCG---UUGGCGU--UGAGCUUCUUAGAG
GGACAACUUG--UCUUCAACAAGUGGAAGUUUGCGGCAAUAACAGGUCUGU-GAUGCCCU
UAGAUGUUCUGGG--CCGCACGCGCGCUACACUGAUGCACUCAACGAGUUUUAC---UCC
UUGGCCGAGAGGUCCGGGUAAUCUUUUGAAAUUGCAUCGUGAUGGGGAUAGAUUAUUGCA
AUUAUUAAUCUUCAACGAGGAAUUCCUAGUAAG-CGCAUGUCAUCAGCGUGCGUU-GAUU
ACGUCCCUGCCCUUUGUACACACCGCCCGUCGCUCCUACCGAUUGAAUGAUCCGGUGAGG
CCCCCGGACUGUGGCAACGCAGCUGGUUCUCCAGCCGCGAUGCC-GCG---
>DQ207406_Pavlova_noctivaga
UUUAUUUGAUGGUACCUUACUACUUGGAUAACCGUAGUAAUUCUAGAGCUAAUACAUGCA
GGCAGUCCCGAC--------UUCGGAAGGGAUGUAUUUAUUAGAUAAGAA--ACCGACUC
GCUUC--G-------GC--GGUUG-CGUGCUGAGUCAUACUAACUGUUCGAAUCGCAUGG
CUUG----UGCCGGCGAUGGUUCAUUCAAAUUUCUGCCCUAUCAGCUUUCGAUGGUAGGA
UAGAGGCCU-ACCAUGG-CGUUAACGGGUAACGGAGAAUUAGGGUUCGAUUCC-GGAGAG
GGAGCCUGAGAGACGGCUACCACAUCCAAGGAA-GGCAGCAGGCGCGCAAAUUACCC-AA
UCCUGACACAGGGAGGUAGUGACAAGAAAUAACAAUACAGGGCUCUUCG-AGUCUUGUAA
UUGGAAUGAGUACAAUUUAAAUCCCUUAACGAGGAUCCAU----UGGAGG-GCAAGU---
CUGGUGCCAGC-AGCC-GCG--GUAAUUCC-AGCUCCAAUAG-CGUAUAUUAAAGUUGUU
GCAG-UUAAAAAGCU-CGUAGUCGGAUUUCGGGCCGGUUCGCC-----U--GGUCUGCC-
-GUUGGG--UA--UGCACUGGG-UG-GUCUGGUC------UUAUUGCGUGAG-GCCGUGU
GCGUCCUUUACUGGGCGCGCUC--GGUGCUCUGCAC--GUUUACUUUGAGAAAA-UCAGA
GUGUUCAAA-GCAGGCCAUU---GCCAUUGUAUGUGUUAGCAUGGGAUAAUGGAA-UAGG
ACCUUGG-UGCUAUUUUGUUGGUUUCGAACGCCGA-GGUAAUGAUUAAUAGGGACAGUCA
-GGGGCACUCGUAUUCCGUAGAGAGAGGUGAAAUUCUUAGACCCACGGAAGACGCACUAC
UGCGAAAGCAUUUGCCA-GGGAUGUUUUCACUGAUCAAGAACGAAAGUUAGGGGAUCGAA
GAUGAUCAGAUACC-GUCGUAGUCUUAACCAUAAACCAUGCC-GACCAGGGA-UUGGUGG
GUGUCAUCUUU--GACUCC-AUCAGCACCUUUC-GAGAAAUC-AGAGUCUUUGGGUUCCG
GGGGGAG---UAUGGUCGCAAGGC-UGAAAC-UUAAAGGAAUUGA-CGGAAGGGCACCAC
CAGGCGUGG-AGCCUG-CGGCUUAA-UUUGACUCAACACGGGGAAACUU-ACCAGGUCCA
G-ACAUUGUGAGGAUUGACAGAUUGAGAGCUCUUUCUUG-AUUCAAU---GGGUGGUGGU
GCAUGGCCGUUCUUAGUUGGUGGAGUGAUUUGUCUGGUUAAUUCCGUUAACGAACGAGAC
CUUAACCUGCUAAAUAGUCGGCUCAACCAUUG-G---UUGUGU---GCGGCUUCUUAGAG
GGACUAUCGG--UAUCCAACCGAUGGAAGUUUGAGGCAAUAACAGGUCUGU-GAUGCCCU
UAGAUGUUCUGGG--CCGCACGCGCGCUACACUGACGCAUUCAUCGAGUCGU-----ACC
UGCAUCGAGAGGUGUGGGCAAUCUGCUGAACCUGCGUCGUGAUGGGGAUAGAUUAUUGCA
AUUAUUAAUCUUCAACGAGGAAUGCCUAGUAAG-CGUGAGUCAUCAGCUCGCGUU-GAUU
ACGUCCCUGCCCUUUGUACACACCGCCCGUCGCUCCUACCGAUUGGAUGGUCCGGUGAGG
UUUUCGGACUGGCGCAAUUUUCGAGGUUCGCCUUGACGGAUGUG-CCG---
>X77481_Phaeocystis_antarctica
UUUCUUUGAUGGUACCUUGCUACUUGGAUACCCGUAGUAAUUCUAGAGCUAAUACAUGCA
GGACUGCCCGAC--------UUCGGAAGGGCUGUAUUUAUUAGAUAAGAA--ACCAUCUC
GGGUCCGC---------CCGGUUG-UGUGCUGAGUCANAAUAACUGCUCGAAUCGCACGG
CUCUA---CGCCGGCGAUGGUUCAUUCAAAUUUCUGCCCUAUCAGCUUUCGAUGGUAGGA
UAGAGGCCU-ACCAUGG-CGUUAACGGGUAACGGAGAAUUAGGGUUCGAUUCC-GGAGAG
GGAGCCUGAGAAAUGGCUACCACAUCCAAGGAA-GGCAGCAGGCGCGUAAAUUGCCCGAA
UCCUGACACAGGGAGGUAGUGACAAGAAAUAACAAUACAGGGCUACUUCUAGUCUUGUAA
UUGGAAUGAGUACAACUUACAUCUCUUCACGAGGAUCAAU----UGGAGG-GCAAGUC--
-UGGUGCCAGC-AGCC-GCG--GUAAUUCC-AGCUCCAAUAG-CGUAUAUUAAAGUUGUU
GCAG-UUAAAAAGCU-CGUAGUCGGAUUUCGGGUCGGGCCGA------GC-GGUCUGCC-
GAU-GGG--UA--UGCACUGUUUGG--CGCGGCC------UUCUUUCCGGAG-ACCGCGG
CUACUCUUAACUGAGCGGGCGU--GGGAGACGGAUC--GUUUACUUUGAAAAAA-UCAGA
GUGUUUCAA-GCAGG-CAGC-UCGCUCUUGCAUGGAUUAGCAUGGGAUAAUUGAA-UAGG
ACUCUGG-UGCUAUUUUGUUGGUUUCGAACACCGG-AGUAAUGAUUAACAGGGACAGUCA
-GGGGCACUCGUAUUCCGUCGAGAGAGGUGAAAUUCUCAGACCAAUGGAAGACGAACCAC
UGCGAAAGCAUUUGCCA-GGGAUGUUUUCACUGAUCAAGAACGAAAGUUAGGGGAUCGAA
GACGAUCAGAUACC-GUCGUAGUCUUAACCAUAAACCAUGCC-GACUAGGGA-UUGGAGG
GUGUUCGUUU--CGACCUC-UUCAGCACCUUAC-GGGAAACU-AAAGUCUUUGGGUUCCG
GGGGGAG---UAUGGUCGCAAGGC-UGAAAC-UUAAAGGAAUUGA-CGGAAGGGCACCAC
CAGGAGUGG-AGCCUG-CGGCUUAA-UUUGACUCAACACGGGGAAACUU-ACCAGGUCCA
G-ACAUUGUUAGGAUUGACAGAUUGAGAGCUCUUUCUUG-AUUCGAU---GGGUGGUGGU
GCAUGGCCGUUCUUAGUUGGUGGAGUGAUUUGUCUGGCUAAUUCCGUUAACGAACGAGAC
CGUAGCCUGCUAAAUAGUUCCGCGA-ACUUCUUG---UUGGCGG--UCGACUUCUUAGAG
GGACAACUUG--UGACCAACAAGUGGAAGUUUGCGGCAAUAACAGGUCUGU-GAUGCCCU
UAGAUGUUCUGGG--CCGCACGCGCGCUACACUGAAGCACUCAACGAGUCC------ACC
UCGACCGACAGGUCUGGGAAACCUUUUGAAAUUGCUUCGUGAUGGGGAUAGAUUAUUGCA
ACUAUUAAUCUUCAACGAGGAAUUCCUAGUAAG-CGCAUGUCAUCAGCGUGCGUU-GAUU
ACGUCCCUGCCCUUUGUACACACCGCCCGUCGCUCCUACCGAUUGAAUGAUCCGGUGAGG
CCCCCGGACUGGGGCGACGCAUUCGGUUCGCCGGACGCGACGCU-CCG---
>AF106048_Exanthemachrysis_gayraliae
UUUAUUUGAUGGUACCUUACUACAUGGAUAACCGUAGUAAUUCUAGAGCUAAUACAUGCA
GGAAUUCCCGAC--------UUUUGAAGGGAUGUAUUUAUUAGAUUAGAA--ACCGACCC
GGG--C---------AACCGGUUG-CGUGCUGAGUCAUACUAACUUUUCGAAUCGCAUGG
CCUUG---CGCCGGCGAUGGUUCAUUCAAAUUUCUGCCCUAUCAGCUUUCGAUGGUAGGA
UAGAGGCCU-ACCAUGG-CGUUAACGGGUAACGGAGAAUUAGGGUUCGAUUCC-GGAGAG
GGAGCCUGAGAGACGGCUACCACAUCCAAGGAA-GGCAGCAGGCGCGCAAAUUACCC-AA
UCCUGACACAGGGAGGUAGUGACAAGAAAUAACAAUACAGGGCUCUUUG-AGUCUUGUAA
UUGGAAUGAGUACAAUUUAAAUCCCUUAACGAGGAUCCAU----UGGAGG-GCAAGU---
CUGGUGCCAGC-AGCC-GCG--GUAAUUCC-AGCUCCAAUAG-CGUAUAUUAAAGUUGUU
GCAG-UUAAAAAGCU-CGUAGUCGGAUUUCGGG-CGUUGGCUU-----CC-GGUCUGCC-
-UCACGG--UA--CGCACUG---GC-GGUCGU----------------CGCC-UUUCCUG
CCGCAGGCCGCCCUUCG-GGGU--GGUUCUCGGCUC--GUUUACUUUGAGGAAA-UCAGA
GUGUUCAAA-GCAGGCCUUU---GCCAUUGUAUGUGUUAGCAUGGGAUAAUGGAA-UAGG
ACUUUGG-UGCUAUUUUGUUGGUUU-GAUCACCGA-GGUAAUGAUUAAUAGGGAUAGUCA
-GGGGCACUCGUAUUCCGUAGAGAGAGGUGAAAUUCUUAGACCCACGGAAGACGAACUAC
UGCGAAAGCAUUUGCCA-GGGAUGUUUUCACUGAUCAAGAACGAAAGUUAGGGGAUCGAA
GAUGAUCAGAUACC-GUCGUAGUCUUAACCAUAAACCAUGCC-GACCAGGGA-UUGGUGG
GUGUCGUUUC---GACCCC-AUCAGCACCUUUC-GAGAAAUC-AGAGUCUUUGGGUUCCG
GGGGGAG---UAUGGUCGCAAGGC-UGAAAC-UUAAAGGAAUUGA-CGGAAGGGCACCAC
CAGGCGUGG-AGCCUG-CGGCUUAA-UUUGACUCAACACGGGGAAACUU-ACCAGGUCCA
G-ACAUUGUGAGGAUUGACAGAUUGAGAGCUCUUUCUUG-AUUCAAU---GGGUGGUGGU
GCAUGGCCGUUCUUAGUUGGUGGAGUGAUUUGUCUGGUUAAUUCCGUUAACGAACGAGAC
CUUAACCUGCUAAAUAGCACGCCGAACC-UUGGG---UUUGGU---UGGGCUUCUUAGAG
GGACUGUCGG--UAUCUAAUCGACGGAAGUUUGAGGCAAUAACAGGUCUGU-GAUGCCCU
UAGAUGUUCUGGG--CCGCACGCGCGCUACACUGACGCAUUCAGCGAGUUUU-----UCC
UGCAUCGAAAGGUGUGGGUAAUCUUUUGAACCUGCGUCGUGAUGGGGAUAGAUUAUUGCA
AUUAUUAAUCUUCAACGAGGAAUGCCUAGUAAG-CGUGAGUCAUCAGCUCGCGUU-GAUU
ACGUCCCUGCCCUUUGUACACACCGCCCGUCGCUCCUACCGAUUGGAUGGUCCGGUGAGG
UUUUCGGAUUGGCGCAACGC-AGCGGUUCGCCGCCGC-GAUGCG-CCG---
>KY979987_Chrysochromulina_strobilus
UUUAUUUGAUGGUACCU-ACUACUUGGAUAACCGUAGUAAUUCUAGAGCUAAUACAUGCA
GGAAGACCCGAC--------UUCGGAAGGGUUGUAUUUAUUAGAUAAGAA--ACCAAUCC
AG-CUUGC---------U-GGUUG-CGUGCCGAGUCACAAUAACUGCUCGAAUCGCAUGG
CUUCA---CGCCGGCGAUGGUUCAUUCAAAUUUCUGCCCUAUCAGCUUUCGAUGGUAGGA
UCGAGGCCU-ACCAUGG-CGUUUACGGGUAACGGAGAAUUAGGGUUCGAUUCC-GGAGAG
GGAGCCUGAGAGAUGGCUACCACAUCCAAGGAA-GGCAGCAGGCGCGUAAAUUGCCCGAA
UCCUGACACAGGGAGGUAGUGACAAGAAAUAACAAUACAGGGCUUC-UAAAGUCUUGCAA
UUGGAAUGAGUACAAUUUACAUCUCUUCACGAGGAUCAAU----UGGAGG-GCAAGU---
CUGGUGCCAGC-AGCC-GCG--GUAAUUCC-AGCUCCAAUAG-CGUAUAUUAAAGUUGUU
GCAG-UUAGAACGCU-CGUAGUCGGAUUUCGGGGCGGGCCGA------CC-GGUCUGCC-
GAU-GGG--UA--CGCACUGGUCGG--CGCGUCC------UUCCUUCCGGAG-ACCGUGC
CUACUCUUAACUGAGCGGGGGC--GGGAGACGGAUC--GUUUACUUUGAAAAAA-UCAGA
GUGUUUCAA-GCAGG-CAGC-UCGCUCUUGCAUGGAUUAGCAUGGGAUAAUGAAA-UAGG
ACUUUGG-UGCUAUUUUGUUGGUUUCGAACACCGA-AGUAAUGAUUAACAGGGACAGUCA
-GGGGCACUCGUAUUCCACCGAGAGAGGUGAAAUUCUCAGACCAGCGGAAGACGAACUAC
UGCGAAAGCAUUUGCCA-GGGAUGUUUUCACUGAUCAAGAACGAAAGUUAGGGGAUCGAA
GAGGAUCAGAUACC-CUCGUAGUCUUAACCAUAAACCAUGCC-GACUAGGGA-UUGGAGG
AUGUUCACAUAUCGACUCC-UUCGGCACCUUAC-GGGAAACU-AAAGUCUUUGGGUUCCG
GGGGGAG---UAUGGUCGCAAGGC-UGAAAC-UUAAAGGAAUUGA-CGGAAGGGCACCAC
CAGGUGUGG-AGCCUG-CGGCUUAA-UUUGACUCAACACGGGGAAACUU-ACCAGGUCCA
G-ACAUUGUGAGGAUUGACAGAUUGAGAGCUCUUUCUUG-AUUCGAU---GGGUGGUGGU
GCAUGGCCGUUCUUAGUUGGUGGAGUGAUUUGUCUGGUUAAUUCCGUUAACGAACGAGAC
CUUAGCCUGCUAAAUAGUGACGCGA-ACACUUCG---UUCGCGG--GCCACUUCUUAGAG
GGACAACUUG--UCUUCAACAAGUGGAAGUUUGAGGCAAUAACAGGUCUGU-GAUGCCCU
UAGAUGUUCUGGG--CCGCACGCGCGCUACACUGAUGCACUCAACGAGUCUC-----ACC
UUGACCGAAAGGUCCGGGAAACCUUC-GAACUUGCAUCGUGAUGGGGCUAGAUUAUUGCA
ACUAUUAAUCUUCAACGAGGAAUACCUAGUAAG-CGCAUGUCAUCAGCGUGCGUU-GAUU
ACGUCCCUGCCCUUUGUACACACCGCCCGCCGCUCCUACCGAUUGAAUGAUCCGGUGAGC
UUUUUGGACAGUGGCGCCGGUUGUGGUUCGCCACUCUGGCGCUGCG-----
>KY980030_Chrysochromulina_strobilus
UUUAUUUGAUGGUACCU-ACUACUUGGAUAACCGUAGUAAUUCUAGAGCUAAUACAUGCA
GGAAGACCCGAC--------UUCGGAAGGGUUGUAUUUAUUAGAUAAGAA--ACCAAUCC
AG-CUUGC---------U-GGUUG-CGUGCCGAGUCACAAUAACUGCUCGAAUCGCAUGG
CUUCA---CGCCGGCGAUGGUUCAUUCAAAUUUCUGCCCUAUCAGCUUUCGAUGGUAGGA
UCGAGGCCU-ACCAUGG-CGUUUACGGGUAACGGAGAAUUAGGGUUCGAUUCC-GGAGAG
GGAGCCUGAGAGAUGGCUACCACAUCCAAGGAA-GGCAGCAGGCGCAUAAAUUGCCCGAA
UCCUGACACAGGGAGAUAGUGACAAGAAAUAACAAUACAGGGCUUC-UAAAGUCUUGUAA
UUGGAAUGAGUACAAUUUACAUCUCUUCACGAGGAUCAAU----UGGAGG-GCAAGU---
CUGGUGCCAGC-AGCC-GCG--GUAAUUCC-AGCUCCAAUAG-CGUAUAUUAAAGUUGUU
GCAG-UUAGAACGCU-CGUAGUCGGAUUUCGGGGCGGGCCGA------CC-GGUCUGCC-
GAU-GGG--UA--CGCACUGGUCGG--CGCGUCC------UUCCUUCCGGAG-ACCGUGC
CUACUCUUAACUGAGCGGGGGC--GGGAGACGGAUC--GUUUACUUUGAAAAAA-UCAGA
GUGUUUCAA-GCAGG-CAGC-UCGCUCUUGCAUGGAUUAGCAUGGGAUAAUGAAA-UAGG
ACUUUGG-UGCUAUUUUGUUGGUUUCGAACACCGA-AGUAAUGAUUAACAGGGACAGUCA
-GGGGCACUCGUAUUCCGCCGAGAGAGGUGAAAUUCUCAGACCAGCGGAAGACGAACUAC
UGCGAAAGCAUUUGCCA-GGGAUGUUUUCACUGAUCAAGAACGAAAGUUAGGGGAUCGAA
GAGGAUCAGAUACC-CUCGUAGUCUUAACCAUAAACCAUGCC-GACUAGGGA-UUGGAGG
AUGUUCACACAUCGACUCC-UUCAGCACCUUAC-GGGAAACU-AAAGUCUUUGGGUUCCG
GGGGGAG---UAUGGUCGCAAGGC-UGAAAC-UUAAAGGAAUUGA-CGGAAGGGCACCAC
CAGGUGUGG-AGCCUG-CGGCUUAA-UUUGACUCAACACGGGGAAACUU-ACCAGGUCCA
G-ACAUUGUGAGGAUUGACAGAUUGAGAGCUCUUUCUUG-AUUCGAU---GGGUGGUGGU
GCAUGGCCGUUCUUAGUUGGUGGAGUGAUUUGUCUGGUUAAUUCCGUUAACGAACGAGAC
CUUAGCCUGCUAAAUAGUGACGCGA-ACACUUCG---UUCGCGG--GCCACUUCUUAGAG
GGACAACUUG--UCUUCAACAAGUGGAAGUUUGAGGCAAUAACAGGUCUGU-GAUGCCCU
UAGAUGUUCUGGG--CCGCACGCGCGCUACACUGAUGCACUCAACGAGUCUC-----ACC
UUGACCGAAAGGUCCGGGAAACCUUC-GAACUUGCAUCGUGAUGGGGCUAGAUUAUUGCA
ACUAUUAAUCUUCAACGAGGAAUACCUAGUAAG-CGCAUGUCAUCAGCGUGCGUU-GAUU
ACGUCCCUGCCCUUUGUACACACCGCCCGUCGCUCCUACCGAUUGAAUGAUCCGGUGAGC
UUUUUGGACAGUGGCGCCGGUUGUGGUUCGCCACUCUGGCGCUGCG-----
>AM490985_Algirosphaera_robusta
UUUAUUUGAUGGUACCUUACUACUUGGAUAACCGUAGUAAUUCUAGAGCUAAUACAUGCA
GGAAUUCCCGAC--------UCCGGAAGGGAUGUAUUUAUUAGAUAAGAA--ACCGACCC
GGGUCUC----------CCGGUUG-CGUGCCGAGUCAUAAUAACUGCUCGAAUCGCACGG
CCUUG---CGCCGGCGAUGGUUCAUUCAAAUUUCUGCCCUAUCAGCUUUCGAUGGUAGGA
UAGAGGCCU-ACCAUGG-CGUUUACGGGUAACGGAGAAUUAGGGUUCGAUUCC-GGAGAG
GGAGCCUGAGAAAUGGCUACCACAUCCAAGGAA-GGCAGCAGGCGCGUAAAUUGCCCGAA
UCCUGACACAGGGAGGUAGUGACAAGAAAUAACAAUACAGGGCCAUCUU-GGUCUUGUAA
UUGGAAUGAGUACAAUUUACAUCUCUUCACGAGGAUCAAU----UGGAGG-GCAAGU---
CUGGUGCCAGC-AGCC-GCG--GUAAUUCC-AGCUCCAAUAG-CGUAUACUAAAGUUGUU
GCAG-UUAAAACGCU-CGUAGUCGGAUUUCGGGGCGGGCCGA------CC-GGUCUGCC-
GAU-GGG--UA--UGCACUGGCCGG--CGCGUCC------UUCCUUCCGGAG-ACUGCGC
CUACUCUUAGCUGAGCGGGCGU--GGGAGACGGAUC--GUUUACUUUGAAAAAA-UCAGA
GUGUUUCAA-GCAGG-CAGC-UCGCUCUUGCAUGGAUUAGCAUGGGAUAAUGAAA-UAGG
ACUCUGG-UGCUAUUUUGUUGGUUUCGAACACCGG-AGUAAUGAUUAACAGGGACAGUCA
-GGGGCACUCGUAUUCCGUCGAGAGAGGUGAAAUUCUCAGACCAACGGAAGACGAACCAC
UGCGAAAGCAUUUGCCA-GGGAUGUUUUCACUGAUCAAGAACGAAAGUUAGGGGAUCGAA
GACGAUCAGAUACC-GUCGUAGUCUUAACCAUAAACCAUGCC-GACUAGGGA-UUGGAGG
AUGUUCCUUUUGUGACUCC-UUCAGCACCUUUC-GGGAAACU-AAAGUCUUUGGGUUCCG
GGGGGAG---UAUGGUCGCAAGGC-UGAAAC-UUAAAGGAAUUGA-CGGAAGGGCACCAC
CAGGAGUGG-AGCCUG-CGGCUUAA-UUUGACUCAACACGGGGAAACUU-ACCAGGUCCA
G-ACAUUGUGAGGAUUGACAGAUUGAGAGCUCUUUCUUG-AUUCGAU---GGGUGGUGGU
GCAUGGCCGUUCUUAGUUGGUGGAGUGAUUUGUCUGGUUAAUUCCGUUAACGAACGAGAC
CGCAGCCUGCUAAAUAGUUCCUCGA-ACCCUCCG---UUCGUGG--CCAACUUCUUAGAG
GGACAACUUG--UCUUCAACAAGUGGAAGUUUGCGGCAAUAACAGGUCUGU-GAUGCCCU
UAGAUGUUCUGGG--CCGCACGCGCGCUACACUGAUGCACUCAACGAGUCUACA---ACC
UUGGCCGAAAGGUCCGGGUAACCUUU-GAACUUGCAUCGUGAUGGGGAUAGAUUAUUGCA
ACUAUUAAUCUUCAACGAGGAAUUCCUAGUAAG-CGCAUGUCAUCAGCGUGCGUU-GAUU
ACGUCCCUGCCCUUUGUACACACCGCCCGUCGCUCCUACCGAUUGAAUGAUCCGGUGAGG
CCCCCGGACUGUGGCAACGCAGCUGGUUCUCCAGCCGCGAUGCC-GCG---
>OP531886_Phaeocystis_globosa
UUUCUUUGAUGGUACCUUGCUACUUGGAUACCCGUAGUAAUUCUAGAGCUAAUACAUGCA
GGAAUGCCCGAC--------UUCGGAAGGGCUGUAUUUAUUAGAUAAGAA--ACCUUCUC
GGGUUCGC---------CCGGUUG-UGUGCUGAGUCAUAAUAACUGCUCGAAUCGCACGG
CUCUA---CGCCGGCGAUGGUUCAUUCAAAUUUCUGCCCUAUCAGCUUUCGAUGGUAGGA
UAGAGGCCU-ACCAUGG-CGUUAACGGGUAACGGAGAAUUAGGGUUCGAUUCC-GGAGAG
GGAGCCUGAGAGAUGGCUACCACAUCCAAGGAA-GGCAGCAGGCGCGUAAAUUGCCCGAA
UCCUGACACAGGGAGGUAGUGACAAGAAAUAACAAUACAGGGCUACUUCUAGUCUUGUAA
UUGGAAUGAGUACAACUUACAUCUCUUCACGAGGAUCAAU----UGGAGG-GCAAGUC--
-UGGUGCCAGC-AGCC-GCG--GUAAUUCC-AGCUCCAAAAG-CGUAUAUUAAAGUUGUU
GCAG-UUAAAACGCU-CGUAGUCGGGUUUCGGGUCGGGCCGA------GC-GGUCUGCC-
GAU-GGG--UA--UGCACUGUUUGG--CGCGGCC------UUCUUUCCGGAG-ACCGCGG
CUACUCUUAACUGAGCGGGCGU--GGGAGACGGAUC--GUUUACUUUGAAAAAA-UCAGA
GUGUUUCAA-GCAGG-CAGC-UCGCUCUUGCAUGGUACAGCAUGGGAUGAUUGAA-UAGG
ACUCCGG-UGCUAUUUUGUUGGUUUCGAACACCAGGAGUAAUGAUUAACAGGGACAGUCA
-GGGGCACUCGUAUUCCGUCGAGAGAGGUGAAAUUCUCAGACCAAUGGAAGACGAACCAC
UGCGAAAGCAUUUGCCA-GGGAUGUUUUCACUGAUCAAGAACGAAAGUUAGGGGAUCGAA
GACGAUCAGAUACC-GUCGUAGUCUUAACCAUAAACCAUGCC-GACUAGGGA-UUGGAGG
GUGUUCGUUU--CGACCUC-UUCAGCACCUUACCGGGAAACU-AAAGUCUUUGGGUUCCG
GGGGGAG---UAUGGUCGCAAGGC-UGAAAC-UUAAAGGAAUUGA-CGGAAGGGCACCAC
CAGGAGUGG-AGCCUG-CGGCUUAA-UUUGACUCAACACGGGGAAACUU-ACCAGGUCCA
G-ACAUUGUUAGGAUUGACAGAUUGAGAGCUCUUUCUUG-AUUCGAU---GGGUGGUGGU
GCAUGGCCGUUCUUAGUUGGUGGAGUGAUUUGUCUGGUUAAUUCCGAUAACGAACGAGAC
CGUAGCCUGCUAAAUAGUCCCGCGA-ACUUCUUG---UUGGCGG--CCGACUUCUUAGAG
GGACAACUUG--UGACCAACAAGUGGAAGUUUGCGGCAAUAACAGGUCUGU-GAUGCCCU
UAGAUGUUCUGGG--CCGCACGCGCGCUACACUGAAGCACUCAACGAGUCC------ACC
UCGACCGACAGGUCUGGGAAACCUUUUGAAAUUGCUUCGUGAUGGGGAUAGAUUAUUGCA
ACUAUUAAUCUUCAACGAGGAAUUCCUAGUAAG-CGCAUGUCAUCAGCGUGCGUU-GAUU
ACGUCCCUGCCCUUUGUACACACCGCCCGUCGCUCCUACCGAUUGAAUGAUCCGGUGAGG
CCCCCGGACUGGGGCGACGCAUUCGGUUCGCCGGACGCGACGCU-CCG---
>AY851300_Phaeocystis_globosa
UUUCUUUGAUGGUACCUUGCUACUUGGAUACCCGUAGUAAUUCUAGAGCUAAUACAUGCA
GGAAUGCCCGAC--------UUCGGAAGGGCUGUAUUUAUUAGAUAAGAA--ACCUUCUC
GGGUUCGC---------CCGGUUG-UGUGCUGAGUCAUAAUAACUGCUCGAAUCGCACGG
CUCUA---CGCCGGCGAUGGUUCAUUCAAAUUUCUGCCCUAUCAGCUUUCGAUGGUAGGA
UAGAGGCCU-ACCAUGG-CGUUAACGGGUAACGGAGAAUUAGGGUUCGAUUCC-GGAGAG
GGAGCCUGAGAGAUGGCUACCACAUCCAAGGAA-GGCAGCAGGCGCGUAAAUUGCCCGAA
UCCUGACACAGGGAGGUAGUGACAAGAAAUAACAAUACAGGGCUACUUCUAGUCUUGUAA
UUGGAAUGAGUACAACUUACAUCUCUUCACGAGGAUCAAN----UGGAGG-GCAAGUC--
-UGGUGCCAGC-AGCC-GCG--GUAAUUCC-AGCUCCAAAAG-CGUAUAUUAAAGUUGUU
GCAG-UUAAAACGCU-CGUAGUCGGGUUUCGGGUCGGGCCGA------GC-GGUCUGCC-
GAU-GGG--UA--UGCACUGUUUGG--CGCGGCC------UUCUUUCCGGAG-ACCGCGG
CUACUCUUAACUGAGCGGGCGU--GGGAGACGGAUC--GUUUACUUUGAAAAAA-UCAGA
GUGUUUCAA-GCAGG-CAGC-UCGCUCUUGCAUGGUACAGCAUGGGACGAUUGAA-UAGG
ACUCCGG-UGCUAUUUUGUUGGUUUCGAACACCAGGAGUAAUGAUUAACAGGGACAGUCA
-GGGGCACUCGUAUUCCGUCGAGAGAGGUGAAAUUCUCAGACCAAUGGAAGACGAACCAC
UGCGAAAGCAUUUGCCA-GGGAUGUUUUCACUGAUCAAGAACGAAAGUUAGGGGAUCGAA
GACGAUCAGAUACC-GUCGUAGUCUUAACCAUAAACCAUGCC-GACUAGGGA-UUGGAGG
GUGUUCGUUU--CGACCUC-UUCAGCACCUUAC-GGGAAACU-AAAGUCUUUGGGUUCCG
GGGGGAG---UAUGGUCGCAAGGC-UGAAAC-UUAAAGGAAUUGA-CGGAAGGGCACCAC
CAGGAGUGG-AGCCUG-CGGCUUAA-UUUGACUCAACACGGGGAAACUU-ACCAGGUCCA
G-ACAUUGUUAGGAUUGACAGAUUGAGAGCUCUUUCUUG-AUUCGAU---GGGUGGUGGU
GCAUGGCCGUUCUUAGUUGGUGGAGUGAUUUGUCUGGUUAAUUCCGAUAACGAACGAGAC
CGUAGCCUGCUAAAUAGUCCCGCGA-ACUUCUUG---UUGGCGG--CCGACUUCUUAGAG
GGACAACUUG--UGACCAACAAGUGGAAGUUUGCGGCAAUAACAGGUCUGU-GAUGCCCU
UAGAUGUUCUGGG--CCGCACGCGCGCUACACUGAAGCACUCAACGAGUCC------ACC
UCGACCGACAGGUCUGGGAAACCUUUUGAAAUUGCUUCGUGAUGGGGAUAGAUUAUUGCA
ACUAUUAAUCUUCAACGAGGAAUUCCUAGUAAG-CGCAUGUCAUCAGCGUGCGUU-GAUU
ACGUCCCUGCCCUUUGUACACACCGCCCGUCGCUCCUACCGAUUGAAUGAUCCGGUGAGG
CCCCCGGACUGGGGCGACGCAUUCGGUUCGCCGGACGCGACGCU-CCG---
>KY980092_Chrysocampanula_spinifera
UUUAUUUGAUGGUACCUUACUACUUGGAUAACCGUAGUAAUUCUAGAGCUAAUACAUGCA
GGAAUUCCCGAC--------UUCGGAAGGGAUGUAUUUAUUAGAUAAGAA--ACCAACCC
GGGCUUGC---------CCGGUUG-CGUGCUGAGUCACAAUAACUGUUCGAAUCGCACGG
CUUCA---CGCCGGCGACGGUUCAUUCAAAUUUCUGCCCUAUCAGCUUUCGAUGGUAGGA
UCGAGGCCU-ACCAUGG-CGUUUACGGGUAACGGAGAAUUAGGGUUCGAUUCC-GGAGAG
GGAGCCUGAGAAAUGGCUACCACAUCCAAGGAA-GGCAGCAGGCGCGUAAAUUGCCCGAA
UCCUGACACAGGGAGGUAGUGACAAGAAAUAACAAUACAGGGCUAU-UUUAGUCUUGUAA
UUGGAAUGAGUACAAUUUACAUCUCUUCACGAGGAUCAAU----UGGAGG-GCAAGU---
CUGGUGCCAGC-AGCC-GCG--GUAAUUCC-AGCUCCAAUAG-CGUAUAUUAAAGUUGUU
GCAG-UUAAAACGCU-CGUAGUCGGAUUUCGGGGCGAUCCCG------CC-GGUCUGCC-
GUU-GGG--UA--UGCACUGGUGGG--CGCGUCC------UUCCUUCCGGAG-ACCGUUC
CUACUCUUAGCUGAGCGGGGAC--GGGAGACGGAUC--GUUUACUUUGAAAAAA-UCAGA
GUGUUUCAA-GCAGG-CA-U-UUGCUCUUGCAUGGAUUAGCAUGGGAUAAUGAAA-UAGG
ACUUUGG-UGCUAUUUUGUUGGUUUCGAACACCGA-AGUAAUGAUUAACAGGGACAGUCA
-GGGGCACUCGUAUUCCGCCGAGAGAGGUGAAAUUCUCAGACCAGCGGAAGACGAACCAC
UGCGAAAGCAUUUGCCA-GGGAUGUUUUCACUGAUCAAGAACGAAAGUUAGGGGAUCGAA
GACGAUCAGAUACC-GUCGUAGUCUUAACCAUAAACCAUGCC-GACUAGGGA-UCCGUGG
GUGUUC-UUUCUUGACCCC-AUGGGCACCUUAC-GGGAAACU-AAAGUCUUUGGGUUCCG
GGGGGAG---CAUGGUCGCAAGGC-UGAAAC-UUAAAGGAAUUGA-CGGAAGGGCACCAC
CAGGAGUGG-AGCCUG-CGGCUUAA-UUUGACUCAACACGGGGAAACUU-ACCAGGUCCA
G-ACAUUGUGAGGAUUGACAGAUUGAGAGCUCUUUCUUG-AUUCGAU---GGGUGGUGGU
GCAUGGCCGUUCUUAGUUGGUGGGGUGAUUUGUCUGGUUAAUUCCGUUAACGAACGAGAC
CUUAGCCUAUUAAAUAGUGGCGCGA-ACUCUUUG---UUGGCGG--CUCACUUCUUAGAG
GGACAACUUG--UCUUCAACAAGUGGAAGUUUGAGGCAAUAACAGGUCUGU-GAUGCCCU
UAGAUGUUCUGGG--CCGCACGCGCGCUACACUGAUGCACUCAACGAGUCUU-----UCC
UUUUUCGACAGAAAUGGGUAAACUUU-GAACUUGCAUCGUGAUGGGGGUCGACGAUUGCA
AUUAUUCGUCUUCAACGAGGAAUUCCUAGUAGG-CGCAUGUCAUCAGCGUGCGUC-GAUU
ACGUCCCUGCCCUUUGUACACACCGCCCGUCGCUCCUACCGAUGGAAGGUUUAGGUGAGU
UUUUCGGAGUUUUCUCCGGCAUCUGGUUCGCCAGACGCCGGGGAGGG----
>JF714241_Diacronema_vlkianum
UUUAUUUGAUGGUACCUUACUACUUGGAUACCCGUAGUAAUUCUAGAGCUAAUACAUGCA
GGCAGUCCCGAC--------UUUUGGAGGGAUGUAUUUAUUAGAUUUGAA--ACCUUCUC
GGGGC--G-------ACCCGGUUG-UGUGCUGAGUCAUACUAACUUUUCGAAUCGCAUGG
CUCA----CGCCGGCGAUGGUUCAUUCAAAUUUCUGCCCUAUCAGCUUUCGAUGGUAGGA
UAGAGGCCU-ACCAUGG-CGUUAACGGGUAACGGAGAAUUAGGGUUCGAUUCC-GGAGAG
GGAGCCUGAGAGACGGCUACCACAUCCAAGGAA-GGCAGCAGGCGCGCAAAUUACCC-AA
UCCUGACACAGGGAGGUAGUGACAAGAAAUAACAAUACAGGGCUCUUCG-AGUCUUGUAA
UUGGAAUGAGUACAAUUUAAAUCCCUUAACGAGGAUCCAU----UGGAGG-GCAAGU---
CUGGUGCCAGC-AGCC-GCG--GUAAUUCC-AGCUCCAAUAG-CGUAUAUUAAAGUUGUU
GCAG-UUAAAAAGCU-CGUAGUCGGAUUUCGGGUCGUCUGGUC-----C--GGUCUGCC-
-GUUGGG--UA--UGCACUGGUCUU-GGGCGGCC------UUUUCGCGUGGG-GCCGCGC
GUGUCGUUUGUUCGUCGCGCGC--GGCGCUCUGCAC--GUUUACUUUGAGAAAA-UCAGA
GUGUUCAAA-GCAGGCCUUU---GCCAUUGUAUGUGUUAGCAUGGGAUAAUGGAA-UAGG
ACCUUGG-UGCUAUUUUGUUGGUUUCGAACGCCGA-GGUAAUGAUUAAUAGGGACAGUCA
-GGGGCACUCGUAUUCCGUAGAGAGAGGUGAAAUUCUUAGACCCACGGAAGACGCACUAC
UGCGAAAGCAUUUGCCA-GGGAUGUUUUCACUGAUCAAGAACGAAAGUUAGGGGAUCGAA
GAUGAUCAGAUACC-GUCGUAGUCUUAACCAUAAACCAUGCC-GACCAGGGA-UUGGUGG
GUGUCUAUUGU--GACUCC-AUCAGCACCUUUC-GAGAAAUC-AGAGUCUUUGGGUUCCG
GGGGGAG---UAUGGUCGCAAGGC-UGAAAC-UUAAAGGAAUUGA-CGGAAGGGCACCAC
CAGGCGUGG-AGCCUG-CGGCUUAA-UUUGACUCAACACGGGGAAACUU-ACCAGGUCCA
G-ACAUUGUGAGGAUUGACAGAUUGAGAGCUCUUUCUUG-AUUCAAU---GGGUGGUGGU
GCAUGGCCGUUCUUAGUUGGUGGAGUGAUUUGUCUGGUUAAUUCCGUUAACGAACGAGAC
CUUAACCUGCUAAAUAGUCCGCGCAACCAUUGCG---UUGCGUC-GGCG-CUUCUUAGAG
GGACUAUCGG--UAUCCAACCGAUGGAAGUUUGAGGCAAUAACAGGUCUGU-GAUGCCCU
UAGAUGUUCUGGG--CCGCACGCGCGCUACACUGACGCAUUCAUCGAGUCCU-----UCC
UGCAUCGAGAGGUGUGGGCAAUCUGUUGAACCUGCGUCGUGAUGGGGAUAGAUUAUUGCA
AUUAUUAAUCUUCAACGAGGAAUGCCUAGUAAG-CGUGAGUCAUCAGCUCGCGUU-GAUU
ACGUCCCUGCCCUUUGUACACACCGCCCGUCGCUCCUACCGAUUGGAUGGUCCGGUGAGG
UUUUCGGACUGGCGCAGCGUUUGAGGUUCGCCUCGAGUGCUGUG-CCG---
>KY980081_Chrysocampanula_spinifera
UUUAUUUGAUGGUACCUUACUACUUGGAUAACCGUAGUAAUUCUAGAGCUAACACAUGCA
GGAAUUCCCGAC--------UUCGGAAGGGAUGUAUUUAUUAGAUAAGAA--ACCAACCC
GGGCUUGC---------CCGGUUG-CGUGCUGAGUCACAAUAACUGUUCGAAUCGCACGG
CUUCA---CGCCGGCGAUGGUUCAUUCAAAUUUCUGCCCUAUCAGCUUUCGAUGGUAGGA
UCGAGGCCU-ACCAUGG-CGUUUACGGGUAACGGAGAAUUAGGGUUCGAUUCC-GGAGAG
GGAGCCUGAGAAAUGGCUACCACAUCCAAGGAA-GGCAGCAGGCGCGUAAAUUGCCCGAA
UCCUGACACAGGGAGGUAGUGACAAGAAAUAACAAUACAGGGCUAU-UUUAGUCUUGUAA
UUGGAAUGAGUACAAUUUACAUCUCUUCACGAGGAUCAAU----UGGAGG-GCGAGU---
CUGGUGCCAGC-AGCC-GCG--GUAAUUCC-AGCUCCAAUAG-CGUAUAUUAAAGUUGUU
GCAG-UUAAAACGCU-CGUAGUCGGAUUUCGGGGCGAUCCCG------CC-GGUCUGCC-
GUU-GGG--UA--UGCACUGGUGGG--CGCGUCC------UUCCUUCCGGAG-ACCGUUC
CUACUCUUAGCUGAGCGGGGAC--GGGAGACGGAUC--GUUUACUUUGAAAAAA-UCAGA
GUGUUUCAA-GCAGG-CA-U-UUGCUCUUGCAUGGAUUAGCAUGGGAUAAUGAAA-UAGG
ACUUUGG-UGCUAUUUUGUUGGUUUCGAACACCGA-AGUAAUGAUUAACAGGGACAGUCA
-GGGGCACUCGUAUUCCGCCGAGAGAGGUGAAAUUCUCAGACCAGCGGAAGACGAACCAC
UGCGAAAGCAUUUGCCA-GGGAUGUUUUCACUGAUCAAGAACGAAAGUUAGGGGAUCGAA
GACGAUCAGAUACC-GUCGUAGUCUUAACCAUAAACCAUGCC-GACUAGGGA-UCCGUGG
GUGUUC-UUUCUUGACCCC-AUGGGCACCUUAC-GGGAAACU-AAAGUCUUUGGGUUCCG
GGGGGAG---UAUGGUCGCAAGGC-UGAAAC-UUAAAGGAAUUGA-CGGAAGGGCACCAC
CAGGAGUGG-AGCCUG-CGGCUUAA-UUUGACUCAACACGGGGAAACUU-ACCAGGUCCA
G-ACACUGUGAGGAUUGACAGAUUGAGAGCUCUUUCUUG-AUUCGAU---GGGUGGUGGU
GCAUGGCCGUUCUUAGUUGGUGGAGUGAUUUGUCUGGUUAAUUCCGUUAACGAACGAGAC
CUUAGCCUAUUAAAUAGUGGCGCGA-ACUCUUUG---UUGGCGG--CUCACUUCUUAGAG
GGACAACUUG--UCUUCAACAAGUGGAAGUUUGAGGCAAUAACAGGUCUGU-GAUGCCCU
UAGAUGUUCUGGG--CCGCACGCGCGCUACACUGAUGCACUCAACGAGUCUU-----UCC
UUUUUCGACAGAAAUGGGUAAACUUU-GAACUUGCAUCGUGAUGGGGAUCGACGAUUGCA
AUUAUUCGUCUUCAACGAGGAAUUCCUAGUAGG-CGCAUGUCAUCAGCGUGCGUC-GAUU
ACGUCCCUGCCCUUUGUACACACCGCCCGUCGCUCCUACCGAUGGAAGGUUUAGGUGAGU
UUUUCGGAGUUUUCUCCGGCAUCUGGUUCGCCAGACGCCGGGGAGGG----
>AF184167_Emiliania_huxleyi
UUUAUUUGAUGGUACCUUGCUACUUGGAUAACCGUAGUAAUUCUAGAGCUAAUACAUGCA
GGAGUUCCCGAC--------UCACGGAGGGAUGUAUUUAUUAGAUAAGAA--ACCAAACC
GG---UCU---------CCGGUUG-CGUGCUGAGUCAUAAUAACUGCUCGAAUCGCACGG
CUCUA---CGCCGGCGAUGGUUCAUUCAAAUUUCUGCCCUAUCAGCUUUCGAUGGUAGGA
UAGAGGCCU-ACCAUGG-CGUUAACGGGUAACGGAGAAUUAGGGUUCGAUUCC-GGAGAG
GGAGCCUGAGAAAUGGCUACCACAUCCAAGGAA-GGCAGCAGGCGCGUAAAUUGCCCGAA
UCCUGACACAGGGAGGUAGUGACAAGAAAUAACAAUACAGGGCUAUUUU-AGUCUUGUAA
UUGGAAUGAGUACAAUUUACAUCUCUUCACGAGGAUCAAU----UGGAGG-GCAAGU---
CUGGUGCCAGC-AGCC-GCG--GUAAUUCC-AGCUCCAAUAG-CGUAUAUUAAAGUUGUU
GCAG-UUAAAACGCU-CGUAGUCGGAUUUCGGGGCGGGCCGA------CC-GGUCUGCC-
GAU-GGG--UA--UGCACUGGCCGG--CGCGUCC------UUCCACCCGGAG-ACCGCGC
CUACUCUUAACUGAGCGGGCGC--GGGAGACGGGUC--UUUUACUUUGAAAAAA-UCAGA
GUGUUUCAA-GCAGG-CAGU--CGCUCUUGCAUGGAUUAGCAUGGGAUAAUGAAA-UAGG
ACUCUGG-UGCUAUUUUGUUGGUUUCGAACACCGG-AGUAAUGAUUAACAGGGACAGUCA
-GGGGCACUCGUAUUCCGCCGAGAGAGGUGAAAUUCUCAGACCAGCGGAAGACGAACCAC
UGCGAAAGCAUUUGCCA-GGGAUGUUUUCACUGAUCAAGAACGAAAGUUAGGGGAUCGAA
GACGAUCAGAUACC-GUCGUAGUCUUAACCAUAAACCAUGCC-GACUAGGGA-UUGGAGG
AUGUUCCAUUUGUGACUCC-UUCAGCACCUUUC-GGGAAACU-AAAGUCUUUGGGUUCCG
GGGGGAG---UAUGGUCGCAAGGC-UGAAAC-UUAAAGGAAUUGA-CGGAAGGGCACCAC
CAGGAGUGG-AGCCUG-CGGCUUAA-UUUGACUCAACACGGGGAAACUU-ACCAGGUCCA
G-ACAUUGUGAGGAUUGACAGAUUGAGAGCUCUUUCUUG-AUUCGAU---GGGUGGUGGU
GCAUGGCCGUUCUUAGUUGGUGGAGUGAUUUGUCUGGUUAAUUCCGUUAACGAACGAGAC
CGCAGCCUGCUAAAUAGCGACGCGA-ACCCUCCG---UUCGCUG--G-AGCUUCUUAGAG
GGACAACUUG--UCUUCAACAAGUGGAAGUUCGCGGCAAUAACAGGUCUGU-GAUGCCCU
UAGAUGUUCUGGG--CCGCACGCGCGCUACACUGAUGCACUCAACGAGUCUAUC---ACC
UUGACCGAGAGGUCCGGGUAAUCUUUUGAAAUUGCAUCGUGAUGGGGAUAGAUUAUUGCA
ACUAUUAAUCUUCAACGAGGAAUUCCUAGUAAG-CGUGUGUCAUCAGCGCACGUU-GAUU
ACGUCCCUGCCCUUUGUACACACCGCCCGUCGCUCCUACCGAUUGAAUGAUCCGGUGAGG
CCCCCGGACUGCGGCGCCGCAGCUGGUUCUCCAGCCGCGACGCC-GCG---
>KY980056_Chrysochromulina_strobilus
UUUAUUUGAUGGUACCU-ACUACUUGGAUAACCGUAGUAAUUCUAGAGCUAAUACAUGCA
GGAAGACCCGAC--------UUCGGAAGGGUUGUAUUUAUUAGAUAAGAA--ACCAAUCC
AG-CUUGC---------U-GGUUG-CGUGCCGAGUCACAAUAACUGCUCGAAUCGCAUGG
CUUCA---CGCCGGCGAUGGUUCAUUCAAAUUUCUGCCCUAUCAGCUUUCGAUGGUAGGA
UCGAGGCCU-ACCAUGG-CGUUUACGGGUAACGGAGAAUUAGGGUUCGAUUCC-AGAGAG
GGAGCCUGAGAGAUGGCUACCACAUCCAAGGAA-GGCAGCAGGCGCGUAAAUUGCCCGAA
UCCUGACACAGGGAGGUAGUGACAAGAAAUAACAAUACAGGGCUUC-UAAAGUCUUGUAA
UUGGAAUGAGUACAAUUUACAUCUCUUCACGAGGAUCAAU----UGGAGG-GCAAGU---
CUGGUGCCAGC-AGCC-GCG--GUAAUUCC-AGCUCCAAUAG-CGUAUAUUAAAGUUGUU
GCAG-UUAGAACGCU-CGUAGUCGGAUUUCGGGGCGGGCCGA------CC-GGUCUGCC-
GAU-GGG--UA--CGCACUGGUCGG--CGCGUCC------UUCCUUCCGGAG-ACCGUGC
CUACUCUUAACUGAGCGGGGGC--GGGAGACGGAUC--GUUUACUUUGAAAAAA-UCAGA
GUGUUUCAA-GCAGG-CAGC-UCGCUCUUGCAUGGAUUAGCAUGGGAUAAUGAAA-UAGG
ACUUUGG-UGCUAUUUUGUUGGUUUCGAACACCGA-AGUAAUGAUUAACAGGGACAGUCA
-GGGGCACUCGUAUUCCGCCGAGAGAGGUGAAAUUCUCAGACCAGCGGAAGACGAACUAC
UGCGAAAGCAUUUGCCA-GGGAUGUUUUCACUGAUCAAGAACGAAAGUUAGGGGAUCGAA
GAGGAUCAGAUACC-CUCGUAGUCUUAACCAUAAACCAUGCC-GACUAGGGA-UUGGAGG
AUGUUCACAUAUCGACUCC-UUCAGCACCUUAC-GGGAAACU-AAAGUCUUUGGGUUCCG
GGGGGAG---UAUGGUCGCAAGGC-UGAAAC-UUAAAGGAAUUGA-CGGAAGGGCACCAC
CAGGUGUGG-AGCCUG-CGGCUUAA-UUUGACUCAACACGGGGAAACUU-ACCAGGUCCA
G-ACAUUGUGAGGAUUGACAGAUUGAGAGCUCUUUCUUG-AUUCGAU---GGGUGGUGGU
GCAUGGCCGUUCUUAGUUGGUGGAGUGAUUUGUCUGGUUAAUUCCGUUAACGAACGAGAC
CUUAGCCUGCUAAAUAGUGACGCGA-ACACUUCG---UUCGCGG--GCCACUUCUUAGAG
GGACAACUUG--UCUUCAACAAGUGGAAGUUUGAGGCAAUAACAGGUCUGU-GAUGCCCU
UAGAUGUUCUGGG--CCGCACGCGCGCUACACUGAUGCACUCAACGAGUCUC-----ACC
UUGACCGAAAGGUCCGGGAAACCUUC-GAACUUGCAUCGUGAUGGGGCUAGAUUAUUGCA
ACUAUUAAUCUUCAACGAGGAAUACCUAGUAAG-CGCAUGUCAUCAGCGUGCGUU-GAUU
ACGUCCCUGCCCUUUGUACACACCGCCCGUCGCUCCUACCGAUUGAAUGAUCCGGUGAGC
UUUUUGGACAGUGGCGCCGGUUGUGGUUCGCCACUCUGGCGCUGCG-----
>KY980316_Chrysochromulina_strobilus
UUUAUUUGAUGGUACCU-ACUACUUGGAUAACCGUAGUAAUUCUAGAGCUAAUACAUGCA
GGAAGACCCGAC--------UUCGGAAGGGUUGUAUUUAUUAGAUAAGAA--ACCAAUCC
AG-CUUGC---------U-GGUUG-CGUGCCGAGUCACAAUAACUGCUCGAAUCGCAUGG
CUUCA---CGCCGGCGAUGGUUCAUUCAAAUUUCUGCCCUAUCAGCUUUCGAUGGUAGGA
UCGAGGCCU-ACCAUGG-CGUUUACGGGUAACGGAGAAUUAGGGUUCGAUUCC-GGAGAG
GGAGCCUGAGAGAUGGCUACCACAUCCAAGGAA-GGCAGCAGGCGCGUAAAUUGCCCGAA
UCCUGACACAGGGAGGUAGUGACAAGAAAUAACAAUACAGGGCUUC-UAAAGUCUUGUAA
UUGGAAUGAGUACAAUUUACAUCUCUUCACGAGGAUCAAU----UGGAGG-GCAAGU---
CUGGUGCCAGC-AGCC-GCG--GUAAUUCC-AGCUCCAAUAG-CGUAUAUUAAAGUUGUU
GCAG-UUAGAACGCU-CGUAGUCGGAUUUCGGGGCGGGCCGA------CC-GGUCUGCC-
GAU-GGG--UA--CGCACUGGUCGG--CGCGUCC------UUCCUUCCGGAG-ACCGUGC
CUACUCUUAACUGAGCGGGGGC--GGGAGACGGAUC--GUUUACUUUGAAAAAA-UCAGA
GUGUUUCAA-GCAGG-CAGC-UCGCUCUUGCAUGGAUUAGCAUGGGAUAAUGAAA-UAGG
ACUUUGG-UGCUAUUUUGUUGGUUUCGAACACCGA-AGUAAUGAUUAACAGGGACAGUCA
-GGGGCACUCGUAUUCCGCCGAGAGAGGUGAAAUUCUCAGACCAGCGGAAGACGAACUAC
UGCGAAAGCAUUUGCCA-GGGAUGUUUUCACUGAUCAAGAACGAAAGUUAGGGGAUCGAA
GAGGAUCAGAUACC-CUCGUAGUCUUAACCAUAAACCAUGCC-GACUAGGGA-UUGGAGG
AUGUUCACAUAUCGACUCC-UUCAGCACCUUAC-GGGAAACU-AAAGUCUUUGGGUUCCG
GGGGGAG---UAUGGUCGCAAGGC-UGAAAC-UUAAAGGAAUUGA-CGGAAGGGCACCAC
CAGGUGUGG-AGCCUG-CGGCUUAA-UUUGACUCAACACGGGGAAACUU-ACCAGGUCCA
G-ACAUUGUGAGGAUUGACAGAUUGAGAGCUCUUUCUUG-AUUCGAU---GGGUGGUGGU
GCAUGGCCGUUCUUAGUUGGUGGGGUGAUUCGUCUGGUUAAUUCCGUUAACGAACGAGAC
CUUAGCCUGCUAAAUAGUGACGCGA-ACACUUCG---UUCGCGG--GCCACUUCUUAGAG
GGACAACUUG--UCUUCAACAAGUGGAAGUUUGAGGCAAUAACAGGUCUGU-GAUGCCCU
UAGAUGUUCUGGG--CCGCACGCGCGCUACACUGAUGCACUCAACGAGUCUC-----ACC
UUGACCGAAAGGUCCGGGAAACCUUC-GAACUUGCAUCGUGAUGGGGCUAGAUUAUUGCA
ACUAUUAAUCUUCAACGAGGAAUACCUAGUAAG-CGCAUGUCAUCAGCGUGCGUU-GAUU
ACGUCCCUGCCCUUUGUACACACCGCCCGUCGCUCCUACCGAUUGAAUGAUCCGGUGAGC
UUUUUGGACAGUGGCGCCGGUUGUGGUUCGCCACUCUGGCGCUGCG-----
>AY749614
UUUAUUUGAUGGUACCUUACUACUUGGAUAACCGUAGUAAUUCUAGAGCUAAUACAUGCG
UCAAGCCCUGAC--------UUCGGAAAGGGUGCAUUUAUUAGAUUCAAACCAUCGGCUC
GUCUGGGCAACUGGGCGCGGCCUUUGAUGGUGAGUCAUAAUAACUUAGCGAAUCGAAUGG
CCUUG---CGCCGUCGAUGCUUCAUUCAAAUUUCUGCCCUAUCAGCUUUCGAUGGUAGGA
UCUUGGCCU-ACCAUGG-CUAUAACGGGUAACGGGGAAUUAGGGUUCGAUUCC-GGAGAG
GGAGCUUGAGAAACGGCUACCACAUCCAAGGAU-GGCAGCAGGCGCGCAAAUUACCC-AA
UCCCGACACGGGGAGGUAGUGACAAUAAAUAACGAUGCUGGAUUAUUAUUAAUCCGGCAA
UUGGAAUGAGAGUGAAUUAAAUCUCCACUCGAGGAACCAU----UGGAGG-GCAAGU---
CUGGUGCCAGC-AGCC-GCG--GUAAUUCCCAGCUCCCAUAAGCGUAUAUUAAAGUUGUU
GCAG-UUAAAAAGCU-CGUAGUCUGAAUCUUGGUCUGGUGUUGAGUAUCCGUGGCUCCCU
CACGGGAGUUGCGUGCAUGCGAUAUACACUGGCCAGCUUUUGUACUUCGGAGGAACGCAG
GUGCUUUUCAUUAAGUGCUUGUUUGGGAUUCCGAUA--GUUUACUUUGAGAAAA-AUAGA
GUGUUCAAA-GCAGG-CGUUUUUGC-CUUGAAUACAUUAGCAUGGGAUAAUGGAA-UAGG
ACAUUGG-UUCUAUUUUGUUGGUUU-ACGGACCGA-UGUAAUGAUUAAUAGGAACAGUUG
-GGGACAUUCAUAUUCCGCGGCUAGAGGUGAAAUUCUUGGAUUCGUGGAAGAUGAACUAC
UGCGAAAGCAUUUGUCA-AAGAUGUUUUCAUUGAUCAAGAACGAAAGUUAGGGGAGCAAA
GACGAUUAGAUACC-GUCGUAGUCUUAACUAUAAACGAUGCC-GACUAGGGA-UCGGUGG
GAGUUAUAUUCAUGACUCC-AUCGGCACCUCAU-GGGAAACC-AAAGUCUUUGGGUUCCG
GGGGGAG---UAUGGUCGCAAGGC-UGAAAC-UUAAAGGAAUUGA-CGGAAGGGCACCAC
CAGGAGUGG-AGCCUG-CGGCUUAA-UUUGACUCAACACGGGAAAACUC-ACCAGGUCCA
G-ACAUGGUAAGGAUUGACAGAUUGAGAGCUCUUUCUUG-AUUCCAU---GAAAGGUGGC
GCAUGGCCGUUCUUAGUUGGUGGAGUGAUUUGUCUGGUUAAUUCCGUUAACGAACGAGAC
CUUGACCUGCUAACUAGUCACGAUAAGUGCUUUGUCGCUUGUCGGUUGAUCUUCUUAGAG
GGACAAUCUGUGUUUUCAGCAGAUGGAAGUGCGAGGCAAUAACAGGUCUGU-GAUGCCCU
UAGAUGUCCUGGG--CUGCACGCGCGCUACACUGACGAACUCAACGAGUUUAUC---ACC
UUGGCAGAGAUGUCUGGGUAAUCUUUUAAAAGUUCGUCGUGAUGGGGAUAGAUGAUUGUA
AUUAUUCGUCUUCAACGAGGAAAUCC----------------------------------
------------------------------------------------------------
---------------------------------------------------
>AF106058_Pavlova_pinguis
UUUAUUUGAUGGUACCUUACUACUUGGAUAACCGUAGUAAUUUUAGAGCUAAUACAUGCA
GGCAGUCCCGAC--------UUCGGAAGGGAUGUAUUUAUUAGAUAAGAA--ACCGACCC
GGCUU-----------GCCGGUUG-UGUGCUGAGUCAUACUAACUUUUCGAAUCGCAUGG
GCUUG---UCCCGGCGAUGGUUCAUUCAAAUUUCUGCCCUAUCAGCUUUCGAUGGUAGGA
UAGAGGCCUCACCAUGG-CGUUAACGGGUAACGGAGAAUUAGGGUUCGAUUCC-GGAGAG
GGAGCCUGAGAGACGGCUACCACAUCCAAGGAA-GGCAGCAGGCGCGCAAAUUACCC-AA
UCCUGACACAGGGAGGUAGUGACAAGAAAUAACAAUACAGGGCUCUUCG-AGUCUUGUAA
UUGGAAUGAGUACAAUUUAAAUCCCUUAACGAGGAUCCAU----UGGAGG-GCAAGU---
CUGGUGCCAGC-AGCC-GCG--GUAAUUCC-AGCUCCAAUAG-CGUAUAUUAAAGUUGUU
GCAG-UUAAAAAGCU-CGUAGUCGGAUUUCGGGUUGGCGCGGU-----G--GGUCUGCC-
-GUUGGG--UA--UGCACUGACUGU-CGCCUUCC------U--UUCCGGGGU-AGUG--C
GUGC-GUUAACUCGUG---CGU--G--UCUCCUCGC--GUUUACUUUGAGAAAA-UCAGA
GUGUUCAAA-GCAGGCCUUU---GCCAUUGUAUGUGUUAGCAUGGGAUAAUGGAA-UAGG
ACUCUGG-UGCUAUUUUGUUGGUUUCGAACGCCGG-GGUAAUGAUUAAUAGGGACAGUCA
-GGGGCACUCGUAUUCCGUAGAGAGAGGUGAAAUUCUUAGACCCACGGAAGACGCACUAC
UGCGAAAGCAUUUGCCAAGGGAUGUUUUCACUGAUCAAGAACGAAAGUUAGGGGAUCGAA
GAUGAUCAGAUACC-GUUGUAGUUUUAACCAUAAACCAUGCC-GACCAGGGA-UUGGUGG
GUGUCGUUUU---GACUCC-AUCAGCACCUUUC-GAGAAAUC-AGAGUCUUUGGGUUCCG
GGGGGAG---UAUGGUCGCAAGGC-UGAAAC-UUAAAGGAAUUGA-CGGAAGGGCACCAC
CAGGCGUGG-AGCCUG-CGGCUUAA-UUUGACUCAACACGGGGAAACUU-ACCAGGUCCA
G-ACAUUGUGAGGAUUGACAGAUUGAGAGCUCUUUCUUG-AUUCAAU---GGGUGGUGGU
GCAUGGCCGUUCUUAGUUGGUGGAGUGAUUUGUCUGGUUAAUUCCGUUAACGAACGAGAC
CUUAACCUGCUAAAUAGUCCGCGUAACCCUUG-G---UUGCGUC-GUUGGCUUCUUAGAG
GGACUGUCGG--UAUCCAACCGACGGAAGUUUGAGGCAAUAACAGGUCUGU-GAUGCCCU
UAGAUGUUCUGGG--CCGCACGCGCGCUACACUGACGCAUUCAUCGAGUUCACCU--UCC
UGCAUCGAGAGGUGUGGGGAAUCUGUUGAACCUGCGUCGUGAUGGGGAUAGAUUAUUGCA
AUUAUUAAUCUUCAACGAGGAAUGCCUAGUAAG-CGUGAGUCAUCAGCUCGCGUU-GAUU
ACGUCCCUGCCCUUUGUACACACCGCCCGUCGCUCCUACCGAUUGGAUGGUCCGGUGAGG
UUUUCGGAUUGGCGCAUUGG-U-UGGUUUCCG---ACGGGUGCG-CCG---
>KF696664_Ruttnera_lamellosa
UUUAUUUGAUGGUACCUUGCUACUUGGAUAACCGUAGUAAUUCUAGAGCUAAUACAUGCA
GGAGUUCCCGAC--------UUCGGAAGGGAUGUAUUUAUUAGAUAAGAA--ACCAAACC
GG---AAA---------C-GGUUG-UGUGCUGAGUCAUAAUAACUGCUCGAAUCGCACGG
CUCUA---CGCUGGCGAUGGUUCAUUCAAAUUUCUGCCCUAUCAGCUUUCGAUGGUAGGA
UAGAGGCCU-ACCAUGG-CGUUAACGGGUAACGGAGAAUUAGGGUUCGAUUCC-GGAGAG
GGAGCCUGAGAAAUGGCUACCACAUCCAAGGAA-GGCAGCAGGCGCGUAAAUUGCCCGAA
UCCUGACACAGGGAGGUAGUGACAAGAAAUAACAAUACAGGGCUCUUCG-AGUCUUGUAA
UUGGAAUGAGUACAAUUUACAUCUCUUCACGAGGAUCAAU----UGGAGG-GCAAGU---
CUGGUGCCAGC-AGCC-GCG--GUAAUUCC-AGCUCCAAUAG-CGUAUAUUAAAGUUGUU
GCAG-UUAAAACGCU-CGUAGUCGGAUUUCGGGGCGGGCCCG------CC-GGUCUGCC-
GAU-GGG--UA--CGCACUGGCGGG--CGCGCCC------UUCCUCCCGGAG-ACGGCCG
CUACUCUUAACUGAGCGGUGGC--CGGAGACGGGAU--AUUUACUUUGAAAAAA-UCAGA
GUGUUUCAA-GCAGG-CAGU--CGCUCUUGCAUGGAUUAGCAUGGGAUAAUGAAA-UAGG
ACUCUGG-UGCUAUUUUGUUGGUUUCGAGCACCGG-AGUAAUGAUUAACAGGGACAGUCA
-GGGGCACUCGUAUUCCGCCGAGAGAGGUGAAAUUCUCAGACCAGCGGAAGACGAACCAC
UGCGAAAGCAUUUGCCA-GGGAUGUUUUCACUGAUCAAGAACGAAAGUUAGGGGAUCGAA
GACGAUCAGAUACC-GUCGUAGUCUUAACCAUAAACCAUGCC-GACUAGGGA-UUGGAGG
AUGUUCCAUUUGUGACUCC-UUCAGCACCUUUC-GGGAAACU-AAAGUCUUUGGGUUCCG
GGGGGAG---UAUGGUCGCAAGGC-UGAAAC-UUAAAGGAAUUGA-CGGAAGGGCACCAC
CAGGAGUGG-AGCCUG-CGGCUUAA-UUUGACUCAACACGGGGAAACUU-ACCAGGUCCA
G-ACAUUGUGAGGAUUGACAGAUUGAGAGCUCUUUCUUG-AUUCGAU---GGGUGGUGGU
GCAUGGCCGUUCUUAGUUGGUGGAGUGAUUUGUCUGGUUAAUUCCGUUAACGAACGAGAC
CGCAGCCUGCUAAAUAGCGUGCCGA-ACCCCUUG---UUGGGCG--G-CGCUUCUUAGAG
GGACAACUUG--UCUUCAACAAGUGGAAGUUCGCGGCAAUAACAGGUCUGU-GAUGCCCU
UAGAUGUUCUGGG--CCGCACGCGCGCUACACUGAUGCACUCAGCGAGUCUAUC---ACC
UUGACCGAGAGGUCCGGGUAAUCUUUUGAAAUUGCAUCGUGAUGGGGAUAGAUUAUUGCA
ACUAUUAAUCUUCAACGAGGAAUUCCUAGUAAG-CGUGUGUCAUCAGCGCACGUU-GAUU
ACGUCCCUGCCCUUUGUACACACCGCCCGUCGCUCCUACCGAUUGAAUGAUCCGGUGAGG
CCCCCGGACUGCGGCUCCGUCGCUGGUUCUCCAGCUUUGGGGUC-GCG---
>AJ515249_Pavlova_pseudogranifera
UUUAUUUGAUGGUACCUUACUACUUGGAUAACCGUAGUAAUUCUAGAGCUAAUACAUGCA
GGCAGUCCCGAC--------UUCGGAAGGGAUGUAUUUAUUAGAUAAGAA--ACCGACCC
GGCUU-----------GCCGGUUG-UGUGCUGAGUCAUACUAACUUUUCGAAUCGCAUGG
GCUUG---UCCCGGCGAUGGUUCAUUCAAAUUUCUGCCCUAUCAGCUUUCGAUGGUAGGA
UAGAGGCCU-ACCAUGG-CGUUAACGGGUAACGGAGAAUUAGGGUUCGAUUCC-GGAGAG
GGAGCCUGAGAGACGGCUACCACAUCCAAGGAA-GGCAGCAGGCGCGCAAAUUACCC-AA
UCCUGACACAGGGAGGUAGUGACAAGAAAUAACAAUACAGGGCUCUUCG-AGUCUUGUAA
UUGGAAUGAGUACAAUUUAAAUCCCUUAACGAGGAUCCAU----UGGAGG-GCAAGU---
CUGGUGCCAGC-AGCC-GCG--GUAAUUCC-AGCUCCAAUAG-CGUAUAUUAAAGUUGUU
GCAG-UUAAAAAGCU-CGUAGUCGGAUUUCGGGUUGGCGCGGU-----G--GGUCUGCC-
-GUUGGG--UA--UGCACUGACUGU-CGCCUUCC------U--UUCCGGGGU-AGUG--C
GUGC-GUUGACUCGUG---CGU--G--UCUCCUCGC--GUUUACUUUGAGAAAA-UCAGA
GUGUUCAAA-GCAGGCCUUU---GCCAUUGUAUGUGUUAGCAUGGGAUAAUGGAA-UAGG
ACUCUGG-UGCUAUUUUGUUGGUUUCGAACGCCGG-GGUAAUGAUUAAUAGGGACAGUCA
-GGGGCACUCGUAUUCCGUAGAGAGAGGUGAAAUUCUUAGACCCACGGAAGACGCACUAC
UGCGAAAGCAUUUGCCA-GGGAUGUUUUCACUGAUCAAGAACGAAAGUUAGGGGAUCGAA
GAUGAUCAGAUACC-GUCGUAGUCUUAACCAUAAACCAUGCC-GACCAGGGA-UUGGUGG
GUGUCGUUUU---GACUCC-AUCAGCACCUUUC-GAGAAAUC-AGAGUCUUUGGGUUCCG
GGGGGAG---UAUGGUCGCAAGGC-UGAAAC-UUAAAGGAAUUGA-CGGAAGGGCACCAC
CAGGCGUGG-AGCCUG-CGGCUUAA-UUUGACUCAACACGGGGAAACUU-ACCAGGUCCA
G-ACAUUGUGAGGAUUGACAGAUUGAGAGCUCUUUCUUG-AUUCAAU---GGGUGGUGGU
GCAUGGCCGUUCUUAGUUGGUGGAGUGAUUUGUCUGGUUAAUUCCGUUAACGAACGAGAC
CUUAACCUGCUAAAUAGUCCGCGUAACCCUUG-G---UUGCGUC-GUUGGCUUCUUAGAG
GGACUGUCGG--UAUCCAACCGACGGAAGUUUGAGGCAAUAACAGGUCUGU-GAUGCCCU
UAGAUGUUCUGGG--CCGCACGCGCGCUACACUGACGCAUUCAUCGAGUUCACCU--UCC
UGCAUCGAGAGGUGUGGGGAAUCUGUUGAACCUGCGUCGUGAUGGGGAUAGAUUAUUGCA
AUUAUUAAUCUUCAACGAGGAAUGCCUAGUAAG-CGUGAGUCAUCAGCUCGCGUU-GAUU
ACGUCCCUGCCCUUUGUACACACCGCCCGUCGCUCCUACCGAUUGGAUGGUCCGGUGAGG
UUUUCGGAUUGGCGCAUUGG-U-UGGUUUCCG---ACGGGUGCG-CCG---
>JF714243_Pavlova_noctivaga
UUUAUUUGAUGGUACCUUACUACUUGGAUAACCGUAGUAAUUCUAGAGCUAAUACAUGCA
GGCAGUCCCGAC--------UUCGGAAGGGAUGUAUUUAUUAGAUAAGAA--ACCGACUC
GCUUC--G-------GC--GGUUG-CGUGCUGAGUCAUACUAACUGUUCGAAUCGCAUGG
CUUG----UGCCGGCGAUGGUUCAUUCAAAUUUCUGCCCUAUCAGCUUUCGAUGGUAGGA
UAGAGGCCU-ACCAUGG-CGUUAACGGGUAACGGAGAAUUAGGGUUCGAUUCC-GGAGAG
GGAGCCUGAGAGACGGCUACCACAUCCAAGGAA-GGCAGCAGGCGCGCAAAUUACCC-AA
UCCUGACACAGGGAGGUAGUGACAAGAAAUAACAAUACAGGGCUCUUCG-AGUCUUGUAA
UUGGAAUGAGUACAAUUUAAAUCCCUUAACGAGGAUCCAU----UGGAGG-GCAAGU---
CUGGUGCCAGC-AGCC-GCG--GUAAUUCC-AGCUCCAAUAG-CGUAUAUUAAAGUUGUU
GCAG-UUAAAAAGCU-CGUAGUCGGAUUUCGGGCCGGUUCGCC-----U--GGUCUGCC-
-GUUGGG--UA--UGCACUGGG-UG-GUCUGGUC------UUAUUGCGUGAG-GCCGUGU
GCGUCCUUUGCUGGGCGCGCUC--GGUGCUCUGCAC--GUUUACUUUGAGAAAA-UCAGA
GUGUUCAAA-GCAGGCCAUU---GCCAUUGUAUGUGUUAGCAUGGGAUAAUGGAA-UAGG
ACCUUGG-UGCUAUUUUGUUGGUUUCGAACGCCGA-GGUAAUGAUUAAUAGGGACAGUCA
-GGGGCACUCGUAUUCCGUAGAGAGAGGUGAAAUUCUUAGACCCACGGAAGACGCACUAC
UGCGAAAGCAUUUGCCA-GGGAUGUUUUCACUGAUCAAGAACGAAAGUUAGGGGAUCGAA
GAUGAUCAGAUACC-GUCGUAGUCUUAACCAUAAACCAUGCC-GACCAGGGA-UCGGUGG
GUGUCAUCUUU--GACUCC-AUCGGCACCUUUC-GAGAAAUC-AGAGUCUUUGGGUUCCG
GGGGGAG---UAUGGUCGCAAGGC-UGAAAC-UUAAAGGAAUUGA-CGGAAGGGCACCAC
CAGGCGUGG-AGCCUG-CGGCUUAA-UUUGACUCAACACGGGGAAACUU-ACCAGGUCCA
G-ACAUUGUGAGGAUUGACAGAUUGAGAGCUCUUUCUUG-AUUCAAU---GGGUGGUGGU
GCAUGGCCGUUCUUAGUUGGUGGAGUGAUUUGUCUGGUUAAUUCCGUUAACGAACGAGAC
CUUAACCUGCUAAAUAGUCGGCUCAACCAUUG-G---UUGUGU---GCGGCUUCUUAGAG
GGACUAUCGG--UAUCCAACCGAUGGAAGUUUGAGGCAAUAACAGGUCUGU-GAUGCCCU
UAGAUGUUCUGGG--CCGCACGCGCGCUACACUGACGCAUUCAUCGAGUCGU-----ACC
UGCAUCGAGAGGUGUGGGCAAUCUGCUGAACCUGCGUCGUGAUGGGGAUAGAUUAUUGCA
AUUAUUAAUCUUCAACGAGGAAUGCCUAGUAAG-CGCGAGUCAUCAGCUCGCGUU-GAUU
ACGUCCCUGCCCUUUGUACACACCGCCCGUCGCUCCUACCGAUUGGAUGGUCCGGUGAGG
UUUUCGGACUGGCGCAACUUUCGAGGUUCGCCUUGACGGAUGUG-CCG---
>JF714222_Pavlova_noctivaga
UUUAUUUGAUGGUACCUUACUACUUGGAUAACCGUAGUAAUUCUAGAGCUAAUACAUGCA
GGCAGUCCCGAC--------UUCGGAAGGGAUGUAUUUAUUAGAUAAGAA--ACCGACUC
GCUUC--G-------GC--GGUUG-CGUGCUGAGUCAUACUAACUGUUCGAAUCGCAUGG
CUUG----UGCCGGCGAUGGUUCAUUCAAAUUUCUGCCCUAUCAGCUUUCGAUGGUAGGA
UAGAGGCCU-ACCAUGG-CGUUAACGGGUAACGGAGAAUUAGGGUUCGAUUCC-GGAGAG
GGAGCCUGAGAGACGGCUACCACAUCCAAGGAA-GGCAGCAGGCGCGCAAAUUACCC-AA
UCCUGACACAGGGAGGUAGUGACAAGAAAUAACAAUACAGGGCUCUUCG-AGUCUUGUAA
UUGGAAUGAGUACAAUUUAAAUCCCUUAACGAGGAUCCAU----UGGAGG-GCAAGU---
CUGGUGCCAGC-AGCC-GCG--GUAAUUCC-AGCUCCAAUAG-CGUAUAUUAAAGUUGUU
GCAG-UUAAAAAGCU-CGUAGUCGGAUUUCGGGCCGGUUCGCC-----U--GGUCUGCC-
-GUUGGG--UA--UGCACUGGG-UG-GUCUGGUC------UUAUUGCGUGAG-GCCGUGU
GCGUCCUUUACUGGGCGCGCUC--GGUGCUCUGCAC--GUUUACUUUGAGAAAA-UCAGA
GUGUUCAAA-GCAGGCCAUU---GCCAUUGUAUGUGUUAGCAUGGGAUAAUGGAA-UAGG
ACCUUGG-UGCUAUUUUGUUGGUUUCGAACGCCGA-GGUAAUGAUUAAUAGGGACAGUCA
-GGGGCACUCGUAUUCCGUAGAGAGAGGUGAAAUUCUUAGACCCACGGAAGACGCACUAC
UGCGAAAGCAUUUGCCA-GGGAUGUUUUCACUGAUCAAGAACGAAAGUUAGGGGAUCGAA
GAUGAUCAGAUACC-GUCGUAGUCUUAACCAUAAACCAUGCC-GACCAGGGA-UUGGUGG
GUGUCAUCUUU--GACUCC-AUCAGCACCUUUC-GAGAAAUC-AGAGUCUUUGGGUUCCG
GGGGGAG---UAUGGUCGCAAGGC-UGAAAC-UUAAAGGAAUUGA-CGGAAGGGCACCAC
CAGGCGUGG-AGCCUG-CGGCUUAA-UUUGACUCAACACGGGGAAACUU-ACCAGGUCCA
G-ACAUUGUGAGGAUUGACAGAUUGAGAGCUCUUUCUUG-AUUCAAU---GGGUGGUGGU
GCAUGGCCGUUCUUAGUUGGUGGAGUGAUUUGUCUGGUUAAUUCCGUUAACGAACGAGAC
CUUAACCUGCUAAAUAGUCGGCUCAACCAUUG-G---UUGUGU---GCGGCUUCUUAGAG
GGACUAUCGG--UAUCCAACCGAUGGAAGUUUGAGGCAAUAACAGGUCUGU-GAUGCCCU
UAGAUGUUCUGGG--CCGCACGCGCGCUACACUGACGCAUUCAUCGAGUCGU-----ACC
UGCAUCGAGAGGUGUGGGCAAUCUGCUGAACCUGCGUCGUGAUGGGGAUAGAUUAUUGCA
AUUAUUAAUCUUCAACGAGGAAUGCCUAGUAAG-CGUGAGUCAUCAGCUCGCGUU-GAUU
ACGUCCCUGCCCUUUGUACACACCGCCCGUCGCUCCUACCGAUUGGAUGGUCCGGUGAGG
UUUUCGGACUGGCGCAAUUUUCGAGGUUCGCCUUGACGGAUGUG-CCG---
>KC404147_Gephyrocapsa_oceanica
UUUAUUUGAUGGUACCUUGCUACUUGGAUAACCGUAGUAAUUCUAGAGCUAAUACAUGCA
GGAGUUCCCGAC--------UCACGGAGGGAUGUAUUUAUUAGAUAAGAA--ACCAAACC
GG---UCU---------CCGGUUG-CGUGCUGAGUCAUAAUAACUGCUCGAAUCGCACGG
CUCUA---CGCCGGCGAUGGUUCAUUCAAAUUUCUGCCCUAUCAGCUUUCGAUGGUAGGA
UAGAGGCCU-ACCAUGG-CGUUAACGGGUAACGGAGAAUUAGGGUUCGAUUCC-GGAGAG
GGAGCCUGAGAAAUGGCUACCACAUCCAAGGAA-GGCAGCAGGCGCGUAAAUUGCCCGAA
UCCUGACACAGGGAGGUAGUGACAAGAAAUAACAAUACAGGGCUAUUUU-AGUCUUGUAA
UUGGAAUGAGUACAAUUUACAUCUCUUCACGAGGAUCAAU----UGGAGG-GCAAGU---
CUGGUGCCAGC-AGCC-GCG--GUAAUUCC-AGCUCCAAUAG-CGUAUAUUAAAGUUGUU
GCAG-UUAAAACGCU-CGUAGUCGGAUUUCGGGGCGGGCCGA------CC-GGUCUGCC-
GAU-GGG--UA--UGCACUGGCCGG--CGCGUCC------UUCCACCCGGAG-ACCGCGC
CUACUCUUAACUGAGCGGGCGC--GGGAGACGGGUC--UUUUACUUUGAAAAAA-UCAGA
GUGUUUCAA-GCAGG-CAGU--CGCUCUUGCAUGGAUUAGCAUGGGAUAAUGAAA-UAGG
ACUCUGG-UGCUAUUUUGUUGGUUUCGAACACCGG-AGUAAUGAUUAACAGGGACAGUCA
-GGGGCACUCGUAUUCCGCCGAGAGAGGUGAAAUUCUCAGACCAGCGGAAGACGAACCAC
UGCGAAAGCAUUUGCCA-GGGAUGUUUUCACUGAUCAAGAACGAAAGUUAGGGGAUCGAA
GACGAUCAGAUACC-GUCGUAGUCUUAACCAUAAACCAUGCC-GACUAGGGA-UUGGAGG
AUGUUCCAUUUGUGACUCC-UUCAGCACCUUUC-GGGAAACU-AAAGUCUUUGGGUUCCG
GGGGGAG---UAUGGUCGCAAGGC-UGAAAC-UUAAAGGAAUUGA-CGGAAGGGCACCAC
CAGGAGUGG-AGCCUG-CGGCUUAA-UUUGACUCAACACGGGGAAACUU-ACCAGGUCCA
GCACAUUGUGAGGAUUGACAGAUUGAGAGCUCUUUCUUG-AUUCGAU---GGGUGGUGGU
GCAUGGCCGUUCUUAGUUGGUGGAGUGAUUUGUCUGGUUAAUUCCGUUAACGAACGAGAC
CGCAGCCUGCUAAAUAGCGACGCGA-ACCCUCCG---UUCGCUG--G-AGCUUCUUAGAG
GGACAACUUG--UCUUCAACAAGUGGAAGUUCGCGGCAAUAACAGGUCUGU-GAUGCCCU
UAGAUGUUCUGGG--CCGCACGCGCGCUACACUGAUGCACUCAACGAGUCUAUC---ACC
UUGACCGAGAGGUCCGGGUAAUCUUUUGAAAUUGCAUCGUGAUGGGGAUAGAUUAUUGCA
ACUAUUAAUCUUCAACGAGGAAUUCCUAGUAAG-CGUGUGUCAUCAGCGCACGUU-GAUU
ACGUCCCUGCCCUUUGUACACACCGCCCGUCGCUCCUACCGAUUGAAUGAUCCGGUGAGG
CCCCCGGACUGCGGCGCCGCAGCUGGUUCUCCAGCCGCGACGCC-GCG---
>AF102371_Pavlova_gyrans
UUUAUUUGAUGGUACCUUACUACUUGGAUACCCGUAGUAAUUCUAGAGCUAAUACAUGCA
GGCAGUCCCGAC--------UUUCGGAGGGAUGUAUUUAUUAGAUAAGAA--ACCGACUC
GGCUUC---------GGCCGGUUG-UGUGCUGAGUCAUACUAACUUUUCGAAUCGCAUGG
CCUAG---CGCCGGCGAUGGUUCAUUCAAAUUUCUGCCCUAUCAGCUUUCGAUGGUAGGA
UAGAGGCCU-ACCAUGG-CGUUAACGGGUAACGGAGAAUUAGGGUUCGAUUCC-GGAGAG
GGAGCCUGAGAGACGGCUACCACAUCCAAGGAA-GGCAGCAGGCGCGCAAAUUACCC-AA
UCCUGACACAGGGAGGUAGUGACAAGAAAUAACAAUACAGGGCUCUUCG-AGUCUUGUAA
UUGGAAUGAGUACAAUUUAAAUCCCUUAACGAGGAUCCAU----UGGAGG-GCAAGU---
CUGGUGCCAGC-AGCC-GCG--GUAAUUCC-AGCUCCAAUAG-CGUAUAUUAAAGUUGUU
GCAG-UUAAAAAGCU-CGUAGUCGGAUUUCGGGUUGGAGCGUU-----C--GGUCUGCC-
-GUUGGG--UA---GCACUGUUCUG-CUGCAUCC------UUUUUGCGUGAG-GCCU--U
GAUCUGCUUGAUUGUGGGUUUU--GGUGCUCUGCAC--AUUUACUUUGAGAAAA-UCAGA
GUGUUCAAA-GCAGGCCUUU---GCCAUUGUAUGUGUUAGCAUGGGAUAAUGGAA-UAGG
ACCUUGG-UGCUAUUUUGUUGGUUUCGAACACCGA-GGUAAUGAUUAAUAGGGAUAGUCA
-GGGGCACUCGUAUUCCGUAGAGAGAGGUGAAAUUCUUAGACCCACGGAAGACGCACUAC
UGCGAAAGCAUUUGCCA-GGGAUGUUUUCACUGAUCAAGAACGAAAGUUAGGGGAUCGAA
GAUGAUCAGAUACC-GUCGUAGUCUUAACCAUAAACCAUGCC-GACCAGGGA-UUGGUGG
GUGUCGUUUUU--GACUCC-AUCAGCACCUUUC-GAGAAAUC-AGAGUCUUUGGGUUCCG
GGGGGAG---UAUGGUCGCAAGUC-UGAAAC-UUAAAGGAAUUGA-CGGAAGGGCACCAC
CAGGCGUGG-AGCCUG-CGGCUUAA-UUUGACUCAACACGGGGAAACUU-ACCAGGUCCA
G-ACAUUGUGAGGAUUGACAGAUUGAGAGCUCUUUCUUG-AUUCAAU---GGGUGGUGGU
GCAUGGCCGUUCUUAGUUGGUGGAGUGAUUUGUCUGGUUAAUUCCGUUAACGAACGAGAC
CUUAACCUGCUAAAUAGUCCGCCGAACCAUUUGG---UUUGGUC-GUUGGCUUCUUAGAG
GGACUGUCGG--UAUCCAACCGACGGAAGUUUGAGGCAAUAACAGGUCUGU-GAUGCCCU
UAGAUGUUCUGGG--CCGCACGCGCGCUACACUGACGCAUUCACCGAGUAUUUGU--UCC
UGCAUCGAGAGGUGUGGGCAAUCUGUUGAACCUGCGUCGUGAUGGGGAUAGAUUAUUGCA
AUUAUUAAUCUUCAACGAGGAAUGCCUAGUAGGGUCUAUGUCAUCAGCAUGACCC-GAUU
ACGUCCCUGCCCUUUGUACACACCGCCCGUCGCUCCUACCGAUUGGAUGGUCCGGUGAGG
UUUUCGGAUUGGCGCAAUGU-UUUGGUUCUCC--GAUCGCUGUG-CCG---
>AF102370_Pavlova_pinguis
UUUAUUUGAUGGUACCUUACUACUUGGAUAACCGUAGUAAUUCUAGAGCUAAUACAUGCA
GGCAGUCCCGAC--------UUCGGAAGGGUAGUAUUUAUUAGAUAAGAA--ACCGACCC
GGCUU-----------GCCGGUUG-UGUGCUGAGUCAUACUAACUUUUCGAAUCGCACGA
GCUUG---UCUCGGCGAUGGUUCAUUCAAAUUUCUGCCCUAUCAGCUUUCGAUGGUAGGA
UAGAGGCCU-ACCAUGG-CGUUAACGGGUAACGGAGAAUUAGGGUUCGAUUCC-GGAGAG
GGAGCCUGAGAGACGGCUACCACAUCCAAGGAA-GGCAGCAGGCGCGCAAAUUACCC-AA
UCCUGACACAGGGAGGUAGUGACAAGAAAUAACAAUACAGGGCUCUUCG-AGUCUUGUAA
UUGGAAUGAGUACAAUUUAAAUCCCUUAACGAGGAUCCAU----UGGAGG-GCAAGU---
CUGGUGCCAGC-AGCC-GCG--GUAAUUCC-AGCUCCAAUAG-CGUAUAUUAAAGUUGUU
GCAG-UUAAAAAGCU-CGUAGUCGGAUUUCGGGUUGGCGCGGU-----C--GGUCUGCC-
-GUUGGG--UA--UGCACUGACUGU-CGCCUUCC------U--UUCCGGGGU-AGAU--C
GUGC-GUUUACUCGUG---CGU--U--UCUCCUCGC--GUUUACUUUGAGAAAA-UCAGA
GUGUUCAAA-GCAGGCCUUU---GCCAUUGUAUGUGUUAGCAUGGGAUAAUGGAA-UAGG
ACUCUGG-UGCUAUUUUGUUGGUUUCGAACGCCGG-GGUAAUGAUUAAUAGGGACAGUCA
-GGGGCACUCGUAUUCCGUAGAGAGAGGUGAAAUUCUUAGACCCACGGAAGACGCACUAC
UGCGAAAGCAUUUGCCA-GGGAUGUUUUCACUGAUCAAGAACGAAAGUUAGGGGAUCGAA
GAUGAUCAGAUACC-GUCGUAGUCUUAACCAUAAACCAUGCC-GACCAGGGA-UUGGUGG
GUGUCGUUUUU--GACUCC-AUCAGCACCUUUC-GAGAAACC-AGAGUCUUUGGGUUCCG
GGGGGAG---UAUGGUCGCAAGGC-UGAAAC-UUAAAGGAAUUGA-CGGAAGGGCACCAC
CAGGCGUGG-AGCCUG-CGGCUUAA-UUUGACUCAACACGGGGAAACUU-ACCAGGUCCA
G-ACAUUGUGAGGAUUGACAGAUUGAGAGCUCUUUCUUG-AUUCAAU---GGGUGGUGGU
GCAUGGCCGUUCUUAGUUGGUGGAGUGAUUUGUCUGGUUAAUUCCGUUAACGAACGAGAC
CUUAACCUGCUAAAUAGUCCGCGUAACCCUUG-G---UUGCGUC-GUUGGCUUCUUAGAG
GGACUGUCGG--UAUCCAACCGACGGAAGUUUGAGGCAAUAACAGGUCUGU-GAUGCCCU
UAGAUGUCCUGGG--CCGCACGCGCGCUACACUGACGCAUUCAUCGAGUUCACCU--UCC
UGCAUCGAGAGGUGUGGGUAAUCUGUUGAACCUGCGUCGUGAUGGGGAUAGAUUAUUGCA
AUUAUUAAUCUUCAACGAGGAAUGCCUAGUAAG-CGUGAGUCAUCAGCUCGCGUU-GAUU
ACGUCCCUGCCCUUUGUACACACCGCCCGUCGCUCCUACCGAUUGGAUGGUCCGGUGAGG
NUUUCGGAUUGGCGCAUUGG-U-UGGUUUCCG---ACGGGUGCG-CCG---
>HQ877914_Pavlova_pinguis
UUUAUUUGAUGGUACCU-ACUACUUGGAUAACCGUAGUAAUUCUAGAGCUAAUACAUGCA
GGCAGUCCCGAC--------UCCGGAAGGGAUGUAUUUAUUAGAUAAGAA--ACCAACUC
GCUUU-----------GC-GGUUG-AGUGCUGAGUCAUACUAACUUUUCGAAUCGCAUGG
CUUUA---UGCCGGCGAUGGUUCAUUCAAAUUUCUGCCCUAUCAGCUUUCGAUGGUAGGA
UAGAGGCCU-ACCAUGG-CGUUAACGGGUAACGGAGAAUUAGGGUUCGAUUCC-GGAGAG
GGAGCCUGAGAGACGGCUACCACAUCCAAGGAA-GGCAGCAGGCGCGCAAAUUACCC-AA
UCCUGACACAGGGAGGUAGUGACAAGAAAUAACAAUACGGGGCUCUUCG-AGUCUUGUAA
UUGGAAUGAGUACAAUUUAAAUCCCUUAACGAGGAUCCAU----UGGAGG-GCAAGU---
CUGGUGCCAGC-AGCC-GCG--GUAAUUCC-AGCUCCAAUAG-CGUAUAUUAAAGUUGUU
GCAG-UUAAAAAGCU-CGUAGUCGGAUUUCGGGUUUGUCCGCG-----C--GGUCUGCC-
-GUUGGG--UA--UGCACUGCGUGU-GACUUAUC------U-UUUUCGGGGC-AGCG--C
GCGUUGCUUAAUUGUGGCGUGU--G--UCUCCUCGC--UUUUACUUUGAGAAAA-UCAGA
GUGUUCAAA-GCAGGCCUUU---GCCAUUGUACGUGUUAGCAUGGGAUAAUGGAA-UAGG
ACUCUGG-UGCUAUUUUGUUGGUUUCGAACGCCGG-GGUAAUGAUUAAUAGGGAUAGUCA
-GGAGCACUCGUAUUCCGUAGAGAGAGGUGAAAUUCUUAGACCCACGGAAGACGCACUAC
UGCGAAAGCAUUUGCCA-GGGAUGUUUUCACUGAUCAAGAACGAAAGUUAGGGGAUCGAA
GAUGAUCAGAUACC-GUCGUAGUCUUAACCAUAAACCAUGCC-GACCAGGGA-UUGGUGG
GUGUCGUUUU---GACUCC-AUCAGCACCUUUC-GAGAAAUC-AGAGUCUUUGGGUUCCG
GGGGGAG---UAUGGUCGCAAGGC-UGAAAC-UUAAAGGAAUUGA-CGGAAGGGCACCAC
CAGGCGUGG-AGCCUG-CGGCUUAA-UUUGACUCAACACGGGGAAACUU-ACCAGGUCCA
G-ACAUUGUGAGGAUUGACAGAUUGAGAGCUCUUUCUUG-AUUCAAU---GGGUGGUGGU
GCAUGGCCGUUCUUAGUUGGUGGAGUGAUUUGUCUGGUUAAUUCCGUUAACGAACGAGAC
CUUAACCUGCUAAAUAGUCCGCGUAACCAUUGUG---UUGCGUUUGUUGGCUUCUUAGAG
GGACUGUCGG--UAUCCAACCGACGGAAGUUUGAGGCAAUAACAGGUCUGU-GAUGCCCU
UAGAUGUUCUGGG--CCGCACGCGCGCUACACUGACGCAUUCACCGAGUUCUUCUG-UCC
UGCAUCGAGAGGUGUGGGUAAUCUGUUGAACCUGCGUCGUGAUGGGGAUAGAUUAUUGCA
AUUAUUAAUCUUCAACGAGGAAUGCCUAGUAAG-CGUGAGUCAUCAGCUCGCGUU-GAUU
ACGUCCCUGCCCUUUGUACACACCGCCCGUCGCUCCUGCCGAUUGGAUGGUCCGGUGAGG
UUUUCGGAUUGGCGCAUUGC-AGCGGUUUCCG--UCGCGUUGUG-CCG---
>AJ246272_Haptolina_hirta
UUUAUUUGAUGGUACCUUACUACUUGGAUAACCGUAGUAAUUCUAGAGCUAAUACAUGCA
GGAGGUCCCGAC--------UUCGGAAGGGAUGUAUUUAUUAGAUAAGAA--ACCAAUCC
GG-CUUG----------CCGGUUG-CGUGCUGAGUCACAAUAACUGCUCGAAUCGAAUGG
CCUUG---CGCCGUCGAUGGUUCAUUCAAAUUUCUGCCCUAUCAGCUUUCGAUGGUAGGA
UCGAGGCCU-ACCAUGG-CGUUUACGGGUAACGGAGAAUUAGGGUUCGAUUCC-GGAGAG
GGAGCCUGAGAAAUGGCUACCACAUCCAAGGAA-GGCAGCAGGCGCGUAAAUUGCCCGAA
UCCUGACACAGGGAGGUAGUGACAAGAAAUAACAAUACAGGGCUACUUU-AGUCUUGUAA
UUGGAAUGAGUACAAUUUACAUCUCUUCACGAGGAUCAAU----UGGAGG-GCAAGU---
CUGGUGCCAGC-AGCC-GCG--GUAAUUCC-AGCUCCAAUAG-CGUAUAUUAAAGUUGUU
GCAG-UUAAAACGCU-CGUAGUCGGAUUUCGGGGCCUGCCUG------CC-GGUCUGCC-
GAU-GGG--UA--UGCACUGGCAGG--CGCGUCC------UUCCUUCCGGAG-ACUGUCC
CUACUCUUAACUGAGCGGGGUC--GGGAGACGGAUC--GUUUACUUUGAAAAAA-UCAGA
GUGUUUCAA-GCAGG-CAGC-UCGCUCUUGCAUGGAUUAGCAUGGGAUAAUGAAA-UAGG
ACUUUGG-UGCUAUUUUGUUGGUUUCGAACACCGA-AGUAAUGAUUAACAGGGACAGUCA
-GGGGCACUCGUAUUCCGCCGAGAGAGGUGAAAUUCUCAGACCAGCGGAAGACGAACCAC
UGCGAAAGCAUUUGCCA-GGGAUGUUUUCACUGAUCAAGAACGAAAGUUAGGGGAUCGAA
GACGAUCAGAUACC-GUCGUAGUCUUAACCAUAAACCAUGCC-GACUAGGGA-UUGGAGG
AUGU-CCAUUUUUGACUCC-UUCAGCACCUUAC-GGGAAACU-AAAGUCUUUGGGUUCCG
GGGGGAG---UAUGGUCGCAAGGC-UGAAAC-UUAAAGGAAUUGA-CGGAAGGGCACCAC
CAGGAGUGG-AGCCUG-CGGCUUAA-UUUGACUCAACACGGGGAAACUU-ACCAGGUCCA
G-ACAUUGUGAGGAUUGACAGAUUGAGAGCUCUUUCUUG-AUUCGAU---GGGUGGUGGU
GCAUGGCCGUUCUUAGUUGGUGGAGUGAUUUGUCUGGUUAAUUCCGUUAACGAACGAGAC
CUUAGCCUAUUAAAUAGUGGCGCGA-ACACUUCG---UUGGCGG--UUCACUUCUUAGAG
GGACAACUUG--UCUUCAACAAGUGGAAGUUUGAGGCAAUAACAGGUCUGU-GAUGCCCU
UAGAUGUUCUGGG--CCGCACGCGCGCUACACUGAUGCACUCAACGAGUCUC-----GCC
UUGGCCGAGAGGUCCGGGAAACCUUUUGAACUUGCAUCGUGAUGGGGAUAGAUUAUUGCA
ACUAUUAAUCUUCAACGAGGAAUUCCUAGUAAG-CGCAUGUCAUCAGCGUGCGUU-GAUU
ACGUCCCUGCCCUUUGUACACACCGCCCGUCGCUCCUACCGAUUGAAUGAUCCGGUGAGG
CCCCCGGACUGNAGCUUUGCAGCUGGUUCGCCAGCCGCGACGGC-G-----
>AM490980_Ochrosphaera_verrucosa
UUUAUUUGAUGGUACCUUACUACUUGGAUACCCGUAGUAAUUCUAGAGCUAAUACAUGCA
GGAAUUCCCG--------ACUUUCGGAGGGAUGUAUUUAUUAGAUAAGAA--ACCAAUCC
GC-UUCG----------GCGGUUG-UGUGCCGAGUCAUAAUAACUGUUCGAAUCGCAUGG
CUUUA---CGCCGGCGAUGGUUCAUUCAAAUUUCUGCCCUAUCAGCUUUCGAUGGUAGGA
UAGAGGCCU-ACCAUGG-CGUUUACGGGUAACGGAGAAUUAGGGUUCGAUUCC-GGAGAG
GGAGCCUGAGAAAUGGCUACCACAUCCAAGGAA-GGCAGCAGGCGCGUAAAUUGCCCGAA
UCCUGACACAGGGAGGUAGUGACAAGAAAUAACAAUACAGGGCCAUCUU-GGUCUUGUAA
UUGGAAUGAGUACAAUUUACAUCUCUUCACGAGGAUCAAU----UGGAGG-GCAAGU---
CUGGUGCCAGC-AGCC-GCG--GUAAUUCC-AGCUCCAAUAG-CGUAUAUUAAAGUUGUU
GCAG-UUAAAACGCU-CGUAGUCGGAUUUCGGGGCGGGCCUG------CC-GGUCUGCC-
GAU-CGG--UA--CGCACUGGCGGG--CGCGUCC------UUCCUUCCGGAG-ACCGCGC
CUCCUCUUAACUGAGCGGGCGU--GGGAGACGGAUC--GUUUACUUUGAAAAAA-UCAGA
GUGUUUCAA-GCAGG-CAGC-UCGCUCUUGCAUGGAUUAGCAUGGGAUAAUGAAA-UAGG
ACUCUGG-UGCUAUUUUGUUGGUUUCGAACACCGG-AGUAAUGGUCAACAGGGACAGUCA
-GGGGCACUCGUAUUCCGCCGAGAGAGGUGAAAUUCUCAGACCAGCGGAAGACGAACCAC
UGCGAAAGCAUUUGCCA-GGGAUGUUUUCACUGAUCAAGAACGAAAGUUAGGGGAUCGAA
GACGAUCAGAUACC-GUCGUAGUCUUAACCAUAAACCAUGCC-GACUAGGGA-UUGGAGG
CUGUUCCUUUAGUGACUCC-UUCAGCACCUUUC-GGGAAACU-AAAGUCUUUGGGUUCCG
GGGGGAG---UAUGGUCGCAAGGC-UGAAAC-UUAAAGGAAUUGA-CGGAAGGGCACCAC
CAGGAGUGG-AGCCUG-CGGCUUAA-UUUGACUCAACACGGGGAAACUU-ACCAGGUCCA
G-ACAUUGUGAGGAUUGACAGAUUGAGAGCUCUUUCUUG-AUUCGAU---GGGUGGUGGU
GCAUGGCCGUUCUUAGUUGGUGGAGUGAUUUGUCUGGUUAAUUCCGUUAACGAACGAGAC
CGCAGCCUGCUAAAUAGUUCCGCGA-ACACUCCG---UUGGCGG--CCGACUUCUUAGAG
GGACAACUUG--UCUUCAACAAGUGGAAGUUUGCGGCAAUAACAGGUCUGU-GAUGCCCU
UAGAUGUUCUGGG--CCGCACGCGCGCUACACUGAUGCACUCAACGAGUCUUUC---C--
UUGGCCGAAAGGUCCGGGUAACCUUUUGAACUUGCAUCGUGAUGGGGAUAGAUUAUUGCA
AUUAUUAAUCUUCAACGAGGAAUUCCUAGUAAG-CGCAUGUCAUCAGCGUGCGUU-GAUU
ACGUCCCUGCCCUUUGUACACACCGCCCGUCGCUCCUACCGAUUGAAUGAUCCGGUGAGG
CCCCCGGACUGUGGCAACGCAGCUGGUUCUCCAGCCGUGAUGCC-GCG---
>FN599059_Chrysochromulina_acantha
UUUAUUUGAUGGUACCU-ACUACUUGGAUAACCGUAGUAAUUCUAGAGCUAAUACAUGCA
GGAAGACCCGAC--------UUUG-AAGGGUUGUAUUUAUUAGAUAAGAA--ACCUUCCC
---CUUCG---------G-GGUUG-CGUGCUGAGUCACAAUAACUGCUCGAAUCGCAUGG
CUUUA---CGCUGGCGAUGGUUCAUUCAAAUUUCUGCCCUAUCAGCUUUCGAUGGUAGGA
UCGAGGCCU-ACCAUGG-CGUUUACGGGUAACGGAGAAUUAGGGUUCGAUUCC-GGAGAG
GGAGCCUGAGAGAUGGCUACCACAUCCAAGGAA-GGCAGCAGGCGCGUAAAUUGCCCGAA
UCCUGACACAGGGAGGUAGUGACAAGAAAUAACAAUACAGGGCUACAUCUAGUCUUGUAA
UUGGAAUGAGUACAAUUUACAUCUCUUCACGAGGAUCAAU----UGGAGG-GCAAGU---
CUGGUGCCAGC-AGCC-GCG--GUAAUUCC-AGCUCCAAUAG-CGUAUAUUAAAGUUGUU
GCAG-UUAGAACGCU-CGUAGUCGGAUUUCGGGGCGGGCCGA------CC-GGUCUGCC-
GAU-GGG--UA--CGCACUGGUCGG--CGCGUCC------UUCCUUCCGGAG-ACCGUGC
CUACUCUUAACUGAGCGGGGGC--GGGAGACGGAUC--GUUUACUUUGAAAAAA-UCAGA
GUGUUUCAA-GCAGG-CAGC-UCGCUCUUGCAUGGAUUAGCAUGGGAUAAUGAAA-UAGG
ACUUUGG-UGCUAUUUUGUUGGUUUCGAACACCGA-AGUAAUGAUUAAAAGGGACAGUCA
-GGGGCACUCGUAUUCCGCCGAGAGAGGUGAAAUUCUCAGACCAGCGGAAGACGAACCAC
UGCGAAAGCAUUUGCCA-GGGAUGUUUUCACUGAUCAAGAACGAAAGUUAGGGGAUCGAA
GAGGAUCAGAUACC-CUCGUAGUCUUAACCAUAAACCAUGCC-GACUAGGGA-UUGGAGG
AUGUUCACUGAUUGACUCC-UUCAGCACCUUAC-GGGAAACU-AAAGUCUUUGGGUUCCG
GGGGGAG---UAUGGUCGCAAGGC-UGAAAC-UUAAAGGAAUUGA-CGGAAGGGCACCAC
CAGGUGUGG-AGCCUG-CGGCUUAA-UUUGACUCAACACGGGGAAACUU-ACCAGGUCCA
G-ACAUUGUGAGGAUUGACAGAUUGAGAGCUCUUUCUUG-AUUCGAU---GGGUGGUGGU
GCAUGGCCGUUCUUAGUUGGUGGAGUGAUUUGUCUGGUUAAUUCCGUUAACGAACGAGAC
CUUAGCCUGCUAAAUAGUGACGUGA-ACACUUCG---UUCACGG--GCCACUUCUUAGAG
GGACAACUUG--UCUUCAACAAGUGGAAGUUUGAGGCAAUAACAGGUCUGU-GAUGCCCU
UAGAUGUUCUGGG--CCGCACGCGCGCUACACUGAUGCACUCAACGAGUCUCC----ACC
UUGACCGAAAGGUCCGGGAAAUCUUC-GAACUUGCAUCGUGAUGGGGAUAGAUUAUUGCA
ACUAUUAAUCUUCAACGAGGAAUACCUAGUAGG-CGCAUGUCAUCAGCGUGCGUC-GAUU
ACGUCCCUGCCCUUUGUACACACCGCCCGUCGCUCCUACCGAUUGAAUGAUCCGGUGAGG
CCCCCGGAAUGGGAUCACUGC-AUGGUUCGCCAGAAUGAGA----------
>KX980525_Isochrysis_galbana
UUUAUUUGAUGGUACCUUGCUACUUGGAUAACCGUAGUAAUUCUAGAGCUAAUACAUGCA
GGAGUUCCCGAC--------UUCGGAAGGGAUGUAUUUAUUAGAUAAGAA--ACCAAACC
GG---UCU---------CCGGUUG-CGUGCUGAGUCAUACUAACUGCUCGAAUCGCACGG
CUUUA---CGCUGGCGAUGGUUCAUUCAAAUUUCUGCCCUAUCAGCUUUCGAUGGUAGGA
UAGAGGCCU-ACCAUGG-CGUUAACGGGUAACGGAGAAUUAGGGUUCGAUUCC-GGAGAG
GGAGCCUGAGAAAUGGCUACCACAUCCAAGGAA-GGCAGCAGGCGCGUAAAUUGCCCGAA
UCCUGACACAGGGAGGUAGUGACAAGAAAUAACAAUACAGGGCUCUUCG-AGUCUUGUAA
UUGGAAUGAGUACAAUUUACAUCUCUUCACGAGGAUCAAU----UGGAGG-GCAAGU---
CUGGUGCCAGC-AGCC-GCG--GUAAUUCC-AGCUCCAAUAG-CGUAUAUUAAAGUUGUU
GCAG-UUAAAACGCU-CGUAGUCGGAUUUCGGGGCGGGCCCG------CC-GGUCUGCC-
GAU-GGG--UA--CGCACUGGCGGG--CGCGUCC------UUCCUCCCGGAG-ACGGCCG
CUACUCUUAACUGAGCGGUGGU--CGGAGACGGGAU--GUUUACUUUGAAAAAA-UCAGA
GUGUUUCAA-GCAGG-CAGU--CGCUCUUGCAUGGAUUAGCAUGGGAUAAUGAAA-UAGG
ACUCUGG-UGCUAUUUUGUUGGUUUCGAGCACCGG-AGUAAUGGUUAACAGGGACAGUCA
-GGGGCACUCGUAUUCCGCCGAGAGAGGUGAAAUUCUCAGACCAGCGGAAGACGAACGAC
UGCGAAAGCAUUUGCCA-GGGAUGUUUUCACUGAUCAAGAACGAAAGUUAGGGGAUCGAA
GACGAUCAGAUACC-GUCGUAGUCUUAACCAUAAACCAUGCC-GACUAGGGA-UUGGAGG
AUGUUCCGUUUGUGACUCC-UUCAGCACCUUUC-GGGAAACU-AAAGUCUUUGGGUUCCG
GGGGGAG---UAUGGUCGCAAGGC-UGAAAC-UUAAAGGAAUUGA-CGGAAGGGCACCAC
CAGGAGUGG-AGCCUG-CGGCUUAA-UUUGACUCAACACGGGGAAACUU-ACCAGGUCCA
G-ACAUUGUGAGGAUUGACAGAUUGAGAGCUCUUUCUUG-AUUCGAU---GGGUGGUGGU
GCAUGGCCGUUCUUAGUUGGUGGAGUGAUUUGUCUGGUUAAUUCCGUUAACGAACGAGAC
CGCAGCCUGCUAAAUAGUGUCCCCA-ACCCCCUG---UUGGGGC--U-CGCUUCUUAGAG
GGACAACUUG--UCUUCAACAAGUGGAAGUUCGCGGCAAUAACAGGUCUGU-GAUGCCCU
UAGAUGUUCUGGG--CCGCACGCGCGCUACACUGAUGCAUUCAGCGAGUCGUCU---CCC
UUGACCGAGAGGUCCGGGUAAUCUUGUGAACUUGCAUCGUGAUGGGGAUAGAUUAUUGCA
ACUAUUAAUCUUCAACGAGGAAUUCCUAGUAAG-CGUGUGUCAUCAGCGCACGUU-GAUU
ACGUCCCUGCCCUUUGUACACACCGCCCGUCGCUCCUACCGAUUGAAUGAUCCGGUGAGG
CCCCCGGACUGCGGCGCCGCCGCUGGUUCUCCAGCGCUGGCGUC-GCG---
>AF106057_Pavlova_pinguis
UUUAUUUGAUGGUACCUUACUACUUGGAUACCCGUAGUAAUUCUAGAGCUAAUACAUGCA
GGCAGUCCCGAC--------UUCGGAAGGGAUGUAUUUAUUAGAUAAGAA--ACCGACCC
GGCUU-----------GCCGGUUG-UGUGCUGAGUCAUACUAACUUUUCGAAUCGCAUGG
GCUCG---UCCCGGCGAUGGUUCAUUCAAAUUUCUGCCCUAUCAGCUUUCGAUGGUAGGA
UAGAGGCCU-ACCAUGG-CGUUAACGGGUAACGGAGAAUUAGGGUUCGAUUCC-GGAGAG
GGAGCCUGAGAGACGGCUACCACAUCCAAGGAA-GGCAGCAGGCGCGCAAAUUACCC-AA
UCCUGACACAGGGAGGUAGUGACAAGAAAUAACAAUACAGGGCUCUUCG-AGUCUUGUAA
UUGGAAUGAGUACAAUUUAAAUCCCUUAACGAGGAUCCAU----UGGAGG-GCAAGU---
CUGGUGCCAGC-AGCC-GCG--GUAAUUCC-AGCUCCAAUAG-CGUAUAUUAAAGUUGUU
GCAG-UUAAAAAGCU-CGUAGUCGGAUUUCGGGUUGGCGCGGU-----G--GGUCUGCC-
-GUUGGG--UA--UGCACUGACUGU-CGCCUUCC------U--UUCCGGGGU-AGUG--C
GUGC-GUUGACUCGUG---CGU--G--UCUCCUCGC--GUUUACUUUGAGAAAA-UCAGA
GUGUUCAAA-GCAGGCCUUU---GCCAUUGUAUGUGUUAGCAUGGGAUAAUGGAA-UAGG
ACUCUGG-UGCUAUUUUGUUGGUUUCGAACGCCGG-GGUAAUGAUUAAUAGGGACAGUCA
-GGGGCACUCGUAUUCCGUAGAGAGAGGUGAAAUUUUUAGACCCACGGAAGACGCACUAC
UGCGAAAGCAUUUGCCA-GGGAUGUUUUCACUGAUCAAGAACGAAAGUUAGGGGAUCGAA
GAUGAUCAGAUACC-GUCGUAGUUUUAACCAUAAACCAUGCC-GACCAGGGA-UUGGUGG
GUGUCGUUUU---GACUCC-AUCAGCACCUUUC-GAGAAAUC-AGAGUCUUUGGGUUCCG
GGGGGAG---UAUGGUCGCAAGGC-UGAAAC-UUAAAGGAAUUGA-CGGAAGGGCACCAC
CAGGCGUGG-AGCCUG-CGGCUUAA-UUUGACUCAACACGGGGAAACUU-ACCAGGUCCA
G-ACAUUGUGAGGAUUGACAGAUUGAGAGCUCUUUCUUG-AUUCAAU---GGGUGGUGGU
GCAUGGCCGUUCUUAGUUGGUGGAGUGAUUUGUCUGGUUAAUUCCGUUAACGAACGAGAC
CUUAACCUGCUAAAUAGUCCGCGUAACCCUUG-G---UUGCGUC-GUUGGCUUCUUAGAG
GGACUGUCGG--UAUCCAACCGACGGAAGUUUGAGGCAAUAACAGGUCUGU-GAUGCCCU
UAGAUGUUCUGGG--CCGCACGCGCGCUACACUGACGCAUUCAUCGAGUUCACCU--UCC
UGCAUCGAGAGGUGUGGGGAAUCUGUUGAACCUGCGUCGUGAUGGGGAUAGAUUAUUGCA
AUUAUUAAUCUUCAACGAGGAAUGCCUAGUAAG-CGUGAGUCAUCAGCUCGCGUU-GAUU
ACGUCCCUGCCCUUUGUACACACCGCCCGUCGCUCCUACCGAUUGGAUGGUCCGGUGAGG
UUUUCGGAUUGGCGCAUUGG-U-UGGUUUCCG---ACGGGUGCG-CCG---
>JF714231_Pavlova_granifera
UUUAUUUGAUGGUACCUUACUACUUGGAUAACCGUAGUAAUUCUAGAGCUAAUACAUGCA
GGCAGUCCCGAC--------UUCGGAAGGGAUGUAUUUAUUAGAUAAGAA--ACCGACCC
GGGCA-----------ACCGGUUG-UGUGCUGAGUCAUACUAACUUUUCGGAUCGCAUGG
CUUUA---UGCUGGCGAUGGUUCAUUCAAAUUUCUGCCCUAUCAGCUUUCGAUGGUAGGA
UAGAGGCCU-ACCAUGG-CGUUCACGGGUAACGGAGAAUUAGGGUUCGAUUCC-GGAGAG
GGAGCCUGAGAGACGGCUACCACAUCCAAGGAA-GGCAGCAGGCGCGCAAAUUACCC-AA
UCCUGACACAGGGAGGUAGUGACAAGAAAUAACAAUACAGGGCUCUUUG-AGUCUUGUAA
UUGGAAUGAGUACAAUUUAAAUCCCUUAACGAGGAUCCAU----UGGAGG-GCAAGU---
CUGGUGCCAGC-AGCC-GCG--GUAAUUCC-AGCUCCAAUAG-CGUAUAUUAAAGUUGUU
GCAG-UUAAAAAGCU-CGUAGUCGGAUUUCGGGUUGGCGCGGU-----GACGGUCUGCC-
-GUUGGG--UA--UGCACUGUUAUC-UGGCUUCC------U--UUUCGGGGC-AGCG--C
GCGC-GUUUACUCGUG---CGU--G--UCUCCUCGC--UUUUACUUUGAGAAAA-UCAGA
GUGUUCAAA-GCAGGCCUUU---GCCAUUGUAUGUGUUAGCAUGGGAUAAUGAAA-UAGG
ACUCUGG-UGCUAUUUUGUUGGUUUCGAACGCCGG-GGUAAUGAUUAAUAGGGACAGUCA
-GGGGCACUCGUAUUCCGUAGAGAGAGGUGAAAUUCUUAGACCCACGGAAGACGCACUAC
UGCGAAAGCAUUUGCCA-GGGAUGUUUUCACUGAUCAAGAACGAAAGUUAGGGGAUCGAA
GAUGAUCAGAUACC-GUCGUAGUCUUAACCAUAAACCAUGCC-GACCAGGGA-UUGGUGG
GUGUCGCUUUU--GACUCC-AUCAGCACCUUUC-GAGAAAUC-AGAGUCUUUGGGUUCCG
GGGGGAG---UAUGGUCGCAAGGC-UGAAAC-UUAAAGGAAUUGA-CGGAAGGGCACCAC
CAGGCGUGG-AGCCUG-CGGCUUAA-UUUGACUCAACACGGGGAAACUU-ACCAGGUCCA
G-ACAUUGUGAGGAUUGACAGAUUGAGAGCUCUUUCUUG-AUUCAAU---GGGUGGUGGU
GCAUGGCCGUUCUUAGUUGGUGGAGUGAUUUGUCUGGUUAAUUCCGUUAACGAACGAGAC
CUUAACCUGCUAAAUAGUCCUCGUAACCAUUG-G---UUGCGUU-GUUGGCUUCUUAGAG
GGACUGUCGG--UAUCCAGCCGACGGAAGUUUGAGGCAAUAACAGGUCUGU-GAUGCCCU
UAGAUGUUCUGGG--CCGCACGCGCGCUACACUGACGCAUUCAUCGAGUUCACCU--UCC
UGCAUCGAGAGGUGUGGGGAAUCUGUUGAACCUGCGUCGUGAUGGGGAUAGAUUAUUGCA
AUUAUUAAUCUUCAACGAGGAAUGCCUAGUAAG-CGUGAGUCAUCAGCUCGCGUU-GAUU
ACGUCCCUGCCCUUUGUACACACCGCCCGUCGCUCCUACCGAUUGGAUGGUCCGGUGAGG
UUUUCGGAUUGGCGCAUUGG-CGCGGUCUCCG--UGCCGGUGCG-CCG---
>AB250785_Braarudosphaera_bigelowii
UUUAUUUGAUGGUACCUUACUACUUGGAUAACCGUAGUAAUUCUAGAGCUAAUACAUGCA
GGAGUGUCCUUC--------------GGGGCUGUAUUUAUUAGAUAAGAA--ACCAAUCC
AG-CUUG----------CUGGUUG-AGUGCUGAGUCACAAUAACUGCUCGAAUCGCAUGG
CUUU----UGCCGGCGAUGGUUCAUUCAAAUUUCUGCCCUAUCAGCUUUCGAUGGUAGGA
UAGAGGCCU-ACCAUGG-CGUUAACGGGUAACGGAGAAUUAGGGUUCGAUUCC-GGAGAG
GGAGCCUGAGAAAUGGCUACCACAUCCAAGGAA-GGCAGCAGGCGCGUAAAUUGCCCGAA
UCCUGACACAGGGAGGUAGUGACAAGAAAUAACAAUACAGGGCUCUUUCGAGUCUUGUAA
UUGGAAUGAGUACAAUUUACAUCUCUUCACGAGGAUCAAU----UGGAGG-GCAAGU---
CUGGUGCCAGC-AGCC-GCG--GUAAUUCC-AGCUCCAAUAG-CGUAUAUUAAAGUUGUU
GCAG-UUAAAACGCU-CGUAGUCGGAUUUCGGGGCGGUCUUG------CC-GGUCUGCC-
GUU-GGG--UA--UGCACUGGUGCG--AGCGUCC------UUCCUUCCGGAG-ACGGUGC
CUCCUCUUAACUGAGUGGGUAU--CGGAGACGGAUC--GUUUACUUUGAAAAAA-UCAGA
GUGUUUCAA-GCAGG-CAGC-UCGCUUUUGCAUGGAUUAGCAUGGGAUAAUGAAA-UAGG
ACUUUGG-UGCUAUUUUGUUGGUUUCGAACACCGA-AGUAAUGAUUAACAGGGACAGUCA
-GGGGCACUCGUAUUCCGCCGAGAGAGGUGAAAUUCUCAGACCAGCGGAAGACGCACCAC
UGCGAAAGCAUUUGCCA-GGGAUGUUUUCACUGAUCAAGAACGAAAGUUAGGGGAUCGAA
GACGAUCAGAUACC-GUCGUAGUCUUAACCAUAAACCAUGCC-GACUAGGGA-UUGGAGG
AUGU-UCCAAUGUGACUCC-UUCAGCACCUUUC-GGGAAACU-AAAGUCUUUGGGUUCCG
GGGGGAG---UAUGGUCGCAAGGC-UGAAAC-UUAAAGGAAUUGA-CGGAAGGGCACCAC
CAGGAGUGG-AGCCUG-CGGCUUAA-UUUGACUCAACACGGGGAAACUU-ACCAGGUCCA
G-ACAUUGUGAGGAUUGACAGAUUGAGAGCUCUUUCUUG-AUUCGAU---GGGUGGUGGU
GCAUGGCCGUUCUUAGUUGGUGGAGUGAUUUGUCUGGUUAAUUCCGUUAACGAACGAGAC
CGCAGCCUGCUAAAUAGUUGCGCGA-ACCCUCCG---UUCGCG---UGAACUUCUUAGAG
GGACAACUUG--UUUUCAACAAGUGGAAGUUUGCGGCAAUAACAGGUCUGU-GAUGCCCU
UAGAUGUUCUGGG--CCGCACGCGCGCUACACUGAUGCACUCAACGAGUCUACA---ACC
UUGACCGGAAGGUCCGGGUAAUCUUUUGAAAUUGCAUCGUGAUGGGGAUAGAUUAUUGCA
ACUAUUAAUCUUCAACGAGGAAUUCCUAGUAAG-CGCAUGUCAUCAGCGUGCGUU-GAUU
ACGUCCCUGCCCUUUGUACACACCGCCCGUCGCUCCUACCGAUUGAAUGAUCCGGUGAGG
CCCCCGGACUGUGGCAACGCAGCUGGUUCUCCAGCCGUGAUGCC-GCG---
>AJ246266_Isochrysis_galbana
UUUAUUUGAUGGUACCUUGCUACUUGGAUAACCGUAGUAAUUCUAGAGCUAAUACAUGCA
GGAGUUCCCGAC--------UUCGGAAGGGAUGUAUUUAUUAGAUAAGAA--ACCAAACC
GG---UCU---------CCGGUUG-CGUGCUGAGUCAUACUAACUGCUCGAAUCGCACGG
CUUUA---CGCUGGCGAUGGUUCAUUCAAAUUUCUGCCCUAUCAGCUUUCGAUGGUAGGA
UAGAGGCCU-ACCAUGG-CGUUAACGGGUAACGGAGAAUUAGGGUUCGAUUCC-GGAGAG
GGAGCCUGAGAAAUGGCUACCACAUCCAAGGAA-GGCAGCAGGCGCGUAAAUUGCCCGAA
UCCUGACACAGGGAGGUAGUGACAAGAAAUAACAAUACAGGGCUCUUCG-AGUCUUGUAA
UUGGAAUGAGUACAAUUUACAUCUCUUCACGAGGAUCAAU----UGGAGG-GCAAGU---
CUGGUGCCAGC-AGCC-GCG--GUAAUUCC-AGCUCCAAUAG-CGUAUAUUAAAGUUGUU
GCAG-UUAAAACGCU-CGUAGUCGGAUUUCGGGGCGGGCC--------GC-GGUCUGCC-
GAU-GGG--UA--CGCACUGGCGGG--CGCGUCC------UUCCUCCCGGAG-ACGGCCG
CUACUCUUAACUGAGCGGUGGU--CGGAGACGGGAU--GUUUACUUUGAAAAAA-UCAGA
GUGUUUCAA-GCAGG-CAGU--CGCUCUUGCAUGGAUUAGCAUGGGAUAAUGAAA-UAGG
ACUCUGG-UGCUAUUUUGUUGGUUUCGAGCACCGG-AGUAAUGAUUAACAGGGACAGUCA
-GGGGCACUCGUAUUCCGCCGAGAGAGGUGAAAUUCUCAGACCAGCGGAAGACGAACGAC
UGCGAAAGCAUUUGCCA-GGGAUGUUUUCACUGAUCAAGAACGAAAGUUAGGGGAUCGAA
GACGAUCAGAUACC-GUCGUAGUCUUAACCAUAAACCAUGCC-GACUAGGGA-UUGGAGG
AUGUUCCGUUUGUGACUCC-UUCAGCACCUUUC-GGGAAACU-AAAGUCUUUGGGUUCCG
GGGGGAG---UAUGGUCGCAAGGC-UGAAAC-UUAAAGGAAUUGA-CGGAAGGGCACCAC
CAGGAGUGG-AGCGUG-CGGCUUAA-UUUGACUCAACACGGGGAAACUU-ACCAGGUCCA
G-ACAUUGUGAGGAUUGACAGAUUGAGAGCUCUUUCUUG-AUUCGAU---GGGUGGUGGU
GCAUGGCCGUUCUUAGUUGGUGGAGUGAUUUGUCUGGUUAAUUCCGUUAACGAACGAGAC
CGCAGCCUGCUAAAUAGUGUCCCCA-ACCCCCUG---UUGGGGC--U-CGCUUCUUAGAG
GGACAACUUG--UCUUCAACAAGUGGAAGUUCGCGGCAAUAACAGGUCUGU-GAUGCCCU
UAGAUGUUCUGGG--CCGCACGCGCGCUACACUGAUGCAUUCAGCGAGUCGUCU---CCC
UUGACCGAGAGGUCCGGGUAAUCUUGUGAACUUGCAUCGUGAUGGGGAUAGAUUAUUGCA
ACUAUUAAUCUUCAACGAGGAAUUCCUAGUAAG-CGUGUGUCAUCAGCGCACGUU-GAUU
ACGUCCCUGCCCUUUGUACACACCGCCCGUCGCUCCUACCGAUUGAAUGAUCCGGUGAGG
CCCCCGGACUGCGGCGCCGCCG-UGGUUCUCCAGCGCUGGCGUC-GCG---
>AB847972_Braarudosphaera_bigelowii
UUUAUUUGAUGGUACCUUACUACUUGGAUAACCGUAGUAAUUCUAGAGCUAAUACAUGCA
GGAGUGUCCUUC--------------GGGGCUGUAUUUAUUAGAUAAGAA--ACCAAUCC
AG-CUUG----------CUGGUUG-AGUGCUGAGUCACAAUAACUGCUCGAAUCGCAUGG
CUUU----UGCCGGCGAUGGUUCAUUCAAAUUUCUGCCCUAUCAGCUUUCGAUGGUAGGA
UAGAGGCCU-ACCAUGG-CGUUAACGGGUAACGGAGAAUUAGGGUUCGAUUCC-GGAGAG
GGAGCCUGAGAAAUGGCUACCACAUCCAAGGAA-GGCAGCAGGCGCGUAAAUUGCCCGAA
UCCUGACACAGGGAGGUAGUGACAAGAAAUAACAAUACAGGGCUCUUUCGAGUCUUGUAA
UUGGAAUGAGUACAAUUUACAUCUCUUCACGAGGAUCAAU----UGGAGG-GCAAGU---
CUGGUGCCAGC-AGCC-GCG--GUAAUUCC-AGCUCCAAUAG-CGUAUAUUAAAGUUGUU
GCAG-UUAAAACGCU-CGUAGUCGGAUUUCGGGGCGGUCUUG------CC-GGUCUGCC-
GUU-GGG--UA--UGCACUGGUGCG--AGCGUCC------UUCCUUCCGGAG-ACGGUGC
CUCCUCUUAACUGAGUGGGUAU--CGGAGACGGAUC--GUUUACUUUGAAAAAA-UCAGA
GUGUUUCAA-GCAGG-CAGC-UCGCUUUUGCAUGGAUUAGCAUGGGAUAAUGAAA-UAGG
ACUUUGG-UGCUAUUUUGUUGGUUUCGAACACCGA-AGUAAUGAUUAACAGGGACAGUCA
-GGGGCACUCGUAUUCCGCCGAGAGAGGUGAAAUUCUCAGACCAGCGGAAGACGCACCAC
UGCGAAAGCAUUUGCCA-GGGAUGUUUUCACUGAUCAAGAACGAAAGUUAGGGGAUCGAA
GACGAUCAGAUACC-GUCGUAGUCUUAACCAUAAACCAUGCC-GACUAGGGA-UUGGAGG
AUGU-UCCAAUGUGACUCC-UUCAGCACCUUUC-GGGAAACU-AAAGUCUUUGGGUUCCG
GGGGGAG---UAUGGUCGCAAGGC-UGAAAC-UUAAAGGAAUUGA-CGGAAGGGCACCAC
CAGGAGUGG-AGCCUG-CGGCUUAA-UUUGACUCAACACGGGGAAACUU-ACCAGGUCCA
G-ACAUUGUGAGGAUUGACAGAUUGAGAGCUCUUUCUUG-AUUCGAU---GGGUGGUGGU
GCAUGGCCGUUCUUAGUUGGUGGAGUGAUUUGUCUGGUUAAUUCCGUUAACGAACGAGAC
CGCAGCCUGCUAAAUAGUUGCGCGA-ACCCUCCG---UUCGCG---UGAACUUCUUAGAG
GGACAACUUG--UUUUCAACAAGUGGAAGUUUGCGGCAAUAACAGGUCUGU-GAUGCCCU
UAGAUGUUCUGGG--CCGCACGCGCGCUACACUGAUGCACUCAACGAGUCUACA---ACC
UUGACCGGAAGGUCCGGGUAAUCUUUUGAAAUUGCAUCGUGAUGGGGAUAGAUUAUUGCA
ACUAUUAAUCUUCAACGAGGAAUUCCUAGUAAG-CGCAUGUCAUCAGCGUGCGUU-GAUU
ACGUCCCUGCCCUUUGUACACACCGCCCGUCGCUCCUACCGAUUGAAUGAUCCGGUGAGG
CCCCCGGACUGUGGCAACGCAGCUGGUUCUCCAGCCGUGAUGCC-GCG---
>AB478414_Braarudosphaera_bigelowii
UUUAUUUGAUGGUACCUUACUACUUGGAUAACCGUAGUAAUUCUAGAGCUAAUACAUGCA
GGAAAGCCCGCC--------------AGGGCUGUAUUUAUUAGAUAAGAA--ACCAAUCC
AG-CUUG----------CUGGUUG-AGUGCUGAGUCACAAUAACUGCUCGAAUCGCAUGG
CAUU----UGCCGGCGAUGGUUCAUUCAAAUUUCUGCCCUAUCAGCUUUCGAUGGUAGGA
UAGAGGCCU-ACCAUGG-CGUUAACGGGUAACGGAGAAUUAGGGUUCGAUUCC-GGAGAG
GGAGCCUGAGAAAUGGCUACCACAUCCAAGGAA-GGCAGCAGGCGCGUAAAUUGCCCGAA
UCCUGACACAGGGAGGUAGUGACAAGAAAUAACAAUACAGGGCUCUUUCGAGUCUUGUAA
UUGGAAUGAGUACAAUUUACAUCUCUUCAUGAGGAUCAAU----UGGAGG-GCAAGU---
CUGGUGCCAGC-AGCC-GCG--GUAAUUCC-AGCUCCAAUAG-CGUAUAUUAAAGUUGUU
GCAG-UUAAAACGCU-CGUAGUCGGAUUUCGGGGCGGUUUUG------CC-GGUCUGCC-
GUU-GGG--UA--UGCACUGGUGCG--AGCGUCC------UUCCUUCCGGAG-ACGGCGC
CUGCUCUUAACUGAGUGGGUGU--CGGAGACGGAUC--GUUUACUUUGAAAAAA-UCAGA
GUGUUUCAA-GCAGG-CAGC-UCGCUUUUGCAUGGAUUAGCAUGGGAUAAUGAAA-UAGG
ACUUUGG-UGCUAUUUUGUUGGUUUCGAACACCGA-AGUAAUGAUUAACAGGGACAGUCA
-GGGGCACUCGUAUUCCGCCGAGAGAGGUGAAAUUCUCAGACCAGCGGAAGACGCACCAC
UGCGAAAGCAUUUGCCA-GGGAUGUUUUCACUGAUCAAGAACGAAAGUUAGGGGAUCGAA
GACGAUCAGAUACC-GUCGUAGUCUUAACCAUAAACCAUGCC-GACUAGGGA-UUGGAGG
AUGU-UCCAAUGUGACUCC-UUCAGCACCUUUC-GGGAAACU-AAAGUCUUUGGGUUCCG
GGGGGAG---UAUGGUCGCAAGGC-UGAAAC-UUAAAGGAAUUGA-CGGAAGGGCACCAC
CAGGAGUGG-AGCCUG-CGGCUUAA-UUUGACUCAACACGGGGAAACUU-ACCAGGUCCA
G-ACAUUGUGAGGAUUGACAGAUUGAGAGCUCUUUCUUG-AUUCGAU---GGGUGGUGGU
GCAUGGCCGUUCUUAGUUGGUGGAGUGAUUUGUCUGGUUAAUUCCGUUAACGAACGAGAC
CGCAGCCUGCUAAAUAGUUGCGCAA-ACCCUCCG---UUUGCG---UGAACUUCUUAGAG
GGACAACUUG--UCUUCAACAAGUGGAAGUUUGCGGCAAUAACAGGUCUGU-GAUGCCCU
UAGAUGUUCUGGG--CCGCACGCGCGCUACACUGAUGCACUCAACGAGUCUACA---ACC
UUGACCGGAAGGUCCGGGUAAUCUUUUGAAAUUGCAUCGUGAUGGGGAUAGAUUAUUGCA
ACUAUUAAUCUUCAACGAGGAAUUCCUAGUAAG-CGCAUGUCAUCAGCGUGCGUC-GAUU
ACGUCCCUGCCCUUUGUACACACCGCCCGUCGCUCCUACCGAUUGAAUGAUCCGGUGAGG
CCCCCGGACUGUGGCAACGCAGCUGGUUCUCCAGCCGCGAUGCC-GCG---
>AB847973_Braarudosphaera_bigelowii
UUUAUUUGAUGGUACCUUACUACUUGGAUAACCGUAGUAAUUCUAGAGCUAAUACAUGCA
GGAAAGCCCGCC--------------AGGGCUGUAUUUAUUAGAUAAGAA--ACCAAUCC
AG-CUUG----------CUGGUUG-AGUGCUGAGUCACAAUAACUGCUCGAAUCGCAUGG
CUUU----UGCCGGCGAUGGUUCAUUCAAAUUUCUGCCCUAUCAGCUUUCGAUGGUAGGA
UAGAGGCCU-ACCAUGG-CGUUAACGGGUAACGGAGAAUUAGGGUUCGAUUCC-GGAGAG
GGAGCCUGAGAAAUGGCUACCACAUCCAAGGAA-GGCAGCAGGCGCGUAAAUUGCCCGAA
UCCUGACACAGGGAGGUAGUGACAAGAAAUAACAAUACAGGGCUCUUUCGAGUCUUGUAA
UUGGAAUGAGUACAAUUUACAUCUCUUCACGAGGAUCAAU----UGGAGG-GCAAGU---
CUGGUGCCAGC-AGCC-GCG--GUAAUUCC-AGCUCCNNNNN-NNNNNNNNNNAGUUGUU
GCAG-UUAAAACGCU-CGUAGUCGGAUUUCGGGGCGGUUUUG------CC-GGUCUGCC-
GUU-GGG--UA--UGCACUGGUGCG--AGCGUCC------UUCCUUCCGGAG-ACGGCGC
CUGCUCUUAACUGAGUGGGUGU--CGGAGACGGAUC--GUUUACUUUGAAAAAA-UCAGA
GUGUUUCAA-GCAGG-CAGC-UCGCUUUUGCAUGGAUUAGCAUGGGAUAAUGAAA-UAGG
ACUUUGG-UGCUAUUUUGUUGGUUUCGAACACCGA-AGUAAUGAUUAACAGGGACAGUCA
-GGGGCACUCGUAUUCCGCCGAGAGAGGUGAAAUUCUCAGACCAGCGGAAGACGCACCAC
UGCGAAAGCAUUUGCCA-GGGAUGUUUUCACUGAUCAAGAACGAAAGUUAGGGGAUCGAA
GACGAUCAGAUACC-GUCGUAGUCUUAACCAUAAACCAUGCC-GACUAGGGA-UUGGAGG
AUGU-UCCAAUGUGACUCC-UUCAGCACCUUUC-GGGAAACU-AAAGUCUUUGGGUUCCG
GGGGGAG---UAUGGUCGCAAGGC-UGAAAC-UUAAAGGAAUUGA-CGGAAGGGCACCAC
CAGGAGUGG-AGCCUG-CGGCUUAA-UUUGACUCAACACGGGGAAACUU-ACCAGGUCCA
G-ACAUUGUGAGGAUUGACAGAUUGAGAGCUCUUUCUUG-AUUCGAU---GGGUGGUGGU
GCAUGGCCGUUCUUAGUUGGUGGAGUGAUUUGUCUGGUUAAUUCCGUUAACGAACGAGAC
CGCAGCCUGCUAAAUAGUUGCGCGA-ACCCUCCG---UUCGCG---UGAACUUCUUAGAG
GGACAACUUG--UCUUCAACAAGUGGAAGUUUGCGGCAAUAACAGGUCUGU-GAUGCCCU
UAGAUGUUCUGGG--CCGCACGCGCGCUACACUGAUGCACUCAACGAGUCUACA---ACC
UUGACCGGAAGGUCCGGGUAAUCUUUUGAAAUUGCAUCGUGAUGGGGAUAGAUUAUUGCA
ACUAUUAAUCUUCAACGAGGAAUUCCUAGUAAG-CGCAUGUCAUCAGCGUGCGUU-GAUU
ACGUCCCUGCCCUUUGUACACACCGCCCGUCGCUCCUACCGAUUGAAUGAUCCGGUGAGG
CCCCCGGACUGUGGCGACGCAGCUGGUUCUCCAGCCGCGAUGCC-GCG---
>AF534709
UUUAUUUGAUGGUACCUUACUACUUGGAUAACCGUAGUAAUUCUAGAGCUAAUACAUGCG
UCAAGCCCCGAC--------UCACGAAGGGGUGCAUUUAUUAGAUUCAAACCAUCGGCU-
-UUCGGGU-------------CUUUGAUGGUGAGUCAUAAUAACUGAGCGAAUCGAAUGG
CCUUG---CGCCGUCGAUGCUUCAUUCAAAUUUCUGCCCUAUCAGCUUUCGAUGGUAGGA
UCUUGGCCU-ACCAUGG-CUAUAACGGGUAACGGGGAAUUAGGGUUCGAUUCC-GGAGAG
GGAGCUUGAGAAACGGCUACCACAUCCAAGGAU-GGCAGCAGGCGCGCAAAUUACCC-AA
UCCCGACACGGGGAGGUAGUGACAAUAAAUAACGAUGCUGGAUUAUUUUUAAUCCGGCA-
UUGGAAUGAGAGUU--UUAAAUCAAUACUCGAGGAACCAU----UGGAGG-GCAAGU---
CUGGUGCCAGC-AGCC-GCG--GUAAUUCC-AGCUC--AAUAGCGUAUAUUAAAGUUGUU
GCAG-UUAAAAAGCU-CGUAGUCUGAGUCUUGGUCGACAUUGGAGCGUCCGCGGC---CU
UACGG---UCACGUGCAUGCGAUAUGU--UGGCCA-----UGUACUUCGGAGGAACAUGG
GUGCUUUUCACUAAGUGCUCAU--GGGAUUCCGAUA--GUUUACUUUGAGAAAA-AUAGA
GUGUUCAAA-GCAGG-CGUUUGUGC-CUUGAAUACAUUAGCAUGGGAUAAUGGAA-UAGG
ACAUUGG-UUCUAUUU-GAUGGUUU-ACGGACCGA-UGUAAUGAUUAAUAGGGACAGUUG
-GGGACAUUCAUAUUCCAUGGCUAGAGGUGAAAUUCUUGGAUUCAUGGAAGAUGAACUAC
UGCGAAAGCAUUUGUCA-AAGAUGUUU-CAUUGAUCAAGAACGAAAGUUAGGGGAGCAAA
GACGAUCAGAUACC-GUCGUAGUCUUAACCAUAAACGAUGCC-GACUAGGGA-UCGGUGG
GUGUUAGUUUUAUGACUCC-AUCGGCACCUCAU-GGGAAACC-AAAGUCUUUGGGUUCCG
GGGGGAG---UAUGGUCGCAAGGC-UGAAAC-UUAAAGGAAUUGA-CGGAAGGGCACCAC
CAGGAGUGG-AGCCUG-CGGCUUAA-UUUGACUCAACACGGGAAA-CUC-ACCAGGUCCA
G-ACAUGGUAAGGAUUGACAGAUUGAGAGCUCUUUCUUG-AUUCCAU---GAAAGGUGGC
GCAUGNCCGUUCUUAGUUGGUGGAGUGAUUUGUCUGGUUAAUUCCGUUAACGAACGAGAC
CUUAACCUGCUAACUAGUCACGGUAAGCAUCUUG---CUUGCUGGCUGUACUUCUUAGAG
GGACAAUCUG--UUUUCAGCAGAUGGAAGUUUGAGGCAAUAACAGGUCUGU-GAUGCCCU
UAGAUGUCCUGGG--CUGCACGCGCGCUACACUGACGAACUCAACGAGUUUACA---ACC
UUGGCAGAGAUGUCUGGGUAAUCUUUUAAAAGUUCGUCGUGAUGGGGAUAGAUGAUUGUA
AUUAUUCGUCUUGAACGAGGAAUUCCUAGUAAG-UGUGAGUCAUCAGCUCGCGCU-GAUU
ACGUCCCUGCCCUUUGUACACACCGCCCGUCGCUCCUACCGAUUGAAUGGUCCGGUGAGA
ACGUCGGAUCACGUGUAAGAUACUGCUUGCAGUAACUUGCGCG--------
>PV257734_Pavlova_pinguis
UUUAUUUGAUGGUACCU-ACUACUUGGAUAACCGUAGUAAUUCUAGAGCUAAUACAUGCA
GGCAGUCCCGAC--------UCCGGAAGGGAUGUAUUUAUUAGAUAAGAA--ACCAACUC
GCUUU-----------GC-GGUUG-AGUGCUGAGUCAUACUAACUUUUCGAAUCGCAUGG
CUUUA---UGCCGGCGAUGGUUCAUUCAAAUUUCUGCCCUAUCAGCUUUCGAUGGUAGGA
UAGAGGCCU-ACCAUGG-CGUUAACGGGUAACGGAGAAUUAGGGUUCGAUUCC-GGAGAG
GGAGCCUGAGAGACGGCUACCACAUCCAAGGAA-GGCAGCAGGCGCGCAAAUUACCC-AA
UCCUGACACAGGGAGGUAGUGACAAGAAAUAACAAUACAGGGCUCUUCG-AGUCUUGUAA
UUGGAAUGAGUACAAUUUAAAUCCCUUAACGAGGAUCCAU----UGGAGG-GCAAGU---
CUGGUGCCAGC-AGCC-GCG--GUAAUUCC-AGCUCCAAUAG-CGUAUAUUAAAGUUGUU
GCAG-UUAAAAAGCU-CGUAGUCGGAUUUCGGGUUUGUCCGCG-----C--GGUCUGCC-
-GUUGGG--UA--UGCACUGCGUGU-GACUUAUC------U-UUUUCGGGGC-AGCG--C
GCGUUGCUUAAUUGUGGCGUGU--G--UCUCCUCGC--UUUUACUUUGAGAAAA-UCAGA
GUGUUCAAA-GCAGGCCUUU---GCCAUUGUAUGUGUUAGCAUGGGAUAAUGGAA-UAGG
ACUCUGG-UGCUAUUUUGUUGGUUUCGAACGCCGG-GGUAAUGAUUAAUAGGGAUAGUCA
-GGGGCACUCGUAUUCCGUAGAGAGAGGUGAAAUUCUUAGACCCACGGAAGACGCACUAC
UGCGAAAGCAUUUGCCA-GGGAUGUUUUCACUGAUCAAGAACGAAAGUUAGGGGAUCGAA
GAUGAUCAGAUACC-GUCGUAGUCUUAACCAUAAACCAUGCC-GACCAGGGAAUUGGUGG
GUGUCGUUUU---GACUCC-AUCAGCACCUUUC-GAGAAAUC-AGAGUCUUUGGGUUCCG
GGGGGAG---UAUGGUCGCAAGGC-UGAAAC-UUAAAGGAAUUGA-CGGAAGGGCACCAC
CAGGCGUGG-AGCCUG-CGGCUUAA-UUUGACUCAACACGGGGAAACUU-ACCAGGUCCA
G-ACAUUGUGAGGAUUGACAGAUUGAGAGCUCUUUCUUG-AUUCAAU---GGGUGGUGGU
GCAUGGCCGUUCUUAGUUGGUGGAGUGAUUUGUCUGGUUAAUUCCGUUAACGAACGAGAC
CUUAACCUGCUAAAUAGUCCGCGUAACCAUUGUG---UUGCGUUUGUUGGCUUCUUAGAG
GGACUGUCGG--UAUCCAACCGACGGAAGUUUGAGGCAAUAACAGGUCUGU-GAUGCCCU
UAGAUGUUCUGGG--CCGCACGCGCGCUACACUGACGCAUUCACCGAGUUCUUCUG-UCC
UGCAUCGAGAGGUGUGGGUAAUCUGUUGAACCUGCGUCGUGAUGGGGAUAGAUUAUUGCA
AUUAUUAAUCUUCAACGAGGAAUGCCUAGUAAG-CGUGAGUCAUCAGCUCGCGUU-GAUU
ACGUCCCUGCCCUUUGUACACACCGCCCGUCGCUCCUACCGAUUGGAUGGUCCGGUGAGG
UUUUCGGAUUGGCGCAUUGC-AGCGGUUUCCG--UCGCGUUGUG-CCG---
>AJ246267_Dicrateria_rotunda
UUUAUUUGAUGGUACCUUACUACUUGGAUAACCGUAGUAAUUCUAGAGCUAAUACAUGCA
GGAUCGCCCGAC--------UUCGGAAGGGCUGUAUUUAUUAGAUAAGAA--ACCAACCC
GC-UUUUU---------GCGGUUG-CGUGCUGAGUCACAAUAACUGCUCGAAUCGCACGG
CCUCG---UGCCGGCGAUGGUUCAUUCAAAUUUCUGCCCUAUCAGCUUUCGAUGGUAGGA
UCGAGGCCU-ACCAUGG-CGUUAACGGGUAACGGAGAAUUAGGGUUCGAUUCC-GGAGAG
GGAGCCUGAGAAAUGGCUACCACAUCCAAGGAA-GGCAGCAGGCGCGUAAAUUGCCCGAA
UCCUGACACAGGGAGGUAGUGACAAGAAAUAACAAUACAGGGCCACUUU-GGUCUUGUAA
UUGGAAUGAGUACAAUUUACAUCUCUUCACGAGGAUCAAU----UGGAGG-GCAAGU---
CUGGUGCCAGC-AGCC-GCG--GUAAUUCC-AGCUCCAAUAG-CGUAUAUUAAAGUUGUU
GCAG-UUAAAACGCU-CGUAGUCGGAUUUCGGGGCGGCUUCG------UC-GGUCUGCC-
GAU-GGG--UA--UGCACUGACGCG--GGCGUCC------UUCCUUCCGGAG-ACGCGUC
CUACUCUUAGCUGAGCGGG-CG--UGGAGACGGAUC--GUUUACUUUGAAAAAA-UCAGA
GUGUUUCAA-GCAGG-CAUCAUCGCUCUUGCAUGGAUUAGCAUGGGAUAAUGAAA-UAGG
ACCUUGG-UGCUAUUUUGUUGGUUUCGAGCACCGA-AGUAAUGAUUAACAGGGACAGUCA
-GGGGCACUCGUAUUCCGCCGAGAGAGGUGAAAUUCUCAGACCAGCGGAAGACGAACCAC
UGCGAAAGCAUUUGCCA-GGGAUGUUUUCACUGAUCAAGAACGAAAGUUAGGGGAUCGAA
GACGAUCAGAUACC-GUCGUAGUCUUAACCAUAAACCAUGCC-GACUAGGGA-UUGGAGG
AUGUUCCACUUUUGACUUC-UUCAGCACCUUAC-GGGAAACU-AAAGUCUUUGGGUUCCG
GGGGGAG---UAUGGUCGCAAGGC-UGAAAC-UUAAAGGAAUUGA-CGGAAGGGCACCAC
CAGGAGUGG-AGCGUG-CGGCUUAA-UUUGACUCAACACGGGGAAACUU-ACCAGGUCCA
G-ACAUUGUGAGGAUUGACAGAUUGAGAGCUCUUUCUUG-AUUCGAU---GGGUGGUGGU
GCAUGGCCGUUCUUAGUUGGUGGAGUGAUUUGUCUGGUUAAUUCCGUUAACGAACGAGAC
CUUAGCCUAUUAAAUAGU---GCGA-ACACUUGG---UUCGCG---UUCACUUCUUAGAG
GGACAACUUG--UCUUCAACAAGUGGAAGUUUGAGGCAAUAACAGGUCUGU-GAUGCCCU
UAGAUGUUCUGGG--CCGCACGCGCGCUACACUGAUGCACUCAACGAGUCUUC----GCC
UUGACCGAGAGGUCCGGGAAACCUUUUGAACUUGCAUCGUGAUGGGGAUAGAUUAUUGCA
ACUAUUAAUCUUCAACGAGGAAUUCCUAGUAAG-CGCAUGUCAUCAGCGUGCGUU-GAUU
ACGUCCCUGCCCUUUGUACACACCGCCCGUCGCUCCUACCGAUUGAAUGAUCCGGUGAGG
CCCCCGGACUGUGGCAACGCAGCUGGUUCGCCAGCCGCGAUGCC-GCG---
>HM149542_Isochrysis_galbana
UUUAUUUGAUGGUACCUUGCUACUUGGAUAACCGUAGUAAUUCUAGAGCUAAUACAUGCA
GGAGUUCCCGAC--------UUCGGAAGGGAUGUAUUUAUUAGAUAAGAA--ACCAAACC
GG---UCU---------CCGGUUG-CGUGCUGAGUCAUACUAACUGCUCGAAUCGCACGG
CUUUA---CGCUGGCGAUGGUUCAUUCAAAUUUCUGCCCUAUCAGCUUUCGAUGGUAGGA
UAGAGGCCU-ACCAUGG-CGUUAACGGGUAACGGAGAAUUAGGGUUCGAUUCC-GGAGAG
GGAGCCUGAGAAAUGGCUACCACAUCCCAGGAA-GGCAGCAGGCGCGUAAAUUGCCCGAA
UCCUGACACAGGGAGGUAGUGACAAGAAAUAACAAUACAGGGCUCUUCG-AGUCUUGUAA
UUGGAAUGAGUACAAUUUACAUCUCUUCACGAGGAUCAAU----AGGAGG-GCAAGU---
CUGGUGCCAGC-AGCC-GCG--GUAAUUCC-AGCUCCAAUAG-CGUAUAUUAAAGUUGUU
GCAG-UUAAAACGCU-CGUAGUCGGAUUUCGGGGCGGGCCCG------CC-GGUCUGCC-
GAU-GGG--UA--CGCACUGGCGGG--CGCGUCC------UUCCUCCCGGAG-ACGGCCG
CUACUCUUAACUGAGCGGUGGU--CGGAGACGGGAU--GUUUACUUUGAAAAAA-UCAGA
GUGUUUCAA-GCAGG-CAGU--CGCUCUUGCAUGGAUUAGCAUGGGAUAAUGAAA-UAGG
ACUCUGG-UGCUAUUUUGUUGGUUUCGAGCACCGG-AGUAAUGAUUAACAGGGACAGUCA
-GGGGCACUCGUAUUCCGCCGAGAGAGGUGAAAUUCUCAGACCAGCGGAAGACGAACGAC
UGCGAAAGCAUUUGCCA-GGGAUGUUUUCACUGAUCAAGAACGAAAGUUAGGGGAUCGAA
GACGAUCAGAUACC-GUCGUAGUCUUAACCAUAAACCAUGCC-GACUAGGGA-UUGGAGG
AUGUUCCGUUUGUGACUCC-UUCAGCACCUUUC-GGGAAACU-AAAGUCUUUGGGUUCCG
GGGGGAG---UAUGGUCGCAAGGC-UGAAAC-UUAAAGGAAUUGA-CGGAAGGGCACCAC
CAGGAGUGG-AGCCUG-CGGCUUAA-UUUGACUCAACACGGGGAAACUU-ACCAGGUCCA
G-ACAUAGUGAGGAUUGACAGAUUGAGAGCUCUUUCUUG-AUUCGAU---GGGUGGUGGU
GCAUGGCCGUUCUUAGUUGGUGGAGUGAUUUGUCUGGUUAAUUCCGUUAACGAACGAGAC
CGCAGCCUGCUAAAUAGUGUCCCCA-ACCCCCUG---UUGGGGC--U-CGCUUCUUAGAG
GGACAACUUG--UCUUCAACAAGUGGAAGUUCGCGGCAAUAACAGGUCUGU-GACGCCCU
UAGAUGUUCUGGG--CCGCACGCGCGCUACACUGAUGCAUUCAGCGAGUCGUCU---CCC
UUGACCGAGAGGUCCGGGUAAUCUUGUGAACUUGCAUCGUGAUGGGGAUAGAUUAUUGCA
ACUAUUAAUCUUCAACGAGGAAUUCCUAGUAAG-CGUGUGUCAUCAGCGCACGUU-GAUU
ACGUCCCUGCCCUUUGUACACACCGCCCGUCGCUCCUACCGAUUGAAUGAUCCGGUGAGG
CCCCCGGACUGCGGCGCCGCCGCUGGUUCUCCAGCGCUGGCGUC-GCG---
>KY980155_Chrysocampanula_spinifera
UUUAUUUGAUGGUACCUUACUACUUGGAUAACCGUAGUAAUUCUAGAGCUAAUACAUGCA
GGAAUUCCCGAC--------UUCGGAAGGGAUGUAUUUAUUAGAUAAGAA--ACCAACCC
GGGCUUGC---------CCGGUUG-CGUGCUGAGUCACAAUAACUGUUCGAAUCGCACGG
CUUCA---CGCCGGCGAUGGUUCAUUCAAAUUUCUGCCCUAUCAGCUUUCGAUGGUAGGA
UCGAGGCCU-ACCAUGG-CGUUUACGGGUAACGGAGAAUUAGGGUUCGAUUCC-GGAGAG
GGAGCCUGAGAAAUGGCUACCACAUCCAAGGAA-GGCAGCAGGCGCGUAAAUUGCCCGAA
UCCUGACACAGGGAGGUAGUGACAAGAAAUAACAAUACAGGGCUAU-UUUAGUCUUGUAA
UUGGAAUGAGUACAAUUUACAUCUCUUCACGAGGAUCAAU----UGGAGG-GCAAGU---
CUGGUGCCAGC-AGCC-GCG--GUAAUUCC-AGCUCCAAUAG-CGUAUAUUAAAGUUGUU
UCAG-UUAAAACGCU-CGUAGUCGGAUUUCGGGGCGAUCCCG------CC-GGUCUGCC-
GUU-GGG--UA--UGCACUGGUGGG--CGCGUCC------UUCCUUCCGGAG-ACCGUUC
CUACUCUUAGCUGAGCGGGGAC--GGGAGACGGAUC--GUUUACUUUGAAAAAA-UCAGA
GUGUUUCAA-GCAGG-CA-U-UUGCUCUUGCAUGGAUCAGCAUGGGAUAAUGAAA-UAGG
ACUUUGG-UGCUAUUUUGUUGGUUUCGAACACCGA-AGUAAUGAUUAACAGGGACAGUCA
-GGGGCACUCGUAUUCCGCCGAGAGAGGUGAAAUUCUCAGACCAGCGGAAGACGAACCAC
UGCGAAAGCAUUUGCCA-GGGAUGUUUUCACUGAUCAAGAACGAAAGUUAGGGGAUCGAA
GACGAUCAGAUACC-GUCGUAGUCUUAACCAUAAACCAUGCC-GACUAGGGA-UCCGUGG
GUGUUC-UUUCUUGACCCC-AUGGGCACCUUAC-GGGAAACU-AAAGUCUUUGGGUUCCG
GGGGGAG---UAUGGUCGCAAGGC-UGAAAC-UUAAAGGAAUUGA-CGGAAGGGCACCAC
CAGGAGUGG-AGCCUG-CGGCUUAA-UUUGACUCAACACGGGGAAACUU-ACCAGGUCCA
G-ACAUUGUGAGGAUUGACAGAUUGAGAGCUCUUUCUUG-AUUCGAU---GGGUGGUGGU
GCAUGGCCGUUCUUAGUUGGUGGAGUGAUUUGUCUGGUUAAUUCCGUUAACGAACGAGAC
CUUAGCCUAUUAAAUAGUGGCGCGA-ACUCUUUG---UUGGCGG--CUCACUUCUUAGAG
GGACAACUUG--UCUUCAACAAGUGGAAGUUUGAGGCAAUAACAGGUCUGU-GAUGCCCU
UAGAUGUUCUGGG--CCGCACGCGCGCUACACUGAUGCACUCAACGAGUCUU-----UCC
UUUUUCGACAGAAAUGGGUAAACUUU-GAACUUGCAUCGUGAUGGGGAUCGACGAUUGCA
AUUAUUCGUCUUCAACGAGGAAUUCCUAGUAGG-CGCAUGUCAUCAGCGUGCGUC-GAUU
ACGUCCCUGCCCUUUGUACACACUGCCCGUCGCUCCUACCGAUGGAAGGUUUAGGUGAGU
UUUUCGGAGUUUUCUCCGGCAUCUGGUUCGCCAGACGCCGGGGAGGG----
>HQ877921_Pseudoisochrysis_paradoxa
UUUAUUUGAUGGUACCUUGCUACUUGGAUAACCGUAGUAAUUCUAGAGCUAAUACAUGCA
GGAGUUCCCGAC--------UUCGGAAGGGAUGUAUUUAUUAGAUAAGAA--ACCAAACC
GG---UCU---------CCGGUUG-UGUGCUGAGUCAUAAUAACUGCUCGAAUCGCACGG
CUCUA---CGCUGGCGAUGGUUCAUUCAAAUUUCUGCCCUGUCAGCUUUCGAUGGUAGGA
UAGAGGCCU-ACCAUGG-CGUUAACGGGUAACGGAGAAUUAGGGUUCGAUUCC-GGAGAG
GGAGCCUGAGAAAUGGCUACCACAUCCAAGGAA-GGCAGCAGGCGCGUAAAUUGCCCGAA
UCCUGACACAGGGAGGUAGUGACAAGAAAUAACAAUACAGGGCUCUUCG-AGUCUUGUAA
UUGGAAUGAGUACAAUUUACAUCUCUUCACGAGGAUCAAU----UGGAGG-GCAAGU---
CUGGUGCCAGC-AGCC-GCG--GUAAUUCC-AGCUCCAAUAG-CGUAUACUAAAGUUGUU
GCAG-UUAAAACGCU-CGUAGUCGGAUUUCGGGGCGGGCCCG------CC-GGUCUGCC-
GAU-GGG--UA--UGCACUGGCGGG--CGCGUCC------UUCCUCCCGGAG-ACGGCUG
CUACUCUUAACUGAGCGGUGGC--CGGAGACGGGAU--AUUUACUUUGAAAAAA-UCAGA
GUGUUUCAA-GCAGG-CAGU--CGCUCUUGCAUGGAUUAGCAUGGGAUAAUGAAA-UAGG
ACUCUGG-UGCUAUUUUGUUGGUUUCGAGCACCGG-AGUAAUGAUUAACAGGGACAGUCA
AGGGGCACUCGUAUUCCGCCGAGAGAGGUGAAAUUCUCAGACCAGCGGAGGACGAACCAC
UGCGAAAGCAUUUGCCA-GGGAUGUUUUCACUGAUCAAGAACGAAAGUUAGGGGAUCGAA
GACGAUCAGAUACC-GUCGUAGUCUUAACCAUAAACCAUGCC-GACUAGGGA-UUGGAGG
AUGUUCCAUUUGUGACUCC-UUCAGCACCUUUC-GGGAAACU-AAAGUCUUUGGGUUCCG
GGGGGAG---UAUGGUCGCAAGGC-UGAAAC-UUAAAGGAAUUGA-CGGAAGGCCACCAC
CAGGAGUGG-AGCCUG-CGGCUUAA-UUUGACUCAACACGGGGAAACUU-ACCAGGUCCA
G-ACAUUGUGAGGAUUGACAGAUUGAGAGCUCUUUCUUG-AUUCGAU---GGGUGGUGGU
GCAUGGCCGUUCUUAGUUGGUGGAGUGAUUUGUCUGGUUAAUUCCGUUAACGAACGAGAC
CGCAGCCUGCUAAAUAGCGUGCCGA-ACCCUUUG---UUGGGCG--U-CGCUUCUUAGAG
GGACAACUUG--UCUUCAACAAGUGGAAGUUCGCGGCAAUAACAGGUCUGU-GAUGCCCU
UAGAUGUUCUGGG--CCGCACGCGCGCUACACUGAUGCAUUCAGCGAGUCUAUC---ACC
UUGACCGAGAGGUCCGGGUAAUCUUUUGAACUUGCAUCGUGAUGGGGAUAGAUUAUUGCA
ACUAUUAAUCUUCAACGAGGAAUUCCUAGUAAG-CGUGUGUCAUCAGCGCACGUU-GAUU
ACGUCCCUGCCCUUUGUACACACCGCCCGUCGCUCCUACCGAUUGAAUGAUCCGGUGAGG
CCCCCGGACUGCGGCUCUGUCGCUGGUUCUCCAGCUUUGGGGUU-GCG---
>AM490983_Helicosphaera_carteri
UUUAUUUGAUGGUACCUUACUACUUGGAUAACCGUAGUAAUUCUAGAGCUAAUACAUGCA
GGAGUUCCCGAC--------UUCGGAAGGGAUGUAUUUAUUAGAUAAGAA--ACCAAUCC
GG-UCUC----------CCGGUUG-CGUGCUGAGUCAUAAUAACUGCUCGAAUCGCAUGG
CCUUG---CGCCGGCGAUGGUUCAUUCAAAUUUCUGCCCUAUCAGCUUUCGAUGGUAGGA
UAGAGGCCU-ACCAUGG-CGUUUACGGGUAACGGAGAAUUAGGGUUCGAUUCC-GGAGAG
GGAGCCUGAGAAAUGGCUACCACAUCCAAGGAA-GGCAGCAGGCGCGUAAAUUGCCCGAA
UCCUGACACAGGGAGGUAGUGACAAGAAAUAACAAUACAGGGCUAUUCU-AGUCUUGUAA
UUGGAAUGAGUACAAUUUACAUCUCUUCACGAGGAUCAAU----UGGAGG-GCAAGU---
CUGGUGCCAGC-AGCC-GCG--GUAAUUCC-AGCUCCAAUAG-CGUAUAUUAAAGUUGUU
GCAG-UUAAAACGCU-CGUAGUCGGAUUUCGGGGCGGGCCGA------CC-GGUCUGCC-
GAU-GGG--UA--UGCACUGGCCGG--CGCGUCC------UUCCUUCCGGAG-ACCGCGC
CUACUCUUAGCUGAGCGGGUGC--GGGAGACGGAUC--GUUUACUUUGAAAAAA-UCAGA
GUGUUUCAA-GCAGG-CAGC-UCGCUCUUGCAUGGAUUAGCAUGGGAUAAUGAAA-UAGG
ACUUUGG-UGCUAUUUUGUUGGUUUCGAACACCGA-AGUAAUGAUUAACAGGGACAGUCA
-GGGGCACUCGUAUUCCGUCGAGAGAGGUGAAAUUCUCAGACCAACGGAAGACGAACCAC
UGCGAAAGCAUUUGCCA-GGGAUGUUUUCACUGAUCAAGAACGAAAGUUAGGGGAUCGAA
GACGAUCAGAUACC-GUCGUAGUCUUAACCAUAAACCAUGCC-GACUAGGGA-UUGGAGG
AUGUUCCAUCUGUGACUCC-UUCAGCACCUUUC-GGGAAACU-AAAGUCUUUGGGUUCCG
GGGGGAG---UAUGGUCGCAAGGC-UGAAAC-UUAAAGGAAUUGA-CGGAAGGGCACCAC
CAGGAGUGG-AGCCUG-CGGCUUAA-UUUGACUCAACACGGGGAAACUU-ACCAGGUCCA
G-ACAUUGUGAGGAUUGACAGAUUGAGAGCUCUUUCUUG-AUUCGAU---GGGUGGUGGU
GCAUGGCCGUUCUUAGUUGGUGGAGUGAUUUGUCUGGUUAAUUCCGUUAACGAACGAGAC
CGCAGCCUGCUAAAUAGUUCCGCGA-ACCCUUCG---UUCGCGG--CCAACUUCUUAGAG
GGACAACUUG--UUUUCAACAAGUGGAAGUUUGCGGCAAUAACAGGUCUGU-GAUGCCCU
UAGAUGUUCUGGG--CCGCACGCGCGCUACACUGAUGCACUCAACGAGUUUACA---ACC
UCGGCCGGAAGGUCCGGGUAACCUUUUGAACUUGCAUCGUGAUGGGGAUAGAUUAUUGCA
ACUAUUAAUCUUCAACGAGGAAUUCCUAGUAAG-CGCAUGUCAUCAGCGUGCGUU-GAUU
ACGUCCCUGCCCUUUGUACACACCGCCCGUCGCUCCUACCGAUUGAAUGGUCCGGUGAGG
CCCCCGGACUGCGACAACGCAGCUGGUUCUCCAGCCGUGAUGUC-GCG---
>KF728655_Chrysotila_stipitata
UUUAUUUGAUGGUACCUUACUACUUGGAUACCCGUAGUAAUUCUAGAGCUAAUACAUGCA
GGAGUUCGCGCGCGGCUCGCCCGCGC-GCGAUGUAUUUAUUAGAUAAGAG--ACCAACCC
GC-CUCGU---------GCGGUUG-CGUGCCGAGUCAUAAUAACUGUUCGAAUCGCAUGG
CUCUG--ACGCCGGCGAUGGUUCAUUCAAAUUUCUGCCCUAUCAGCUUUCGAUGGUAGGA
UAGAGGCCU-ACCAUGG-CGUUAACGGGUAACGGGGAAUUAGGGUUCGAUUCC-GGAGAG
GGAGCCUGAGAGAUGGCUACCACAUCCAAGGAA-GGCAGCAGGCGCGUAAAUUGCCCGAA
UCCUGACACAGGGAGGUAGUGACAAGAAAUAACAAUACAGGGCCAUCUU-GGUCUUGUAG
UUGGAAUGAGUACAAUUUACAUCUCUUCACGAGGAUCAAU----UGGAGG-GCAAGU---
CUGGUGCCAGC-AGCC-GCG--GUAAUUCC-AGCUCCAAUAG-CGUAUAUUAAAGUUGUU
GCAG-UUAAAACGCU-CGUAGUCGGAUUUCGGGUCGGUUGCG------CC-GGUCUGCC-
GUU-GGG--UA--UGCACUGGCGGA--GUCGUCC------UUUCUUCCGGAG-ACCGCGC
CUCCUCUUAGCUGAGCGGGUGC--GGGAGACGGAUC--GUUUACUUUGAAAAAA-UCAGA
GUGUUUCAA-GCAGG-CAGC-UCGCUCUUGCAUGGAUUAGCAUGGGAUAAUGAAA-UAGG
ACUCUGG-UGCUAUUUUGUUGGUUUCGAACACCGG-AGUAAUGGUCAACAGGGACAGUCA
-GGGGCACUCGUAUUCCGCCGAGAGAGGUGAAAUUCUCAGACCAGCGGAAGACGAACCAC
UGCGAAAGCAUUUGCCA-GGGAUGUUUUCACUGAUCAAGAACGAAAGUUAGGGGAUCGAA
GACGAUCAGAUACC-GUCGUAGUCUUAACCAUAAACCAUGCC-GACUAGGGA-UUGGAGG
CUGUUCCUUUUGUGACUCC-UUCAGCACCUUUC-GGGAAACU-AAAGUCUUUGGGUUCCG
GGGGGAG---UAUGGUCGCAAGGC-UGAAAC-UUAAAGGAAUUGA-CGGAAGGGCACCAC
CAGGAGUGG-AGCCUG-CGGCUUAA-UUUGACUCAACACGGGGAAACUU-ACCAGGUCCA
G-ACAUUGUGAGGAUUGACAGAUUGAGAGCUCUUUCUUG-AUUCGAU---GGGUGGUGGU
GCAUGGCCGUUCUUAGUUGGUGGAGUGAUUUGUCUGGUUAAUUCCGUUAACGAACGAGAC
CGCAGCCUGCUAAAUAGCUUCGCGA-ACACUCCG---UUGGCGU--UGGGCUUCUUAGAG
GGACAACUUG--UCUUCAACAAGUGGAAGUUUGCGGCAAUAACAGGUCUGU-GAUGCCCU
UAGAUGUUCUGGG--CCGCACGCGCGCUACACUGAUGCACUCAACGAGUUGUUC---UCC
UUGGCCGAGAGGUCCGGGUAAUCUUUUGAAAUUGCAUCGUGAUGGGGAUAGAUUAUUGCA
AUUAUUAAUCUUCAACGAGGAAUUCCUAGUAAG-CGCAUGUCAUCAGCGUGCGUU-GAUU
ACGUCCCUGCCCUUUGUACACACCGCCCGUCGCUCCUACCGAUUGAAUGAUCCGGUGAGG
CCCCCGGACUGUGGCAACGCAGCUGGUUCACUAGCCGCGAUGCC-GCG---
>AF182114_Phaeocystis_pouchetii
UUUCUUUGAUGGUACCUUGCUACUUGGAUACCCGUAGUAAUUCUAGAGCUAAUACAUGCA
GGACUGCCCGAC--------UUCGGAAGGGCUGUAUUUAUUAGAUAAGAA--ACCAUCUC
GGGUCCGC---------CCGGUUG-UGUGCUGAGUCAUAAUAACUGCUCGAAUCGCACGG
CUCUA---CGCCGGCGAUGGUUCAUUCAAAUUUCUGCCCUAUCAGCUUUCGAUGGUAGGA
UAGAGGCCU-ACCAUGG-CGUUAACGGGUAACGGAGAAUUAGGGUUCGAUUCC-GGAGAG
GGAGCCUGAGAAAUGGCUACCACAUCCAAGGAA-GGCAGCAGGCGCGUAAAUUGCCCGAA
UCCUGACACAGGGAGGUAGUGACAAGAAAUAACAAUACAGGGCUACUUCUAGUCUUGUAA
UUGGAAUGAGUACAACUUACAUCUCUUCACGAGGAUCAAU----UGGAGG-GCAAGUC--
-UGGUGCCAGC-AGCC-GCG--GUAAUUCC-AGCUCCAAUAG-CGUAUAUUAAAGUUGUU
GCAG-UUAAAAAGCU-CGUAGUCGGAUUUCGGGUCGGGCCGA------GC-GGUCUGCC-
GAU-GGG--UA--UGCACUGUUUGG--CGCGGCC------UUCUUUCCGGAG-ACCGCGG
CUACUCUUAACUGAGCGGGCGU--GGGAGACGGAUC--GUUUACUUUGAAAAAA-UCAGA
GUGUUUCUA-GCAGG-CAGC-UCGCUCUUGCAUAGGUUAGCAUGGGAUAAUUUAA-UAGG
ACUCUGG-UGCUAUUUUGUUGGUUUCGAACACCGG-AGUAAUGAUUAAAAGGGGCAGUCA
-GGGGCACUCGUAUUCCGUCGAGAGAGGUGAAAUUCUCAGACCAAUGGAAGACGAACCAC
UGCGAAAGCAUUUGCCA-GGGAUGUUUUCACUGAUCAAGAACGAAAGUUAGGGGAUCGAA
GACGAUCAGAUACC-GUCGUAGUCUUAACCAUAAACCAUGCC-GACUAGGGA-UUGGAGG
GUGUUCGUUU--CGACCUC-UUCAGCACCUUAC-GGGAAACU-AAAGUCUUUGGGUUCCG
GGGGGAG---UAUGGUCGCAAGGC-UGAAAC-UUAAAGGAAUUGA-CGGAAGGGCACCAC
CAGGAGUGG-AGCCUG-CGGCUUAA-UUUGACUCAACACGGGGAAACUU-ACCAGGUCCA
G-ACAUUGUUAGGAUUGACAGAUUGAGAGCUCUUUCUUG-AUUCGAU---GGGUGGUGGU
GCAUGGCCGUUCUUAGUUGGUGGAGUGAUUUGUCUGGUUAAUUCCGUUAACGAACGAGAC
CGUAGCCUGCUAAAUAGUUCCGCGA-ACUUCUUG---UUGGCGG--UCGACUUCUUAGAG
GGACAACUUG--UGACCAACAAGUGGAAGUUUGCGGCAAUAACAGGUCUGU-GAUGCCCU
UAGAUGUUCUGGG--CCGCACGCGCGCUACACUGAAGCACUCAACGAGUCC------ACC
UCGACCGACAGGUCUGGGAAACCUUUUGAAAUUGCUUCGUGAUGGGGAUAGAUUAUUGCA
ACUAUUAAUCUUCAACGAGGAAUUCCUAGUAAG-CGCAUGUCAUCAGCGUGCGUU-GAUU
ACGUCCCUGCCCUUUGUACACACCGCCCGUCGCUCCUACCGAUUGAAUGAUCCGGUGAGG
CCCCCGGACUGGGGCGACGCAUUCGGUUCGCCGGACGCGACGCU-CCG---
>KF728653_Chrysotila_stipitata
UUUAUUUGAUGGUACCUUACUACUUGGAUACCCGUAGUAAUUCUAGAGCUAAUACAUGCA
GGAGUUCGCGCGCGGCUCGCCCGCGC-GCGAUGUAUUUAUUAGAUAAGAG--ACCAACCC
GC-CUCGU---------GCGGUUG-CGUGCCGAGUCAUAAUAACUGUUCGAAUCGCAUGG
CUCUG--ACGCCGGCGAUGGUUCAUUCAAAUUUCUGCCCUAUCAGCUUUCGAUGGUAGGA
UAGAGGCCU-ACCAUGG-CGUUAACGGGUAACGGGGAAUUAGGGUUCGAUUCC-GGAGAG
GGAGCCUGAGAGAUGGCUACCACAUCCAAGGAA-GGCAGCAGGCGCGUAAAUUGCCCGAA
UCCUGACACAGGGAGGUAGUGACAAGAAAUAACAAUACAGGGCCAUCUU-GGUCUUGUAG
UUGGAAUGAGUACAAUUUACAUCUCUUCACGAGGAUCAAU----UGGAGG-GCAAGU---
CUGGUGCCAGC-AGCC-GCG--GUAAUUCC-AGCUCCAAUAG-CGUAUAUUAAAGUUGUU
GCAG-UUAAAACGCU-CGUAGUCGGAUUUCGGGUCGGUUGCG------CC-GGUCUGCC-
GUU-GGG--UA--UGCACUGGCGGA--GUCGUCC------UUUCUUCCGGAG-ACCGCGC
CUCCUCUUAGCUGAGCGGGUGC--GGGAGACGGAUC--GUUUACUUUGAAAAAA-UCAGA
GUGUUUCAA-GCAGG-CAGC-UCGCUCUUGCAUGGAUUAGCAUGGGAUAAUGAAA-UAGG
ACUCUGG-UGCUAUUUUGUUGGUUUCGAACACCGG-AGUAAUGGUCAACAGGGACAGUCA
-GGGGCACUCGUAUUCCGCCGAGAGAGGUGAAAUUCUCAGACCAGCGGAAGACGAACCAC
UGCGAAAGCAUUUGCCA-GGGAUGUUUUCACUGAUCAAGAACGAAAGUUAGGGGAUCGAA
GACGAUCAGAUACC-GUCGUAGUCUUAACCAUAAACCAUGCC-GACUAGGGA-UUGGAGG
CUGUUCCUUUUGUGACUCC-UUCAGCACCUUUC-GGGAAACU-AAAGUCUUUGGGUUCCG
GGGGGAG---UAUGGUCGCAAGGC-UGAAAC-UUAAAGGAAUUGA-CGGAAGGGCACCAC
CAGGAGUGG-AGCCUG-CGGCUUAA-UUUGACUCAACACGGGGAAACUU-ACCAGGUCCA
G-ACAUUGUGAGGAUUGACAGAUUGAGAGCUCUUUCUUG-AUUCGAU---GGGUGGUGGU
GCAUGGCCGUUCUUAGUUGGUGGAGUGAUUUGUCUGGUUAAUUCCGUUAACGAACGAGAC
CGCAGCCUGCUAAAUAGCUUCGCGA-ACACUCCG---UUGGCGU--UGGGCUUCUUAGAG
GGACAACUUG--UCUUCAACAAGUGGAAGUUUGCGGCAAUAACAGGUCUGU-GAUGCCCU
UAGAUGUUCUGGG--CCGCACGCGCGCUACACUGAUGCACUCAACGAGUUGUUC---UCC
UUGGCCGAGAGGUCCGGGUAAUCUUUUGAAAUUGCAUCGUGAUGGGGAUAGAUUAUUGCA
AUUAUUAAUCUUCAACGAGGAAUUCCUAGUAAG-CGCAUGUCAUCAGCGUGCGUU-GAUU
ACGUCCCUGCCCUUUGUACACACCGCCCGUCGCUCCUACCGAUUGAAUGAUCCGGUGAGG
CCCCCGGACUGUGGCAACGCAGCUGGUUCACUAGCCGCGAUGCC-GCG---
>MN826692_Phaeocystis_globosa
UUUCUUUGAUGGUACCUUGCUACUUGGAUACCCGUAGUAAUUCUAGAGCUAAUACAUGCA
GGAAUGCCCGAC--------UUCGGAAGGGCUGUAUUUAUUAGAUAAGAA--ACCUUCUC
GGGUUCGC---------CCGGUUG-UGUGCUGAGUCAUAAUAACUGCUCGAAUCGCACGG
CUCUA---CGCCGGCGAUGGUUCAUUCAAAUUUCUGCCCUAUCAGCUUUCGAUGGUAGGA
UAGAGGCCU-ACCAUGG-CGUUAACGGGUAACGGAGAAUUAGGGUUCGAUUCC-GGAGAG
GGAGCCUGAGAGAUGGCUACCACAUCCAAGGAA-GGCAGCAGGCGCGUAAAUUGCCCGAA
UCCUGACACAGGGAGGUAGUGACAAGAAAUAACAAUACAGGGCUACUUCUAGUCUUGUAA
UUGGAAUGAGUACAACUUACAUCUCUUCACGAGGAUCAAU----UGGAGG-GCAAGUC--
-UGGUGCCAGC-AGCC-GCG--GUAAUUCC-AGCUCCAAAAG-CGUAUAUUAAAGUUGUU
GCAG-UUAAAACGCU-CGUAGUCGGGUUUCGGGUCGGGCCGA------GC-GGUCUGCC-
GAU-GGG--UA--UGCACUGUUUGG--CGCGGCC------UUCUUUCCGGAG-ACCGCGG
CUACUCUUAACUGAGCGGGCGU--GGGAGACGGAUC--GUUUACUUUGAAAAAA-UCAGA
GUGUUUCAA-GCAGG-CAGC-UCGCUCUUGCAUGGUACAGCAUGGGAUGAUUGAA-UAGG
ACUCCGG-UGCUAUUUUGUUGGUUUCGAACACCAGGAGUAAUGAUUAACAGGGACAGUCA
-GGGGCACUCGUAUUCCGUCGAGAGAGGUGAAAUUCUCAGACCAAUGGAAGACGAACCAC
UGCGAAAGCAUUUGCCA-GGGAUGUUUUCACUGAUCAAGAACGAAAGUUAGGGGAUCGAA
GACGAUCAGAUACC-GUCGUAGUCUUAACCAUAACCCAUGCC-GACUAGGGA-UUGGAGG
GUGUUCGUUU--CGACCUC-UUCAGCGCCUUAC-GGGAAACU-AAAGUCUUUGGGUUCCG
GGGGGAG---UAUGGUCGCAAGGC-UGAAAC-UUAAAGGAAUUGA-CGGAAGGGCACCAC
CAGGAGUGG-AGCCUG-CGGCUUAA-UUUGACUCAACACGGGGAAACUU-ACCAGGUCCA
G-ACAUUGUUAGGAUUGACAGAUUGAGAGCUCUUUCUUG-AUUCGAU---GGGUGGUGGU
GCAUGGCCGUUCUUAGUUGGUGGAGUGAUUUGUCUGGUUAAUUCCGAUAACGAACGAGAC
CGUAGCCUGCUAAAUAGUCCCGCGA-ACUUCUUG---UUGGCGG--CCGACUUCUUAGAG
GGACAACUUG--UGACCAACAAGUGGAAGUUUGCGGCAAUAACAGGUCUGU-GAUGCCCU
UAGAUGUUCUGGG--CCGCACGCGCGCUACACUGAAGCACUCAACGAGUCC------ACC
UCGACCGACAGGUCUGGGAAACCUUUUGAAAUUGCUUCGUGAUGGGGAUAGAUUAUUGCA
ACUAUUAAUCUUCAACGAGGAAUUCCUAGUAAG-CGCAUGUCAUCAGCGUGCGUU-GAUU
ACGUCCCUGCCCUUUGUACACACCGCCCGUCGCUCCUACCGAUUGAAUGAUCCGGUGAGG
CCCCCGGACUGGGGCGACGCAUUCGGUUCGCCGGACGCGACGCU-CCG---
>MN791087_Diacronema_lutheri
UUUAUUUGAUGGUACCUUACUACUUGGAUACCCGUAGUAAUUCUAGAGCUAAUACAUGCA
GGCAGUCCCGAC--------GUUUGGAGGGAUGUAUUUAUUAGAUAAGGA--ACCAACCC
GGGCGCAA-------GCCCGGUUG-CGUGCUGAGUCAUACUAACUGUUCGAAUCGCAUGG
CAUCU---CGCCGGCGAUGGUUCAUUCAAAUUUCUGCCCUAUCAGCUUUCGAUGGUAGGA
UAGAGGCCU-ACCAUGG-CGUUAACGGGUAACGGGGAAUUAGGGUUCGAUUCC-GGAGAG
GGAGCCUGAGAGACGGCUACCACAUCCAAGGAA-GGCAGCAGGCGCGCAAAUUACCC-AA
UCCUGACACAGGGAGGUAGUGACAAGAAAUAACAAUACAGGGCUCUUCG-AGUCUUGUAA
UUGGAAUGAGUACAAUUUAAAUCCCUUAACGAGGAUCCAU----UGGAGG-GCAAGU---
CUGGUGCCAGC-AGCC-GCG--GUAAUUCC-AGCUCCAAUAG-CGUAUAUUAAAGUUGUU
GCAG-UUAAAAAGCU-CGUAGUCGGAUUUCGGGCUGGUCGUGC-----G--GGUCUGCC-
-GUUGGG--UA--UGUACUUGCGUC-GUCCGGUC------AGUAUGGCGUAG-GUGCGUC
GCCUCGUUGAUUCGU-GUGCGU--CGUUCUCUGCGCCCGUUUACUUUGAGAAAA-UCAGA
GUGUUCAAA-GCAGGCCUUU---GCCAUUGUAUGUGUUAGCAUGGGAUAAUGGAA-UAGG
ACCUUGG-UGCUAUUUUGUUGGUUUCGAACGCCGA-GGUAAUGAUGAAUAGGGACAGUCA
-GGGGCACUCGUAUUCCGUAGAGAGAGGUGAAAUUCUUAGACCCACGGAAGACGCACUAC
UGCGAAAGCAUUUGCCA-GGGAUGUUUUCACUGAUCAAGAACGAAAGUUAGGGGAUCGAA
GAUGAUCAGAUACC-GUCGUAGUCUUAACCAUAAACCAUGCC-GACCAGGGA-UUGGUGG
UUGUCAUCUUU--GACAUC-AUCAGCACCUUUC-GAGAAAUC-AGAGUCUUUGGGUUCCG
GGGGGAG---UAUGGUCGCAAGGC-UGAAAC-UUAAAGGAAUUGA-CGGAAGGGCACCAC
CAGGCGUGG-AGCCUG-CGGCUUAA-UUUGACUCAACACGGGGAAACUU-ACCAGGUCCA
G-ACAUUGUGAGGAUUGACAGAUUGAGAGCUCUUUCUUG-AUUCAAU---GGGUGGUGGU
GCAUGGCCGUUCUUAGUUGGUGGAGUGAUUUGUCUGGUUAAUUCCGUUAACGAACGAGAC
CUUACCCUGCUAAAUAGUCCUCGUAACCACUGCG---UUGCGUG-CUUGGCUUCUUAGAG
GGACUAUCGG--UAUCCAACCGAUGGAAGUUUGAGGCAAUAACAGGUCUGU-GAUGCCCU
UAGAUGUUCUGGG--CCGCACGCGCGCUACACUGACGCAUUCAUCGAGUCGU-----ACC
UGCAUCGAAAGGUGUGGGCAAUCUGUUGAACCUGCGUCGUGAUGGGGAUAGAUUAUUGCA
AUUCUUAAUCUUCAACGAGGAAUGCCUAGUAAG-CGUGAGUCAUCAGCUCGCGUU-GAUU
ACGUCCCUGCCCUUUGUACACACCGCCCGUCGCUCCUACCGAUUGGAUGGUCCGGUGAGG
UUUUCGGACUGGCGCAGUGC-CGAGGUUCGCCUUGGU-GCUGCG-CCG---
>AF163148_Phaeocystis_jahnii
UUUCUUUGAUGGUACCUUGCUACUUGGAUACCCGUAGUAAUUCUAGAGCUAAUACAUGCA
GGAAUUCCCGAC--------UUCGGAAGGGAUGUAUUUAUUAGAUAAGAA--ACCAUCUC
GGGUUCGC---------CCGGUUG-UGUGCUGAGUCAUAAUAACUGCUCGAAUCGCACGG
CUCUA---CGCCGGCGAUGGUUCAUUCAAAUUUCUGCCCUAUCAGCUUUCGAUGGUAGGA
UAGAGGCCU-ACCAUGG-CGUUAACGGGUAACGGAGAAUUAGGGUUCGAUUCC-GGAGAG
GGAGCCUGAGAAAUGGCUACCACAUCCAAGGAA-GGCAGCAGGCGCGUAAAUUGCCCGAA
UCCUGACACAGGGAGGUAGUGACAAGAAAUAACAAUACAGGGCUACUUCUAGUCUUGUAA
UUGGAAUGAGUACAACUUACAUCUCUUCACGAGGAUCAAU----UGGAAA-GCAAGUC--
-UGGUGCCAGC-AGCC-GCG--GUAAUUCC-AGCUCCAAUAG-CGUAUAUUAAAGUUGUU
GCAG-UUAAAACGCU-CGUAGUCGGAUUUCGGGCCGGGCCGA------GC-GGUCUGCC-
GAU-GGG--UA--UGCACUGUUCGG--CGCGUCC------UUCUUUCCGGAG-ACCGCGC
CUACUCUUAGCUGAGCGGGCGC--GGGAGACGGAUC--GUUUACUUUGAAAAAA-UCAGA
GUGUUUCAA-GCAGG-CAGC-UCGCUCUUGCAUGGAUUAGCAUGGGAUAAUGAAA-UAGG
ACUCUGG-UGCUAUUUUGUUGGUUUCGAACACCGG-AGUAAUGAUUAACAGGGACAGUCA
-GGGGCACUCGUAUUCCGUCGAGAGAGGUGAAAUUCUCAGACCAAUGGAAGACGAACCAC
UGCGAAAGCAUUUGCCA-GGGAUGUUUUCACUGAUCAAGAACGAAAGUUAGGGGAUCGAA
GACGAUCAGAUACC-GUCGUAGUCUUAACCAUAAACCAUGCC-GACUAGGGA-UUGGAGG
GUGUUCUAUU--UGACCUC-UUCAGCACCUUAC-GGGAAACU-AAAGUCUUUGGGUUCCG
GGGGGAG---UAUGGUCGCAAGGC-UGAAAC-UUAAAGGAAUUGA-CGGAAGGGCACCAC
CAGGAGUGG-AGCCUG-CGGCUUAA-UUUGACUCAACACGGGGAAACUU-ACCAGGUCCA
G-ACAUUGUUAGGAUUGACAGAUUGAGAGCUCUUUCUUG-AUUCGAU---GGGUGGUGGU
GCAUGGCCGUUCUUAGUUGGUGGAGUGAUUUGUCUGGUUAAUUCCGUUAACGAACGAGAC
CUUA-CCUGCUAAAUAGUGGCGCGA-ACUUUUUG---UUGGCGG--CUCACUUCUUAGAG
GGACAACUUG--UUUGCAACAAGUGGAAGUUUGAGGCAAUAACAGGUCUGU-GAUGCCCU
UAGAUGUUCUGGG--CCGCACGCGCGCUACACUGAUGCACUCAACGAGCU--------GC
UGGACCGAGAGGUCUGGGAAACCUUUUGAAAUUGCAUCGUGAUGGGGCUAGAUUAUUGCA
ACUAUUAAUCUUCAACGAGGAAUUCCUAGUAAG-CGUGUGUCAUCAGCGCACGUU-GAUU
ACGUCCCUGCCCUUUGUACACACCGCCCGUCGCUCCUACCGAUUGAAUGAUCCGGUGAGG
CCCUUGGACUUUGGCAACAUUCAUGGUUCGCCAUGGACGAUGUU-GAG---
>AM491019_Chrysochromulina_parva
UUUAUUUGAUGGUACCU-ACUACUUGGAUAACCGUAGUAAUUCUAGAGCUAAUACAUGCA
GGAAGACCCGAC--------UCACGAAGGGUUGUAUUUAUUAGAUAAGAA--ACCUUCCC
---CUUUG---------G-G-UUG-CGUGCCGAGUCACAAUAACUGCUCGAAUCGCAUG-
CUUCA---CGCCGGCGAUGGUUCAUUCAAAUUUCUGCCCUAUCAGCUUUCGAUGGUAGGA
UCGAGGCCU-ACCAUGG-CGUUUACGGGUAACGGAGAAUUAGGGUUCGAUUCC-GGAGAG
GGAGCCUGAGAGAUGGCUACCACAUCCAAGGAA-GGCAGCAGGCGCGUAAAUUGCCCGAA
UCCUGACACAGGGAGGUAGUGACAAGAAAUAACAAUACAGGGCUACAUCUAGUCUUGUAA
UUGGAAUGAGUACAAUUUACAUCUCUUCACGAGGAUCAAU----UGGAGG-GCAAGU---
CUGGUGCCAGC-AGCC-GCG--GUAAUUCC-AGCUCCAAUAG-CGUAUAUUAAAGUUGUU
GCAG-UUAGAACGCU-CGUAGUCGGAUUUCGGGGCGGGCCUA------CC-GGUCUGCC-
GAU-GGG--UA--CGCACUGGUGGG--CGCGUCC------UUCCUUCCGGAG-ACCGUUU
CUGUUCUUAACUGAAUGGGAGC--GGGAGACGGAUC--GUUUACUUUGAAAAAA-UCAGA
GUGUUUCAA-GCAGG-CAGC-UCGCUCUUGCAUGGAUUAGCAUGGGAUAAUGAAA-UAGG
ACUUUGG-UGCUAUUUUGUUGGUUUCGAACACCGA-AGUAAUGAUUAAUAGGGACAGUCA
-GGGGCACUCGUAUUCCGCCGAGAGAGGUGAAAUUCUCAGACCAGCGGAAGACGAACCAC
UGCGAAAGCAUUUGCCA-GGGAUGUUUUCACUGAUCAAGAACGAAAGUUAGGGGAUCGAA
GAGGAUCAGAUACC-CUCGUAGUCUUAACCAUAAACCAUGCC-GACUAGGGA-UUGGGGG
AUGUUCACU-AUUGACUCC-CUCAGCACCUUAC-GGGAAACU-AAAGUCUUUGGGUUCCG
GGGGGAG---UAUGGUCGCAAGGC-UGAAAC-UUAAAGGAAUUGA-CGGAAGGGCACCAC
CAGGUGUGG-AGCCUG-CGGCUUAA-UUUGACUCAACACGGGGAAACUU-ACCAGGUCCA
G-ACAUUGUGAGGAUUGACAGAUUGAGAGCUCUUUCUUG-AUUCGAU---GGGUGGUGGU
GCAUGGCCGUUCUUAGUUGGUGGAGUGAUUUGUCUGGUUAAUUCCGUUAACGAACGAGAC
CUUAGCCUGCUAAAUAGUGACGCGA-ACACUUCG---UUGGCGG---CCGCUUCUUAGAG
GGACAACACG--UCUUCAACGUGUGGAAGUUUGAGGCAAUAACAGGUCUGU-GAUGCCCU
UAGAUGUUCUGGG--CCGCACGCGCGCUACACUGAUGCACUCAACGAGUCUCC----ACC
UUGACCGAAAGGUCCGGGAAAUCUUU-AAACUUGCAUCGUGAUGGGGAUAGAUUAUUGCA
AUUAUUAAUCUUCAACGAGGAAUACCUAGUAGG-CGCAUGUCAUCAGCGUGCGUC-GAUU
ACGUCCCUGCCCUUUGUACACACCGCCCGUCGCUCCUACCGAUUGAAUGAUCCGGUGAGG
CCCCCGGAAUGGAGUCACUGC-GCGGUUUUCCGCAAUGAGA----------
>AM491024_Calyptrosphaera_radiata
UUUAUUUGAUGGUACCUUACUACUUGGAUAACCGUAGUAAUUCUAGAGCUAAUACAUGCA
GGAAGUCCCG--------ACUUUUGGAGGGAUGUAUUUAUUAGAUAAGAA--ACCAAUCC
GC-CUUGU---------GCGGUUG-CGUGCUGAGUCAUACUAACUGCUCGAAUCGCAUGG
CCUUG---UGCCGGCGAUGGUUCAUUCAAAUUUCUGCCCUAUCAGCUUUCGAUGGUAGGA
UAGAGGCCU-ACCAUGG-CGUUUACGGGUAACGGAGAAUUAGGGUUCGAUUCC-GGAGAG
GGAGCCUGAGAAAUGGCUACCACAUCCAAGGAA-GGCAGCAGGCGCGUAAAUUGCCCGAA
UCCUGACACAGGGAGGUAGUGACAAGAAAUAACAAUACAGGGCCAUUUU-GGUCUUGUAA
UUGGAAUGAGUACAAUUUACAUCUCUUCACGAGGAUCAAU----UGGAGG-GCAAGU---
CUGGUGCCAGC-AGCC-GCG--GUAAUUCC-AGCUCCAAUAG-CGUAUAUUAAAGUUGUU
GCAG-UUAAAACGCU-CGUAGUCGGAUUUCGGGGCGUGCGUG------CC-GGUCUGCC-
GAU-GGG--UA--UGCACUGGCAGUCGCGCGUCC------UUUCUUUCGGAG-CCUGCGG
CUGCUCUUAGCUGAGCGGUUGU--GGGAGACGGAUC--GUUUACUUUGAAAAAA-UCAGA
GUGUUUCAA-GCAGG-CAGC-UCGCUCUUGCAUGGAUUAGCAUGGGAUAAUGAAA-UAGG
ACUCUGG-UGCUAUUUUGUUGGUUUCGAACACCGG-AGUAAUGAUUAACAGGGACAGUCA
-GGGGCACUCGUAUUCCGCCGAGAGAGGUGAAAUUCUCAGACCAGCGGAAGACGAACCAC
UGCGAAAGCAUUUGCCA-GGGAUGUUUUCACUGAUCAAGAACGAAAGUUAGGGGAUCGAA
GACGAUCAGAUACC-GUCGUAGUCUUAACCAUAAACCAUGCC-GACUAGGGA-UUGGGGG
UUGUUCCAUUUGUGACUCC-CUCAGCACCUUUC-GGGAAACU-AAAGUCUUUGGGUUCCG
GGGGGAG---UAUGGUCGCAAGGC-UGAAAC-UUAAAGGAAUUGA-CGGAAGGGCACCAC
CAGGAGUGG-AGCCUG-CGGCUUAA-UUUGACUCAACACGGGGAAACUU-ACCAGGUCCA
G-ACAUUGUGAGGAUUGACAGAUUGAGAGCUCUUUCUUG-AUUCGAU---GGGUGGUGGU
GCAUGGCCGUUCUUAGUUGGUGGAGUGAUUUGUCUGGUUAAUUCCGUUAACGAACGAGAC
CGCAGCCUGCUAAAUAGUGUCGCGA-ACCCUUUG---UUGGCGG--AUCACUUCUUAGAG
GGACAACUUG--UCUUCAACAAGUGGAAGUUUGCGGCAAUAACAGGUCUGU-GAUGCCCU
UAGAUGUUCUGGG--CCGCACGCGCGCUACACUGAUGCACUCAACGAGUUUCAUCUGUCC
UUGGCCGAGAGGUCCGGGUAACCUUUUGAAAUUGCAUCGUGAUGGGGAUAGAUUAUUGCA
AUUAUUAAUCUUCAACGAGGAAUUCCUAGUAAG-CGCAUGUCAUCAGCGUGCGUU-GAUU
ACGUCCCUGCCCUUUGUACACACCGCCCGUCGCUCCUACCGAUUGAAUGAUCCGGUGAGG
CCCCCGGACUGUGGCAACGCAGCUGGUUCUCCAGCCGUGAUGCC-GCG---
>MN824007_Emiliania_huxleyi
UUUAUUUGAUGGUACCUUGCUACUUGGAUAACCGUAGUAAUUCUAGAGCUAAUACAUGCA
GGAGUUCCCGAC--------UCACGGAGGGAUGUAUUUAUUAGAUAAGAA--ACCAAACC
GG---UCU---------CCGGUUG-CGUGCUGAGUCAUAAUAACUGCUCGAAUCGCACGG
CUCUA---CGCCGGCGAUGGUUCAUUCAAAUUUCUGCCCUAUCAGCUUUCGAUGGUAGGA
UAGAGGCCU-ACCAUGG-CGUUAACGGGUAACGGAGAAUUAGGGUUCGAUUCC-GGAGAG
GGAGCCUGAGAAAUGGCUACCACAUCCAAGGAA-GGCAGCAGGCGCGUAAAUUGCCCGAA
UCCUGACACAGGGAGGUAGUGACAAGAAAUAACAAUACAGGGCUAUUUU-AGUCUUGUAA
UUGGAAUGAGUACAAUUUACAUCUCUUCACGAGGAUCAAU----UGGAGG-GCAAGU---
CUGGUGCCAGC-AGCC-GCG--GUAAUUCC-AGCUCCAAUAG-CGUAUAUUAAAGUUGUU
GCAG-UUAAAACGCU-CGUAGUCGGAUUUCGGGGCGGGCCGA------CC-GGUCUGCC-
GAU-GGG--UA--UGCACUGGCCGG--CGCGUCC------UUCCACCCGGAG-ACCGCGC
CUACUCUUAACUGAGCGGGCGC--GGGAGACGGGUC--UUUUACUUUGAAAAAA-UCAGA
GUGUUUCAA-GCAGG-CAGU--CGCUCUUGCAUGGAUUAGCAUGGGAUAAUGAAA-UAGG
ACUCUGG-UGCUAUUUUGUUGGUUUCGAACACCGG-AGUAAUGAUUAACAGGGACAGUCA
-GGGGCACUCGUAUUCCGCCGAGAGAGGUGAAAUUCUCAGACCAGCGGAAGACGAACCAC
UGCGAAAGCAUUUGCCA-GGGAUGUUUUCACUGAUCAAGAACGAAAGUUAGGGGAUCGAA
GACGAUCAGAUACC-GUCGUAGUCUUAACCAUAAACCAUGCC-GACUAGGGA-UUGGAGG
AUGUUCCAUUUGUGACUCC-UUCAGCACCUUUC-GGGAAACU-AAAGUCUUUGGGUUCCG
GGGGGAG---UAUGGUCGCAAGGC-UGAAAC-UUAAAGGAAUUGA-CGGAAGGGCACCAC
CAGGAGUGG-AGCCUG-CGGCUUAA-UUUGACUCAACACGGGGAAACUU-ACCAGGUCCA
G-ACAUUGUGAGGAUUGACAGAUUGAGAGCUCUUUCUUG-AUUCGAU---GGGUGGUGGU
GCAUGGCCGUUCUUAGUUGGUGGAGUGAUUUGUCUGGUUAAUUCCGUUAACGAACGAGAC
CGCAGCCUGCUAAAUAGCGACGCGA-ACCCUCCG---UUCGCUG--G-AGCUUCUUAGAG
GGACAACUUG--UCUUCAACAAGUGGAAGUUCGCGGCAAUAACAGGUCUGU-GAUGCCCU
UAGAUGUUCUGGG--CCGCACGCGCGCUACACUGAUGCACUCAACGAGUCUAUC---ACC
UUGACCGAGAGGUCCGGGUAAUCUUUUGAAAUUGCAUCGUGAUGGGGAUAGAUUAUUGCA
ACUAUUAAUCUUCAACGAGGAAUUCCUAGUAAG-CGUGUGUCAUCAGCGCACGUU-GAUU
ACGUCCCUGCCCUUUGUACACACCGCCCGUCGCUCCUACCGAUUGAAUGAUCCGGUGAGG
CCCCCGGACUGCGGCGCCGCAGCUGGUUCUCCAGCCGCGACGCC-GC----
>AM491014_Dicrateria_rotunda
UUUAUUUGAUGGUACCUUACUACUUGGAUAACCGUAGUAAUUCUAGAGCUAAUACAUGCA
GGAUCGCCCGAC--------UUCGGAAGGGCUGUAUUUAUUAGAUAAGAA--ACCAACCC
GC-UUCU----------GCGGUUG-CGUGCUGAGUCACAAUAACUGCUCGAAUCGCACGG
CCUCG---UGCCGGCGAUGGUUCAUUCAAAUUUCUGCCCUAUCAGCUUUCGAUGGUAGGA
UCGAGGCCU-ACCAUGG-CGUUAACGGGUAACGGAGAAUUAGGGUUCGAUUCC-GGAGAG
GGAGCCUGAGAAAUGGCUACCACAUCCAAGGAA-GGCAGCAGGCGCGUAAAUUGCCCGAA
UCCUGACACAGGGAGGUAGUGACAAGAAAUAACAAUACAGGGCCACUUU-GGUCUUGUAA
UUGGAAUGAGUACAAUUUACAUCUCUUCACGAGGAUCAAU----UGGAGG-GCAAGU---
CUGGUGCCAGC-AGCC-GCG--GUAAUUCC-AGCUCCAAUAG-CGUAUAUUAAAGUUGUU
GCAG-UUAAAACGCU-CGUAGUCGGAUUUCGGGGCGGCUUCG------UC-GGUCUGCC-
GAU-GGG--UA--UGCACUGACGCG--GGCGUCC------UUCCUUCCGGAG-ACGCGUC
CUACUCUUAGCUGAGCGGGGCG--UGGAGACGGAUC--GUUUACUUUGAAAAAA-UCAGA
GUGUUUCAA-GCAGG-CAUCAUCGCUCUUGCAUGGAUUAGCAUGGGAUAAUGAAA-UAGG
ACCUUGG-UGCUAUUUUGUUGGUUUCGAGCACCGA-AGUAAUGAUUAACAGGGACAGUCA
-GGGGCACUCGUAUUCCGCCGAGAGAGGUGAAAUUCUCAGACCAGCGGAAGACGAACCAC
UGCGAAAGCAUUUGCCA-GGGAUGUUUUCACUGAUCAAGAACGAAAGUUAGGGGAUCGAA
GACGAUCAGAUACC-GUCGUAGUCUUAACCAUAAACCAUGCC-GACUAGGGA-UUGGAGG
AUGU-CCACUUUUGACUUC-UUCAGCACCUUAC-GGGAAACU-AAAGUCUUUGGGUUCCG
GGGGGAG---UAUGGUCGCAAGGC-UGAAAC-UUAAAGGAAUUGA-CGGAAGGGCACCAC
CAGGAGUGG-AGCCUG-CGGCUUAA-UUUGACUCAACACGGGGAAACUU-ACCAGGUCCA
G-ACAUUGUGAGGAUUGACAGAUUGAGAGCUCUUUCUUG-AUUCGAU---GGGUGGUGGU
GCAUGGCCGUUCUUAGUUGGUGGAGUGAUUUGUCUGGUUAAUUCCGUUAACGAACGAGAC
CUUAGCCUAUUAAAUAGUGUCGCGA-ACACUUGG---UUCGCG---UUCACUUCUUAGAG
GGACAACUUG--UCUUCAACAAGUGGAAGUUUGAGGCAAUAACAGGUCUGU-GAUGCCCU
UAGAUGUUCUGGG--CCGCACGCGCGCUACACUGAUGCACUCAACGAGUCUUC----GCC
UUGACCGAGAGGUCCGGGAAACCUUUUGAACUUGCAUCGUGAUGGGGAUAGAUUAUUGCA
ACUAUUAAUCUUCAACGAGGAAUUCCUAGUAAG-CGCAUGUCAUCAGCGUGCGUU-GAUU
ACGUCCCUGCCCUUUGUACACACCGCCCGUCGCUCCUACCGAUUGAAUGAUCCGGUGAGG
CCCCCGGACUGUGGCAACGCAGCUGGUUCGCCAGCCGCGAUGCC-GCG---
>OP531884_Phaeocystis_globosa
UUUCUUUGAUGGUACCUUGCUACUUGGAUACCCGUAGUAAUUCUAGAGCUAAUACAUGCA
GGAGUGCCCGAC--------UUCGGAAGGGCUGUAUUUAUUAGAUAAGAA--ACCUUCUC
GGGUUCGC---------CCGGUUG-UGUGCUGAGUCAUAAUAACUGCUCGAAUCGCACGG
CUCUA---CGCCGGCGAUGGUUCAUUCAAAUUUCUGCCCUAUCAGCUUUCGAUGGUAGGA
UAGAGGCCU-ACCAUGG-CGUUAACGGGUAACGGAGAAUUAGGGUUCGAUUCC-GGAGAG
GGAGCCUGAGAAAUGGCUACCACAUCCAAGGAA-GGCAGCAGGCGCGUAAAUUGCCCGAA
UCCUGACACAGGGAGGUAGUGACAAGAAAUAACAAUACAGGGCUACUUCUAGUCUUGUAA
UUGGAAUGAGUACAACUUACAUCUCUUCACGAGGAUCAAC----UGGAGG-GCAAGUC--
-UGGUGCCAGC-AGCC-GCG--GUAAUUCC-AGCUCCAGUAG-CGUAUAUUAAAGUUGUU
GCAG-UUAAAACGCU-CGUAGUCGGGUUUCGGGUCGGGCCGA------GC-GGUCUGCC-
GAU-GGG--UA--UGCACUGUUUGG--CGCGGCC------UUCUUUCCGGAG-ACCGCGG
CUACUCUUAACUGAGCGGGCGU--GGGAGACGGAUC--GUUUACUUUGAAAAAA-UCAGA
GUGUUUCAA-GCAGG-CAGC-UCGCUCUUGCAUGGUACAGCAUGGGAUGAUAGAA-UAGG
ACUCCGG-UGCUAUUUUGUUGGUUUCGAACACCAGGAGUAAUGAUUAACAGGGACAGUCA
-GGGGCACUCGUAUUCCGUCGAGAGAGGUGAAAUUCUCAGACCAAUGGAAGACGAACCAC
UGCGAAAGCAUUUGCCA-GGGAUGUUUUCACUGAUCAAGAACGAAGGUUAGGGGAUCGAA
GACGAUCAGAUACC-GUCGUAGUCUUAACCAUAAACCAUGCC-GACUAGGGA-UUGGAGG
GUGUUCGUUU--CGACCUC-UUCAGCACCUUAC-GGGAAACU-AAAGUCUUUGGGUUCCG
GGGGGAG---UAUGGUCGCAAGGC-UGAAAC-UUAAAGGAAUUGA-CGGAAGGGCACCAC
CAGGAGUGG-AGCCUG-CGGCUUAA-UUUGACUCAACACGGGGAAACUU-ACCAGGUCCA
G-ACAUUGUUAGGAUUGACAGAUUGAGAGCUCUUUCUUG-AUUCGAA---GGGUGGUGGU
GCAUGGCCGUUCUUAGUUGGUGGAGUGAUUUGUCUGGUUAAUUCCGAUAACGAACGAGAC
CGUAGCCUGCUAAAUAGUCCCGCGA-ACUUUUUG---UUGGCGG--CCGGCUUCUUAGAG
GGACAACUUG--UGACCAACAAGUGGAAGUUUGCGGCAAUAACAGGUCUGU-GAUGCCCU
UAGAUGUUCUGGG--CCGCACGCGCGCUACACUGAAGCACUCAACGAGUCC------ACC
UCGACCGACAGGUCUGGGAAACCUUUUGAAAUUGCUUCGUGAUGGGGAUAGAUUAUUGCA
ACUAUUAAUCUUCAACGGGGAGUUCCUAGUAAG-CGCAUGUCAUCAGCGUGCGUU-GAUU
ACGUCCCUGCCCUUUGUACACACCGCCCGUCGCUCCUACCGAUUGAAUGAUCCGGUGAGG
CCCCCGGACUGGGGCGACGCAUUCGGUUCGCCGGACGCGACGCU-CCG---
>AM491027_Prymnesium_pienaarii
UUUAUUUGAUGGUACCUUACUACUUGGAUAACCGUAGUAAUUCUAGAGCUAAUACAUGCA
GGAAGUCCCGAC--------UUCGGAAGGGAUGUAUUUAUUAGAUAAGAG--ACCAACCC
GG-CUUG----------CCGGUUG-CGUGCUGAGUCACAAUAACUGCUCGAAUCGCAUGG
CCUCG---CGCCGGCGAUGGUUCAUUCAAAUUUCUGCCCUAUCAGCUUUCGAUGGUAGGA
UCGAGGCCU-ACCAUGG-CGUUAACGGGUAACGGAGAAUUAGGGUUCGAUUCC-GGAGAG
GGAGCCUGAGAAAUGGCUACCACAUCCAAGGAA-GGCAGCAGGCGCGUAAAUUGCCCGAA
UCCUGACACAGGGAGGUAGUGACAAGAAAUAACAAUACAGGGCUAUUCU-AGUCUUGUAA
UUGGAAUGAGUACAAUUUACAUCUCUUCACGAGGAUCAAU----UGGAGG-GCAAGU---
CUGGUGCCAGC-AGCC-GCG--GUAAUUCC-AGCUCCAAUAG-CGUAUAUUAAAGUUGUU
GCAG-UUAAAACGCU-CGUAGUCGGAUUUCGGGGCGGGUCCG------CC-GGUCUGCC-
GAU-GGG--UA--CGCACUGGCGGG--CGCGUCC------UUCCUUCCGGAG-ACUGGCC
CUACUCUUAGCUGAGCGGGGUC--GGGAGUCGGAUC--GUUUACUUUGAAAAAA-UCAGA
GUGUUUCAA-GCAGG-CAGC-UCGCUCUUGCAUGGAUUAGCAUGGGAUAAUGAAA-UAGG
ACUUUGG-UGCUAUUUUGUUGGUUUCGAACACCGA-AGUAAUGAUUAACAGGGACAGUCA
-GGGGCACUCGUAUUCCGCCGAGAGAGGUGAAAUUCUCAGACCAGCGGAAGACGAACCAC
UGCGAAAGCAUUUGCCA-GGGAUGUUUUCACUGAUCAAGAACGAAAGUUAGGGGAUCGAA
GACGAUCAGAUACC-GUCGUAGUCUUAACCAUAAACCAUGCC-GACUAGGGA-UCGGCGG
AAGU-CCUUCUUUGACUCC-GUCGGCACCUUGA-GGGAAACU-AUAGUCUUUGGGUUCCG
GGGGGAG---UAUGGUCGCAAGGC-UGAAAC-UUAAAGGAAUUGA-CGGAAGGGCACCAC
CAGGAGUGG-AGCCUG-CGGCUUAA-UUUGACUCAACACGGGGAAACUU-ACCAGGUCCA
G-ACAUUGUGAGGAUUGACAGAUUGAGAGCUCUUUCUUG-AUUCGAU---GGGUGGUGGU
GCAUGGCCGUUCUUAGUUGGUGGAGUGAUUUGUCUGGUUAAUUCCGUUAACGAACGAGAC
CUUAGCCUAUUAAAUAGUGGCGCGA-ACACCUUG---UUGGCGG--UUCACUUCUUAGAG
GGACAACUUG--UCUUCAACAAGUGGAAGUUUGAGGCAAUAACAGGUCUGU-GAUGCCCU
UAGAUGUUCUGGG--CCGCACGCGCGCUACACUGAUGCACUCAACGAGUCUCC----GCC
UUGACCGGAAGGUCCGGGAAACCUUUUGAACUUGCAUCGUGAUGGGGAUAGAUUAUUGCA
ACUAUUAAUCUUCAACGAGGAAUUCCUAGUAAG-CGCAUGUCAUCAGCGUGCGUU-GAUU
ACGUCCCUGCCCUUUGUACACACCGCCCGUCGCUCCUACCGAUUGAAUGAUCCGGUGAGG
CCCCCGGACUGUGGCAACGCAGCUGGUUCGCCAGCCGCGAUGCC-GCG---
>AF106047_Pavlova_pinguis
UUUAUUUGAUGGUACCU-ACUACUUGGAUAACCGUAGUAAUUCUAGAGCUAAUACAUGCA
GGCAGUCCCGAC--------UCCGGAAGGGAUGUAUUUAUUAGAUAAGAA--ACCAACUC
GCUUU-----------GC-GGUUG-AGUGCUGAGUCAUACUAACUUUUCGAAUCGCAUGG
CUUUA---UGCCGGCGAUGGUUCAUUCAAAUUUCUGCCCUAUCAGCUUUCGAUGGUAGGA
UAGAGGCCU-ACCAUGG-CGUUAACGGGUAACGGAGAAUUAGGGUUCGAUUCC-GGAGAG
GGAGCCUGAGAGACGGCUACCACAUCCAAGGAA-GGCAGCAGGCGCGCAAAUUACCC-AA
UCCUGACACAGGGAGGUAGUGACAAGAAAUAACAAUACAGGGCUCUUCG-AGUCUUGUAA
UUGGAAUGAGUACAAUUUAAAUCCCUUAACGAGGAUCCAU----UGGAGG-GCAAGU---
CUGGUGCCAGC-AGCC-GCG--GUAAUUCC-AGCUCCAAUAG-CAUAUAUUAAAGUUGUU
GCAG-UUAAAAAGCU-CGUAGUCGGAUUUCGGGUUUGUCCGCG-----C--GGUCUGCC-
-GUUGGG--UA--UGCACUGCGUGU-GACUUAUC------UGUUUUCGGGGC-AGCG--C
GCGUUGCUUAAUUGUGGCGUGU--G--UCUCCUCGC--UUUUACUUUGAGAAAA-UCAGA
GUGUUCAAA-GCAGGCCUUU---GCCAUUGUAUGUGUUAGCAUGGGAUAAUGGAA-UAGG
ACUCUGG-UGCUAUUUUGUUGGUUUCGAACGCCGG-GGUAAUGAUUAAUAGGGAUAGUCA
-GGGGCACUCGUAUUCCGUAGAGAGAGGUGAAAUUCUUAGACCCACGGAAGACGCACUAC
UGCGAAAGCAUUUGCCA-GGGAUGUUUUCACUGAUCAAGAACGAAAGUUAGGGGAUCGAA
GAUGAUCAGAUACC-GUCGUAGUUUUAACCAUAAACCAUGCC-GACCAGGGA-UUGGUGG
GUGUCGUUUU---GACUCC-AUCAGCACCUUUC-GAGAAAUC-AGAGUCUUUGGGUUCCG
GGGGGAG---UAUGGUCGCAAGGC-UGAAAC-UUAAAGGAAUUGA-CGGAAGGGCACCAC
CAGGCGUGG-AGCCUG-CGGCUUAA-UUUGACUCAACACGGGGAAACUU-ACCAGGUCCA
G-ACAUUGUGAGGAUUGACAGAUUGAGAGCUCUUUCUUG-AUUCAAU---GGGUGGUGGU
GCAUGGCCGUUCUUAGUUGGUGGAGUGAUUUGUCUGGUUAAUUCCGUUAACGAACGAGAC
CUUAACCUGCUAAAUAGUCCGCGUAACCAUUGUG---UUGCGUUUGUUGGCUUCUUAGAG
GGACUGUCGG--UAUCCAACCGACGGAAGUUUGAGGCAAUAACAGGUCUGU-GAUGCCCU
UAGAUGUUCUGGG--CCGCACGCGCGCUACACUGACGCAUUCACCGAGUUCUUCUG-UCC
UGCAUCGAGAGGUGUGGGUAAUCUGUUGAACCUGCGUCGUGAUGGGGAUAGAUUAUUGCA
AUUAUUAAUCUUCAACGAGGAAUGCCUAGUAAG-CGUGAGUCAUCAGCUCGCGUU-GAUU
ACGUCCCUGCCCUUUGUACACACCGCCCGUCGCUCCUACCGAUUGGAUGGUCCGGUGAGG
UUUUCGGAUUGGCGCAUUGC-AGCGGUUUCCG--UCGCGUUGUG-CCG---
>AM936924_Pleurochrysis_elongata
UUUAUUUGAUGGUACCUUACUACUUGGAUACCCGUAGUAAUUCUAGAGCUAAUACAUGCA
GGAGAUCGUGCGCGGUUUGUCCGCGCCGCGACGUAUUUAUUAGAUAAGAG--ACCGACCC
GC-CUUGU---------GCGGUUG-CGUGCCGAGUCAUAAUAACUGUUCGAAUCGCAUGG
CUCUG--ACGCCGGCGAUGGUUCAUUCAAGUUUCUGCCCUAUCAGCUUUCGAUGGUAGGA
UAGAGGCCU-ACCAUGG-CGUUAACGGGUAACGGGGAAUUAGGGUUCGAUUCC-GGAGAG
GGAGCCUGAGAGAUGGCUACCACAUCCAAGGAA-GGCAGCAGGCGCGUAAAUUGCCCGAA
UCCUGACACAGGGAGGUAGUGACAAGAAAUAACAAUACAGGGCCAUCUU-GGUCUUGUAC
UUGGAAUGAGUACAAUUUACAUCUCUUCACGAGGAUCAAU----UGGAGG-GCAAGU---
CUGGUGCCAGC-AGCC-GCG--GUAAUUCC-AGCUCCAAUAG-CGUAUAUUAAAGUUGUU
GCAG-UUAAAACGCU-CGUAGUCGGAUUUCGGGUCGGUUGCG------CU-GGUCUGCC-
GAU-GGG--UA--UGCACUUGCGGA--GUCGUCC------UUUCUUCCGGAG-ACCGCGC
CUCCUCUUAGCUGAGCGGGUGC--GGGAGACGGAUC--UUUUACUUUGAAAAAA-UCAGA
GUGUUUCAA-GCAGG-CAGC-UCGCUCUUGCAUGGAUUAGCAUGGGAUAAUGAAA-UAGG
ACUCUGG-UGCUAUUUUGUUGGUUUCGAACACCGG-AGUAAUGGUCAACAGGGACAGUCA
-GGGGCACUCGUAUUCCGCCGAGAGAGGUGAAAUUCUCAGACCAGCGGAAGACGAACCAC
UGCGAAAGCAUUUGCCA-GGGAUGUUUUCACUGAUCAAGAACGAAAGUUAGGGGAUCGAA
GACGAUCAGAUACC-GUCGUAGUCUUAACCAUAAACCAUGCC-GACUAGGGA-UUGGAGG
CUGUUCCUUUUGUGACUCC-UUCAGCACCUUUC-GGGAAACU-AAAGUCUUUGGGUUCCG
GGGGGAG---UAUGGUCGCAAGGC-UGAAAC-UUAAAGGAAUUGA-CGGAAGGGCACCAC
CAGGAGUGG-AGCCUG-CGGCUUAA-UUUGACUCAACACGGGGAAACUU-ACCAGGUCCA
G-ACAUUGUGAGGAUUGACAGAUUGAGAGCUCUUUCUUG-AUUCGAU---GGGUGGUGGU
GCAUGGCCGUUCUUAGUUGGUGGAGUGAUUUGUCUGGUUAAUUCCGUUAACGAACGAGAC
CGCAGCCUGCUAAAUAGUUUCGCGA-ACACUCCG---UUGGCGU--UGAGCUUCUUAGAG
GGACAACUUG--UCUUCAACAAGUGGAAGUUUGCGGCAAUAACAGGUCUGU-GAUGCCCU
UAGAUGUUCUGGG--CCGCACGCGCGCUACACUGAUGCAUUCAGCGAGUCGUUG---UCC
UUGGCCGAGAGGUCCGGGUAAUCUUGUGAACUUGCAUCGUGAUGGGGAUAGAUUAUUGCA
AUUAUUAAUCUUCAACGAGGAAUUCCUAGUAAG-CGCAUGUCAUCAGCGUGCGUU-GAUU
ACGUCCCUGCCCUUUGUACACACCGCCCGUCGCUCCUACCGAUUGAAUGAUCCGGUGAGG
CCCCCGGACUGUGGCCACGUGGCUGGUGUUCCAGCUGCGAUGCC-GCG---
>AJ515248_Pavlova_virescens
UUUAUUUGAUGGUACCUUACUACUUGGAUAACCGUAGUAAUUCUAGAGCUAAUACAUGCA
GGCAGUCCCGAC--------UUUUGGAGGGAUGUAUUUAUUAGAUAAGAA--ACCAACUC
GGGC-----------AACCGGUUG-CGUGCUGAGUCAUACUAACUUUUCGAAUCGCACGG
CUUA----CGCUGUCGAUGGUUCAUUCAAAUUUCUGCCCUAUCAGCUUUCGAUGGUAGGA
UAGAGGCCU-ACCAUGG-CGUUAACGGGUAACGGGGAAUUAGGGUUCGAUUCC-GGAGAG
GGAGCCUGAGAGACGGCUACCACAUCCAAGGAA-GGCAGCAGGCGCGCAAAUUACCC-AA
UCCUGACACAGGGAGGUAGUGACAAGAAAUAACAAUACAGGGCUCUUCG-AGUCUUGUAA
UUGGAAUGAGUACAAUUUAAAUCCCUUAACGAGGAUCCAU----UGGAGG-GCAAGU---
CUGGUGCCAGC-AGCC-GCG--GUAAUUCC-AGCUCCAAUAG-CGUAUAUUAAAGUUGUU
GCAG-UUAAAAAGCU-CGUAGUCGGAUUUCGGGCUGAUCGUGC-----C--GGUCUGCC-
-GUUGGG--UA--UGCACUGGUGUU-GGUCGGUC------UUUUUGCAUGAG-GCCUCUC
GCGUCGUUCAUUCGUCGUGUUG--GGUGCUCGGCAC--GUUUACUUUGAGAAAA-UCAGA
GUGUUCAAA-GCAGGCCUUU---GCCAUUGUAUGUGUUAGCAUGGGAUAAUGGAA-UAGG
ACCUUGG-UGCUAUUUUGUUGGUUUCGAACGCCGA-GGUAAUGAUUAAUAGGGAUAGUCA
-GGGGCACUCGUAUUCCGUAGAGAGAGGUGAAAUUCUUAGACCCACGGAAGACGCACUAC
UGCGAAAGCAUUUGCCA-GGGAUGUUUUCACUGAUCAAGAACGAAAGUUAGGGGAUCGAA
GAUGAUCAGAUACC-GUCGUAGUCUUAACCAUAAACCAUGCC-GACCAGGGA-UUGGUGG
UUGUCAUCUUU--GACAUC-AUCAGCACCUUUC-GAGAAAUC-AGAGUCUUUGGGUUCCG
GGGGGAG---UAUGGUCGCAAGGC-UGAAAC-UUAAAGGAAUUGA-CGGAAGGGCACCAC
CAGGCGUGG-AGCCUG-CGGCUUAA-UUUGACUCAACACGGGGAAACUU-ACCAGGUCCA
G-ACAUUGUGAGGAUUGACAGAUUGAGAGCUCUUUCUUG-AUUCAAU---GGGUGGUGGU
GCAUGGCCGUUCUUAGUUGGUGGAGUGAUUUGUCUGGUUAAUUCCGUUAACGAACGAGAC
CUUACCCUGCUAAAUAGUCCACGUAACCAUUGCG---UUGCGCG-CUUGGCUUCUUAGAG
GGACUAUCGG--UAUCCAACCGAUGGAAGUUUGAGGCAAUAACAGGUCUGU-GAUGCCCU
UAGAUGUUCUGGG--CCGCACGCGCGCUACACUGACGCAUUCAUCGAGUCUC-----ACC
UGCAUCGAAAGGUGUGGGCAAUCUGCUGAACCUGCGUCGUGAUGGGGAUAGAUUAUUGCA
AUUAUUAAUCUUCAACGAGGAAUGCCUAGUAAG-CGUGAGUCAUCAGCUCGCGUU-GAUU
ACGUCCCUGCCCUUUGUACACACCGCCCGUCGCUCCUACCGAUUGGAUGGUCCGGUGAGG
UUUUCGGACUGGCGCAGCGC-CGAGGUUCGCUUUGGA-GCUGCG-CCG---
>LC771592_Hayaster_perplexus
UUUAUUUGAUGGUACCUUACUACUUGGAUAACCGUAGUAAUUCUAGAGCUAAUACAUGCA
GGACUUCCCA--------UCU-----CGGGAUGUAUUUAUUAGAUAAGAA--ACCAAUCC
G----CUU---------GCGGUUG-UGUGCCGAGUCAUAAUAACUGCUCGAAUCGCAUGG
CCUUG---CGCCGGCGAUGGUUCAUUCAAAUUUCUGCCCUAUCAGCUUUCGAUGGUAGGA
UAGAGGCCU-ACCAUGG-CGUUUACGGGUAACGGAGAAUUAGGGUUCGAUUCC-GGAGAG
GGAGCCUGAGAAAUGGCUACCACAUCCAAGGAA-GGCAGCAGGCGCGUAAAUUGCCCGAA
UCCUGACACAGGGAGGUAGUGACAAGAAAUAACAAUACAGGGCCAUCUU-GGUCUUGUAA
UUGGAAUGAGUACAAUUUACAUCACUUCACGAGGAUCAAU----UGGAGG-GCAAGU---
CUGGUGCCAGC-AGCC-GCG--GUAAUUCC-AGCUCCAAUAG-CGUAUAUUAAAGUUGUU
GCAG-UUAAAACGCU-CGUAGUCGGAUUUCGGGGCGUGCGGG------CC-GGUCUGCC-
GAU-GGG--UA--UGCACUGGUCGU-GCGCGUCC------UUUCUUUCGGAG-CUCUCUG
CUGCUCUUAGCUGAGCGGUGGA--GGGAGACGGAUC--GUUUACUUUGAAAAAA-UCAGA
GUGUUUCAA-GCAGG-CAGC-UCGCUCUUGCAUGGAUUAGCAUGGGAUAAUGAAA-UAGG
ACUCUGG-UGCUAUUUUGUUGGUUUCGAACACCGG-AGUAAUGAUUAACAGGGACAGUCA
-GGGGCACUCGUAUUCCGCCGAGAGAGGUGAAAUUCUCAGACCAGCGGAAGACGAACCAC
UGCGAAAGCAUUUGCCA-GGGAUGUUUUCACUGAUCAAGAACGAAAGUUAGGGGAUCGAA
GACGAUCAGAUACC-GUCGUAGUCUUAACCAUAAACCAUGCC-GACUAGGGA-UUGGGGG
CUGUUCCUUUUGUGACUCC-CUCAGCACCUUUC-GGGAAACU-AAAGUCUUUGGGUUCCG
GGGGGAG---UAUGGUCGCAAGGC-UGAAAC-UUAAAGGAAUUGA-CGGAAGGGCACCAC
CAGGAGUGG-AGCCUG-CGGCUUAA-UUUGACUCAACACGGGGAAACUU-ACCAGGUCCA
G-ACAUUGUGAGGAUUGACAGAUUGAGAGCUCUUUCUUG-AUUCGAU---GGGUGGUGGU
GCAUGGCCGUUCUUAGUUGGUGGAGUGAUUUGUCUGGUUAAUUCCGUUAACGAACGAGAC
CGCAGCCUGCUAAAUAGUCCCGCGA-ACCCUUCG---UUGGCGG--GUCACUUCUUAGAG
GGACAACUUG--UCUUCAACAAGUGGAAGUUUGCGGCAAUAACAGGUCUGU-GAUGCCCU
UAGAUGUUCUGGG--CCGCACGCGCGCUACACUGAUGCACUCAACGAGUUUCAC--CUCC
UUGGCCGAAAGGUCCGGGUAACCUUUUGAAAUUGCAUCGUGAUGGGGCUAGAUUAUUGCA
AUUAUUAAUCUUCAACGAGGAAUUCCUAGUAAG-CGCAUGUCAUCAGCGUGCGUU-GAUU
ACGUCCCUGCCCUUUGUACACACCGCCCGUCGCUCCUACCGAUUGAAUGAUCCGGUGAGG
CCCCCGGACUGUGGCGACGUAGUUGGUUUUCCAGCCGCGAUGCU-GCG---
>HF678450_Diacronema_vlkianum
UUUAUUUGAUGGUACCUUACUACUUGGAUAACCGUAGUAAUUCUAGAGCUAAUACAUGCA
UGAAGUCCCGAC--------UUUUGGAGGGAUGUAUUUAUUAGAUAAGAA--ACCAACUC
GGGC-----------AACCGGUUG-CGUGCUGAGUCAUACUAACUUUUCGAAUCGCAUGG
CUUU----UGCCGGCGAUGGUUCAUUCAAAUUUCUGCCCUAUCAGCUUUCGAUGGUAGGA
UAGAGGCCU-ACCAUGG-CGUUAACGGGUAACGGGGAAUUAGGGUUCGAUUCC-GGAGAG
GGAGCCUGAGAGACGGCUACCACAUCCAAGGAA-GGCAGCAGGCGCGCAAAUUACCC-AA
UCCUGACACAGGGAGGUAGUGACAAGAAAUAACAAUACAGGGCUCUUCG-AGUCUUGUAA
UUGGAAUGAGUACAAUUUAAAUCCCUUAACGAGGAUCCAU----UGGAGG-GCAAGU---
CUGGUGCCAGC-AGCC-GCG--GUAAUUCC-AGCUCCAAUAG-CGUAUAUUAAAGUUGUU
GCAG-UUAAAAAGCU-CGUAGUCGGAUUUCGGGCUGAUCGUGC-----C--GGUCUGCC-
-GUUGGG--UA--UGCACUGGUUUC-GGUUGGUC------UUUUUGCGUGAG-GCCUUGU
GCGUCGUUGAUUCGUCGUGCUU--GGUGCUCUGCAC--GUUUACUUUGAGAAAA-UCAGA
GUGUUCAAA-GCAGGCCUUU---GCCAUUGUAUGUGUUAGCAUGGGAUAAUGGAA-UAGG
ACCUUGG-UGCUAUUUUGUUGGUUUCGAACGCCGA-GGUAAUGAUUAAUAGGGAUAGUCA
-GGGGCACUCGUAUUCCGUAGAGAGAGGUGAAAUUCUUAGACCCACGGAAGACGCACUAC
UGCGAAAGCAUUUGCCA-GGGAUGUUUUCACUGAUCAAGAACGAAAGUUAGGGGAUCGAA
GAUGAUCAGAUACC-GUCGUAGUCUUAACCAUAAACCAUGCC-GACCAGGGA-UUGGUGG
UUGUCAUUUUG--GACAUC-AUCAGCACCUUUC-GAGAAAUC-AGAGUCUUUGGGUUCCG
GGGGGAG---UAUGGUCGCAAGGC-UGAAAC-UUAAAGGAAUUGA-CGGAAGGGCACCAC
CAGGCGUGG-AGCCUG-CGGCUUAA-UUUGACUCAACACGGGGAAACUU-ACCAGGUCCA
G-ACAUUGUGAGGAUUGACAGAUUGAGAGCUCUUUCUUG-AUUCAAU---GGGUGGUGGU
GCAUGGCCGUUCUUAGUUGGUGGAGUGAUUUGUCUGGUUAAUUCCGUUAACGAACGAGAC
CUUACCCUGCUAAAUAGUCCUCGUAACCAUUGCG---UUGCGUG-CUUGGCUUCUUAGAG
GGACUAUCGG--UAUCCAACCGAUGGAAGUUUGAGGCAAUAACAGGUCUGU-GAUGCCCU
UAGAUGUUCUGGG--CCGCACGCGCGCUACACUGACGCAUUCAUCGAGUUCU-----UCC
UGCAUCGAGAGGUGUGGGCAAUCUGUUGAACCUGCGUCGUGAUGGGGAUAGAUUAUUGCA
AUUAUUAAUCUUCAACGAGGAAUGCCUAGUAAG-CGCGAGUCAUCAGCUCGCGUU-GAUU
ACGUCCCUGCCCUUUGUACACACCGCCCGUCGCUCCUACCGAUUGGAUGGUCCGGUGAGG
UUUUCGGACUGGCGCAACGC-CGAGGUUCGCCGAGGU-GAUGCG-CCG---
>DQ075201_Diacronema_viridis
UUUAUUUGAUGGUACCUUACUACUUGGAUAACCGUAGUAAUUCUAGAGCUAAUACAUGCA
GGCAGUCCCGAC--------UUUUGGAGGGAUGUAUUUAUUAGAUAAGAA--ACCAACUC
GGGC-----------AACCGGUUG-UGUGCUGAGUCAUACUAACUUUUCGAAUCGCAUGG
CCUUG---CGCCGGCGAUGGUUCAUUCAAAUUUCUGCCCUAUCAGCUUUCGAUGGUAGGA
UAGAGGCCU-ACCAUGG-CGUUAACGGGUAACGGGGAAUUAGGGUUCGAUUCC-GGAGAG
GGAGCCUGAGAGACGGCUACCACAUCCAAGGAA-GGCAGCAGGCGCGCAAAUUACCC-AA
UCCUGACACAGGGAGGUAGUGACAAGAAAUAACAAUACAGGGCUCUUCG-AGUCUUGUAA
UUGGAAUGAGUACAAUUUAAAUCCCUUAACGAGGAUCCAU----UGGAGG-GCAAGU---
CUGGUGCCAGC-AGCC-GCG--GUAAUUCC-AGCUCCAAUAG-CGUAUAUUAAAGUUGUU
GCAG-UUAAAAAGCU-CGUAGUCGGAUUUCGGGCCGAUCGCUC-----C--GGUCUGCC-
-GUUGGG--UA--UGCACUGGUAGU-GUUUGGUC------UUUUUGCGUGAG-GCCUUAU
GCGUCGUUGAUUCGUCGUGUUU--GGUGCUCUGCAC--GUUUACUUUGAGAAAA-UCAGA
GUGUUCAAA-GCAGGCCUUU---GCCAUUGUAUGUGUUAGCAUGGGAUAAUGGAA-UAGG
ACCUUGG-UGCUAUUUUGUUGGUUUCGAACGCCGA-GGUAAUGAUUAAUAGGGAUAGUCA
-GGGGCACUCGUAUUCCGUAGAGAGAGGUGAAAUUCUUAGACCCACGGAAGACGCACUAC
UGCGAAAGCAUUUGCCA-GGGAUGUUUUCACUGAUCAAGAACGAAAGUUAGGGGAUCGAA
GAUGAUCAGAUACC-GUCGUAGUCUUAACCAUAAACCAUGCC-GACCAGGGA-UUGGUGG
UUGUCAUUUGU--GACAUC-AUCAGCACCUUUC-GAGAAAUC-AGAGUCUUUGGGUUCCG
GGGGGAG---UAUGGUCGCAAGGC-UGAAAC-UUAAAGGAAUUGA-CGGAAGGGCACCAC
CAGGCGUGG-AGCCUG-CGGCUUAA-UUUGACUCAACACGGGGAAACUU-ACCAGGUCCA
G-ACAUUGUGAGGAUUGACAGAUUGAGAGCUCUUUCUUG-AUUCAAU---GGGUGGUGGU
GCAUGGCCGUUCUUAGUUGGUGGAGUGAUUUGUCUGGUUAAUUCCGUUAACGAACGAGAC
CUUACCCUGCUAAAUAGUCCUCGUAACCACUGCG---UUGCGUG-CUUGGCUUCUUAGAG
GGACUAUCGG--UAUCCAACCGAUGGAAGUUUGAGGCAAUAACAGGUCUGU-GAUGCCCU
UAGAUGUUCUGGG--CCGCACGCGCGCUACACUGACGCAUUCAUCGAGUUCU-----UCC
UGCAUCGAGAGGUGUGGGCAAUCUGUUGAACCUGCGUCGUGAUGGGGAUAGAUUAUUGCA
AUUAUUAAUCUUCAACGAGGAAUGCCUAGUAAG-CGCGAGUCAUCAGCUCGCGUU-GAUU
ACGUCCCUGCCCUUUGUACACACCGCCCGUCGCUCCUACCGAUUGGAUGGUCCGGUGAGG
UUUUCGGACUGGCGCAACGC-CGAGGUUCGCCUUGGU-GAUGUG-CCG---
>GQ118682_Isochrysis_galbana
UUUAUUUGAUGGUACCUUGCUACUUGGAUAACCGUAGUAAUUCUAGAGCUAAUACAUGCA
GGAGUUCCCGAC--------UUCGGAAGGGAUGUAUUUAUUAGAUAAGAA--ACCAAACC
GG---UCU---------CCGGUUG-CGUGCUGAGUCAUACUAACUGCUCGAAUCGCACGG
CUUUA---CGCUGGCGAUGGUUCAUUCAAAUUUCUGCCCUAUCAGCUUUCGAUGGUAGGA
UAGAGGCCU-ACCAUGG-CGUUAACGGGUAACGGAGAAUUAGGGUUCGAUUCC-GGAGAG
GGAGCCUGAGAAAUGGCUACCACAUCCAAGGAA-GGCAGCAGGCGCGUAAAUUGCCCGAA
UCCUGACACAGGGAGGUAGUGACAAGAAAUAACAAUACAGGGCUCUUCG-AGUCUUGUAA
UUGGAAUGAGUACAAUUUACAUCUCUUCACGAGGAUCAAU----UGGAGG-GCAAGU---
CUGGUGCCAGC-AGCC-GCG--GUAAUUCC-AGCUCCAAUAG-CGUAUAUUAAAGUUGUU
GCAG-UUAAAACGCU-CGUAGUCGGAUUUCGGGGCGGGCCCG------CC-GGUCUGCC-
GAU-GGG--UA--CGCACUGGCGGG--CGCGUCC------UUCCUCCCGGAG-ACGGCCG
CUACUCUUAACUGAGCGGUGGU--CGGAGACGGGAU--GUUUACUUUGAAAAAA-UCAGA
GUGUUUCAA-GCAGG-CAGU--CGCUCUUGCAUGGAUUAGCAUGGGAUAAUGAAA-UAGG
ACUCUGG-UGCUAUUUUGUUGGUUUCGAGCACCGGGAGUAAUGGUUAACAGGGACAGUCA
-GGGGCACUCGUAUUCCGCCGAGAGAGGUGAAAUUCUCAGACCAGCGGAAGACGAACGAC
UGCGAAAGCAUUUGCCA-GGGAUGUUUUCACUGAUCAAGAACGAAAGUUAGGGGAUCGAA
GACGAUCAGAUACC-GUCGUAGUCUUAACCAUAAACCAUGCC-GACUAGGGA-UUGGAGG
AUGUUCCGUUUGUGACUCC-UUCAGCACCUUUC-GGGAAACU-AAAGUCUUUGGGUUCCG
GGGGGAG---UAUGGUCGCAAGGC-UGAAAC-UUAAAGGAAUUGA-CGGAAGGGCACCAC
CAGGAGUGG-AGCCUG-CGGCUUAA-UUUGACUCAACACGGGGAAACUU-ACCAGGUCCA
G-ACAUUGUGAGGAUUGACAGAUUGAGAGCUCUUUCUUG-AUUCGAU---GGGUGGUGGU
GCAUGGCCGUUCUUAGUUGGUGGAGUGAUUUGUCUGGUUAAUUCCGUUAACGAACGAGAC
CGCAGCCUGCUAAAUAGUGUCCCCA-ACCCCCUG---UUGGGGC--U-CGCUUCUUAGAG
GGACAACUUG--UCUUCAACAAGUGGAAGUUCGCGGCAAUAACAGGUCUGU-GAUGCCCU
UAGAUGUUCUGGG--CCGCACGCGCGCUACACUGAUGCAUUCAGCGAGUCGUCU---CCC
UUGACCGAGAGGUCCGGGUAAUCUUGUGAACUUGCAUCGUGAUGGGGAUAGAUUAUUGCA
ACUAUUAAUCUUCAACGAGGAAUUCCUAGUAAG-CGUGUGUCAUCAGCGCACGUU-GAUU
ACGUCCCUGCCCUUUGUACACACCGCCCGUCGCUCCUACCGAUUGAAUGAUCCGGUGAGG
CCCCCGGACUGCGGCGCCGCCGCUGGUUCUCCAGCGCUGGCGUC-GCG---
>AJ544118_Umbilicosphaera_sibogae
UUUAUUUGAUGGUACCUUACUACUUGGAUAACCGUAGUAAUUCUAGAGCUAAUACAUGCA
GGAAGUCCCU--------UCU-----GGGGAUGUAUUUAUUAGAUAAGAA--ACCAAUCC
C----AUC---------CGGGUUG-CGUGCCGAGUCAUAAUAACUGCUCGAAUCGCAUGG
CCUCG---CGCCGGCGAUGGUUCAUUCAAAUUUCUGCCCUAUCAGCUUUCGAUGGUAGGA
UAGAGGCCU-ACCAUGG-CGUUUACGGGUAACGGAGAAUUAGGGUUCGAUUCC-GGAGAG
GGAGCCUGAGAAAUGGCUACCACAUCCAAGGAA-GGCAGCAGGCGCGUAAAUUGCCCGAA
UCCUGACACAGGGAGGUAGUGACAAGAAAUAACAAUACAGGGCCAUCUU-GGUCUUGUAA
UUGGAAUGAGUACAAUUUACAUCUCUUCACGAGGAUCAAU----UGGAGG-GCAAGU---
CUGGUGCCAGC-AGCC-GCG--GUAAUUCC-AGCUCCAAUAG-CGUAUAUUAAAGUUGUU
GCAG-UUAAAACGCU-CGUAGUCGGAUUUCGGGGCGUGCGAG------CC-GGUCUGCC-
GAU-GGG--UA--UGCACUGGCGUC-GCGCGUCC------UUUCUUUCGGAG-CUCUCCG
CUGCUCUUAGCUGAGCGGUGGA--GGGAGACGGAUC--GUUUACUUUGAAAAAA-UCAGA
GUGUUUCAA-GCAGG-CAGC-UCGCUCUUGCAUGGAUUAGCAUGGGAUAAUGAAA-UAGG
ACUCUGG-UGCUAUUUUGUUGGUUUCGAACACCGG-AGUAAUGGUCAACAGGGACAGUCA
-GGGGCACUCGUAUUCCGCCGAGAGAGGUGAAAUUCUCAGACCAGCGGAAGACGAACCAC
UGCGAAAGCAUUUGCCA-GGGAUGUUUUCACUGAUCAAGAACGAAAGUUAGGGGAUCGAA
GACGAUCAGAUACC-GUCGUAGUCUUAACCAUAAACCAUGCC-GACUAGGGA-UUGGGGG
CUGUUCCAUUUGUGACUCC-CUCAGCACCUUUC-GGGAAACU-AAAGUCUUUGGGUUCCG
GGGGGAG---UAUGGUCGCAAGGC-UGAAAC-UUAAAGGAAUUGA-CGGAAGGGCACCAC
CAGGAGUGG-AGCCUG-CGGCUUAA-UUUGACUCAACACGGGGAAACUU-ACCAGGUCCA
G-ACAUUGUGAGGAUUGACAGAUUGAGAGCUCUUUCUUG-AUUCGAU---GGGUGGUGGU
GCAUGGCCGUUCUUAGUUGGUGGAGUGAUUUGUCUGGUUAAUUCCGUUAACGAACGAGAC
CGCAGCCUGCUAAAUAGUCCCGCGA-ACCCUUCG---UUGGCGG--GUCACUUCUUAGAG
GGACAACUUG--UCUUCAACAAGUGGAAGUUUGCGGCAAUAACAGGUCUGU-GAUGCCCU
UAGAUGUUCUGGG--CCGCACGCGCGCUACACUGAUGCACUCAACGAGUUUUUC--GUCC
UUGGCCGACAGGUCCGGGUAACCUUUUGAAAUUGCAUCGUGAUGGGGAUAGAUUAUUGCA
AUUAUUAAUCUUCAACGAGGAAUUCCUAGUAAG-CGCAUGUCAUCAGCGUGCGUU-GAUU
ACGUCCCUGCCCUUUGUACACACCGCCCGUCGCUCCUACCGAUUGAAUGAUCCGGUGAGG
CCCCCGGACUGUGGCAACGCAGCUGGUUCUCCAGCCGCGAUGCC-GCG---
>AM491016_Pseudohaptolina_arctica
UUUAUUUGAUGGUACCUUACUACUUGGAUAACCGUAGUAAUUCUAGAGCUAAUACAUGCA
GGAGUGCCCGAC--------UUCGGAAGGGCUGUAUUUAUUAGAUAAGAA--ACCAACCC
GG-CUUCG---------GCGGUUG-CGUGCUGAGUCACAAUAACUGCUCGAAUCGCACGG
CUUCA---CGCUGGCGAUGGUUCAUUCAAAUUUCUGCCCUAUCAGCUUUCGAUGGUAGGA
UCGAGGCCU-ACCAUGG-CGUUAACGGGUAACGGAGAAUUAGGGUUCGAUUCC-GGAGAG
GGAGCCUGAGAAAUGGCUACCACAUCCAAGGAA-GGCAGCAGGCGCGUAAAUUGCCCGAA
UCCUGACACAGGGAGGUAGUGACAAGAAAUAACAAUACAGGGCCACUUU-GGUCUUGUAA
UUGGAAUGAGUACAAUUUACAUCUCUUCACGAGGAUCAAU----UGGAGG-GCAAGU---
CUGGUGCCAGC-AGCC-GCG--GUAAUUCC-AGCUCCAAUAG-CGUAUAUUAAAGUUGUU
GCAG-UUAAAACGCU-CGUAGUCGGAUUUCGGGGCGGGCGCG------UC-GGUCUGCC-
GUU-GGG--UA--UGCACUGUCG-G--CGCGUCC------UUCCUUCCGGAG-ACUGUGC
CUACUCUUAACUGAGCGGGUGC--GGGAGACGGAUC--GUUUACUUUGAAAAAA-UCAGA
GUGUUUCAA-GCAGG-CAGC-UCGCUCUUGCAUGGAUUAGCAUGGGAUAAUGAAA-UAGG
ACUUUGG-UGCUAUUUUGUUGGUUUCGAACACCGA-AGUAAUGAUUAACAGGGACAGUCA
-GGGGCACUCGUAUUCCGCCGAGAGAGGUGAAAUUCUCAGACCAGCGGAAGACGAACCAC
UGCGAAAGCAUUUGCCA-GGGAUGUUUUCACUGAUCAAGAACGAAAGUUAGGGGAUCGAA
GACGAUCAGAUACC-GUCGUAGUCUUAACCAUAAACCAUGCC-GACUAGGGA-UUGGAGG
AUGU-CCAUUUUUGACUUC-UUCAGCACCUUAA-GGGAAACU-AUAGUUUUUGGGUUCCG
GGGGGAG---UAUGGUCGCAAGGC-UGAAAC-UUAAAGGAAUUGA-CGGAAGGGCACCAC
CAGGAGUGG-AGCGUG-CGGCUUAA-UUUGACUCAACACGGGGAAACUU-ACCAGGUCCA
G-ACAUUGUGAGGAUUGANAGAUUGAGAGCUCUUUNUUG-AUUCGAU---GGGUGGUGGU
GCAUGGCCGUUCUUAGUUGGUGGAGUGAUUUGUNUGGUUAAUUCCGUUAACGAACGAGAC
CUUAGCCUAUUAAAUAGUGUCGCGA-ACACUUGG---UUCGCGG--UUCACUUCUUAGAG
GGACAACUUG--UCUUCAACAAGUGGAAGUUUGAGGCAAUAACAGGUCUGU-GAUGCCCU
UAGAUGUUCUGGG--CCGCACGCGCGCUACACUGAUGCACUCAACGAGUCUCU----GCC
UUGACCGAGAGGUCCGGGAAACCUUUUGAAAUUGCAUCGUGAUGGGGAUAGAUUAUUGCA
ACUAUUAAUCUUCAACGAGGAAUUCCUAGUAAA-CGCAUGUCAUCAGCGUGCGUU-GAUU
ACGUCCCUGCCCUUUGUACACACCGCCCGUCGCUCCUACCGAUUGAAUGAUCCGGUGAGC
UCCCCGGACUCUGGCAACGCAGCUGGUUCGCCAGCCGCGAUGCC-GCG---
>AM490993_Umbilicosphaera_hulburtiana
UUUAUUUGAUGGUACCUUACUACUUGGAUAACCGUAGUAAUUCUAGAGCUAAUACAUGCA
GGAAGUCCCU--------UCU-----GGGGAUGUAUUUAUUAGAUAAGAA--ACCAAUCC
C----UUU---------CGGGUUG-CGUGCCGAGUCAUAAUAACUGCUCGAAUCGCAUGG
CCUCG---CGCCGGCGAUGGUUCAUUCAAAUUUCUGCCCUAUCAGCUUUCGAUGGUAGGA
UAGAGGCCU-ACCAUGG-CGUUUACGGGUAACGGAGAAUUAGGGUUCGAUUCC-GGAGAG
GGAGCCUGAGAAAUGGCUACCACAUCCAAGGAA-GGCAGCAGGCGCGUAAAUUGCCCGAA
UCCUGACACAGGGAGGUAGUGACAAGAAAUAACAAUACAGGGCCAUCUU-GGUCUUGUAA
UUGGAAUGAGUACAAUUUACAUCUCUUCACGAGGAUCAAU----UGGAGG-GCAAGU---
CUGGUGCCAGC-AGCC-GCG--GUAAUUCC-AGCUCCAAUAG-CGUAUAUUAAAGUUGUU
GCAG-UUAAAACGCU-CGUAGUCGGAUUUCGGGGCGUGCGAG------CC-GGUCUGCC-
GAU-GGG--UA--UGCACUGGCUUUCGCGCGUCC------UUUCUUUCGGAG-CUCUCUG
CUGCUCUUAGCUGAGCGGUGGG--GGGAGACGGAUC--GUUUACUUUGAAAAAA-UCAGA
GUGUUUCAA-GCAGG-CAGC-UCGCUCUUGCAUGGAUUAGCAUGGGAUAAUGAAA-UAGG
ACUCUGG-UGCUAUUUUGUUGGUUUCGAACACCGG-AGUAAUGGUCAACAGGGACAGUCA
-GGGGCACUCGUAUUCCGCCGAGAGAGGUGAAAUUCUCAGACCAGCGGAAGACGAACCAC
UGCGAAAGCAUUUGCCA-GGGAUGUUUUCACUGAUCAAGAACGAAAGUUAGGGGAUCGAA
GACGAUCAGAUACC-GUCGUAGUCUUAACCAUAAACCAUGCC-GACUAGGGA-UUGGGGG
CUGUUCCUUUUGUGACUCC-CUCAGCACCUUUC-GGGAAACU-AAAGUCUUUGGGUUCCG
GGGGGAG---UAUGGUCGCAAGGC-UGAAAC-UUAAAGGAAUUGA-CGGAAGGGCACCAC
CAGGAGUGG-AGCCUG-CGGCUUAA-UUUGACUCAACACGGGGAAACUU-ACCAGGUCCA
G-ACAUUGUGAGGAUUGACAGAUUGAGAGCUCUUUCUUG-AUUCGAU---GGGUGGUGGU
GCAUGGCCGUUCUUAGUUGGUGGAGUGAUUUGUCUGGUUAAUUCCGUUAACGAACGAGAC
CGCAGCCUGCUAAAUAGUCCCGCGA-ACCCUUCG---UUGGCGG--GUCACUUCUUAGAG
GGACAACUUG--UCUUCAACAAGUGGAAGUUUGCGGCAAUAACAGGUCUGU-GAUGCCCU
UAGAUGUUCUGGG--CCGCACGCGCGCUACACUGAUGCACUCAACGAGUUUCAC--GUCC
UUGGCCGACAGGUCCGGGUAACCUUUUGAAAUUGCAUCGUGAUGGGGAUAGAUUAUUGCA
AUUAUUAAUCUUCAACGAGGAAUUCCUAGUAAG-CGCAUGUCAUCAGCGUGCGUU-GAUU
ACGUCCCUGCCCUUUGUACACACCGCCCGUCGCUCCUACCGAUUGAAUGAUCCGGUGAGG
CCCCCGGACUGUGGCAACGCAGCUGGUUCUCCAGCCGCGAUGCC-GCG---
>AM491001_Prymnesium_zebrinum
UUUAUUUGAUGGUACCUUACUACUUGGAUAACCGUAGUAAUUCUAGAGCUAAUACAUGCA
GGAAGUCCCGAC--------UUCGGAAGGGAUGUAUUUAUUAGAUAAGAA--ACCAAUCC
GG-CUUG----------CCGGUUG-CGUGCUGAGUCACAAUAACUGCUCGAAUCGCAUGG
CCUUG---CGCCGGCGAUGGUUCAUUCAAAUUUCUGCCCUAUCAGCUUUCGAUGGUAGGA
UCGAGGCCU-ACCAUGG-CGUUAACGGGUAACGGAGAAUUAGGGUUCGAUUCC-GGAGAG
GGAGCCUGAGAAAUGGCUACCACAUCCAAGGAA-GGCAGCAGGCGCGUAAAUUGCCCGAA
UCCUGACACAGGGAGGUAGUGACAAGAAAUAACAAUACAGGGCUAUCUU-AGUCUUGUAA
UUGGAAUGAGUACAAUUUACAUCUCUUCACGAGGAUCAAU----UGGAGG-GCAAGU---
CUGGUGCCAGC-AGCC-GCG--GUAAUUCC-AGCUCCAAUAG-CGUAUAUUAAAGUUGUU
GCAG-UUAAAACGCU-CGUAGUCGGAUUUCGGGGCGGGUCCG------CC-GGUCUGCC-
GAU-GGG--UA--CGCACUGGCGGG--CGCGUCC------UUCCUUCCGGAG-ACUGGCC
CUACUCUUAACUGAGCGGGGUC--GGGAGUCGGAUC--GUUUACUUUGAAAAAA-UCAGA
GUGUUUCAA-GCAGG-CAGC-UCGCUCUUGCAUGGAUUAGCAUGGGAUAAUGAAA-UAGG
ACUUUGG-UGCUAUUUUGUUGGUUUCGAACACCGA-AGUAAUGAUUAACAGGGACAGUCA
-GGGGCACUCGUAUUCCGCCGAGAGAGGUGAAAUUCUCAGACCAGCGGAAGACGAACCAC
UGCGAAAGCAUUUGCCA-GGGAUGUUUUCACUGAUCAAGAACGAAAGUUAGGGGAUCGAA
GACGAUCAGAUACC-GUCGUAGUCUUAACCAUAAACCAUGCC-GACUAGGGA-UCGGCGG
AAGU-CCUUCUUUGACUCC-GUCGGCACCUUGA-GGGAAACU-AUAGUCUUUGGGUUCCG
GGGGGAG---UAUGGUCGCAAGGC-UGAAAC-UUAAAGGAAUUGA-CGGAAGGGCACCAC
CAGGAGUGG-AGCCUG-CGGCUUAA-UUUGACUCAACACGGGGAAACUU-ACCAGGUCCA
G-ACAUUGUGAGGAUUGACAGAUUGAGAGCUCUUUCUUG-AUUCGAU---GGGUGGUGGU
GCAUGGCCGUUCUUAGUUGGUGGAGUGAUUUGUCUGGUUAAUUCCGUUAACGAACGAGAC
CUUAGCCUAUUAAAUAGUGACGCGA-ACACCUUG---UUGGCGG--UUCACUUCUUAGAG
GGACAACUUG--UCUUCAACAAGUGGAAGUUUGAGGCAAUAACAGGUCUGU-GAUGCCCU
UAGAUGUUCUGGG--CCGCACGCGCGCUACACUGAUGCACUCAACGAGUCUUC----GCC
UUGACCGAAAGGUCCGGGAAACCUUUUGAACUUGCAUCGUGAUGGGGAUAGAUUAUUGCA
ACUAUUAAUCUUCAACGAGGAAUUCCUAGUAAG-CGCAUGUCAUCAGCGUGCGUU-GAUU
ACGUCCCUGCCCUUUGUACACACCGCCCGUCGCUCCUACCGAUUGAAUGAUCCGGUGAGG
CCCCCGGACUGUGGCAACGCAGCUGGUCUUCCGGCCGCGAUGCC-GCG---
>AF106052_Pavlova_pinguis
UUUAUUUGAUGGUACCUUACUACUUGGAUACCCGUAGUAAUUCUAGAGCUAAUACAUGCA
GGCAGUCCCGAC--------UUCGGAAGGGAUGUAUUUAUUAGAUAAGAA--ACCGACCC
GGCUU-----------GCCGGUUG-UGUGCUGAGUCAUACUAACUUUUCGAAUCGCAUGG
GCUCG---UCCCGGCGAUGGUUCAUUCAAAUUUCUGCCCUAUCAGCUUUCGAUGGUAGGA
UAGAGGCCU-ACCAUGG-CGUUAACGGGUAACGGAGAAUUAGGGUUCGAUUCC-GGAGAG
GGAGCCUGAGAGACGGCUACCACAUCCAAGGAA-GGCAGCAGGCGCGCAAAUUACCC-AA
UCCUGACACAGGGAGGUAGUGACAAGAAAUAACAAUACAGGGCUCUUCG-AGUCUUGUAA
UUGGAAUGAGUACAAUUUAAAUCCCUUAACGAGGAUCCAU----UGGAGG-GCAAGU---
CUGGUGCCAGC-AGCC-GCG--GUAAUUCC-AGCUCCAAUAG-CGUAUAUUAAAGUUGUU
GCAG-UUAAAAAGCU-CGUAGUCGGAUUUCGGGUUGGCGCGGU-----G--GGUCUGCC-
-GUUGGG--UA--UGCACUGACUGU-CGCCUUCC------U--UUCCGGGGU-AGUG--C
GUGC-GUUGACUCGUG---CGU--G--UCUCCUCGC--GUUUACUUUGAGAAAA-UCAGA
GUGUUCAAA-GCAGGCCUUU---GCCAUUGUAUGUGUUAGCAUGGGAUAAUGGAA-UAGG
ACUCUGG-UGCUAUUUUGUUGGUUUCGAACGCCGG-GGUAAUGAUUAAUAGGGACAGUCA
-GGGGCACUCGUAUUCCGUAGAGAGAGGUGAAAUUCUUAGACCCACGGAAGACGCACUAC
UGCGAAAGCAUUUGCCA-GGGAUGUUUUCACUGAUCAAGAACGAAAGUUAGGGGAUCGAA
GAUGAUCAGAUACC-GUCGUAGUUUUAACCAUAAACCAUGCC-GACCAGGGA-UUGGUGG
GUGUCGUUUU---GACUCC-AUCAGCACCUUUC-GAGAAAUC-AGAGUCUUUGGGUUCCG
GGGGGAG---UAUGGUCGCAAGGC-UGAAAC-UUAAAGGAAUUGA-CGGAAGGGCACCAC
CAGGCGUGG-AGCCUG-CGGCUUAA-UUUGACUCAACACGGGGAAACUU-ACCAGGUCCA
G-ACAUUGUGAGGAUUGACAGAUUGAGAGCUCUUUCUUG-AUUCAAU---GGGUGGUGGU
GCAUGGCCGUUCUUAGUUGGUGGAGUGAUUUGUCUGGUUAAUUCCGUUAACGAACGAGAC
CUUAACCUGCUAAAUAGUCCGCGUAACCCUUG-G---UUGCGUC-GUUGGCUUCUUAGAG
GGACUGUCGG--UAUCCAACCGACGGAAGUUUGAGGCAAUAACAGGUCUGU-GAUGCCCU
UAGAUGUUUUGGG--CCGCACGCGCGCUACACUGACGCAUUCAUCGAGUUCACCU--UCC
UGCAUCGAGAGGUGUGGGGAAUCUGUUGAACCUGCGUCGUGAUGGGGAUAGAUUAUUGCA
AUUAUUAAUCUUCAACGAGGAAUGCCUAGUAAG-CGUGAGUCAUCAGCUCGCGUU-GAUU
ACGUCCCUGCCCUUUGUACACACCGCCCGUCGCUCCUACCGAUUGGAUGGUCCGGUGAGG
UUUUCGGAUUGGCGCAUUGG-U-UGGUUUCCG---ACGGGUGCG-CCG---
>AJ246269_Prymnesium_parvum
UUUAUUUGAUGGUACCUUACUACUUGGAUAACCGUAGUAAUUCUAGAGCUAAUACAUGCA
GGAAGUCCCGAC--------UUCGGAAGGGAUGUAUUUAUUAGAUAAGAA--ACCAAUCC
GG-CUUG----------CCGGUUG-CGUGCUGAGUCACAAUAACUGCUCGAAUCGCAUGG
CCUCG---CGCCGGCGAUGGUUCAUUCAAAUUUCUGCCCUAUCAGCUUUCGAUGGUAGGA
UCGAGGCCU-ACCAUGG-CGUUAACGGGUAACGGAGAAUUAGGGUUCGAUUCC-GGAGAG
GGAGCCUGAGAAAUGGCUACCACAUCCAAGGAA-GGCAGCAGGCGCGUAAAUUGCCCGAA
UCCUGACACAGGGAGGUAGUGACAAGAAAUAACAAUACAGGGCUAUUUU-AGUCUUGUAA
UUGGAAUGAGUACAAUUUACAUCUCUUCACGAGGAUCAAU----UGGAGG-GCAAGU---
CUGGUGCCAGC-AGCC-GCG--GUAAUUCC-AGCUCCAAUAG-CGUAUAUUAAAGUUGUU
GCAG-UUAAAACGCU-CGUAGUCGGAUUUCGGGGCGGGGCCG------CC-GGUCUGCC-
GAU-GGG--UA--UGCACUGGCGGG--CGCGUCC------UUCCUUCCGGAG-ACUGGCC
CUACUCUUAACUGAGCGGGGUC--GGGAAUCGGAUC--GUUUACUUUGAAAAAA-UCAGA
GUGUUUCAA-GCAGG-CAGC-UCGCUCUUGCAUGGAUUAGCAUGGGAUAAUGAAA-UAGG
ACUUUGG-UGCUAUUUUGUUGGUUUCGAACACCGA-AGUAAUGAUUAACAGGGACAGUCA
-GGGGCACUCGUAUUCCGCAGAGAGAGGUGAAAUUCUCAGACCCGCGGAAGACGAACCAC
UGCGAAAGCAUUUGCCA-GGGAUGUUUUCACUGAUCAAGAACGAAAGUUAGGGGAUCGAA
GACGAUCAGAUACC-GUCGUAGUCUUAACCAUAAACCAUGCC-GACUAGGGA-UCGGCGG
AAGU-CCUU-UUUGACUCC-GUCGGCACCUUGA-GGGAAACU-AUAGUCUUUGGGUUCCG
GGGGGAG---UAUGGUCGCAAGGC-UGAAAC-UUAAAGGAAUUGA-CGGAAGGGCACCAC
CAGGAGUGG-AGCCUG-CGGCUUAA-UUUGACUCAACACGGGGAAACUU-ACCAGGUCCA
G-ACAUUGUGAGGAUUGACAGAUUGAGAGCUCUUUCUUG-AUUCGAU---GGGUGGUGGU
GCAUGGCCGUUCUUAGUUGGUGGAGUGAUUUGUCUGGUUAAUUCCGUUAACGAACGAGAC
CUUAGCCUAUUAAAUAGUGGCGCGA-ACACCUCG---UUGGCGA--G-CACUUCUUAGAG
GGACAACUUG--UCUUCAACAAGUGGAAGUUUGAGGCAAUAACAGGUCUGU-GAUGCCCU
UAGAUGUUCUGGG--CCGCACGCGCGCUACACUGAUGCACUCAACGAGUCUCU----ACC
UUGACCGAAAGGUCCGGGAAACCUUUUGAACUUGCAUCGUGAUGGGGAUAGAUUAUUGCA
ACUAUUAAUCUUCAACGAGGAAUUCCUAGUAAG-CGCAUGUCAUCAGCGUGCGUU-GAUU
ACGUCCCUGCCCUUUGUACACACCGCCCGUCGCUCCUACCGAUUGAAUGAUCCGGUGAGG
CCCCCGGACUGUGGCAACGCAGCUGGUUCGCCAGCCGUGAUGCC-GCG---
>AF106054_Pavlova_gyrans
UUUAUUUGAUGGUACCUUACUACUUGGAUACCCGUAGUAAUUCUAGAGCUAAUACAUGCA
GGCAGUCCCGAC--------UUUCGGAGGGAUGUAUUUAUUAGAUAAGAA--ACCGACUC
GGCUUC---------GGCCGGUUG-UGUGCUGAGUCAUACUAACUUUUCGAAUCGCAUGG
CCUAG---CGCCGGCGAUGGUUCAUUCAAAUUUCUGCCCUAUCAGCUUUCGAUGGUAGGA
UAGAGGCCUCACCAUGG-CGUUAACGGGUAACGGAGAAUUAGGGUUCGAUUCC-GGAGAG
GGAGCCUGAGAGACGGCUACCACAUCCAAGGAA-GGCAGCAGGCGCGCAAAUUACCC-AA
UCCUGACACAGGGAGGUAGUGACAAGAAAUAACAAUACAGGGCUCUUCG-AGUCUUGUAA
UUGGAAUGAGUACAAUUUAAAUCCCUUAACGAGGAUCCAU----UGGAGG-GCAAGU---
CUGGUGCCAGC-AGCC-GCG--GUAAUUCC-AGCUCCAAUAG-CGUAUAUUAAAGUUGUU
GCAG-UUAAAAAGCU-CGUAGUCGGAUUUCGGGUUGGAGCGUU-----C--GGUCUGCC-
-GUUGGG--UA---GCACUGUUCUG-CUGCAUCC------UUUUUGCGUGAG-GCCU--U
GAUCUGCUUGAUUGUGGGUUUU--GGUGCUCUGCAC--AUUUACUUUGAGAAAA-UCAGA
GUGUUCAAA-GCAGGCCUUU---GCCAUUGUAUGUGUUAGCAUGGGAUAAUGGAA-UAGG
ACCUUGG-UGCUAUUUUGUUGGUUUCGAACACCGA-GGUAAUGAUUAAUAGGGAUAGUCA
-GGGGCACUCGUAUUCCGUAGAGAGAGGUGAAAUUCUUAGACCCACGGAAGACGCACUAC
UGCGAAAGCAUUUGCCA-GGGAUGUUUUCACUGAUCAAGAACGAAAGUUAGGGGAUCGAA
GAUGAUCAGAUACC-GUCGUAGUCUUAACCAUAAACCAUGCC-GACCAGGGA-UUGGUGG
GUGUCGUUUUU--GACUCC-AUCAGCACCUUUC-GAGAAAUC-AGAGUCUUUGGGUUCCG
GGGGGAG---UAUGGUCGCAAGUC-UGAAAC-UUAAAGGAAUUGA-CGGAAGGGCACCAC
CAGGCGUGG-AGCCUG-CGGCUUAA-UUUGACUCAACACGGGGAAACUU-ACCAGGUCCA
G-ACAUUGUGAGGAUUGACAGAUUGAGAGCUCUUUCUUG-AUUCAAU---GGGUGGUGGU
GCAUGGCCGUUCUUAGUUGGUGGAGUGAUUUGUCUGGUUAAUUCCGUUAACGAACGAGAC
CUUAACCUGCUAAAUAGUCCGCCGAACCAUUUGG---UUUGGUC-GUUGGCUUCUUAGAG
GGACUGUCGG--UAUCCAACCGACGGAAGUUUGAGGCAAUAACAGGUCUGU-GAUGCCCU
UAGAUGUUCUGGG--CCGCACGCGCGCUACACUGACGCAUUCACCGAGUAUUUGU--UCC
UGCAUCGAGAGGUGUGGGCAAUCUGUUGAACCUGCGUCGUGAUGGGGAUAGAUUAUUGCA
AUUAUUAAUCUUCAACGAGGAAUGCCUAGUAGGGUCUAUGUCAUCAGCAUGACCC-GAUU
ACGUCCCUGCCCUUUGUACACACCGCCCGUCGCUCCUACCGAUUGGAUGGUCCGGUGAGG
UUUUCGGAUUGGCGCAAUGU-UUUGGUUCUCC--GAUCGCUGUG-CCG---
>AJ246263_Chrysotila_carterae
UUUAUUUGAUGGUACCUUACUACUUGGAUACCCGUAGUAAUUCUAGAGCUAAUACAUGCA
GGAGUUCGC---UGGUUCNU--GCGCCGCGAUGUAUUUAUUAGAUAAGAG--ACCAACCC
GC-CUUGU---------GCGGUUG-CGUGCCGAGUCAUAAUAACUGUUCGAAUCGCAUGG
CUCUG--ACGCCGGCGAUGGUUCAUUCAAGUUUCUGCCCUAUCAGCUUUCGAUGGUAGGA
UAGAGGCCU-ACCAUGG-CGUUAACGGGUAACGGAGAAUUAGGGUUCGAUUCC-GGAGAG
GGAGCCUGAGAGAUGGCUACCACAUCCAAGGAA-GGCAGCAGGCGCGUAAAUUGCCCGAA
UCCUGACACAGGGAGGUAGUGACAAGAAAUAACAAUACAGGGCCAUCUU-GGUCUUGUAC
UUGGAAUGAGUACAAUUUACAUCUCUUCACGAGGAUCAAU----UGGAGG-GCAAGU---
CUGGUGCCAGC-AGCC-GCG--GUAAUUCC-AGCUCCAAUAG-CGUAUAUUAAAGUUGUU
GCAG-UUAAAACGCU-CGUAGUCGGAUUUCGGGUCGGUUGCG------CC-GGUCUGCC-
GAU-GGG--UA--UGCACUGGCGGA--GUCGUCC------UUUCUUCCGGAG-ACCGGGC
CUCCUCUUAGCUGAGCGGGUUC--GGGAGACGGAUC--GUUUACUUUGAAAAAA-UCAGA
GUGUUUCAA-GCAGG-CAGC-UCGCUCUUGCAUGGAUUAGCAUGGGAUAAUGAAA-UAGG
ACUCUGG-UGCUAUUUUGUUGGUUUCGAACACCGG-AGUAAUGGUCAACAGGGACAGUCA
-GGGGCACUCGUAUUCCGCCGAGAGAGGUGAAAUUCUCAGACCAGCGGAAGACGAACCAC
UGCGAAAGCAUUUGCCA-GGGAUGUUUUCACUGAUCAAGAACGAAAGUUAGGGGAUCGAA
GACGAUCAGAUACC-GUCGUAGUCUUAACCAUAAACCAUGCC-GACUAGGGA-UUGGAGG
CUGUUCCUUUUGUGACUCC-UUCAGCACCUUUC-GGGAAACU-AAAGUCUUUGGGUUCCG
GGGGGAG---UAUGGUCGCAAGGC-UGAAAC-UUAAAGGAAUUGA-CGGAAGGGCACCAC
CAGGAGUGG-AGCCUG-CGGCUUAA-UUUGACUCAACACGGGGAAACUU-ACCAGGUCCA
G-ACAUUGUGAGGAUUGACAGAUUGAGAGCUCUUUCUUG-AUUCGAU---GGGUGGUGGU
GCAUGGCCGUUCUUAGUUGGUGGAGUGAUUUGUCUGGUUAAUUCCGUUAACGAACGAGAC
CGCAGCCUGCUAAAUAGUUUCGCGA-ACACUCCG---UUGGCGU--UGAGCUUCUUAGAG
GGACAACUUG--UCUUCAACAAGUGGAAGUUUGCGGCAAUAACAGGUCUGU-GAUGCCCU
UAGAUGUUCUGGG--CCGCACGCGCGCUACACUGAUGCAUUCAGCGAGUCUCUU---CCC
UUGGCCGAGAGGUCCGGGUAAUCUUGUGAACUUGCAUCGUGAUGGGGAUAGAUUAUUGCA
AUUAUUAAUCUUCAACGAGGAAUUCCUAGUAAG-CGCAUGUCAUCAGCGUGCGUU-GAUU
ACGUCCCUGCCCUUUGUACACACCGCCCGUCGCUCCUACCGAUUGAAUGAUCCGGUGAGG
CCCCCGGACUGUGGCAACGUGGCUGGUGUUCCAGCCGCGAUGCC-GCG---
>MN826698_Phaeocystis_globosa
UUUCUUUGAUGGUACCUUGCUACUUGGAUACCCGUAGUAAUUCUAGAGCUAAUACAUGCA
GGAAUGCCCGAC--------UUCGGAAGGGCUGUAUUUAUUAGAUAAGAA--ACCUUCUC
GGGUUCGC---------CCGGUUG-UGUGCUGAGUCAUAAUAACUGCUCGAAUCGCACGG
CUCUA---CGCCGGCGAUGGUUCAUUCAAAUUUCUGCCCUAUCAGCUUUCGAUGGUAGGA
UAGAGGCCU-ACCAUGG-CGUUAACGGGUAACGGAGAAUUAGGGUUCGAUUCC-GGAGAG
GGAGCCUGAGAGAUGGCUACCACAUCCAAGGAA-GGCAGCAGGCGCGUAAAUUGCCCGAA
UCCUGACACAGGGAGGUAGUGACAAGAAAUAACAAUACAGGGCUACUUCUAGUCUUGUAA
UUGGAAUGAGUACAACUUACAUCUCUUCACGAGGAUCAAU----UGGAGG-GCAAGUC--
-UGGUGCCAGC-AGCC-GCG--GUAAUUCC-AGCUCCAAAAG-CGUAUAUUAAAGUUGUU
GCAG-UUAAAACGCU-CGUAGUCGGGUUUCGGGUCGGGCCGA------GC-GGUCUGCC-
GAU-GGG--UA--UGCACUGUUUGG--CGCGGCC------UUCUUUCCGGAG-ACCGCGG
CUACUCUUAACUGAGCGGGCGU--GAGAGACGGAUC--GUUUACUUUGAAAAAA-UCAGA
GUGUUUCAA-GCAGG-CAGC-UCGCUCUUGCAUGGUACAGCAUGGGAUGAUUGAA-UAGG
ACUCCGG-UGCUAUUUUGUUGGUUUCGAACACCAGGAGUAAUGAUUAACAGGGACAGUCA
-GGGGCACUCGUAUUCCGUCGAGAGAGGUGAA-UUCUCAGACCAAUGGAAGACGAACCAC
UGCGAAAACAUUUGCCA-GGGAUGUUUUCACUGAUCAAGAACGAAAGUUAGGGGAUCGAA
GACGAUCAGAUACC-GUCGUAGUCUUAACCAUAAACCAUGCC-GACUAGGGA-UUGGAGG
GUGUUCGUUU--CGACCUC-UUCAGCACCUUAC-GGGAAACU-AAAGUCUUUGGGUUCCG
GGGGGAG---UAUGGUCGCAAGGC-UGAAAC-UUAAAGGAAUUGA-CGGAAGGGCACCAC
CAGGAGUGG-AGCCUG-CGGCUUAA-UUUGACUCAACACGGGGAAACUU-ACCAGGUCCA
G-ACAUUGUUAGGAUUGACAGAUUGAGAGCUCUUUCUUG-AUUCGAU---GGGUGGUGGU
GCAUGGCCGUUCUUAGUUGGUGGAGUGAUUUGUCUGGUUAAUUCCGAUAACGAACGAGAC
CGUAGCCUGCUAAAUAGUCCCGCGA-ACUUCUUG---UUGGCGG--CCGACUUCUUAGAG
GGACAACUUG--UGACCAACAAGUGGAAGUUUGCGGCAAUAACAGGUCUGU-GAUGCCCU
UAGAUGUUCUGGG--CCGCACGCGCGCUACACUGAAGCACUCAACGAGUCC------ACC
UCGACCGACAGGUCUGGGAAACCUUUUGAAAUUGCUUCGUGAUGGGGAUAGAUUAUUGCA
ACUAUUAAUCUUCAACGAGGAAUUCCUAGUAAG-CGCAUGUCAUCAGCGUGCGUU-GAUU
ACGUCCCUGCCCUUUGUACACACCGCCCGUCGCUCCUACCGAUUGAAUGAUCCGGUGAGG
CCCCCGGACUGGGGCGACGCAUUCGGUUCGCCGGACGCGACGCU-CCG---
>JF714236_Diacronema_lutheri
UUUAUUUGAUGGUACCUUACUACUUGGAUACCCGUAGUAAUUCUAGAGCUAAUACAUGCA
GGCAGUCCCGAC--------GUUUGGAGGGAUGUAUUUAUUAGAUAAGGA--ACCAACCC
GGGCGCAA-------GCCCGGUUG-CGUGCUGAGUCAUACUAACUGUUCGAAUCGCAUGG
CAUCU---CGCCGGCGAUGGUUCAUUCAAAUUUCUGCCCUAUCAGCUUUCGAUGGUAGGA
UAGAGGCCU-ACCAUGG-CGUUAACGGGUAACGGGGAAUUAGGGUUCGAUUCC-GGAGAG
GGAGCCUGAGAGACGGCUACCACAUCCAAGGAA-GGCAGCAGGCGCGCAAAUUACCC-AA
UCCUGACACAGGGAGGUAGUGACAAGAAAUAACAAUACAGGGCUCUUCG-AGUCUUGUAA
UUGGAAUGAGUACAAUUUAAAUCCCUUAACGAGGAUCCAU----UGGAGG-GCAAGU---
CUGGUGCCAGC-AGCC-GCG--GUAAUUCC-AGCUCCAAUAG-CGUAUAUUAAAGUUGUU
GCAG-UUAAAAAGCU-CGUAGUCGGAUUUCGGGCUGGUCGUGC-----G--GGUCUGCC-
-GUUGGG--UA--UGUACUUGCGUC-GUCCGGUC------AGUAUGGCGUAG-GUGCGUC
GCCUCGUUGAUUCGU-GUGCGU--CGUUCUCUGCGCCCGUUUACUUUGAGAAAA-UCAGA
GUGUUCAAA-GCAGGCCUUU---GCCAUUGUAUGUGUUAGCAUGGGAUAAUGGAA-UAGG
ACCUUGG-UGCUAUUUUGUUGGUUUCGAACGCCGA-GGUAAUGAUGAAUAGGGACAGUCA
-GGGGCACUCGUAUUCCGUAGAGAGAGGUGAAAUUCUUAGACCCACGGAAGACGCACUAC
UGCGAAAGCAUUUGCCA-GGGAUGUUUUCACUGAUCAAGAACGAAAGUUAGGGGAUCGAA
GAUGAUCAGAUACC-GUCGUAGUCUUAACCAUAAACCAUGCC-GACCAGGGA-UUGGUGG
UUGUCAUCUUU--GACAUC-AUCAGCACCUUUC-GAGAAAUC-AGAGUCUUUGGGUUCCG
GGGGGAG---UAUGGUCGCAAGGC-UGAAAC-UUAAAGGAAUUGA-CGGAAGGGCACCAC
CAGGCGUGG-AGCCUG-CGGCUUAA-UUUGACUCAACACGGGGAAACUU-ACCAGGUCCA
G-ACAUUGUGAGGAUUGACAGAUUGAGAGCUCUUUCUUG-AUUCAAU---GGGUGGUGGU
GCAUGGCCGUUCUUAGUUGGUGGAGUGAUUUGUCUGGUUAAUUCCGUUAACGAACGAGAC
CUUACCCUGCUAAAUAGUCCUCGUAACCACUGCG---UUGCGUG-CUUGGCUUCUUAGAG
GGACUAUCGG--UAUCCAACCGAUGGAAGUUUGAGGCAAUAACAGGUCUGU-GAUGCCCU
UAGAUGUUCUGGG--CCGCACGCGCGCUACACUGACGCAUUCAUCGAGUCGU-----ACC
UGCAUCGAAAGGUGUGGGCAAUCUGUUGAACCUGCGUCGUGAUGGGGAUAGAUUAUUGCA
AUUCUUAAUCUUCAACGAGGAAUGCCUAGUAAG-CGUGAGUCAUCAGCUCGCGUU-GAUU
ACGUCCCUGCCCUUUGUACACACCGCCCGUCGCUCCUACCGAUUGGAUGGUCCGGUGAGG
UUUUCGGACUGGCGCAGUGC-CGAGGUUCGCCUUGGU-GCUGCG-CCG---
>AF106060_Exanthemachrysis_gayraliae
UUUAUUUGAUGGUACCUUAAUACAUGGAUAACCGUAGUAAUUCUAGAGCUAAUACAUGCA
GGAAUUCCCGAC--------UUUUGAAGGGAUGUAUUUAUUAGAUUAGAA--ACCGACCC
GGG--C---------AACCGGUUG-CGUGCUGAGUCAUACUAACUUUUCGAAUCGCAUGG
CCUUG---CGCCGGCGAUGGUUCAUUCAAAUUUCUGCCCUAUCAGCUUUCGAUGGUAGGA
UAGAGGCCU-ACCAUGG-CGUUAACGGGUAACGGAGAAUUAGGGUUCGAUUCC-GGAGAG
GGAGCCUGAGAGACGGCUACCACAUCCAAGGAA-GGCAGCAGGCGCGCAAAUUACCC-AA
UCCUGACACAGGGAGGUAGUGACAAGAAAUAACAAUACAGGGCUCUUUG-AGUCUUGUAA
UUGGAAUGAGUACAAUUUAAAUCCCUUAACGAGGAUCCAU----UGGAGG-GCAAGU---
CUGGUGCCAGC-AGCC-GCG--GUAAUUCC-AGCUCCAAUAG-CGUAUAUUAAAGUUGUU
GCAG-UUAAAAAGCU-CGUAGUCGGAUUUCGGG-CGUUGUCUU-----CC-GGUCUGCC-
-UCACGG--UA--CGCACUG---GC-GGUCGU----------------CGCC-UUUCCUG
CCGCAGGCCGCCCUUCG-GGGU--GGUUCUCGGCUC--GUUUACUUUGAGGAAA-UCAGA
GUGUUCAAA-GCAGGCCUUU---GCCAUUGUAUGUGUUAGCAUGGGAUAAUGGAA-UAGG
ACUUUGG-UGCUAUUUUGUUGGUUU-GAUCACCGA-GGUAAUGAUUAAUAGGGAUAGUCA
-GGGGCACUCGUAUUCCGUAGAGAGAGGUGAAAUUCUUAGACCCACGGAAGACGAACUAC
UGCGAAAGCAUUUGCCAAGGGAUGUUUUCACUGAUCAAGAACGAAAGUUAGGGGAUCGAA
GAUGAUCAGAUACC-GUCGUAGUCUUAACCAUAAACCAUGCC-GACCAGGGA-UUGGUGG
GUGUCGUUUC---GACCCC-AUCAGCACCUUUC-GAGAAAUC-AGAGUCUUUGGGUUCCG
GGGGGAG---UAUGGUCGCAAGGC-UGAAAC-UUAAAGGAAUUGA-CGGAAGGGCACCAC
CAGGCGUGG-AGCCUG-CGGCUUAA-UUUGACUCAACACGGGGAAACUU-ACCAGGUCCA
G-ACAUUGUGAGGAUUGACAGAUUGAGAGCUCUUUCUUG-AUUCAAU---GGGUGGUGGU
GCAUGGCCGUUCUUAGUUGGUGGAGUGAUUUGUCUGGUUAAUUCCGUUAACGAACGAGAC
CUUAACCUGCUAAAUAGCACGCCGAACC-UUGGG---UUUGGU---UGGGCUUCUUAGAG
GGACUGUCGG--UAUCUAAUCGACGGAAGUUUGAGGCAAUAACAGGUCUGU-GAUGCCCU
UAGAUGUUCUGGG--CCGCACGCGCGCUACACUGACGCAUUCAGCGAGUUUU-----UCC
UGCAUCGAAAGGUGUGGGUAAUCUUUUGAACCUGCGUCGUGAUGGGGAUAGAUUAUUGCA
AUUAUUAAUCUUCAACGAGGAAUGCCUAGUAAG-CGUGAGUCAUCAGCUCGCGUU-GAUU
ACGUCCCUGCCCUUUGUACACACCGCCCGUCGCUCCUACCGAUUGGAUGGUCCGGUGAGG
UUUUCGGAUUGGCGCAACGC-AGCGGUUCGCCGCCGC-GAUGCG-CCG---
>KU561110_Prymnesium_pienaarii
UUUAUUUGAUGGUACCUUACUACUUGGAUAACCGUAGUAAUUCUAGAGCUAAUACAUGCA
GGAAGUCCCGAC--------UUCGGAAGGGAUGUAUUUAUUAGAUAAGAG--ACCAACCC
GG-CUUG----------CCGGUUG-CGUGCUGAGUCACAAUAACUGCUCGAAUCGCAUGG
CCUCG---CGCCGGCGAUGGUUCAUUCAAAUUUCUGCCCUAUCAGCUUUCGAUGGUAGGA
UCGAGGCCU-ACCAUGG-CGUUAACGGGUAACGGAGAAUUAGGGUUCGAUUCC-GGAGAG
GGAGCCUGAGAAAUGGCUACCACAUCCAAGGAA-GGCAGCAGGCGCGUAAAUUGCCCGAA
UCCUGACACAGGGAGGUAGUGACAAGAAAUAACAAUACAGGGCUAUUCU-AGUCUUGUAA
UUGGAAUGAGUACAAUUUACAUCUCUUCACGAGGAUCAAU----UGGAGG-GCAAGU---
CUGGUGCCAGC-AGCC-GCG--GUAAUUCC-AGCUCCAAUAG-CGUAUAUUAAAGUUGUU
GCAG-UUAAAACGCU-CGUAGUCGGAUUUCGGGGCGGGUCCG------CC-GGUCUGCC-
GAU-GGG--UA--CGCACUGGCGGG--CGCGUCC------UUCCUUCCGGAG-ACUGGCC
CUACUCUUAGCUGAGCGGGGUC--GGGAGUCGGAUC--GUUUACUUUGAAAAAA-UCAGA
GUGUUUCAA-GCAGG-CAGC-UCGCUCUUGCAUGGAUUAGCAUGGGAUAAUGAAA-UAGG
ACUUUGG-UGCUAUUUUGUUGGUUUCGAACACCGA-AGUAAUGAUUAACAGGGACAGUCA
-GGGGCACUCGUAUUCCGCCGAGAGAGGUGAAAUUCUCAGACCAGCGGAAGACGAACCAC
UGCGAAAGCAUUUGCCA-GGGAUGUUUUCACUGAUCAAGAACGAAAGUUAGGGGAUCGAA
GACGAUCAGAUACC-GUCGUAGUCUUAACCAUAAACCAUGCC-GACUAGGGA-UCGGCGG
AAGU-CCUUCUUUGACUCC-GUCGGCACCUUGA-GGGAAACU-AUAGUCUUUGGGUUCCG
GGGGGAG---UAUGGUCGCAAGGC-UGAAAC-UUAAAGGAAUUGA-CGGAAGGGCACCAC
CAGGAGUGG-AGCCUG-CGGCUUAA-UUUGACUCAACACGGGGAAACUU-ACCAGGUCCA
G-ACAUUGUGAGGAUUGACAGAUUGAGAGCUCUUUCUUG-AUUCGAU---GGGUGGUGGU
GCAUGGCCGUUCUUAGUUGGUGGAGUGAUUUGUCUGGUUAAUUCCGUUAACGAACGAGAC
CUUAGCCUAUUAAAUAGUGGCGCGA-ACACCUUG---UUGGCGG--UUCACUUCUUAGAG
GGACAACUUG--UCUUCAACAAGUGGAAGUUUGAGGCAAUAACAGGUCUGU-GAUGCCCU
UAGAUGUUCUGGG--CCGCACGCGCGCUACACUGAUGCACUCAACGAGUCUCC----GCC
UUGACCGGAAGGUCCGGGAAACCUUUUGAACUUGCAUCGUGAUGGGGAUAGAUUAUUGCA
ACUAUUAAUCUUCAACGAGGAAUUCCUAGUAAG-CGCAUGUCAUCAGCGUGCGUU-GAUU
ACGUCCCUGCCCUUUGUACACACCGCCCGUCGCUCCUACCGAUUGAAUGAUCCGGUGAGG
CCCCCGGACUGUGGCAACGCAGCUGGUUCGCCAGCCGCGAUGCC-GCG---
>OQ799058_Ochrosphaera_neapolitana
UUUAUUUGAUGGUACCUUACUACUUGGAUACCCGUAGUAAUUCUAGAGCUAAUACAUGCA
GGAAUUCCCG--------ACUUUUGGAGGGAUGUAUUUAUUAGAUAAGAA--ACCAAUCC
GC-UUCG----------GCGGUUG-CGUGCCGAGUCAUAAUAACUGUUCGAAUCGCAUGG
CUUUA---CGCCGGCGAUGGUUCAUUCAAAUUUCUGCCCUAUCAGCUUUCGAUGGUAGGA
UAGAGGCCU-ACCAUGG-CGUUUACGGGUAACGGAGAAUUAGGGUUCGAUUCC-GGAGAG
GGAGCCUGAGAAAUGGCUACCACAUCCAAGGAA-GGCAGCAGGCGCGUAAAUUGCCCGAA
UCCUGACACAGGGAGGUAGUGACAAGAAAUAACAAUACAGGGCCAUCUU-GGUCUUGUAA
UUGGAAUGAGUACAAUUUACAUCUCUUCACGAGGAUCAAU----UGGAGG-GCAAGU---
CUGGUGCCAGC-AGCC-GCG--GUAAUUCC-AGCUCCAAUAG-CUUAUAUUAAAGUUGUU
GCAG-UUAAAACGCU-CGUAGUCGGAUUUCGGGGCGGGCCUG------CC-GGUCUGCC-
GAU-CGG--UA--CGCACUGGCGGG--CGCGUCC------UUCCUUCCGGAG-ACCGCGC
CUCCUCUUAACUGAGCGGGCGU--GGGAGACGGAUC--GUUUACUUUGAAAAAA-UCAGA
GUGUUUCAA-GCAGG-CAGC-UCGCUCUUGCAUGGAUUAGCAUGGGAUAAUGAAA-UAGG
ACUCUGG-UGCUAUUUUGUUGGUUUCGAACACCGG-AGUAAUGGUCAACAGGGACAGUCA
-GGGGCACUCGUAUUCCGCCGAGAGAGGUGAAAUUCUCAGACCAGCGGAAGACGAACCAC
UGCGAAAGCAUUUGCCA-GGGAUGUUUUCACUGAUCAAGAACGAAAGUUAGGGGAUCGAA
GACGAUCAGAUACC-GUCGUAGUCUUAACCAUAAACCAUGCC-GACUAGGGA-UUGGAGG
UUGUUCCUUUUGUGACUCC-UUCAGCACCUUUC-GGGAAACU-AAAGUCUUUGGGUUCCG
GGGGGAG---UAUGGUCGCAAGGC-UGAAAC-UUAAAGGAAUUGA-CGGAAGGGCACCAC
CAGGAGUGG-AGCCUG-CGGCUUAA-UUUGACUCAACACGGGGAAACUU-ACCAGGUCCA
G-ACAUUGUGAGGAUUGACAGAUUGAGAGCUCUUUCUUG-AUUCGAU---GGGUGGUGGU
GCAUGGCCGUUCUUAGUUGGUGGAGUGAUUUGUCUGGUUGAUUCCGUUAACGAACGAGAC
CGCAGCCUGCUAAAUAGUUCCGCGA-ACACUCCG---UUGGCGU--CCAACUUCUUAGAG
GGACAACUUG--UCUUCAACAAGUGGAAGUUUGCGGCAAUAACAGGUCUGU-GAUGCCCU
UAGAUGUUCUGGG--CCGCACGCGCGCUACACUGAUGCACUCAACGAGUCUUUC---C--
UUGGCCGAAAGGUCCGGGUAACCUUUUGAACUUGCAUCCUGAUGGGGAUAGAUUAUUGCA
AUUAUUAAUCUUCAACGAGGAAUUCCUAGUAAG-CGCAUGUCAUCAGCGUGCGUUUGAUU
ACGUCCCUGCCCUUUGUACACACCGCCCGUCGCUCCUACCGAUUGAAUGAUCCGGUGAGG
CCCCCGGACUGUGGCAACGCAGCUGGUUCUCCAGCCGUGAUGCC-GCG---
>AJ246262_Cruciplacolithus_neohelis
UUUAUUUGAUGGUACCUUACUACUUGGAUAACCGUAGUAAUUCUAGAGCUAAUACAUGCA
GGAAGUCCCG--------ACUUUUGGAGGGAUGUAUUUAUUAGAUAAGAA--ACCAAUCC
GG---UCU---------CCGGUUGCUGUGCUGAGUCAUAAUAACUGCUCGAAUCGCAUGG
CUUUA---CGCUGGCGAUGGUUCAUUCAAAUUUCUGCCCUAUCAGCUUUCGAUGGUAGGA
UAGAGGCCU-ACCAUGG-CGUUUACGGGUAACGGAGAAUUAGGGUUCGAUUCC-GGAGAG
GGAGCCUGAGAAAUGGCUACCACAUCCAAGGAA-GGCAGCAGGCGCGUAAAUUGCCCGAA
UCCUGACACAGGGAGGUAGUGACAAGAAAUAACAAUACAGGGCCAUCUU-GGUCUUGUAA
UUGGAAUGAGUACAAUUUACAUCUCUUCACGAGGAUCAAU----UGGAGG-GCAAGU---
CUGGUGCCAGC-AGCC-GCG--GUAAUUCC-AGCUCCAAUAG-CGUAUAUUAAAGUUGUU
GCAG-UUAAAACGCU-CGUAGUCGGAUUUCGGGGCGUGCGAG------CC-GGUCUGCC-
GCU-GGG--UA--UGCACUGGCUGU-GCGCGUCC------UUUCUUUCGGAG-CUCUCUG
CUGCUCUUAGCUGAGCGGUGGA--GGGAGACGGAUC--GUUUACUUUGAAAAAA-UCAGA
GUGUUUCAA-GCAGG-CAGC-UCGCUCUUGCAUGGAUUAGCAUGGGAUAAUGAAA-UAGG
ACUCUGG-UGCUAUUUUGUUGGUUUCGAACACCGG-AGUAAUGAUUAACAGGGACAGUCA
-GGGGCACUCGUAUUCCGCCGAGAGAGGUGAAAUUCUCAGACCAGCGGAAGACGAACCAC
UGCGAAAGCAUUUGCCA-GGGAUGUUUUCACUGAUCAAGAACGAAAGUUAGGGGAUCGAA
GACGAUCAGAUACC-GUCGUAGUCUUAACCAUAAACCAUGCC-GACUAGGGA-UUGGGGG
CUGUUCCAUUUGUGACUCC-CUCAGCACCUUUC-GGGAAACU-AAAGUCUUUGGGUUCCG
GGGGGAG---UAUGGUCGCAAGGC-UGAAAC-UUAAAGGAAUUGA-CGGAAGGGCACCAC
CAGGAGUGG-AGCCUG-CGGCUUAA-UUUGACUCAACACGGGGAAACUU-ACCAGGUCCA
G-ACAUUGUGAGGAUUGACAGAUUGAGAGCUCUUUCUUG-AUUCGAU---GGGUGGUGGU
GCAUGGCCGUUCUUAGUUGGUGGAGUGAUUUGUCUGGUUAAUUCCGUUAACGAACGAGAC
CGCAGCCUGCUAAAUAGUGUCGCGA-ACCCUUCG---UUGGCGG--UUCACUUCUUAGAG
GGACAACUUG--UCUUCAACAAGUGGAAGUUUGCGGCAAUAACAGGUCUGU-GAUGCCCU
UAGAUGUUCUGGG--CCGCACGCGCGCUACACUGAUGCACUCAACGAGUUGCU----UCC
UUGGCCGGAAGGUCCGGGUAACCUUUUGAAAUUGCAUCGUGAUGGGGAUAGAUUAUUGCA
AUUAUUAAUCUUCAACGAGGAAUUCCUAGUAAG-CGCAUGUCAUCAGCGUGCGUU-GAUU
ACGUCCCUGCCCUUUGUACACACCGCCCGUCGCUCCUACCGAUUGAAUGAUCCGGUGAGG
CCCCCGGACUGUGGCAACGCAGCUGGUUCUCCAGCCGUGAUGCC-GCG---
>KC404138_Emiliania_huxleyi
UUUAUUUGAUGGUACCUUGCUACUUGGAUAACCGUAGUAAUUCUAGAGCUAAUACAUGCA
GGAGUUCCCGAC--------UCACGGAGGGAUGUAUUUAUUAGAUAAGAA--ACCAAACC
GG---UCU---------CCGGUUG-CGUGCUGAGUCAUAAUAACUGCUCGAAUCGCACGG
CUCUA---CGCCGGCGAUGGUUCAUUCAAAUUUCUGCCCUAUCAGCUUUCGAUGGUAGGA
UAGAGGCCU-ACCAUGG-CGUUAACGGGUAACGGAGAAUUAGGGUUCGAUUCC-GGAGAG
GGAGCCUGAGAAAUGGCUACCACAUCCAAGGAA-GGCAGCAGGCGCGUAAAUUGCCCGAA
UCCUGACACAGGGAGGUAGUGACAAGAAAUAACAAUACAGGGCUAUUUU-AGUCUUGUAA
UUGGAAUGAGUACAAUUUACAUCUCUUCACGAGGAUCAAU----UGGAGG-GCAAGU---
CUGGUGCCAGC-AGCC-GCG--GUAAUUCC-AGCUCCAAUAG-CGUAUAUUAAAGUUGUU
GCAG-UUAAAACGCU-CGUAGUCGGAUUUCGGGGCGGGCCGA------CC-GGUCUGCC-
GAU-GGG--UA--UGCACUGGCCGG--CGCGUCC------UUCCACCCGGAG-ACCGCGC
CUACUCUUAACUGAGCGGGCGC--GGGAGACGGGUC--UUUUACUUUGAAAAAA-UCAGA
GUGUUUCAA-GCAGG-CAGU--CGCUCUUGCAUGGAUUAGCAUGGGAUAAUGAAA-UAGG
ACUCUGG-UGCUAUUUUGUUGGUUUCGAACACCGG-AGUAAUGAUUAACAGGGACAGUCA
-GGGGCACUCGUAUUCCGCCGAGAGAGGUGAAAUUCUCAGACCAGCGGAAGACGAACCAC
UGCGAAAGCAUUUGCCA-GGGAUGUUUUCACUGAUCAAGAACGAAAGUUAGGGGAUCGAA
GACGAUCAGAUACC-GUCGUAGUCUUAACCAUAAACCAUGCC-GACUAGGGA-UUGGAGG
AUGUUCCAUUUGUGACUCC-UUCAGCACCUUUC-GGGAAACU-AAAGUCUUUGGGUUCCG
GGGGGAG---UAUGGUCGCAAGGC-UGAAAC-UUAAAGGAAUUGA-CGGAAGGGCACCAC
CAGGAGUGG-AGCCUG-CGGCUUAA-UUUGACUCAACACGGGGAAACUU-ACCAGGUCCA
GCACAUUGUGAGGAUUGACAGAUUGAGAGCUCUUUCUUG-AUUCGAU---GGGUGGUGGU
GCAUGGCCGUUCUUAGUUGGUGGAGUGAUUUGUCUGGUUAAUUCCGUUAACGAACGAGAC
CGCAGCCUGCUAAAUAGCGACGCGA-ACCCUCCG---UUCGCUG--G-AGCUUCUUAGAG
GGACAACUUG--UCUUCAACAAGUGGAAGUUCGCGGCAAUAACAGGUCUGU-GAUGCCCU
UAGAUGUUCUGGG--CCGCACGCGCGCUACACUGAUGCACUCAACGAGUCUAUC---ACC
UUGACCGAGAGGUCCGGGUAAUCUUUUGAAAUUGCAUCGUGAUGGGGAUAGAUUAUUGCA
ACUAUUAAUCUUCAACGAGGAAUUCCUAGUAAG-CGUGUGUCAUCAGCGCACGUU-GAUU
ACGUCCCUGCCCUUUGUACACACCGCCCGUCGCUCCUACCGAUUGAAUGAUCCGGUGAGG
CCCCCGGACUGCGGCGCCGCAGCUGGUUCUCCAGCCGCGACGCC-GCG---
>KT861320_Scyphosphaera_apsteinii
UUUAUUUGAUGGUACCUUACUACUUGGAUAACCGUAGUAAUUCUAGAGCUAAUACAUGCA
GGAAUUCCCGAC--------UCCGGAAGGGAUGUAUUUAUUAGAUAAGAA--ACCAAUCC
GG-UCCU----------CCGGUUG-CGUGCUGAGUCAUAAUAACUUCUCGAAUCGUACGG
CCCCG---CGCUGGCGAUGGUUCAUUCAAAUUUCUGCCCUAUCAGCUUUCGAUGGUAGGA
UAGAGGCCU-ACCAUGG-CGUUUACGGGUAACGGAGAAUUAGGGUUCGAUUCC-GGAGAG
GGAGCCUGAGAAAUGGCUACCACAUCCAAGGAA-GGCAGCAGGCGCGUAAAUUGCCCGAA
UCCUGACACAGGGAGGUAGUGACAAGAAAUAACAAUACAGGGCUAUCUU-AGUCUUGUAA
UUGGAAUGAGUACAAUUUACAUCUCUUCACGAGGAUCAAU----UGGAGG-GCAAGU---
CUGGUGCCAGC-AGCC-GCG--GUAAUUCC-AGCUCCAAUAG-CGUAUAUUAAAGUUGUU
GCAG-UUAAAACGCU-CGUAGUCGGAUUUCGGGGCGGGCCGA------CC-GGUCUGCC-
GAU-GGG--UA--UGCACUGGCCGG--CGCGUCC------UUCCUUCCGGAG-ACCGCGC
CUACUCUUAACUGAGCGGGUGC--GGGAGACGGAUC--GUUUACUUUGAAAAAA-UCAGA
GUGUUUCAA-GCAGG-CAGC-UCGCUCUUGCAUGGAUUAGCAUGGGAUAAUGAAA-UAGG
ACUUUGG-UGCUAUUUUGUUGGUUUCGAACACCGA-AGUAAUGAUUAACAGGGACAGUCA
-GGGGCACUCGUAUUCCGUCGAGAGAGGUGAAAUUCUCAGACCAACGGAAGACGAACCAC
UGCGAAAGCAUUUGCCA-GGGAUGUUUUCACUGAUCAAGAACGAAAGUUAGGGGAUCGAA
GACGAUCAGAUACC-GUCGUAGUCUUAACCAUAAACCAUGCC-GACUAGGGA-UUGGAGG
AUGUUCCAUCUGUGACUCC-UUCAGCACCUUUC-GGGAAACU-AAAGUCUUUGGGUUCCG
GGGGGAG---UAUGGUCGCAAGGC-UGAAAC-UUAAAGGAAUUGA-CGGAAGGGCACCAC
CAGGAGUGG-AGCCUG-CGGCUUAA-UUUGACUCAACACGGGGAAACUU-ACCAGGUCCA
G-ACAUUGUGAGGAUUGACAGAUUGAGAGCUCUUUCUUG-AUUCGAU---GGGUGGUGGU
GCAUGGCCGUUCUUAGUUGGUGGAGUGAUUUGUCUGGUUAAUUCCGUUAACGAACGAGAC
CGCAGCCUGCUAAAUAGUUCCGCGA-ACCCUUCG---UUCGCGG--CCAACUUCUUAGAG
GGACAACUUG--UUUUCAACAAGUGGAAGUUUGCGGCAAUAACAGGUCUGU-GAUGCCCU
UAGAUGUUCUGGG--CCGCACGCGCGCUACACUGAUGCACUCAACGAGUUUACA---ACC
UCGGCCGGAAGGUCCGGGUAACCUUUUGAACUUGCAUCGUGAUGGGGAUAGAUUAUUGCA
ACUAUUAAUCUUCAACGAGGAAUUCCUAGUAAG-CGCAUGUCAUCAGCGUGCGUU-GAUU
ACGUCCCUGCCCUUUGUACACACCGCCCGUCGCUCCUACCGAUUGAAUGGUCCGGUGAGG
CCCCCGGACUGGGACAACGCAGCUGGUUCGCUCGCCGCGAUGUU-CCG---
>FR865767_Ochrosphaera_neapolitana
UUUAUUUGAUGGUACCUUACUACUUGGAUACCC-UAGUAAUUCUAGAGCUAAUACAUGCA
GGAAUUCCCG--------ACUUUUGGAGGGAUGUAUUUAUUAGAUAAGAA--ACCAAUCC
GC-UUCG----------GCGGUUG-CGUGCCGAGUCAUAAUAACUGUUCGAAUCGCAUGG
CUUUA---CGCCGGCGAUGGUUCAUUCAAAUUUCUGCCCUAUCAGCUUUCGAUGGUAGGA
UAGAGGCCU-ACCAUGG-CGUUUACGGGUAACGGAGAAUUAGGGUUCGAUUCC-GGAGAG
GGAGCCUGAGAAAUGGCUACCACAUCCAAGGAA-GGCAGCAGGCGCGUAAAUUGCCCGAA
UCCUGACACAGGGAGGUAGUGACAAGAAAUAACAAUACAGGGCCAUCUU-GGUCUUGUAA
UUGGAAUGAGUACAAUUUACAUCUCUUCACGAGGAUCAAU----UGGAGG-GCAAGU---
CUGGUGCCAGC-AGCC-GCG--GUAAUUCC-AGCUCCAAUAG-CGUAUAUUAAAGUUGUU
GCAG-UUAAAACGCU-CGUAGUCGGAUUUCGGGGCGGGCCUG------CC-GGUCUGCC-
GAU-CGG--UA--CGCACUGGCGGG--CGCGUCC------UUCCUUCCGGAG-ACCGCGC
CUCCUCUUAACUGAGCGGGCGU--GGGAGACGGAUC--GUUUACUUUGAAAAAA-UCAGA
GUGUUUCAA-GCAGG-CAGC-UCGCUCUUGCAUGGAUUAGCAUGGGAUAAUGAAA-UAGG
ACUCUGG-UGCUAUUUUGUUGGUUUCGAACACCGG-AGUAAUGGUCAACAGGGACAGUCA
-GGGGCACUCGUAUUCCGCCGAGAGAGGUGAAAUUCUCAGACCAGCGGAAGACGAACCAC
UGCGAAAGCAUUUGCCA-GGGAUGUUUUCACUGAUCAAGAACGAAAGUUAGGGGAUCGAA
GACGAUCAGAUACC-GUCGUAGUCUUAACCAUAAACCAUGCC-GACUAGGGA-UUGGAGG
UUGUUCCUUUUGUGACUCC-UUCAGCACCUUUC-GGGAAACU-AAAGUCUUUGGGUUCCG
GGGGGAG---UAUGGUCGCAAGGC-UGAAAC-UUAAAGGAAUUGA-CGGAAGGGCACCAC
CAGGAGUGG-AGCCUG-CGGCUUAA-UUUGACUCAACACGGGGAAACUU-ACCAGGUCCA
G-ACAUUGUGAGGAUUGACAGAUUGAGAGCUCUUUCUUG-AUUCGAU---GGGUGGUGGU
GCAUGGCCGUUCUUAGUUGGUGGAGUGAUUUGUCUGGUUAAUUCCGUUAACGAACGAGAC
CGCAGCCUGCUAAAUAGUUCCGCGA-ACACUCCG---UUGGCGG--CCAACUUCUUAGAG
GGACAACUUG--UCUUCAACAAGUGGAAGUUUGCGGCAAUAACAGGUCUGU-GAUGCCCU
UAGAUGUUCUGGG--CCGCACGCGCGCUACACUGAUGCACUCAACGAGUCUUUC---C--
UUGGCCGAAAGGUCCGGGUAACCUUUUGAACUUGCAUCGUGAUGGGGAUAGAUUAUUGCA
AUUAUUAAUCUUCAACGAGGAAUUCCUAGUAAG-CGCAUGUCAUCAGCGUGCGUU-GAUU
ACGUCCCUGCCCUUUGUACACACCGCCCGUCGCUCCUACCGAUUGAAUGAUCCGGUGAGG
CCCCCGGACUGUGGCAACGCAGCUGGUUCUCCAGCCGUGAUGCC-GCG---
>FN599060_Chrysochromulina_strobilus
UUUAUUUGAUGGUACCU-ACUACUUGGAUAACCGUAGUAAUUCUAGAGCUAAUACAUGCA
GGAAGACCCGAC--------UUCGGAAGGGUUGUAUUUAUUAGAUAAGAA--ACCAAUCC
AG-CUUGC---------U-GGUUG-CGUGCCGAGUCACAAUAACUGCUCGAAUCGCAUGG
CUUCA---CGCCGGCGAUGGUUCAUUCAAAUUUCUGCCCUAUCAGCUUUCGAUGGUAGGA
UCGAGGCCU-ACCAUGG-CGUUUACGGGUAACGGAGAAUUAGGAUUCGAUUCC-GGAGAG
GGAGCCUGAGAGAUGGCUACCACAUCCAAGGAA-GGCAGCAGGCGCGUAAAUUGCCCGAA
UCCUGACACAGGGAGGUAGUGACAAGAAAUAACAAUACAGGGCUUC-UAAAGUCUUGUAA
UUGGAAUGAGUACAAUUUACAUCUCUUCACGAGGAUCAAU----UGGAGG-GCAAGU---
CUGGUGCCAGC-AGCC-GCG--GUAAUUCC-AGCUCCAAUAG-CGUAUAUUAAAGUUGUU
GCAG-UUAGAACGCU-CGUAGUCGGAUUUCGGGGCGGGCCGA------CC-GGUCUGCC-
GAU-GGG--UA--CGCACUGGUCGG--CGCGUCC------UUCCUUCCGGAG-ACCGUGC
CUACUCUUAACUGAGCGGGGGC--GGGAGACGGAUC--GUUUACUUUGAAAAAA-UCAGA
GUGUUUCAA-GCAGG-CAGC-UCGCUCUUGCAUGGAUUAGCAUGGGAUAAUGAAA-UAGG
ACUUUGG-UGCUAUUUUGUUGGUUUCGAACACCGA-AGUAAUGAUUAACAGGGACAGUCA
-GGGGCACUCGUAUUCCGCCGAGAGAGGUGAAAUUCUCAGACCAGCGGAAGACGAACUAC
UGCGAAAGCAUUUGCCA-GGGAUGUUUUCACUGAUCAAGAACGAAAGUUAGGGGAUCGAA
GAGGAUCAGAUACC-CUCGUAGUCUUAACCAUAAACCAUGCC-GACUAGGGA-UUGGGGG
AUGUUCACAUAUCGACUCC-CUCAGCACCUUAC-GGGAAACU-AAAGUCUUUGGGUUCCG
GGGGGAG---UAUGGUCGCAAGGC-UGAAAC-CUAAAGGAAUUGA-CGGAAGGGCACCAC
CAGGUGUGG-AGCCUG-CGGCUUAA-UUUGACUCAACACGGGGAAACUU-ACCAGGUCCA
G-ACAUUGUGAGGAUUGACAGAUUGAGAGCUCUUUCUUG-AUUCGAU---GGGUGGUGGU
GCAUGGCCGUUCUUAGUUGGUGGAGUGAUUUGUCUGGUUAAUUCCGUUAACGAACGAGAC
CUUAGCCUGCUAAAUAGUGACGCGA-ACACUUCG---UUCGCGG--GCCACUUCUUAGAG
GGACAACUUG--UCUUCAACAAGUGGAAGUUUGAGGCAAUAACAGGUCUGU-GAUGCCCU
UAGAUGUUCUGGG--CCGCACGCGCGCUACACUGAUGCACUCAACGAGUCUC-----ACC
UUGACCGAAAGGUCCGGGAAACCUUA-GAACUUGCAUCGUGAUGGGGCUAGAUUAUUGCA
ACUAUUAAUCUUCAACGAGGAAUACCUAGUAAG-CGCAUGUCAUCAGCGUGCGUU-GAUU
ACGUCCCUGCACUUUGUACACACCGCCCGUAGCUCCUACAGAUUGAAUGAUCAGGUGAGC
UUUUUGGACAGUGGCACCGGCUGUGGUUCGCCACUCUGGCGCUGCG-----
>KC404150_Gephyrocapsa_oceanica
UUUAUUUGAUGGUACCUUGCUACUUGGAUAACCGUAGUAAUUCUAGAGCUAAUACAUGCA
GGAGUUCCCGAC--------UCACGGAGGGAUGUAUUUAUUAGAUAAGAA--ACCAAACC
GG---UCU---------CCGGUUG-CGUGCUGAGUCAUAAUAACUGCUCGAAUCGCACGG
CUCUA---CGCCGGCGAUGGUUCAUUCAAAUUUCUGCCCUAUCAGCUUUCGAUGGUAGGA
UAGAGGCCU-ACCAUGG-CGUUAACGGGUAACGGAGAAUUAGGGUUCGAUUCC-GGAGAG
GGAGCCUGAGAAAUGGCUACCACAUCCAAGGAA-GGCAGCAGGCGCGUAAAUUGCCCGAA
UCCUGACACAGGGAGGUAGUGACAAGAAAUAACAAUACAGGGCUAUUUU-AGUCUUGUAA
UUGGAAUGAGUACAAUUUACAUCUCUUCACGAGGAUCAAU----UGGAGG-GCAAGU---
CUGGUGCCAGC-AGCC-GCG--GUAAUUCC-AGCUCCAAUAG-CGUAUAUUAAAGUUGUU
GCAG-UUAAAACGCU-CGUAGUCGGAUUUCGGGGCGGGCCGA------CC-GGUCUGCC-
GAU-GGG--UA--UGCACUGGCCGG--CGCGUCC------UUCCACCCGGAG-ACCGCGC
CUACUCUUAACUGAGCGGGCGC--GGGAGACGGGUC--UUUUACUUUGAAAAAA-UCAGA
GUGUUUCAA-GCAGG-CAGU--CGCUCUUGCAUGGAUUAGCAUGGGAUAAUGAAA-UAGG
ACUCUGG-UGCUAUUUUGUUGGUUUCGAACACCGG-AGUAAUGAUUAACAGGGACAGUCA
-GGGGCACUCGUAUUCCGCCGAGAGAGGUGAAAUUCUCAGACCAGCGGAAGACGAACCAC
UGCGAAAGCAUUUGCCA-GGGAUGUUUUCACUGAUCAAGAACGAAAGUUAGGGGAUCGAA
GACGAUCAGAUACC-GUCGUAGUCUUAACCAUAAACCAUGCC-GACUAGGGA-UUGGAGG
AUGUUCCAUUUGUGACUCC-UUCAGCACCUUUC-GGGAAACU-AAAGUCUUUGGGUUCCG
GGGGGAG---UAUGGUCGCAAGGC-UGAAAC-UUAAAGGAAUUGA-CGGAAGGGCACCAC
CAGGAGUGG-AGCCUG-CGGCUUAA-UUUGACUCAACACGGGGAAACUU-ACCAGGUCCA
GCACAUUGUGAGGAUUGACAGAUUGAGAGCUCUUUCUUG-AUUCGAU---GGGUGGUGGU
GCAUGGCCGUUCUUAGUUGGUGGAGUGAUUUGUCUGGUUAAUUCCGUUAACGAACGAGAC
CGCAGCCUGCUAAAUAGCGACGCGA-ACCCUCCG---UUCGCUG--G-AGCUUCUUAGAG
GGACAACUUG--UCUUCAACAAGUGGAAGUUCGCGGCAAUAACAGGUCUGU-GAUGCCCU
UAGAUGUUCUGGG--CCGCACGCGCGCUACACUGAUGCACUCAACGAGUCUAUC---ACC
UUGACCGAGAGGUCCGGGUAAUCUUUUGAAAUUGCAUCGUGAUGGGGAUAGAUUAUUGCA
ACUAUUAAUCUUCAACGAGGAAUUCCUAGUAAG-CGUGUGUCAUCAGCGCACGUU-GAUU
ACGUCCCUGCCCUUUGUACACACCGCCCGUCGCUCCUACCGAUUGAAUGAUCCGGUGAGG
CCCCCGGACUGCGGCGCCGCAGCUGGUUCUCCAGCCGCGACGCC-GCG---
>KC404148_Gephyrocapsa_oceanica
UUUAUUUGAUGGUACCUUGCUACUUGGAUAACCGUAGUAAUUCUAGAGCUAAUACAUGCA
GGAGUUCCCGAC--------UCACGGAGGGAUGUAUUUAUUAGAUAAGAA--ACCAAACC
GG---UCU---------CCGGUUG-CGUGCUGAGUCAUAAUAACUGCUCGAAUCGCACGG
CUCUA---CGCCGGCGAUGGUUCAUUCAAAUUUCUGCCCUAUCAGCUUUCGAUGGUAGGA
UAGAGGCCU-ACCAUGG-CGUUAACGGGUAACGGAGAAUUAGGGUUCGAUUCC-GGAGAG
GGAGCCUGAGAAAUGGCUACCACAUCCAAGGAA-GGCAGCAGGCGCGUAAAUUGCCCGAA
UCCUGACACAGGGAGGUAGUGACAAGAAAUAACAAUACAGGGCUAUUUU-AGUCUUGUAA
UUGGAAUGAGUACAAUUUACAUCUCUUCACGAGGAUCAAU----UGGAGG-GCAAGU---
CUGGUGCCAGC-AGCC-GCG--GUAAUUCC-AGCUCCAAUAG-CGUAUAUUAAAGUUGUU
GCAG-UUAAAACGCU-CGUAGUCGGAUUUCGGGGCGGGCCGA------CC-GGUCUGCC-
GAU-GGG--UA--UGCACUGGCCGG--CGCGUCC------UUCCACCCGGAG-ACCGCGC
CUACUCUUAACUGAGCGGGCGC--GGGAGACGGGUC--UUUUACUUUGAAAAAA-UCAGA
GUGUUUCAA-GCAGG-CAGU--CGCUCUUGCAUGGAUUAGCAUGGGAUAAUGAAA-UAGG
ACUCUGG-UGCUAUUUUGUUGGUUUCGAACACCGG-AGUAAUGAUUAACAGGGACAGUCA
-GGGGCACUCGUAUUCCGCCGAGAGAGGUGAAAUUCUCAGACCAGCGGAAGACGAACCAC
UGCGAAAGCAUUUGCCA-GGGAUGUUUUCACUGAUCAAGAACGAAAGUUAGGGGAUCGAA
GACGAUCAGAUACC-GUCGUAGUCUUAACCAUAAACCAUGCC-GACUAGGGA-UUGGAGG
AUGUUCCAUUUGUGACUCC-UUCAGCACCUUUC-GGGAAACU-AAAGUCUUUGGGUUCCG
GGGGGAG---UAUGGUCGCAAGGC-UGAAAC-UUAAAGGAAUUGA-CGGAAGGGCACCAC
CAGGAGUGG-AGCCUG-CGGCUUAA-UUUGACUCAACACGGGGAAACUU-ACCAGGUCCA
GCACAUUGUGAGGAUUGACAGAUUGAGAGCUCUUUCUUG-AUUCGAU---GGGUGGUGGU
GCAUGGCCGUUCUUAGUUGGUGGAGUGAUUUGUCUGGUUAAUUCCGUUAACGAACGAGAC
CGCAGCCUGCUAAAUAGCGACGCGA-ACCCUCCG---UUCGCUG--G-AGCUUCUUAGAG
GGACAACUUG--UCUUCAACAAGUGGAAGUUCGCGGCAAUAACAGGUCUGU-GAUGCCCU
UAGAUGUUCUGGG--CCGCACGCGCGCUACACUGAUGCACUCAACGAGUCUAUC---ACC
UUGACCGAGAGGUCCGGGUAAUCUUUUGAAAUUGCAUCGUGAUGGGGAUAGAUUAUUGCA
ACUAUUAAUCUUCAACGAGGAAUUCCUAGUAAG-CGUGUGUCAUCAGCGCACGUU-GAUU
ACGUCCCUGCCCUUUGUACACACCGCCCGUCGCUCCUACCGAUUGAAUGAUCCGGUGAGG
CCCCCGGACUGCGGCGCCGCAGCUGGUUCUCCAGCCGCGACGCC-GCG---
>HM149540_Isochrysis_galbana
UUUAUUUGAUGGUACCUUGCUACUUGGAUAACCGUAGUAAUUCUAGAGCUAAUACAUGCA
GGAGUUCCCGAC--------UUCGGAAGGGAUGUAUUUAUUAGAUAAGAA--ACCAAACC
GG---UCU---------CCGGUUG-UGUGCUGAGUCAUAAUAACUGCUCGAAUCGCACGG
CUCUA---CGCUGGCGAUGGUUCAUUCAAAUUUCUGCCCUAUCAGCUUUCGAUGGUAGGA
UAGAGGCCU-ACCAUGG--GUUAACGGGUAACGGAGAAUUAGGGUUCGAUUCC-GGAGAA
GGAGCCUGAGAAAUGGCUAACACAUCCAAGGAA-GGCAGCAGGCGCGUAAAUUGCCCGAA
UCCUGACACAGGGAGGUAGUGACAAGAAAUAACAAUACAGGGCUCUUCG-AGUCUUGUAA
UUGGAAUGAGUACAAUUUACAUCUCUUCACGAGGAUCAAU----UGGAGG-GCAAGU---
CUGGUGCCAGC-AGCC-GCG--GUAAUUCC-AGCUCCAAUAG-CGUAUACUAAAGUUGUU
GCAG-UUAAAACGCU-CGUAGUCGGAUUACGGGGCGGGCCCG------CC-GGUCUGCC-
GAU-GGG--UA--UGCACUGGCGGG--CGCGUCC------UUCCUCCCGGAG-ACGGCUG
CUACUCUUAACUGAGCGGUGGC--CGGAGACGGGAU--AUUUACUUUGAAAAAA-UCAGA
GUGUUUCAA-GCAGG-CAGU--CGCUCUUGCAUGGAUUAGCAUGGGAUAAUGAAA-UAGG
ACUCUGG-UGCUAUUUUGUUGGUUUCGAGCACCGG-AGUAAUGAUUAACAGGGACAGUCA
-GGGGCACUCGUAUUCCGCCGAGAGAGGUGAAAUUCUCAGACCAGCGGAAGACGAACCAC
UGCGAAAGCAUUUGCCA-GGGAUGUUUUCACUGAUCAAGAACGAAAGUUAGGGGAUCGAA
GACGAUCAGAUACC-GUCGUAGUCUUAACCAUAAACCAUGCC-GACUAGGGA-UUGGAGG
AUGUUCCAUUUGUGACUCC-UUCAGCACCUUUC-GGGAAACU-AAAGUCUUUGGGUUCCG
GGGGGAG---UAUGGUCGCAAGGC-UGAAAC-UUAAAGGAAUUGA-CGGAAGGGCACCAC
CAGGAGUGG-AGCCUG-CGGCUUAA-UUUGACUCAACACGGGGAAACUU-ACCAGGUCCA
G-ACAUUGUGAGGAUUGACAGAUUGAGAGCUCUUUCUUG-AUUCGAU---GGGUGGUGGU
GCAUGGCCGUU-UUAGUUGGUGGAGUGAUUUGUCUGGUUAAUUCCGUUAACGAACGAGAC
CGCAGCCUGCUAAAUAGCGUGCCGA-ACCCUUUG---UUGGGCG--U-CGCUUCUUAGAG
GGACAACUUG--UCUUCAACAAGUGGAAGUUCGCGGCAAUAACAGGUCUGU-GAUGCCCU
UAGAUGUUCUGGG--CCGCACGCGCGCUACACUGAUGCAUUCAGCGAGUCUAUC---ACC
UUGACCGAGAGGUCCGGGUAAUCUUUUGAACUUGCAUCGUGAUGGGGAUAGAUUAUUGCA
ACUAUUAAUCUUCAACGAGGAAUUCCUAGUAAG-CGUGUGUCAUCAGCGCACGUU-GAUU
ACGUCCCUGCCCUUUGUACACACCGCCCGUCGCUCCUACCGAUUGAAUGAUCCGGUGAGG
CCCCCGGACUGCGGCUCCGUCGCUGGUUCUCCAGCUUUGGGGUU-GCG---
>KC404129_Emiliania_huxleyi
UUUAUUUGAUGGUACCUUGCUACUUGGAUAACCGUAGUAAUUCUAGAGCUAAUACAUGCA
GGAGUUCCCGAC--------UCACGGAGGGAUGUAUUUAUUAGAUAAGAA--ACCAAACC
GG---UCU---------CCGGUUG-CGUGCUGAGUCAUAAUAACUGCUCGAAUCGCACGG
CUCUA---CGCCGGCGAUGGUUCAUUCAAAUUUCUGCCCUAUCAGCUUUCGAUGGUAGGA
UAGAGGCCU-ACCAUGG-CGUUAACGGGUAACGGAGAAUUAGGGUUCGAUUCC-GGAGAG
GGAGCCUGAGAAAUGGCUACCACAUCCAAGGAA-GGCAGCAGGCGCGUAAAUUGCCCGAA
UCCUGACACAGGGAGGUAGUGACAAGAAAUAACAAUACAGGGCUAUUUU-AGUCUUGUAA
UUGGAAUGAGUACAAUUUACAUCUCUUCACGAGGAUCAAU----UGGAGG-GCAAGU---
CUGGUGCCAGC-AGCC-GCG--GUAAUUCC-AGCUCCAAUAG-CGUAUAUUAAAGUUGUU
GCAG-UUAAAACGCU-CGUAGUCGGAUUUCGGGGCGGGCCGA------CC-GGUCUGCC-
GAU-GGG--UA--UGCACUGGCCGG--CGCGUCC------UUCCACCCGGAG-ACCGCGC
CUACUCUUAACUGAGCGGGCGC--GGGAGACGGGUC--UUUUACUUUGAAAAAA-UCAGA
GUGUUUCAA-GCAGG-CAGU--CGCUCUUGCAUGGAUUAGCAUGGGAUAAUGAAA-UAGG
ACUCUGG-UGCUAUUUUGUUGGUUUCGAACACCGG-AGUAAUGAUUAACAGGGACAGUCA
-GGGGCACUCGUAUUCCGCCGAGAGAGGUGAAAUUCUCAGACCAGCGGAAGACGAACCAC
UGCGAAAGCAUUUGCCA-GGGAUGUUUUCACUGAUCAAGAACGAAAGUUAGGGGAUCGAA
GACGAUCAGAUACC-GUCGUAGUCUUAACCAUAAACCAUGCC-GACUAGGGA-UUGGAGG
AUGUUCCAUUUGUGACUCC-UUCAGCACCUUUC-GGGAAACU-AAAGUCUUUGGGUUCCG
GGGGGAG---UAUGGUCGCAAGGC-UGAAAC-UUAAAGGAAUUGA-CGGAAGGGCACCAC
CAGGAGUGG-AGCCUG-CGGCUUAA-UUUGACUCAACACGGGGAAACUU-ACCAGGUCCA
GCACAUUGUGAGGAUUGACAGAUUGAGAGCUCUUUCUUG-AUUCGAU---GGGUGGUGGU
GCAUGGCCGUUCUUAGUUGGUGGAGUGAUUUGUCUGGUUAAUUCCGUUAACGAACGAGAC
CGCAGCCUGCUAAAUAGCGACGCGA-ACCCUCCG---UUCGCUG--G-AGCUUCUUAGAG
GGACAACUUG--UCUUCAACAAGUGGAAGUUCGCGGCAAUAACAGGUCUGU-GAUGCCCU
UAGAUGUUCUGGG--CCGCACGCGCGCUACACUGAUGCACUCAACGAGUCUAUC---ACC
UUGACCGAGAGGUCCGGGUAAUCUUUUGAAAUUGCAUCGUGAUGGGGAUAGAUUAUUGCA
ACUAUUAAUCUUCAACGAGGAAUUCCUAGUAAG-CGUGUGUCAUCAGCGCACGUU-GAUU
ACGUCCCUGCCCUUUGUACACACCGCCCGUCGCUCCUACCGAUUGAAUGAUCCGGUGAGG
CCCCCGGACUGCGGCGCCGCAGCUGGUUCUCCAGCCGCGACGCC-GCG---
>MK834581_Pavlova_noctivaga
UUUAUUUGAUGGUACCUUACUACUUGGAUAACCGUAGUAAUUCUAGAGCUAAUACAUGCA
GGCAGUCCCGAC--------UUCGGAAGGGAUGUAUUUAUUAGAUAAGAA--ACCAAUCC
GCUUC--G-------GC--GGUUG-CGUGCUGAGUCAUACUAACUGUUCGAAUCGCAUGG
CGUA----UGCCGGCGAUGGUUCAUUCAAAUUUCUGCCCUAUCAGCUUUCGAUGGUAGGA
UAGAGGCCU-ACCAUGG-CGUUAACGGGUAACGGAGAAUUAGGGUUCGAUUCC-GGAGAG
GGAGCCUGAGAGACGGCUACCACAUCCAAGGAA-GGCAGCAGGCGCGCAAAUUACCC-AA
UCCUGACACAGGGAGGUAGUGACAAGAAAUAACAAUACAGGGCUCUUCG-AGUCUUGUAA
UUGGAAUGAGUACAAUUUAAAUCCCUUAACGAGGAUCCAU----UGGAGG-GCAAGU---
CUGGUGCCAGC-AGCC-GCG--GUAAUUCC-AGCUCCAAUAG-CGUAUAUUAAAGUUGUU
GCAG-UUAAAAAGCU-CGUAGUCGGAUUUCGGGCCGGUUCGCC-----U--GGUCUGCC-
-GUUGGG--UA--UGCACUGGG-UG-GUCUGGUC------UUAUUGCGUGAG-GCCUGGU
GCGUCCUUGAUUGGGCGCGUCA--GGUGCUCUGCAC--GUUUACUUUGAGAAAA-UCAGA
GUGUUCAAA-GCAGGCCUUU---GCCAUUGUAUGUGUUAGCAUGGGAUAAUGGAA-UAGG
ACCUUGG-UGCUAUUUUGUUGGUUUCGAACGCCGA-GGUAAUGAUUAAUAGGGACAGUCA
-GGGGCACUCGUAUUCCGUAGAGAGAGGUGAAAUUCUUAGACCCACGGAAGACGCACUAC
UGCGAAAGCAUUUGCCA-GGGAUGUUUUCACUGAUCAAGAACGAAAGUUAGGGGAUCGAA
GAUGAUCAGAUACC-GUCGUAGUCUUAACCAUAAACCAUGCC-GACCAGGGA-UCGGUGG
GCGUCAUCUUU--GACCCC-AUCGGCACCUUUC-GAGAAAUC-AGAGUCUUUGGGUUCCG
GGGGGAG---UAUGGUCGCAAGGC-UGAAAC-UUAAAGGAAUUGA-CGGAAGGGCACCAC
CAGGCGUGG-AGCCUG-CGGCUUAA-UUUGACUCAACACGGGGAAACUU-ACCAGGUCCA
G-ACAUUGUGAGGAUUGACAGAUUGAGAGCUCUUUCUUG-AUUCAAU---GGGUGGUGGU
GCAUGGCCGUUCUUAGUUGGUGGAGUGAUUUGUCUGGUUAAUUCCGUUAACGAACGAGAC
CUUAACCUGCUAAAUAGUCCGCUCAACCAUUG-G---UUGUGU---GGGGCUUCUUAGAG
GGACUAUCGG--UAUCCAACCGAUGGAAGUUUGAGGCAAUAACAGGUCUGU-GAUGCCCU
UAGAUGUUCUGGG--CCGCACGCGCGCUACACUGACGCAUUCAUCGAGUCGU-----ACC
UGCAUCGAGAGGUGUGGGCAAUCUGUUGAACCUGCGUCGUGAUGGGGAUAGAUUAUUGCA
AUUAUUAAUCUUCAACGAGGAAUGCCUAGUAAG-CGCAAGUCAUCAGCUUGCGUU-GAUU
ACGUCCCUGCCCUUUGUACACACCGCCCGUCGCUCCUACCGAUUGGAUGGUCCGGUGAGG
UUUUCGGACUGGCGCAACUUUCGAGGUUCGCCUUGACGGAUGUG-CCG---
>KM057843_Isochrysis_galbana
UUUAUUUGAUGGUACCUUGCUACUUGGAUAACCGUAGUAAUUCUAGAGCUAAUACAUGCA
GGAGUUCCCGAC--------UUCGGAAGGGAUGUAUUUAUUAGAUAAGAA--ACCAAACC
GG---UCU---------CCGGUUG-CGUGCUGAGUCAUACUAACUGCUCGAAUCGCACGG
CUUUA---CGCUGGCGAUGGUUCAUUCAAAUUUCUGCCCUAUCAGCUUUCGAUGGUAGGA
UAGAGGCCU-ACCAUGG-CGUUAACGGGUAACGGAGAAUUAGGGUUCGAUUCC-GGAGAG
GGAGCCUGAGAAAUGGCUACCACAUCCAAGGAA-GGCAGCAGGCGCGUAAAUUGCCCGAA
UCCUGACACAGGGAGGUAGUGACAAGAAAUAACAAUACAGGGCUCUUCG-AGUCUUGUAA
UUGGAAUGAGUACAAUUUACAUCUCUUCACGAGGAUCAAU----UGGAGG-GCAAGU---
CUGGUGCCAGC-AGCC-GCG--GUAAUUCC-AGCUCCAAUAG-CGUAUAUUAAAGUUGUU
GCAG-UUAAAACGCU-CGUAGUCGGAUUUCGGGGCGGUCCCG------CC-GGUCUGCC-
GAU-GGG--UA--CGCACUGGCGGG--CGCGUCC------UUCCUCCCGGAG-ACGGCCG
CUACUCUUAACUGAGCGGUGGU--CGGAGACGGGAU--GUUUACUUUGAAAAAA-UCAGA
GUGUUUCAA-GCAGG-CAGU--CGCUCUUGCAUGGAUUAGCAUGGGAUAAUGAAA-UAGG
ACUCUGG-UGCUAUUUUGUUGGUUUCGAGCACCGG-AGUAAUGAUUAACAGGGACAGUCA
-GGGGCACUCGUAUUCCGCCGAGAGAGGUGAAAUUCUCAGACCAGCGGAAGACGAACGAC
UGCGAAAGCAUUUGCCA-GGGAUGUUUUCACUGAUCAAGAACGAAAGUUAGGGGAUCGAA
GACGAUCAGAUACC-GUCGUAGUCUUAACCAUAAACCAUGCC-GACUAGGGA-UUGGAGG
AUGUUCCGUUUGUGACUCC-UUCAGCACCUUUC-GGGAAACU-AAAGUCUUUGGGUUCCG
GGGGGAG---UAUGGUCGCAAGGC-UGAAAC-UUAAAGGAAUUGA-CGGAAGGGCACCAC
CAGGAGUGG-AGCCUG-CGGCUUAA-UUUGACUCAACACGGGGAAACUU-ACCAGGUCCA
G-ACAUUGUGAGGAUUGACAGAUUGAGAGCUCUUUCUUG-AUUCGAU---GGGUGGUGGU
GCAUGGCCGUUCUUAGUUGGUGGAGUGAUUUGUCUGGUUAAUUCCGUUAACGAACGAGAC
CGCAGCCUGCUAAAUAGUGUCCCCA-ACCCCCUG---UUGGGGC--U-CGCUUCUUAGAG
GGACAACUUG--UCUUCAACAAGUGGAAGUUCGCGGCAAUAACAGGUCUGU-GAUGCCCU
UAGAUGUUCUGGG--CCGCACGCGCGCUACACUGAUGCAUUCAGCGAGUCGUCU---CCC
UUGACCGAGAGGUCCGGGUAAUCUUGUGAACUUGCAUCGUGAUGGGGAUAGAUUAUUGCA
ACUAUUAAUCUUCAACGAGGAAUUCCUAGUAAG-CGUGUGUCAUCAGCGCACGUU-GAUU
ACGUCCCUGCCCUUUGUACACACCGCCCGUCGCUCCUACCGAUUGAAUGAUCCGGUGAGG
CCCCCGGACUGCGGCGCCGCCGCUGGUUCUCCAGCGC--------------
>MN826700_Phaeocystis_globosa
UUUCUUUGAUGGUACCUUGCUACUUGGAUACCCGUAGUAAUUCUAGAGCUAAUACAUGCA
GGAGUGCCCGAC--------UUCGGAAGGGCUGUAUUUAUUAGAUAAGAA--ACCUUCUC
GGGUUCGC---------CCGGUUG-UGUGCUGAGUCAUAAUAACUGCUCGAAUCGCACGG
CUCUA---CGCCGGCGAUGGUUCAUUCAAAUUUCUGCCCUAUCAGCUUUCGAUGGUAGGA
UAGAGGCCU-ACCAUGG-CGUUAACGGGUAACGGAGAAUUAGGGUUCGAUUCC-GGAGAG
GGAGCCUGAGAAAUGGCUACCACAUCCAAGGAA-GGCAGCAGGCGCGUAAAUUGCCCGAA
UCCUGACACAGGGAGGUAGUGACAAGAAAUAACAAUACAGGGCUACUUCUAGUCUUGUAA
UUGGAAUGAGUACAACUUACAUCUCUUCACGAGGAUCAAC----UGGAGG-GCAAGUC--
-UGGUGCCAGC-AGCC-GCG--GUAAUUCC-AGCUCCAGUAG-CGUAUAUUAAAGUUGUU
GCAG-UUAAAACGCU-CGUAGUCGGGUUUCGGGUCGGGCCGA------GC-GGUCUGCC-
GAU-GGG--UA--UGCACUGUUUGG--CGCGGCC------UUCUUUCCGGAG-ACCGCGG
CUACUCUUAACUGAGCGGGCGU--GGGAGACGGAUC--GUUUACUUUGAAAAAA-UCAGA
GUGUUUCAA-GCAGG-CAGC-UCGCUCUUGCAUGGUACAGCAUGGGAUGAUAGAA-UAGG
ACUCCGG-UGCUAUUUUGUUGGUUUCGAACACCAGGAGUAAUGAUUAACAGGGACAGUCA
-GGGGCACUCGUAUUCCGUCGAGAGAGGUGAAAUUCUCAGACCAAUGGAAGACGAACCAC
UGCGAAAGCAUUUGCCA-GGGAUGUUUUCACUGAUCAAGAACGAAAGUUAGGGGAUCGAA
GACGAUCAGAUACC-GUCGUAGUCUUAACCAUAAACCAUGCC-GACUAGGGA-UUGGAGG
GUGUUCGUUU--CGACCUC-UUCAGCACCUUAC-GGGAAACU-AAAGUCUUUGGGUUCCG
GGGGGAG---UAUGGUCGCAAGGC-UGAAAC-UUAAAGGAAUUGA-CGGAAGGGCACCAC
CAGGAGUGG-AGCCUG-CGGCUUAA-UUUGACUCAACACGGGGAAACUU-ACCAGGUCCA
G-ACAUUGUUAGGAUUGACAGAUUGAGAGCUCUUUCUUG-AUUCGAU---GGGUGGUGGU
GCAUGGCCGUUCUUAGUUGGUGGAGUGAUUUGUCUGGUUAAUUCCGAUAACGAACGAGAC
CGUAGCCUGCUAAAUAGUCCCGCGA-ACUUCUUG---UUGGCGG--CCGGCUUCUUAGAG
GGACAACUUG--UGACCAACAAGUGGAAGUUUGCGGCAAUAACAGGUCUGU-GAUGCCCU
UAGAUGUUCUGGG--CCGCACGCGCGCUACACUGAAGCACUCAACGAGUCC------ACC
UCGACCGACAGGUCUGGGAAACCUUUUGAAAUUGCUUCGUGAUGGGGAUAGAUUAUUGCA
ACUAUUAAUCUUCAACGAGGAAUUCCUAGUAAG-CGCAUGUCAUCAGCGUGCGUU-GAUU
ACGUCCCUGCCCUUUGUACACACCGCCCGUCGCUCCUACCGAUUGAAUGAUCCGGUGAGG
CCCCCGGACUGGGGCGACGCAUUCGGUUCGCCGGACGCGACGCU-CCG---
>KC404124_Emiliania_huxleyi
UUUAUUUGAUGGUACCUUGCUACUUGGAUAACCGUAGUAAUUCUAGAGCUAAUACAUGCA
GGAGUUCCCGAC--------UCACGGAGGGAUGUAUUUAUUAGAUAAGAA--ACCAAACC
GG---UCU---------CCGGUUG-CGUGCUGAGUCAUAAUAACUGCUCGAAUCGCACGG
CUCUA---CGCCGGCGAUGGUUCAUUCAAAUUUCUGCCCUAUCAGCUUUCGAUGGUAGGA
UAGAGGCCU-ACCAUGG-CGUUAACGGGUAACGGAGAAUUAGGGUUCGAUUCC-GGAGAG
GGAGCCUGAGAAAUGGCUACCACAUCCAAGGAA-GGCAGCAGGCGCGUAAAUUGCCCGAA
UCCUGACACAGGGAGGUAGUGACAAGAAAUAACAAUACAGGGCUAUUUU-AGUCUUGUAA
UUGGAAUGAGUACAAUUUACAUCUCUUCACGAGGAUCAAU----UGGAGG-GCAAGU---
CUGGUGCCAGC-AGCC-GCG--GUAAUUCC-AGCUCCAAUAG-CGUAUAUUAAAGUUGUU
GCAG-UUAAAACGCU-CGUAGUCGGAUUUCGGGGCGGGCCGA------CC-GGUCUGCC-
GAU-GGG--UA--UGCACUGGCCGG--CGCGUCC------UUCCACCCGGAG-ACCGCGC
CUACUCUUAACUGAGCGGGCGC--GGGAGACGGGUC--UUUUACUUUGAAAAAA-UCAGA
GUGUUUCAA-GCAGG-CAGU--CGCUCUUGCAUGGAUUAGCAUGGGAUAAUGAAA-UAGG
ACUCUGG-UGCUAUUUUGUUGGUUUCGAACACCGG-AGUAAUGAUUAACAGGGACAGUCA
-GGGGCACUCGUAUUCCGCCGAGAGAGGUGAAAUUCUCAGACCAGCGGAAGACGAACCAC
UGCGAAAGCAUUUGCCA-GGGAUGUUUUCACUGAUCAAGAACGAAAGUUAGGGGAUCGAA
GACGAUCAGAUACC-GUCGUAGUCUUAACCAUAAACCAUGCC-GACUAGGGA-UUGGAGG
AUGUUCCAUUUGUGACUCC-UUCAGCACCUUUC-GGGAAACU-AAAGUCUUUGGGUUCCG
GGGGGAG---UAUGGUCGCAAGGC-UGAAAC-UUAAAGGAAUUGA-CGGAAGGGCACCAC
CAGGAGUGG-AGCCUG-CGGCUUAA-UUUGACUCAACACGGGGAAACUU-ACCAGGUCCA
GCACAUUGUGAGGAUUGACAGAUUGAGAGCUCUUUCUUG-AUUCGAU---GGGUGGUGGU
GCAUGGCCGUUCUUAGUUGGUGGAGUGAUUUGUCUGGUUAAUUCCGUUAACGAACGAGAC
CGCAGCCUGCUAAAUAGCGACGCGA-ACCCUCCG---UUCGCUG--G-AGCUUCUUAGAG
GGACAACUUG--UCUUCAACAAGUGGAAGUUCGCGGCAAUAACAGGUCUGU-GAUGCCCU
UAGAUGUUCUGGG--CCGCACGCGCGCUACACUGAUGCACUCAACGAGUCUAUC---ACC
UUGACCGAGAGGUCCGGGUAAUCUUUUGAAAUUGCAUCGUGAUGGGGAUAGAUUAUUGCA
ACUAUUAAUCUUCAACGAGGAAUUCCUAGUAAG-CGUGUGUCAUCAGCGCACGUU-GAUU
ACGUCCCUGCCCUUUGUACACACCGCCCGUCGCUCCUACCGAUUGAAUGAUCCGGUGAGG
CCCCCGGACUGCGGCGCCGCAGCUGGUUCUCCAGCCGCGACGCC-GCG---
>KC404126_Emiliania_huxleyi
UUUAUUUGAUGGUACCUUGCUACUUGGAUAACCGUAGUAAUUCUAGAGCUAAUACAUGCA
GGAGUUCCCGAC--------UCACGGAGGGAUGUAUUUAUUAGAUAAGAA--ACCAAACC
GG---UCU---------CCGGUUG-CGUGCUGAGUCAUAAUAACUGCUCGAAUCGCACGG
CUCUA---CGCCGGCGAUGGUUCAUUCAAAUUUCUGCCCUAUCAGCUUUCGAUGGUAGGA
UAGAGGCCU-ACCAUGG-CGUUAACGGGUAACGGAGAAUUAGGGUUCGAUUCC-GGAGAG
GGAGCCUGAGAAAUGGCUACCACAUCCAAGGAA-GGCAGCAGGCGCGUAAAUUGCCCGAA
UCCUGACACAGGGAGGUAGUGACAAGAAAUAACAAUACAGGGCUAUUUU-AGUCUUGUAA
UUGGAAUGAGUACAAUUUACAUCUCUUCACGAGGAUCAAU----UGGAGG-GCAAGU---
CUGGUGCCAGC-AGCC-GCG--GUAAUUCC-AGCUCCAAUAG-CGUAUAUUAAAGUUGUU
GCAG-UUAAAACGCU-CGUAGUCGGAUUUCGGGGCGGGCCGA------CC-GGUCUGCC-
GAU-GGG--UA--UGCACUGGCCGG--CGCGUCC------UUCCACCCGGAG-ACCGCGC
CUACUCUUAACUGAGCGGGCGC--GGGAGACGGGUC--UUUUACUUUGAAAAAA-UCAGA
GUGUUUCAA-GCAGG-CAGU--CGCUCUUGCAUGGAUUAGCAUGGGAUAAUGAAA-UAGG
ACUCUGG-UGCUAUUUUGUUGGUUUCGAACACCGG-AGUAAUGAUUAACAGGGACAGUCA
-GGGGCACUCGUAUUCCGCCGAGAGAGGUGAAAUUCUCAGACCAGCGGAAGACGAACCAC
UGCGAAAGCAUUUGCCA-GGGAUGUUUUCACUGAUCAAGAACGAAAGUUAGGGGAUCGAA
GACGAUCAGAUACC-GUCGUAGUCUUAACCAUAAACCAUGCC-GACUAGGGA-UUGGAGG
AUGUUCCAUUUGUGACUCC-UUCAGCACCUUUC-GGGAAACU-AAAGUCUUUGGGUUCCG
GGGGGAG---UAUGGUCGCAAGGC-UGAAAC-UUAAAGGAAUUGA-CGGAAGGGCACCAC
CAGGAGUGG-AGCCUG-CGGCUUAA-UUUGACUCAACACGGGGAAACUU-ACCAGGUCCA
GCACAUUGUGAGGAUUGACAGAUUGAGAGCUCUUUCUUG-AUUCGAU---GGGUGGUGGU
GCAUGGCCGUUCUUAGUUGGUGGAGUGAUUUGUCUGGUUAAUUCCGUUAACGAACGAGAC
CGCAGCCUGCUAAAUAGCGACGCGA-ACCCUCCG---UUCGCUG--G-AGCUUCUUAGAG
GGACAACUUG--UCUUCAACAAGUGGAAGUUCGCGGCAAUAACAGGUCUGU-GAUGCCCU
UAGAUGUUCUGGG--CCGCACGCGCGCUACACUGAUGCACUCAACGAGUCUAUC---ACC
UUGACCGAGAGGUCCGGGUAAUCUUUUGAAAUUGCAUCGUGAUGGGGAUAGAUUAUUGCA
ACUAUUAAUCUUCAACGAGGAAUUCCUAGUAAG-CGUGUGUCAUCAGCGCACGUU-GAUU
ACGUCCCUGCCCUUUGUACACACCGCCCGUCGCUCCUACCGAUUGAAUGAUCCGGUGAGG
CCCCCGGACUGCGGCGCCGCAGCUGGUUCUCCAGCCGCGACGCC-GCG---
>KC404120_Emiliania_huxleyi
UUUAUUUGAUGGUACCUUGCUACUUGGAUAACCGUAGUAAUUCUAGAGCUAAUACAUGCA
GGAGUUCCCGAC--------UCACGGAGGGAUGUAUUUAUUAGAUAAGAA--ACCAAACC
GG---UCU---------CCGGUUG-CGUGCUGAGUCAUAAUAACUGCUCGAAUCGCACGG
CUCUA---CGCCGGCGAUGGUUCAUUCAAAUUUCUGCCCUAUCAGCUUUCGAUGGUAGGA
UAGAGGCCU-ACCAUGG-CGUUAACGGGUAACGGAGAAUUAGGGUUCGAUUCC-GGAGAG
GGAGCCUGAGAAAUGGCUACCACAUCCAAGGAA-GGCAGCAGGCGCGUAAAUUGCCCGAA
UCCUGACACAGGGAGGUAGUGACAAGAAAUAACAAUACAGGGCUAUUUU-AGUCUUGUAA
UUGGAAUGAGUACAAUUUACAUCUCUUCACGAGGAUCAAU----UGGAGG-GCAAGU---
CUGGUGCCAGC-AGCC-GCG--GUAAUUCC-AGCUCCAAUAG-CGUAUAUUAAAGUUGUU
GCAG-UUAAAACGCU-CGUAGUCGGAUUUCGGGGCGGGCCGA------CC-GGUCUGCC-
GAU-GGG--UA--UGCACUGGCCGG--CGCGUCC------UUCCACCCGGAG-ACCGCGC
CUACUCUUAACUGAGCGGGCGC--GGGAGACGGGUC--UUUUACUUUGAAAAAA-UCAGA
GUGUUUCAA-GCAGG-CAGU--CGCUCUUGCAUGGAUUAGCAUGGGAUAAUGAAA-UAGG
ACUCUGG-UGCUAUUUUGUUGGUUUCGAACACCGG-AGUAAUGAUUAACAGGGACAGUCA
-GGGGCACUCGUAUUCCGCCGAGAGAGGUGAAAUUCUCAGACCAGCGGAAGACGAACCAC
UGCGAAAGCAUUUGCCA-GGGAUGUUUUCACUGAUCAAGAACGAAAGUUAGGGGAUCGAA
GACGAUCAGAUACC-GUCGUAGUCUUAACCAUAAACCAUGCC-GACUAGGGA-UUGGAGG
AUGUUCCAUUUGUGACUCC-UUCAGCACCUUUC-GGGAAACU-AAAGUCUUUGGGUUCCG
GGGGGAG---UAUGGUCGCAAGGC-UGAAAC-UUAAAGGAAUUGA-CGGAAGGGCACCAC
CAGGAGUGG-AGCCUG-CGGCUUAA-UUUGACUCAACACGGGGAAACUU-ACCAGGUCCA
GCACAUUGUGAGGAUUGACAGAUUGAGAGCUCUUUCUUG-AUUCGAU---GGGUGGUGGU
GCAUGGCCGUUCUUAGUUGGUGGAGUGAUUUGUCUGGUUAAUUCCGUUAACGAACGAGAC
CGCAGCCUGCUAAAUAGCGACGCGA-ACCCUCCG---UUCGCUG--G-AGCUUCUUAGAG
GGACAACUUG--UCUUCAACAAGUGGAAGUUCGCGGCAAUAACAGGUCUGU-GAUGCCCU
UAGAUGUUCUGGG--CCGCACGCGCGCUACACUGAUGCACUCAACGAGUCUAUC---ACC
UUGACCGAGAGGUCCGGGUAAUCUUUUGAAAUUGCAUCGUGAUGGGGAUAGAUUAUUGCA
ACUAUUAAUCUUCAACGAGGAAUUCCUAGUAAG-CGUGUGUCAUCAGCGCACGUU-GAUU
ACGUCCCUGCCCUUUGUACACACCGCCCGUCGCUCCUACCGAUUGAAUGAUCCGGUGAGG
CCCCCGGACUGCGGCGCCGCAGCUGGUUCUCCAGCCGCGACGCC-GCG---
>KC404135_Emiliania_huxleyi
UUUAUUUGAUGGUACCUUGCUACUUGGAUAACCGUAGUAAUUCUAGAGCUAAUACAUGCA
GGAGUUCCCGAC--------UCACGGAGGGAUGUAUUUAUUAGAUAAGAA--ACCAAACC
GG---UCU---------CCGGUUG-CGUGCUGAGUCAUAAUAACUGCUCGAAUCGCACGG
CUCUA---CGCCGGCGAUGGUUCAUUCAAAUUUCUGCCCUAUCAGCUUUCGAUGGUAGGA
UAGAGGCCU-ACCAUGG-CGUUAACGGGUAACGGAGAAUUAGGGUUCGAUUCC-GGAGAG
GGAGCCUGAGAAAUGGCUACCACAUCCAAGGAA-GGCAGCAGGCGCGUAAAUUGCCCGAA
UCCUGACACAGGGAGGUAGUGACAAGAAAUAACAAUACAGGGCUAUUUU-AGUCUUGUAA
UUGGAAUGAGUACAAUUUACAUCUCUUCACGAGGAUCAAU----UGGAGG-GCAAGU---
CUGGUGCCAGC-AGCC-GCG--GUAAUUCC-AGCUCCAAUAG-CGUAUAUUAAAGUUGUU
GCAG-UUAAAACGCU-CGUAGUCGGAUUUCGGGGCGGGCCGA------CC-GGUCUGCC-
GAU-GGG--UA--UGCACUGGCCGG--CGCGUCC------UUCCACCCGGAG-ACCGCGC
CUACUCUUAACUGAGCGGGCGC--GGGAGACGGGUC--UUUUACUUUGAAAAAA-UCAGA
GUGUUUCAA-GCAGG-CAGU--CGCUCUUGCAUGGAUUAGCAUGGGAUAAUGAAA-UAGG
ACUCUGG-UGCUAUUUUGUUGGUUUCGAACACCGG-AGUAAUGAUUAACAGGGACAGUCA
-GGGGCACUCGUAUUCCGCCGAGAGAGGUGAAAUUCUCAGACCAGCGGAAGACGAACCAC
UGCGAAAGCAUUUGCCA-GGGAUGUUUUCACUGAUCAAGAACGAAAGUUAGGGGAUCGAA
GACGAUCAGAUACC-GUCGUAGUCUUAACCAUAAACCAUGCC-GACUAGGGA-UUGGAGG
AUGUUCCAUUUGUGACUCC-UUCAGCACCUUUC-GGGAAACU-AAAGUCUUUGGGUUCCG
GGGGGAG---UAUGGUCGCAAGGC-UGAAAC-UUAAAGGAAUUGA-CGGAAGGGCACCAC
CAGGAGUGG-AGCCUG-CGGCUUAA-UUUGACUCAACACGGGGAAACUU-ACCAGGUCCA
GCACAUUGUGAGGAUUGACAGAUUGAGAGCUCUUUCUUG-AUUCGAU---GGGUGGUGGU
GCAUGGCCGUUCUUAGUUGGUGGAGUGAUUUGUCUGGUUAAUUCCGUUAACGAACGAGAC
CGCAGCCUGCUAAAUAGCGACGCGA-ACCCUCCG---UUCGCUG--G-AGCUUCUUAGAG
GGACAACUUG--UCUUCAACAAGUGGAAGUUCGCGGCAAUAACAGGUCUGU-GAUGCCCU
UAGAUGUUCUGGG--CCGCACGCGCGCUACACUGAUGCACUCAACGAGUCUAUC---ACC
UUGACCGAGAGGUCCGGGUAAUCUUUUGAAAUUGCAUCGUGAUGGGGAUAGAUUAUUGCA
ACUAUUAAUCUUCAACGAGGAAUUCCUAGUAAG-CGUGUGUCAUCAGCGCACGUU-GAUU
ACGUCCCUGCCCUUUGUACACACCGCCCGUCGCUCCUACCGAUUGAAUGAUCCGGUGAGG
CCCCCGGACUGCGGCGCCGCAGCUGGUUCUCCAGCCGCGACGCC-GCG---
>KC404141_Emiliania_huxleyi
UUUAUUUGAUGGUACCUUGCUACUUGGAUAACCGUAGUAAUUCUAGAGCUAAUACAUGCA
GGAGUUCCCGAC--------UCACGGAGGGAUGUAUUUAUUAGAUAAGAA--ACCAAACC
GG---UCU---------CCGGUUG-CGUGCUGAGUCAUAAUAACUGCUCGAAUCGCACGG
CUCUA---CGCCGGCGAUGGUUCAUUCAAAUUUCUGCCCUAUCAGCUUUCGAUGGUAGGA
UAGAGGCCU-ACCAUGG-CGUUAACGGGUAACGGAGAAUUAGGGUUCGAUUCC-GGAGAG
GGAGCCUGAGAAAUGGCUACCACAUCCAAGGAA-GGCAGCAGGCGCGUAAAUUGCCCGAA
UCCUGACACAGGGAGGUAGUGACAAGAAAUAACAAUACAGGGCUAUUUU-AGUCUUGUAA
UUGGAAUGAGUACAAUUUACAUCUCUUCACGAGGAUCAAU----UGGAGG-GCAAGU---
CUGGUGCCAGC-AGCC-GCG--GUAAUUCC-AGCUCCAAUAG-CGUAUAUUAAAGUUGUU
GCAG-UUAAAACGCU-CGUAGUCGGAUUUCGGGGCGGGCCGA------CC-GGUCUGCC-
GAU-GGG--UA--UGCACUGGCCGG--CGCGUCC------UUCCACCCGGAG-ACCGCGC
CUACUCUUAACUGAGCGGGCGC--GGGAGACGGGUC--UUUUACUUUGAAAAAA-UCAGA
GUGUUUCAA-GCAGG-CAGU--CGCUCUUGCAUGGAUUAGCAUGGGAUAAUGAAA-UAGG
ACUCUGG-UGCUAUUUUGUUGGUUUCGAACACCGG-AGUAAUGAUUAACAGGGACAGUCA
-GGGGCACUCGUAUUCCGCCGAGAGAGGUGAAAUUCUCAGACCAGCGGAAGACGAACCAC
UGCGAAAGCAUUUGCCA-GGGAUGUUUUCACUGAUCAAGAACGAAAGUUAGGGGAUCGAA
GACGAUCAGAUACC-GUCGUAGUCUUAACCAUAAACCAUGCC-GACUAGGGA-UUGGAGG
AUGUUCCAUUUGUGACUCC-UUCAGCACCUUUC-GGGAAACU-AAAGUCUUUGGGUUCCG
GGGGGAG---UAUGGUCGCAAGGC-UGAAAC-UUAAAGGAAUUGA-CGGAAGGGCACCAC
CAGGAGUGG-AGCCUG-CGGCUUAA-UUUGACUCAACACGGGGAAACUU-ACCAGGUCCA
GCACAUUGUGAGGAUUGACAGAUUGAGAGCUCUUUCUUG-AUUCGAU---GGGUGGUGGU
GCAUGGCCGUUCUUAGUUGGUGGAGUGAUUUGUCUGGUUAAUUCCGUUAACGAACGAGAC
CGCAGCCUGCUAAAUAGCGACGCGA-ACCCUCCG---UUCGCUG--G-AGCUUCUUAGAG
GGACAACUUG--UCUUCAACAAGUGGAAGUUCGCGGCAAUAACAGGUCUGU-GAUGCCCU
UAGAUGUUCUGGG--CCGCACGCGCGCUACACUGAUGCACUCAACGAGUCUAUC---ACC
UUGACCGAGAGGUCCGGGUAAUCUUUUGAAAUUGCAUCGUGAUGGGGAUAGAUUAUUGCA
ACUAUUAAUCUUCAACGAGGAAUUCCUAGUAAG-CGUGUGUCAUCAGCGCACGUU-GAUU
ACGUCCCUGCCCUUUGUACACACCGCCCGUCGCUCCUACCGAUUGAAUGAUCCGGUGAGG
CCCCCGGACUGCGGCGCCGCAGCUGGUUCUCCAGCCGCGACGCC-GCG---
>KC404125_Emiliania_huxleyi
UUUAUUUGAUGGUACCUUGCUACUUGGAUAACCGUAGUAAUUCUAGAGCUAAUACAUGCA
GGAGUUCCCGAC--------UCACGGAGGGAUGUAUUUAUUAGAUAAGAA--ACCAAACC
GG---UCU---------CCGGUUG-CGUGCUGAGUCAUAAUAACUGCUCGAAUCGCACGG
CUCUA---CGCCGGCGAUGGUUCAUUCAAAUUUCUGCCCUAUCAGCUUUCGAUGGUAGGA
UAGAGGCCU-ACCAUGG-CGUUAACGGGUAACGGAGAAUUAGGGUUCGAUUCC-GGAGAG
GGAGCCUGAGAAAUGGCUACCACAUCCAAGGAA-GGCAGCAGGCGCGUAAAUUGCCCGAA
UCCUGACACAGGGAGGUAGUGACAAGAAAUAACAAUACAGGGCUAUUUU-AGUCUUGUAA
UUGGAAUGAGUACAAUUUACAUCUCUUCACGAGGAUCAAU----UGGAGG-GCAAGU---
CUGGUGCCAGC-AGCC-GCG--GUAAUUCC-AGCUCCAAUAG-CGUAUAUUAAAGUUGUU
GCAG-UUAAAACGCU-CGUAGUCGGAUUUCGGGGCGGGCCGA------CC-GGUCUGCC-
GAU-GGG--UA--UGCACUGGCCGG--CGCGUCC------UUCCACCCGGAG-ACCGCGC
CUACUCUUAACUGAGCGGGCGC--GGGAGACGGGUC--UUUUACUUUGAAAAAA-UCAGA
GUGUUUCAA-GCAGG-CAGU--CGCUCUUGCAUGGAUUAGCAUGGGAUAAUGAAA-UAGG
ACUCUGG-UGCUAUUUUGUUGGUUUCGAACACCGG-AGUAAUGAUUAACAGGGACAGUCA
-GGGGCACUCGUAUUCCGCCGAGAGAGGUGAAAUUCUCAGACCAGCGGAAGACGAACCAC
UGCGAAAGCAUUUGCCA-GGGAUGUUUUCACUGAUCAAGAACGAAAGUUAGGGGAUCGAA
GACGAUCAGAUACC-GUCGUAGUCUUAACCAUAAACCAUGCC-GACUAGGGA-UUGGAGG
AUGUUCCAUUUGUGACUCC-UUCAGCACCUUUC-GGGAAACU-AAAGUCUUUGGGUUCCG
GGGGGAG---UAUGGUCGCAAGGC-UGAAAC-UUAAAGGAAUUGA-CGGAAGGGCACCAC
CAGGAGUGG-AGCCUG-CGGCUUAA-UUUGACUCAACACGGGGAAACUU-ACCAGGUCCA
GCACAUUGUGAGGAUUGACAGAUUGAGAGCUCUUUCUUG-AUUCGAU---GGGUGGUGGU
GCAUGGCCGUUCUUAGUUGGUGGAGUGAUUUGUCUGGUUAAUUCCGUUAACGAACGAGAC
CGCAGCCUGCUAAAUAGCGACGCGA-ACCCUCCG---UUCGCUG--G-AGCUUCUUAGAG
GGACAACUUG--UCUUCAACAAGUGGAAGUUCGCGGCAAUAACAGGUCUGU-GAUGCCCU
UAGAUGUUCUGGG--CCGCACGCGCGCUACACUGAUGCACUCAACGAGUCUAUC---ACC
UUGACCGAGAGGUCCGGGUAAUCUUUUGAAAUUGCAUCGUGAUGGGGAUAGAUUAUUGCA
ACUAUUAAUCUUCAACGAGGAAUUCCUAGUAAG-CGUGUGUCAUCAGCGCACGUU-GAUU
ACGUCCCUGCCCUUUGUACACACCGCCCGUCGCUCCUACCGAUUGAAUGAUCCGGUGAGG
CCCCCGGACUGCGGCGCCGCAGCUGGUUCUCCAGCCGCGACGCC-GCG---
>HQ877917_Pavlova_gyrans
UUUAUUUGAUGGUACCUUACUACUUGGAUACCCGUAGUAAUUCUAGAGCUAAUACAUGCA
GGCAGUCCCGAC--------UUUCGGAGGGAUGUAUUUAUUAGAUAAGAA--ACCGACUC
GGCUUC---------GGCCGGUUG-UGUGCUGAGUCAUACUAACUAUUCGAAUCGCAUGG
CCUUG---CGCCGGCGAUGGUUCAUUCAAAUUUCUGCCCUAUCAGCUUUCGAUGGUAGGA
UAGAGGCCU-ACCAUGG-CGUUAACGGGUAACGGAGAAUUAGGGUUCGAUUCC-GGAGAG
GGAGCCUGAGAGACGGCUACCACAUCCAAGGAA-GGCAGCAGGCGCGCAAAUUACCC-AA
UCCUGACACAGGGAGGUAGUGACAAGAAAUAACAAUACAGGGCUCUUCG-AGUCUUGUAA
UUGGAAUGAGUACAAUUUAAAUCCCUUAACGAGGAUCCAU----UGGAGG-GCAAGU---
CUGGUGCCAGC-AGCC-GCG--GUAAUUCC-AGCUCCAAUAG-CGUAUAUUAAAGUUGUU
GCAG-UUAAAAAGCU-CGUAGUCGGAUUUCGGGUUGGAGCGUU-----C--GGUCUGCC-
-GUUGGG--UA---GCACUGUUCUG-CUGCAUCC------UUUUAGCGUGAG-GCCU--U
GAUCUGCUUGAUUGUGGGUUUU--GGUGCUCUGCAC--AUUUACUUUGAGAAAA-UCAGA
GUGUUCAAA-GCAGGCCUUU---GCCAUUGUAUGUGUUAGCAUGGGAUAAUGGAA-UAGG
ACCUUGG-UGCUAUUUUGUUGGUUUCGAACACCGA-GGUAAUGAUUAAUAGGGAUAGUCA
-GGGGCACUCGUAUUCCGUAGAGAGAGGUGAAAUUCUUAGACCCACGGAAGACGCACUAC
UGCGAAAGCAUUUGCCA-GGGAUGUUUUCACUGAUCAAGAACGAAAGUUAGGGGAUCGAA
GAUGAUCAGAUACC-GUCGUAGUCUUAACCAUAAACCAUGCC-GACCAGGGA-UUGGUGG
GUGUCGUUUUU--GACUCC-AUCAGCACCUUUC-GAGAAAUC-AGAGUCUUUGGGUUCCG
GGGGGAG---UAUGGUCGCAAGUC-UGAAAC-UUGAAGGAAUUGA-CGGAAGGGCACCAC
CAGGCGUGG-AGCCUG-CGGCUUAA-UUUGACUCAACACGGGGAAACUU-ACCAGGUCCA
G-ACAUUGUGAGGAUUGACAGAUUGAGAGCUCUUUCUUG-AUUCAAU---GGGUGGUGGU
GCAUGGCCGUUCUUAGUUGGUGGAGUGAUUUGUCUGGUUAAUUCCGUUAACGAACGAGAC
CUUAACCUGCUAAAUAGUCCGCCGAACCAUUUGG---UUUGGUC-GUCGGCUUCUUAGAG
GGACUGUCGG--UAUCCAACCGACGGAAGUUUGAGGCAAUAACAGGUCUGU-GAUGCCCU
UAGAUGUUCUGGG--CCGCACGCGCGCUACACUGACGCAUUCACCGAGUAUUUGU--UCC
UGCAUCGAGAGGUGUGGGCAAUCUGUUGAACCUGCGUCGUGAUGGGGAUAGAUUAUUGCA
AUUAUUAAUCUUCAACGAGGAAUGCCUAGUAGGGUCUAUGUCAUCAGCAUGACCC-GAUU
ACGUCCCUGCCCUUUGUACACACCGCCCGUCGCUCCUACCGAUUGGAUGGUCCGGUGAGG
UUUUCGGAUUGGCGCAAUGU-UUUGGUUCUCC--GAUCGCUGUG-UCG---
>X90992_Reticulosphaera_japonensis
UUUAUUUGAUGGUACCUUACUACUUGGAUACCCGUAGUAAUUCUAGAGCUAAUACAUGCA
GGAAUUCCCG--------ACUUUCGGAGGGAUGUAUUUAUUAGAUAAGAA--ACCAAUCC
GC-UUCG----------GCGGUUG-UGUGCCGAGUCAUAAUAACUGUUCGAAUCGCAUGG
CUUUA---CGCCGGCGAUGGUUCAUUCAAAUUUCUGCCCUAUCAGCUUUCGAUGGUAGGA
UAGAGGCCU-ACCAUGG-CGUUUACGGGUAACGGAGAAUUAGGGUUCGAUUCC-GGAGAG
GGAGCCUGAGAAAUGGCUACCACAUCCAAGGAA-GGCAGCAGGCGCGUAAAUUGCCCGAA
UCCUGACACAGGGAGGUAGUGACAAGAAAUAACAAUACAGGGCCAUCUU-GGUCUUGUAA
UUGGAAUGAGUACAAUUUACAUCUCUUCACGGGGAUCAAU----UGGAGG-GCAAGU---
CUGGUGCCAGC-AGCC-GCG--GUAAUUCC-AGCUCCAAUAG-CGUAUAUUAAAGUUGUU
GCAG-UUAAAACGCU-CGUAGUCGGGUUUCGGGGCGGGCCUG------CC-GGUCUGCC-
GAU-CGG--UA--CGCACUGGCGGG--CGCGUCC------UUCCUUCCGGAG-ACCGCGC
CUCCUCUUAACUGAGCGGGCGU--GGGAGACGGAUC--GUUUACUUUGAAAAAA-UCAGA
GUGUUUCAA-GCAGG-CAGC-UCGCUCUUGCAUGGAUUAGCAUGGGAUAAUGAAA-UAGG
ACUCUGG-UGCUAUUUUGUUGGUUUCGAACACCGG-AGUAAUGGUCAACAGGGACAGUCA
-GGGGCACUCGUAUUCCGCCGAGAGAGGUGAAAUUCUCAGACCAGCGGAAGACGAACCAC
UGCGAAAGCAUUUGCCA-GGGAUGUUUUCACUGAUCAAGAACGAAAGUUAGGGGAUCGAA
GACGAUCAGAUACC-GUCGUAGUCUUAACCAUAAACCAUGCC-GACUAGGGA-UUGGAGG
CUGUUCCUUUAGUGACUCU-UUCAGCACCUUUC-GGGAAACU-AAAGUCUUUGGGUUCCG
GGGGGAG---UAUGGUCGCAAGGC-UGAAAC-UUAAAGGAAUUGA-CGGAAGGGCACCAC
CAGGAGUGG-AGCCUG-CGGCUUAA-UUUGGA-CAACACGGGGAAACUU-ACCAGGUCCA
G-ACAUUGUGAGGAUUGACAGAUUGAGAGCUCUUUCUUG-AUUCGAU---GGGUGGUGGU
GCAUGGCCGUCCUUAGUUGGUAGAGUGAUUUGUCUGGUUAAUUCCGUUAACGAACGAGAC
CGCAGCCUGCUAAAUAGUUCCGCGAUACACUCCG---UUGGCGG--CCGACUUCUUAGAG
GGACAACUUG--UCUUCAACAAGUGGAAGUUUGCGGCAAUAACAGGUCUGU-GAUGCCCU
UAGAUGUUCUGGG--CCGCACGCGCGCUACACUGAUGCACUCAACGAGUCUUUC---C--
UUGGCCGAAAGGUCCGGGUAACCUUUUGAACUUGCAUCGUGAUGGGGAUAGAUUAUUGCA
AUUAUUAAUCUUCAACGAGGAAUUCCUAGUAAG-CGCAUGUCAUCAGCGUGCGUU-GAUU
ACGUCCCUGCCCUUUGUACACACCGCCCGUCGCUCCUACCGAUUGAAUGAUCCGGUGAGG
CCCCCGGACUGUGGCAACGCAGCUGGUUCUCCAGCCGUGAUGCC-GCG---
>MN927480_Phaeocystis_globosa
UUUCUUUGAUGGUACCUUGCUACUUGGAUACCCGUAGUAAUUCUAGAGCUAAUACAUGCA
GGAGUGCCCGAC--------UUCGGAAGGGCUGUAUUUAUUAGAUAAGAA--ACCUUCUC
GGGUUCGC---------CCGGUUG-UGUGCUGAGUCAUAAUAACUGCUCGAAUCGCACGG
CUCUA---CGCCGGCGAUGGUUCAUUCAAAUUUCUGCCCUAUCAGCUUUCGAUGGUAGGA
UAGAGGCCU-ACCAUGG-CGUUAACGGGUAACGGAGAAUUAGGGUUCGAUUCC-GGAGAG
GGAGCCUGAGAAAUGGCUACCACAUCCAAGGAA-GGCAGCAGGCGCGUAAAUUGCCCGAA
UCCUGACACAGGGAGGUAGUGACAAGAAAUAACAAUACAGGGCUACUUCUAGUCUUGUAA
UUGGAAUGAGUACAACUUACAUCUCUUCACGAGGAUCAAC----UGGAGG-GCAAGUC--
-UGGUGCCAGC-AGCC-GCG--GUAAUUCC-AGCUCCAGUAG-CGUAUAUUAAAGUUGUU
GCAG-UUAAAACGCU-CGUAGUCGGGUUUCGGGUCGGGCCGA------GC-GGUCUGCC-
GAU-GGG--UA--UGCACUGUUUGG--CGCGGCC------UUCUUUCCGGAG-ACCGCGG
CUACUCUUAACUGAGCGGGCGU--GGGAGACGGAUC--GUUUACUUUGAAAAAA-UCAGA
GUGUUUCAA-GCAGG-CAGC-UCGCUCUUGCAUGGUACAGCAUGGGAUGAUAGAA-UAGG
ACUCCGG-UGCUAUUUUGUUGGUUUCGAACACCAGGAGUAAUGAUUAACAGGGACAGUCA
-GGGGCACUCGUAUUCCGUCGAGAGAGGUGAAAUUCUCAGACCAAUGGAAGACGAACCAC
UGCGAAAGCAUUUGCCA-GGGAUGUUUUCACUGAUCAAGAACGAAAGUUAGGGGAUCGAA
GACGAUCAGAUACC-GUCGUAGUCUUAACCAUAAACCAUGCC-GACUAGGGA-UUGGAGG
GUGUUCGUUU--CGACCUC-UUCAGCACCUUAC-GGGAAACU-AAAGUCUUUGGGUUCCG
GGGGGAG---UAUGGUCGCAAGGC-UGAAAC-UUAAAGGAAUUGA-CGGAAGGGCACCAC
CAGGAGUGG-AGCCUG-CGGCUUAA-UUUGACUCAACACGGGGAAACUU-ACCAGGUCCA
G-ACAUUGUUAGGAUUGACAGAUUGAGAGCUCUUUCUUG-AUUCGAU---GGGUGGUGGU
GCAUGGCCGUUCUUAGUUGGUGGAGUGAUUUGUCUGGUUAAUUCCGAUAACGAACGAGAC
CGUAGCCUGCUAAAUAGUCCCGCGA-ACUUCUUG---UUGGCGG--CCGGCUUCUUAGAG
GGACAACUUG--UGACCAACAAGUGGAAGUUUGCGGCAAUAACAGGUCUGU-GAUGCCCU
UAGAUGUUCUGGG--CCGCACGCGCGCUACACUGAAGCACUCAACGAGUCC------ACC
UCGACCGACAGGUCUGGGAAACCUUUUGAAAUUGCUUCGUGAUGGGGAUAGAUUAUUGCA
ACUAUUAAUCUUCAACGAGGAAUUCCUAGUAAG-CGCAUGUCAUCAGCGUGCGUU-GAUU
ACGUCCCUGCCCUUUGUACACACCGCCCGUCGCUCCUACCGAUUGAAUGAUCCGGUGAGG
CCCCCGGACUGGGGCGACGCAUUCGGUUCGCCGGACGCGACGCU-CCG---
>PQ640287_Phaeocystis_globosa
UUUCUUUGAUGGUACCUUGCUACUUGGAUACCCGUAGUAAUUCUAGAGCUAAUACAUGCA
GGAGUGCCCGAC--------UUCGGAAGGGCUGUAUUUAUUAGAUAAGAA--ACCUUCUC
GGGUUCGC---------CCGGUUG-UGUGCUGAGUCAUAAUAACUGCUCGAAUCGCACGG
CUCUA---CGCCGGCGAUGGUUCAUUCAAAUUUCUGCCCUAUCAGCUUUCGAUGGUAGGA
UAGAGGCCU-ACCAUGG-CGUUAACGGGUAACGGAGAAUUAGGGUUCGAUUCC-GGAGAG
GGAGCCUGAGAAAUGGCUACCACAUCCAAGGAA-GGCAGCAGGCGCGUAAAUUGCCCGAA
UCCUGACACAGGGAGGUAGUGACAAGAAAUAACAAUACAGGGCUACUUCUAGUCUUGUAA
UUGGAAUGAGUACAACUUACAUCUCUUCACGAGGAUCAAC----UGGAGG-GCAAGUC--
-UGGUGCCAGC-AGCC-GCG--GUAAUUCC-AGCUCCAGUAG-CGUAUUUUAAAGUUGUU
GCAGGUUAAAACGCU-CGUAGUCGGGUUUCGGGUCGGGCCGAA-----GC-GGUCUGCC-
GAUUGGG--UA--UGCACUGUUUGG--CGCGGCC------UUCUUUCCGGAG-ACCGCGG
CUACUCUUAACUGAGCGGGCGU--GGGAGACGGAUC--GUUUACUUUGAAAAAA-UCAGA
GUGUUUCAAAGCAGGGCAGC-UCGCUCUUGCAUGGUACAGCAUGGGAUGAUAGAAAUAGG
ACUCCGGGUGCUAUUUUGUUGGUUUCGAACACCAGGAGUAAUGAUUAACAGGGACAGUCA
-GGGGCACUCGUAUUCCGUCGAGAGAGGUGAAAUUCUCAGACCAAUGGAAGACGAACCAC
UGCGAAAGCAUUUGCCA-GGGAUGUUUUCACUGAUCAAGAACGAAAGUUAGGGGAUCGAA
GACGAUCAGAUACC-GUCGUAGUCUUAACCAUAAACCAUGCCCGACUAGGGA-UUGGAGG
GUGUUCGUUU--CGACCUC-UUCAGCACCUUAC-GGGAAACU-AAAGUCUUUGGGUUCCG
GGGGGAG---UAUGGUCGCAAGGC-UGAAAC-UUAAAGGAAUUGA-CGGAAGGGCACCAC
CAGGAGUGG-AGCCUUGCGGCUUAA-UUUGACUCAACACGGGGAAACUUUACCAGGUCCA
G-ACAUUGUUAGGAUUGACAGAUUGAGAGCUCUUUCUUG-AUUCGAU---GGGUGGUGGU
GCAUGGCCGUUCUUAGUUGGUGGAGUGAUUUGUCUGGUUAAUUCCGAUAACGAACGAGAC
CGUAGCCUGCUAAAUAGUCCCGCGA-ACUUCUUG---UUGGCGG--CCGGCUUCUUAGAG
GGACAACUUG--UGACCAACAAGUGGAAGUUUGCGGCAAUAACAGGUCUGU-GAUGCCCU
UAGAUGUUCUGGG--CCGCACGCGCGCUACACUGAAGCACUCAACGAGUCC------ACC
UCGACCGACAGGUCUGGGAAACCUUUUGAAAUUGCUUCGUGAUGGGGAUAGAUUAUUGCA
ACUAUUAAUCUUCAACGAGGAAUUCCUAGUAAG-CGCAUGUCAUCAGCGUGCGUU-GAUU
ACGUCCCUGCCCUUUGUACACACCGCCCGUCGCUCCUACCGAUUGAAUGAUCCGGUGAGG
CCCCCGGACUGGGGCGACGCAUUCGGUUCGCCGGACGCGACGCU-CCG---
>MT760788_Phaeocystis_globosa
UUUCUUUGAUGGUACCUUGCUACUUGGAUACCCGUAGUAAUUCUAGAGCUAAUACAUGCA
GGAGUGCCCGAC--------UUCGGAAGGGCUGUAUUUAUUAGAUAAGAA--ACCUUCUC
GGGUUCGC---------CCGGUUG-UGUGCUGAGUCAUAAUAACUGCUCGAAUCGCACGG
CUCUA---CGCCGGCGAUGGUUCAUUCAAAUUUCUGCCCUAUCAGCUUUCGAUGGUAGGA
UAGAGGCCU-ACCAUGG-CGUUAACGGGUAACGGAGAAUUAGGGUUCGAUUCC-GGAGAG
GGAGCCUGAGAAAUGGCUACCACAUCCAAGGAA-GGCAGCAGGCGCGUAAAUUGCCCGAA
UCCUGACACAGGGAGGUAGUGACAAGAAAUAACAAUACAGGGCUACUUCUAGUCUUGUAA
UUGGAAUGAGUACAACUUACAUCUCUUCACGAGGAUCAAC----UGGAGG-GCAAGUC--
-UGGUGCCAGC-AGCC-GCG--GUAAUUCC-AGCUCCAGUAG-CGUAUAUUAAAGUUGUU
GCAG-UUAAAACGCU-CGUAGUCGGGUUUCGGGUCGGGCCGA------GC-GGUCUGCC-
GAU-GGG--UA--UGCACUGUUUGG--CGCGGCC------UUCUUUCCGGAG-ACCGCGG
CUACUCUUAACUGAGCGGGCGU--GGGAGACGGAUC--GUUUACUUUGAAAAAA-UCAGA
GUGUUUCAA-GCAGG-CAGC-UCGCUCUUGCAUGGUACAGCAUGGGAUGAUAGAA-UAGG
ACUCCGG-UGCUAUUUUGUUGGUUUCGAACACCAGGAGUAAUGAUUAACAGGGACAGUCA
-GGGGCACUCGUAUUCCGUCGAGAGAGGUGAAAUUCUCAGACCAAUGGAAGACGAACCAC
UGCGAAAGCAUUUGCCA-GGGAUGUUUUCACUGAUCAAGAACGAAAGUUAGGGGAUCGAA
GACGAUCAGAUACC-GUCGUAGUCUUAACCAUAAACCAUGCC-GACUAGGGA-UUGGAGG
GUGUUCGUUU--CGACCUC-UUCAGCACCUUAC-GGGAAACU-AAAGUCUUUGGGUUCCG
GGGGGAG---UAUGGUCGCAAGGC-UGAAAC-UUAAAGGAAUUGA-CGGAAGGGCACCAC
CAGGAGUGG-AGCCU-GCGGCUUAA-UUUGACUCAACACGGGGAAACUU-ACCAGGUCCA
G-ACAUUGUUAGGAUUGACAGAUUGAGAGCUCUUUCUUG-AUUCGAU---GGGUGGUGGU
GCAUGGCCGUUCUUAGUUGGUGGAGUGAUUUGUCUGGUUAAUUCCGAUAACGAACGAGAC
CGUAGCCUGCUAAAUAGUCCCGCGA-ACUUCUUG---UUGGCGG--CCGGCUUCUUAGAG
GGACAACUUG--UGACCAACAAGUGGAAGUUUGCGGCAAUAACAGGUCUGU-GAUGCCCU
UAGAUGUUCUGGG--CCGCACGCGCGCUACACUGAAGCACUCAACGAGUCC------ACC
UCGACCGACAGGUCUGGGAAACCUUUUGAAAUUGCUUCGUGAUGGGGAUAGAUUAUUGCA
ACUAUUAAUCUUCAACGAGGAAUUCCUAGUAAG-CGCAUGUCAUCAGCGUGCGUU-GAUU
ACGUCCCUGCCCUUUGUACACACCGCCCGUCGCUCCUACCGAUUGAAUGAUCCGGUGAGG
CCCCCGGACUGGGGCGACGCAUUCGGUUCGCCGGACGCGACGCU-CCG---
>MN826693_Phaeocystis_globosa
UUUCUUUGAUGGUACCUUGCUACUUGGAUACCCGUAGUAAUUCUAGAGCUAAUACAUGCA
GGAGUGCCCGAC--------UUCGGAAGGGCUGUAUUUAUUAGAUAAGAA--ACCUUCUC
GGGUUCGC---------CCGGUUG-UGUGCUGAGUCAUAAUAACUGCUCGAAUCGCACGG
CUCUA---CGCCGGCGAUGGUUCAUUCAAAUUUCUGCCCUAUCAGCUUUCGAUGGUAGGA
UAGAGGCCU-ACCAUGG-CGUUAACGGGUAACGGAGAAUUAGGGUUCGAUUCC-GGAGAG
GGAGCCUGAGAAAUGGCUACCACAUCCAAGGAA-GGCAGCAGGCGCGUAAAUUGCCCGAA
UCCUGACACAGGGAGGUAGUGACAAGAAAUAACAAUACAGGGCUACUUCUAGUCUUGUAA
UUGGAAUGAGUACAACUUACAUCUCUUCACGAGGAUCAAC----UGGAGG-GCAAGUC--
-UGGUGCCAGC-AGCC-GCG--GUAAUUCC-AGCUCCAGUAG-CGUAUAUUAAAGUUGUU
GCAG-UUAAAACGCU-CGUAGUCGGGUUUCGGGUCGGGCCGA------GC-GGUCUGCC-
GAU-GGG--UA--UGCACUGUUUGG--CGCGGCC------UUCUUUCCGGAG-ACCGCGG
CUACUCUUAACUGAGCGGGCGU--GGGAGACGGAUC--GUUUACUUUGAAAAAA-UCAGA
GUGUUUCAA-GCAGG-CAGC-UCGCUCUUGCAUGGUACAGCAUGGGAUGAUAGAA-UAGG
ACUCCGG-UGCUAUUUUGUUGGUUUCGAACACCAGGAGUAAUGAUUAACAGGGACAGUCA
-GGGGCACUCGUAUUCCGUCGAGAGAGGUGAAAUUCUCAGACCAAUGGAAGACGAACCAC
UGCGAAAGCUUUUGCCA-GGGAUGUUUUCACUGAUCAAGAACGAAAGUUAGGGGAUCGAA
GACGAUCAGAUACC-GUCGUAGUCUUAACCAUAAACCAUGCC-GACUAGGGA-UUGGAGG
GUGUUCGUUU--CGACCUC-UUCAGCACCUUAC-GGGAAACU-AAAGUCUUUGGGUUCCG
GGGGGAG---UAUGGUCGCAAGGC-UGAAAC-UUAAAGGAAUUGA-CGGAAGGGCACCAC
CAGGAGUGG-AGCCU-GCGGCUUAA-UUUGACUCAACACGGGGAAACUU-ACCAGGUCCA
G-ACAUUGUUAGGAUUGACAGAUUGAGAGCUCUUUCUUG-AUUCGAU---GGGUGGUGGU
GCAUGGCCGUUCUUAGUUGGUGGAGUGAUUUGUCUGGUUAAUUCCGAUAACGAACGAGAC
CGUAGCCUGCUAAAUAGUCCCGCGA-ACUUCUUG---UUGGCGG--CCGGCUUCUUAGAG
GGACAACUUG--UGACCAACAAGUGGAAGUUUGCGGCAAUAACAGGUCUGU-GAUGCCCU
UAGAUGUUCUGGG--CCGCACGCGCGCUACACUGAAGCACUCAACGAGUCC------ACC
UCGACCGACAGGUCUGGGAAACCUUUUGAAAUUGCUUCGUGAUGGGGAUAGAUUAUUGCA
ACUAUUAAUCUUCAACGAGGAAUUCCUAGUAAG-CGCAUGUCAUCAGCGUGCGUU-GAUU
ACGUCCCUGCCCUUUGUACACACCGCCCGUCGCUCCUACCGAUUGAAUGAUCCGGUGAGG
CCCCCGGACUGGGGCGACGCAUUCGGUUCGCCGGACGCGACGCU-CCG---
>MN927497_Phaeocystis_globosa
UUUCUUUGAUGGUACCUUGCUACUUGGAUACCCGUAGUAAUUCUAGAGCUAAUACAUGCA
GGAAUGCCCGAC--------UUCGGAAGGGCUGUAUUUAUUAGAUAAGAA--ACCUUCUC
GGGUUCGC---------CCGGUUG-UGUGCUGAGUCAUAAUAACUGCUCGAAUCGCACGG
CUCUA---CGCCGGCGAUGGUUCAUUCAAAUUUCUGCCCUAUCAGCUUUCGAUGGUAGGA
UAGAGGCCU-ACCAUGG-CGUUAACGGGUAACGGAGAAUUAGGGUUCGAUUCC-GGAGAG
GGAGCCUGAGAAAUGGCUACCACAUCCAAGGAA-GGCAGCAGGCGCGUAAAUUGCCCGAA
UCCUGACACAGGGAGGUAGUGACAAGAAAUAACAAUACAGGGCUACUUCUAGUCUUGUAA
UUGGAAUGAGUACAACUUACAUCUCUUCACGAGGAUCAAU----UGGAGG-GCAAGUC--
-UGGUGCCAGC-AGCC-GCG--GUAAUUCC-AGCUCCAAAAG-CGUAUAUUAAAGUUGUU
GCAG-UUAAAACGCU-CGUAGUCGGGUUUCGGGUCGGGCCGA------GC-GGUCUGCC-
GAU-GGG--UA--UGCACUGUUUGG--CGCGGCC------UUCUUUCCGGAG-ACCGCGG
CUACUCUUAACUGAGCGGGCGU--GGGAGACGGAUC--GUUUACUUUGAAAAAA-UCAGA
GUGUUUCAA-GCAGG-CAGC-UCGCUCUUGCAUGGUACAGCAUGGGAUGAUUGAA-UAGG
ACUCCGG-UGCUAUUUUGUUGGUUUCGAACACCAGGAGUAAUGAUUAACAGGGACAGUCA
-GGGGCACUCGUAUUCCGUCGAGAGAGGUGAAAUUCUCAGACCAAUGGAAGACGAACCAC
UGCGAAAGCAUUUGCCA-GGGAUGUUUUCACUGAUCAAGAACGAAAGUUAGGGGAUCGAA
GACGAUCAGAUACC-GUCGUAGUCUUAACCAUAAACCAUGCC-GACUAGGGA-UUGGAGG
GUGUUCGUUU--CGACCUC-UUCAGCACCUUAC-GGGAAACU-AAAGUCUUUGGGUUCCG
GGGGGAG---UAUGGUCGCAAGGC-UGAAAC-UUAAAGGAAUUGA-CGGAAGGGCACCAC
CAGGAGUGG-AGCCUG-CGGCUUAA-UUUGACUCAACACGGGGAAACUU-ACCAGGUCCA
G-ACAUUGUUAGGAUUGACAGAUUGAGAGCUCUUUCUUG-AUUCGAU---GGGUGGUGGU
GCAUGGCCGUUCUUAGUUGGUGGAGUGAUUUGUCUGGUUAAUUCCGAUAACGAACGAGAC
CGUAGCCUGCUAAAUAGUCCCGCGA-ACUUCUUG---UUGGCGG--CCGACUUCUUAGAG
GGACAACUUG--UGACCAACAAGUGGAAGUUUGCGGCAAUAACAGGUCUGU-GAUGCCCU
UAGAUGUUCUGGG--CCGCACGCGCGCUACACUGAAGCACUCAACGAGUCC------ACC
UCGACCGACAGGUCUGGGAAACCUUUUGAAAUUGCUUCGUGAUGGGGAUAGAUUAUUGCA
ACUAUUAAUCUUCAACGAGGAAUUCCUAGUAAG-CGCAUGUCAUCAGCGUGCGUU-GAUU
ACGUCCCUGCCCUUUGUACACACCGCCCGUCGCUCCUACCGAUUGAAUGAUCCGGUGAGG
CCCCCGGACUGGGGCGACGCAUUCGGUUCGCCGGACGCGACGCU-CCG---
>MN927488_Phaeocystis_globosa
UUUCUUUGAUGGUACCUUGCUACUUGGAUACCCGUAGUAAUUCUAGAGCUAAUACAUGCA
GGAAUGCCCGAC--------UUCGGAAGGGCUGUAUUUAUUAGAUAAGAA--ACCUUCUC
GGGUUCGC---------CCGGUUG-UGUGCUGAGUCAUAAUAACUGCUCGAAUCGCACGG
CUCUA---CGCCGGCGAUGGUUCAUUCAAAUUUCUGCCCUAUCAGCUUUCGAUGGUAGGA
UAGAGGCCU-ACCAUGG-CGUUAACGGGUAACGGAGAAUUAGGGUUCGAUUCC-GGAGAG
GGAGCCUGAGAGAUGGCUACCACAUCCAAGGAA-GGCAGCAGGCGCGUAAAUUGCCCGAA
UCCUGACACAGGGAGGUAGUGACAAGAAAUAACAAUACAGGGCUACUUCUAGUCUUGUAA
UUGGAAUGAGUACAACUUACAUCUCUUCACGAGGAUCAAU----UGGAGG-GCAAGUC--
-UGGUGCCAGC-AGCC-GCG--GUAAUUCC-AGCUCCAAAAG-CGUAUAUUAAAGUUGUU
GCAG-UUAAAACGCU-CGUAGUCGGGUUUCGGGUCGGGCCGA------GC-GGUCUGCC-
GAU-GGG--UA--UGCACUGUUUGG--CGCGGCC------UUCUUUCCGGAG-ACCGCGG
CUACUCUUAACUGAGCGGGCGU--GGGAGACGGAUC--GUUUACUUUGAAAAAA-UCAGA
GUGUUUCAA-GCAGG-CAGC-UCGCUCUUGCAUGGUACAGCAUGGGAUGAUUGAA-UAGG
ACUCCGG-UGCUAUUUUGUUGGUUUCGAACACCAGGAGUAAUGAUUAACAGGGACAGUCA
-GGGGCACUCGUAUUCCGUCGAGAGAGGUGAAAUUCUCAGACCAAUGGAAGACGAACCAC
UGCGAAAGCAUUUGCCA-GGGAUGUUUUCACUGAUCAAGAACGAAAGUUAGGGGAUCGAA
GACGAUCAGAUACC-GUCGUAGUCUUAACCAUAAACCAUGCC-GACUAGGGA-UUGGAGG
GUGUUCGUUU--CGACCUC-UUCAGCACCUUAC-GGGAAACU-AAAGUCUUUGGGUUCCG
GGGGGAG---UAUGGUCGCAAGGC-UGAAAC-UUAAAGGAAUUGA-CGGAAGGGCACCAC
CAGGAGUGG-AGCCUG-CGGCUUAA-UUUGACUCAACACGGGGAAACUU-ACCAGGUCCA
G-ACAUUGUUAGGAUUGACAGAUUGAGAGCUCUUUCUUG-AUUCGAU---GGGUGGUGGU
GCAUGGCCGUUCUUAGUUGGUGGAGUGAUUUGUCUGGUUAAUUCCGAUAACGAACGAGAC
CGUAGCCUGCUAAAUAGUCCCGCGA-ACUUCUUG---UUGGCGG--CCGACUUCUUAGAG
GGACAACUUG--UGACCAACAAGUGGAAGUUUGCGGCAAUAACAGGUCUGU-GAUGCCCU
UAGAUGUUCUGGG--CCGCACGCGCGCUACACUGAAGCACUCAACGAGUCC------ACC
UCGACCGACAGGUCUGGGAAACCUUUUGAAAUUGCUUCGUGAUGGGGAUAGAUUAUUGCA
ACUAUUAAUCUUCAACGAGGAAUUCCUAGUAAG-CGCAUGUCAUCAGCGUGCGUU-GAUU
ACGUCCCUGCCCUUUGUACACACCGCCCGUCGCUCCUACCGAUUGAAUGAUCCGGUGAGG
CCCCCGGACUGGGGCGACGCAUUCGGUUCGCCGGACGCGACGCU-CCG---
>X77475_Phaeocystis_pouchetii
UUUCUUUGAUGGUACCUUGCUACUUGGAUACCCGUAGUAAUUCUAGAGCUAAUACAUGCA
GGACUGCCCGAC--------UUCGGAAGGGCUGUAUUUAUUAGAUAAGAA--ACCAUCUC
GGGUCCGC---------CCGGUUG-UGUGCUGAGUCAUAAUAACUGCUCGAAUCGCACGG
CUCUA---CGCCGGCGAUGGUUCAUUCAAAUUUCUGCCCUAUCAGCUUUCGAUGGUAGGA
UAGAGGCCU-ACCAUGG-CGUUAACGGGUAACGGAGAAUUAGGGUUCGAUUCC-GGAGAG
GGAGCCUGAGAAAUGGCUACCACAUCCAAGGAA-GGCAGCAGGCGNGUAAAUUGCCCGAA
UCCUGACACAGGGAGGUAGUGACAAGAAAUAACAAUACAGGGCUACUUCUAGUCUUGUAA
UUGGAAUGAGUACAACUUACAUCUCUUCACGAGGAUCAAU----UGGAGG-GCAAGUC--
-UGGUGCCAGC-AGCC-GCG--GUAAUUCC-AGCUCCAAUAG-CGUAUAUUAAAGUUGUU
GCAG-UUAAAAAGCU-CGUAGUCGGAUUUCGGGUCGGGCCGA------GC-GGUCUGCC-
GAU-GGG--UAC-UGCACUGUUUGG--CGCGGCC------UUCUUUCCGGAG-ACCGCGG
CUACUCUUAACUGAGCGGGCGU--GGGAGACGGAUC--GUUUACUUUGAAAAAA-UCAGA
GUGUUUCUA-GCAGG-CAGC-UCGCUCUUGCAUAGGUUAGCAUGGGAUAAUUUAA-UAGG
ACUCUGG-UGCUAUUUUGUUGGUUUCGAACACCGG-AGUAAUGAUUAAAAGGGGCAGUCA
-GGGGCACUCGUAUUCCGUCGAGAGAGGUGAAAUUCUCAGACCAAUGGAAGACGAACCAC
UGCGAAAGCAUUUGCCA-GGGAUGUUUUCACUGAUCAAGAACGAAAGUUAGGGGAUCGAA
GACGAUCAGAUACC-GUCGUAGUCUUAACCAUAAACCAUGCC-GACUAGGGA-UUGGAGG
GUGUUCGUUU--CGACCUC-UUCAGCACCUUAC-GGGAAACU-AAAGUCUUUGGGUUCCG
GGGGGAG---UAUGGUCGCAAGGC-UGAAAC-UUAAAGGAAUUGA-CGGAAGGGCACCAC
CAGGAGUGG-AGCCUG-CGGCUUAA-UUUGACUCAACACGGGGAAACUU-ACCAGGUCCA
G-ACAUUGUUAGGAUUGACAGAUUGAGAGCUCUUUCUUG-AUUCGAU---GGGUGGUGGU
GCAUGGCCGUUCUUAGUUGGUGGAGUGAUUUGUCUGGUUAAUUCCGUUAACGAACGAGAC
CGUAGCCUGCUAAAUAGUUCCGCGA-ACUUCUUG---UUGGCGG--UCGACUUCUUAGAG
GGACAACUUG--UGACCAACAAGUGGAAGUUUGCGGCAAUAACAGGUCUGU-GAUGCCCU
UAGAUGUUCUGGG--CCGCACGCGCGCUACACUGAAGCACUCAACGAGUCC------ACC
UCGACCGACAGGUCUGGGAAACCUUUUGAAAUUGCUUCGUGAUGGGGAUAGAUUAUUGCA
ACUAUUAAUCUUCAACGAGGAAUUCCUAGUAAG-CGCAUGUCAUCAGCGUGCGUU-GAUU
ACGUCCCUGCCCUUUGUACACACCGCCCGUCGCUCCUACCGAUUGAAUGAUCCGGUGAGG
CCCCCGGACUGGGGCGACGCAUUCGGUUCGCCGGACGCGACGCU-CCG---
>U40922_Pavlova_gyrans
UUUAUUUGAUGGUACCUUACUACUUGGAUACCCGUAGUAAUUCUAGAGCUAAUACAUGCA
GGCAGUCCCGAC--------UUUCGGAGGGAUGUAUUUAUUAGAUAAGAA--ACCGACUC
GGCUUC---------GGCCGGUUG-UGUGCUGAGUCAUACUAACUUUUCGAAUCGCAUGG
CCUUG---CGCCGGCGAUGGUUCAUUCAAAUUUCUGCCCUAUCAGCUUUCGAUGGUAGGA
UAGAGGCCU-ACCAUGG-CGUUAACGGGUAACGGAGAAUUAGGGUUCGAUUCC-GGAGAG
GGAGCCUGAGAGACGGCUACCACAUCCAAGGAA-GGCAGCAGGCGCGCAAAUUACCC-AA
UCCUGACACAGGGAGGUAGUGACAAGAAAUAACAAUACUGGGCUCUUCG-AGUCUUGUAA
UUGGAAUGAGUACAAUUUAAAUCCCUUAACGAGGAUCCAU----UGGAGG-GCAAGU---
CUGGUGCCAGC-AGCC-GCG--GUAAUUCC-AGCUCCAAUAG-CGUAUAUUAAAGUUGUU
GCAG-UUAAAAAGCU-CGUAGUCGGAUUUCGGGUUGGAGCGUU-----C--GGUCUGCC-
-GUUGGG--UA---GCACUGUUCUG-CUGCAUCC------UUUUUGCGUGAG-GCCU--U
GAUCUGCUUGAUUGUGGGUUUU--GGUGCUCUGCA---AUUUACUUUGAGAAAA-UCAGA
GUGUUCAAA-GCAGGCCUUU---GCCAUUGUAUGUGUUAGCAUGGGAUAAUGGAA-UAGG
ACCUUGG-UGCUAUUUUGUUGGUUUCGAACACCGA-GGUAAUGAUUAAUAGGGAUAGUCA
-GGGGCACUCGUAUUCCGUAGAGAGAGGUGAAAUUCUUAGACCCACGGAAGACGCACUAC
UGCGAAAGCAUUUGCCA-GGGAUGUUUUCACUGAUCAAGAACGAAAGUUAGGGGAUCGAA
GAUGAUCAGAUACC-GUCGUAGUCUUAACCAUAAACCAUGCC-GACCAGGGA-UUGGUGG
GUGUCGUUUUU--GACUCC-AUCAGCACCUUUC-GAGAAAUC-AGAGUCUUUGGGUUCCG
GGGGGAG---UAUGGUCGCAAGUC-UGAAAC-UUAAAGGAAUUGA-CGGAAGGGCACCAC
CAGGCGUGG-AGCCUG-CGGCUUAA-UUUGACUCAACACGGGGAAACUU-ACCAGGUCCA
G-ACAUUGUGAGGAUUGACAGAUUGAGAGCUCUUUCUUG-AUUCAAU---GGGUGGUGGU
GCAUGGCCGUUCUUAGUUGGUGGAGUGAUUUGUCUGGUUAAUUCCGUUAACGAACGAGAC
CUUAACCUGCUAAAUAGUCCGCCGAACCAUUUGG---UUUGGUC-GUUGGCUUCUUAGAG
GGACUGUCGG--UAUCCAACCGACGGAAGUUUGAGGCAAUAACAGGUCUGU-GAUGCCCU
UAGAUGUUCUGGG--CCGCACGCGCGCUACACUGACGCAUUCACCGAGUAUUUGU--UCC
UGCAUCGAGAGGUGUGGGCAAUCUGUUGAACCUGCGUCGUGAUGGGGAUAGAUUAUUGCA
AUUAUUAAUCUUCAACGAGGAAUGCCUAGUAGGGUCUAUGUCAUCAGCAUGACCC-GAUU
ACGUCCCUGCCCUUUGUACACACCGCCCGUCGCUCCUACCGAUUGGAUGGUCCGGUGAGG
UUUUCGGAUUGGCGCAAUGU-UUUGGUUCUCC--GAUCGCUGUG-CCG---
>KC404133_Emiliania_huxleyi
UUUAUUUGAUGGUACCUUGCUACUUGGAUAACCGUAGUAAUUCUAGAGCUAAUACAUGCA
GGAGUUCCCGAC--------UCACGGAGGGAUGUAUUUAUUAGAUAAGAA--ACCAAACC
GG---UCU---------CCGGUUG-CGUGCUGAGUCAUAAUAACUGCUCGAAUCGCACGG
CUCUA---CGCCGGCGAUGGUUCAUUCAAAUUUCUGCCCUAUCAGCUUUCGAUGGUAGGA
UAGAGGCCU-ACCAUGG-CGUUAACGGGUAACGGAGAAUUAGGGUUCGAUUCC-GGAGAG
GGAGCCUGAGAAAUGGCUACCACAUCCAAGGAA-GGCAGCAGGCGCGUAAAUUGCCCGAA
UCCUGACACAGGGAGGUAGUGACAAGAAAUAACAAUACAGGGCUAUUUU-AGUCUUGUAA
UUGGAAUGAGUACAAUUUACAUCUCUUCACGAGGAUCAAU----UGGAGG-GCAAGU---
CUGGUGCCAGC-AGCC-GCG--GUAAUUCC-AGCUCCAAUAG-CGUAUAUUAAAGUUGUU
GCAG-UUAAAACGCU-CGUAGUCGGAUUUCGGGGCGGGCCGA------CC-GGUCUGCC-
GAU-GGG--UA--UGCACUGGCCGG--CGCGUCC------UUCCACCCGGAG-ACCGCGC
CUACUCUUAACUGAGCGGGCGC--GGGAGACGGGUC--UUUUACUUUGAAAAAA-UCAGA
GUGUUUCAA-GCAGG-CAGU--CGCUCUUGCAUGGAUUAGCAUGGGAUAAUGAAA-UAGG
ACUCUGG-UGCUAUUUUGUUGGUUUCGAACACCGG-AGUAAUGAUUAACAGGGACAGUCA
-GGGGCACUCGUAUUCCGCCGAGAGAGGUGAAAUUCUCAGACCAGCGGAAGACGAACCAC
UGCGAAAGCAUUUGCCA-GGGAUGUUUUCACUGAUCAAGAACGAAAGUUAGGGGAUCGAA
GACGAUCAGAUACC-GUCGUAGUCUUAACCAUAAACCAUGCC-GACUAGGGA-UUGGAGG
AUGUUCCAUUUGUGACUCC-UUCAGCACCUUUC-GGGAAACU-AAAGUCUUUGGGUUCCG
GGGGGAG---UAUGGUCGCAAGGC-UGAAAC-UUAAAGGAAUUGA-CGGAAGGGCACCAC
CAGGAGUGG-AGCCUG-CGGCUUAA-UUUGACUCAACACGGGGAAACUU-ACCAGGUCCA
GCACAUUGUGAGGAUUGACAGAUUGAGAGCUCUUUCUUG-AUUCGAU---GGGUGGUGGU
GCAUGGCCGUUCUUAGUUGGUGGAGUGAUUUGUCUGGUUAAUUCCGUUAACGAACGAGAC
CGCAGCCUGCUAAAUAGCGACGCGA-ACCCUCCG---UUCGCUG--G-AGCUUCUUAGAG
GGACAACUUG--UCUUCAACAAGUGGAAGUUCGCGGCAAUAACAGGUCUGU-GAUGCCCU
UAGAUGUUCUGGG--CCGCACGCGCGCUACACUGAUGCACUCAACGAGUCUAUC---ACC
UUGACCGAGAGGUCCGGGUAAUCUUUUGAAAUUGCAUCGUGAUGGGGAUAGAUUAUUGCA
ACUAUUAAUCUUCAACGAGGAAUUCCUAGUAAG-CGUGUGUCAUCAGCGCACGUU-GAUU
ACGUCCCUGCCCUUUGUACACACCGCCCGUCGCUCCUACCGAUUGAAUGAUCCGGUGAGG
CCCCCGGACUGCGGCGCCGCAGCUGGUUCUCCAGCCGCGACGCC-GCG---
>KX056535_Gephyrocapsa_parvula
UUUAUUUGAUGGUACCUUGCUACUUGGAUAACCGUAGUAAUUCUAGAGCUAAUACAUGCA
GGAGUUCCCGAC--------UCACGGAGGGAUGUAUUUAUUAGAUAAGAA--ACCAAACC
GG---UCU---------CCGGUUG-CGUGCUGAGUCAUAAUAACUGCUCGAAUCGCACGG
CUCUA---CGCCGGCGAUGGUUCAUUCAAAUUUCUGCCCUAUCAGCUUUCGAUGGUAGGA
UAGAGGCCU-ACCAUGG-CGUUAACGGGUAACGGAGAAUUAGGGUUCGAUUCC-GGAGAG
GGAGCCUGAGAAAUGGCUACCACAUCCAAGGAA-GGCAGCAGGCGCGUAAAUUGCCCGAA
UCCUGACACAGGGAGGUAGUGACAAGAAAUAACAAUACAGGGCUAUUUU-AGUCUUGUAA
UUGGAAUGAGUACAAUUUACAUCUCUUCACGAGGAUCAAU----UGGAGG-GCAAGU---
CUGGUGCCAGC-AGCC-GCG--GUAAUUCC-AGCUCCAAUAG-CGUAUAUUAAAGUUGUU
GCAG-UUAAAACGCU-CGUAGUCGGAUUUCGGGGCGGGCCGA------CC-GGUCUGCC-
GAU-GGG--UA--UGCACUGGCCGG--CGCGUCC------UUCCACCCGGAG-ACCGCGC
CUACUCUUAACUGAGCGGGCGC--GGGAGACGGGUC--UUUUACUUUGAAAAAA-UCAGA
GUGUUUCAA-GCAGG-CAGU--CGCUCUUGCAUGGAUUAGCAUGGGAUAAUGAAA-UAGG
ACUCUGG-UGCUAUUUUGUUGGUUUCGAACACCGG-AGUAAUGAUUAACAGGGACAGUCA
-GGGGCACUCGUAUUCCGCCGAGAGAGGUGAAAUUCUCAGACCAGCGGAAGACGAACCAC
UGCGAAAGCAUUUGCCA-GGGAUGUUUUCACUGAUCAAGAACGAAAGUUAGGGGAUCGAA
GACGAUCAGAUACC-GUCGUAGUCUUAACCAUAAACCAUGCC-GACUAGGGA-UUGGAGG
AUGUUCCAUUUGUGACUCC-UUCAGCACCUUUC-GGGAAACU-AAAGUCUUUGGGUUCCG
GGGGGAG---UAUGGUCGCAAGGC-UGAAAC-UUAAAGGAAUUGA-CGGAAGGGCACCAC
CAGGAGUGG-AGCCUG-CGGCUUAA-UUUGACUCAACACGGGGAAACUU-ACCAGGUCCA
G-ACAUUGUGAGGAUUGACAGAUUGAGAGCUCUUUCUUG-AUUCGAU---GGGUGGUGGU
GCAUGGCCGUUCUUAGUUGGUGGAGUGAUUUGUCUGGUUAAUUCCGUUAACGAACGAGAC
CGCAGCCUGCUAAAUAGCGACGCGA-ACCCUCCG---UUCGCUG--G-AGCUUCUUAGAG
GGACAACUUG--UCUUCAACAAGUGGAAGUUCGCGGCAAUAACAGGUCUGU-GAUGCCCU
UAGAUGUUCUGGG--CCGCACGCGCGCUACACUGAUGCACUCAACGAGUCUAUC---ACC
UUGACCGAGAGGUCCGGGUAAUCUUUUGAAAUUGCAUCGUGAUGGGGAUAGAUUAUUGCA
ACUAUUAAUCUUCAACGAGGAAUUCCUAGUAAG-CGUGUGUCAUCAGCGCACGUU-GAUU
ACGUCCCUGCCCUUUGUACACACCGCCCGUCGCUCCUACCGAUUGAAUGAUCCGGUGAGG
CCCCCGGACUGCGGCGCCGCAGCUGGUUCUCCAGCCGCGACGCC-GCG---
>KY980116_Chrysocampanula_spinifera
UUUAUUUGAUGGUACCUUACUACUUGGAUAACCGUAGUAAUUCUAGAGCUAAUACAUGCA
GGAAUUCCCGAC--------UUCGGAAGGGAUGUAUUUAUUAGAUAAGAA--ACCAACCC
GGGCUUGC---------CCGGUUG-CGUGCUGAGUCACAAUAACUGUUCGAAUCGCACGG
CUUCA---CGCCGGCGAUGGUUCAUUCAAAUUUCUACCCUAUCAGCUUUCGAUGGUAGGA
UCGAGGCCU-ACCAUGG-CGUUUACGGGUAACGGAGAAUUAGGGUUCGAUUCC-GGAGAG
GGAGCCUGAGAAAUGGCUACCACAUCCAAGGAA-GGCAGCAGGCGCGUAAAUUGCCCGAA
UCCUGACACAGGGAGGUAGUGACAAGAAAUAACAAUACAGGGCUAU-UUUAGUCUUGUAA
UUGGAAUGAGUACAAUUUACAUCUCUUCACGAGGAUCAAU----UGGAGG-GCAAGU---
CUGGUGCCAGC-AGCC-GCG--GUAAUUCC-AGCUCCAAUAG-CGUAUAUUAAAGUUGUU
GCAG-UUAAAACGCU-CGUAGUCGGAUUUCGGGGCGAUCCCG------CC-GGUCUGCC-
GUU-GGG--UA--UGCACUGGUGGG--CGCGUCC------UUCCUUCCGGAG-ACCGUUC
CUACUCUUAGCUGAGCGGGGAC--GGGAGACGGAUC--GUUUACUUUGAAAAAA-UCAGA
GUGUUUCAA-GCAGG-CA-U-UUGCUCUUGCAUGGAUUAGCAUGGGAUAAUGAAA-UAGG
ACUUUGG-UGCUAUUUUGUUGGUUUCGAACACCGA-AGUAAUGAUUAACAGGGACAGUCA
-GGGGCACUCGUAUUCCGCCGAGAGAGGUGAAAUUCUCAGACCAGCGGAAGACGAACCAC
UGCGAAAGCAUUUGCCA-GGGAUGUUUUCACUGAUCAAGAACGAAAGUUAGGGGAUCGAA
GACGAUCAGAUACC-GUCGUAGUCUUAACCAUAAACCAUGCC-GACUAGGGA-UCCGUGG
GUGUUC-UUUCUUGACCCC-AUGGGCACCUUAC-GGGAAACU-AAAGUCUUUGGGUUCCG
GGGGGAG---UAUGGUCGCAAGGC-UGAAAC-UUAAAGGAAUUGA-CGGAAGGGCACCAC
CAGGAGUGG-AGCCUG-CGGCUUAA-UUUGACUCAACACGGGGAAACUU-ACCAGGUCCA
G-ACAUUGUGAGGAUUGACAGAUUGAGAGCUCUUUCUUG-AUUCGAU---GGGUGGUGGU
GCAUGGCCGUUCUUAGUUGGUGGAGUGAUUUGUCUGGUUAAUUCCGUUAACGAACGAGAC
CUUAGCCUAUUAAAUAGUGGCGCGA-ACUCUUUG---UUGGCGG--CUCACUUCUUAGAG
GGACAACUUG--UCUUCAACAAGUGGAAGUUUGAGGCAAUAACAGGUCUGU-GAUGCCCU
UAGAUGUUCUGGG--CCGCACGCGCGCUACACUGAUGCACUCAACGAGUCUU-----UCC
UUUUUCGACAGAAAUGGGUAAACUUU-GAACUUGCAUCGUGAUGGGGAUCGACGAUUGCA
AUUAUUCGUCUUCAACGAGGAAUUCCUAGUAGG-CGCAUGUCAUCAGCGUGCGUC-GAUU
ACGUCCCUGCCCUUUGUACACACCGCCCGUCGCUCCUACCGAUGGAAGGUUUAGGUGAGU
UUUUCGGAGUUUUCUCCGGCAUCUGGUUCGCCAGACGCCGGGGAGGG----
>HF678451_Pseudoisochrysis_paradoxa
UUUAUUUGAUGGUACCUUGCUACUUGGAUAACCGUAGUAAUUCUAGAGCUAAUACAUGCA
GGAGUUCCCGAC--------UUCGGAAGGGAUGUAUUUAUUAGAUAAGAA--ACCAAACC
GG---UCU---------CCGGUUG-UGUGCUGAGUCAUAAUAACUGCUCGAAUCGCACGG
CUCUA---CGCUGGCGAUGGUUCAUUCAAAUUUCUGCCCUAUCAGCUUUCGAUGGUAGGA
UAGAGGCCU-ACCAUGG-CGUUAACGGGUAACGGAGAAUUAGGGUUCGAUUCC-GGAGAG
GGAGCCUGAGAAAUGGCUACCACAUCCAAGGAA-GGCAGCAGGCGCGUAAAUUGCCCGAA
UCCUGACACAGGGAGGUAGUGACAAGAAAUAACAAUACAGGGCUCUUCG-AGUCUUGUAA
UUGGAAUGAGUACAAUUUACAUCUCUUCACGAGGAUCAAU----UGGAGG-GCAAGU---
CUGGUGCCAGC-AGCC-GCG--GUAAUUCC-AGCUCCAAUAG-CGUAUACUAAAGUUGUU
GCAG-UUAAAACGCU-CGUAGUCGGAUUUCGGGGCGGGCCCG------CC-GGUCUGCC-
GAU-GGG--UA--UGCACUGGCGGG--CGCGUCC------UUCCUCCCGGAG-ACGGCUG
CUACUCUUAACUGAGCGGUGGC--CGGAGACGGGAU--AUUUACUUUGAAAAAA-UCAGA
GUGUUUCAA-GCAGG-CAGU--CGCUCUUGCAUGGAUUAGCAUGGGAUAAUGAAA-UAGG
ACUCUGG-UGCUAUUUUGUUGGUUUCGAGCACCGG-AGUAAUGAUUAACAGGGACAGUCA
-GGGGCACUCGUAUUCCGCCGAGAGAGGUGAAAUUCUCAGACCAGCGGAAGACGAACCAC
UGCGAAAGCAUUUGCCA-GGGAUGUUUUCACUGAUCAAGAACGAAAGUUAGGGGAUCGAA
GACGAUCAGAUACC-GUCGUAGUCUUAACCAUAAACCAUGCC-GACUAGGGA-UUGGAGG
AUGUUCCAUUUGUGACUCC-UUCAGCACCUUUC-GGGAAACU-AAAGUCUUUGGGUUCCG
GGGGGAG---UAUGGUCGCAAGGC-UGAAAC-UUAAAGGAAUUGA-CGGAAGGGCACCAC
CAGGAGUGG-AGCCUG-CGGCUUAA-UUUGACUCAACACGGGGAAACUU-ACCAGGUCCA
G-ACAUUGUGAGGAUUGACAGAUUGAGAGCUCUUUCUUG-AUUCGAU---GGGUGGUGGU
GCAUGGCCGUUCUUAGUUGGUGGAGUGAUUUGUCUGGUUAAUUCCGUUAACGAACGAGAC
CGCAGCCUGCUAAAUAGCGUGCCGA-ACCCUUUG---UUGGGCG--U-CGCUUCUUAGAG
GGACAACUUG--UCUUCAACAAGUGGAAGUUCGCGGCAAUAACAGGUCUGU-GAUGCCCU
UAGAUGUUCUGGG--CCGCACGCGCGCUACACUGAUGCAUUCAGCGAGUCUAUC---ACC
UUGACCGAGAGGUCCGGGUAAUCUUUUGAACUUGCAUCGUGAUGGGGAUAGAUUAUUGCA
ACUAUUAAUCUUCAACGAGGAAUUCCUAGUAAG-CGUGUGUCAUCAGCGCACGUU-GAUU
ACGUCCCUGCCCUUUGUACACACCGCCCGUCGCUCCUACCGAUUGAAUGAUCCGGUGAGG
CCCCCGGACUGCGGCUCCGUCGCUGGUUCUCCAGCUUUGGGGUU-GCG---
>HQ877918_Chrysotila_carterae
UUUAUUUGAUGGUACCUUACUACUUGGAUACCCGUAGUAAUUCUAGAGCUAAUACAUGCA
GGAGUUCGCGCGCGGCUCGCCCGCGC-GCGAUGUAUUUAUUAGAUAAGAG--ACCAACCC
GC-CUCGU---------GCGGUUG-CGUGCCGAGUCAUAAUAACUGUUCGAAUCGCAUGG
CUCUGGCACGCCGGCGAUGGUUCAUUCAAAUUUCUGCCCUAUCAGCUUUCGAUGGUAGGA
UAGAGGCCU-ACCAUGG-CGUUAACGGGUAACGGGGAAUUAGGGUUCGAUUCC-G-AGAG
GGAGCCUGAGAGAUGGCUACCACAUCCAAGGAA-GGCAGCAGGCGCGUAAAUUGCCCGAA
UCCUGACACAGGGAGGUAGUGACAAGAAAUAACAAUACAGGGCCAUCUU-GGUCUUGUAG
UUGGAAUGAGUACAAUUUACAUCUCUUCACGAGGAUCAAU----UGGAGG-GCAAGU---
CUGGUGCCAGC-AGCC-GCG--GUAAUUCC-AGCUCCAAUAG-CGUAUAUUAAAGUUGUU
GCAG-UUAAAACGCU-CGUAGUCGGAUUUCGGGUCGGUUGCG------CC-GGUCUGCC-
GUU-GGG--UA--UGCACUGGCGGA--GUCGUCC------UUUCUUCCGGAG-ACCGCGC
CUCCUCUUAGCUGAGCGGGUGC--GGGAGACGGAUC--GUUUACUUUGAAAAAA-UCAGA
GUGUUUCAA-GCAGG-CAGC-UCGCUCUUGCAUGGAUUAGCAUGGGAUAAUGAAA-UAGG
ACUCUGG-UGCUAUUUUGUUGGUUUCGAACACCGG-AGUAAUGGUCAACAGGGACAGUCA
-GGGGCACUCGUAUUCCGCCGAGAGAGGUGAAAUUCUCAGACCAGCGGAAGACGAACCAC
UGCGAAAGCAUUUGCCA-GGGAUGUUUUCACUGAUCAAGAACGAAAGUUAGGGGAUCGAA
GACGAUCAGAUAGC-GUCGUAGUCUUAACCAUAAACCAUGCC-GACUAGGGA-UUGGAGG
CUGUUCCUUUUGUGACUCC-UUCAGCACCUUUC-GGGAAACU-AAAGUCUUUGGGUUCCG
GGGGGAG---UAUGGUCGCAAGGC-UGAAAC-UUAAAGGAAUUGA-CGGAAGGGCACCAC
CAGGAGUGG-AGCCUG-CGGCUUAA-UUUGACUCAACACGGGGAAACUU-ACCAGGUCCA
G-ACAUUGUGAGGAUUGACAGAUUGAGAGCUCUUUCUUG-AUUCGAU---GGGUGGUGGU
GCAUGGCCGUUCUUAGUUGGUGGAGUGAUUUGUCUGGUUAAUUCCGUUAACGAACGAGAC
CGCAGCCUGCUAAAUAGCUUCGCGA-ACACUCCG---UUGGCGU--UGGGCUUCUUAGAG
GGACAACUUG--UCUUCAACAAGUGGAAGUUUGCGGCAAUAACAGGUCUGU-GAUGCCCU
UAGAUGUUCUGGG--CCGCACGCGCGCUACACUGAUGCACUCAACGAGUUGUUC---UCC
UUGGCCGAGAGGUCCGGGUAAUCUUUUGAAAUUGCAUCGUGAUGGGGAUAGAUUAUUGCA
AUUAUUAAUCUUCAACGAGGAAUUCCUAGUAAG-CGCAUGUCAUCAGCGUGCGUU-GAUU
ACGUCCCUGCCCUUUGUACACACCGCCCGUCGCUCCUACCGAUUGAAUGAUCCGGUGAGG
CCCCCGGACUGUGGCAACGCAGCUGGUUCACUAGCCGCGAUGCC-GCG---
>AF106056_Diacronema_vlkianum
UUUAUUUGAUGGUACCUUACUACUUGGAUAACCGUAGUAAUUUUAGAGCUAAUACAUGCA
UGAAGUCCCGAC--------UUUUGGAGGGAUGUAUUUAUUAGAUAAGAA--ACCAACUC
GGGC-----------AACCGGUUG-CGUGCUGAGUCAUACUAACUUUUCGAAUCGCAUGG
CUUU----UGCCGGCGAUGGUUCAUUCAAAUUUCUGCCCUAUCAGCUUUCGAUGGUAGGA
UAGAGGCCUCACCAUGG-CGUUAACGGGUAACGGGGAAUUAGGGUUCGAUUCC-GGAGAG
GGAGCCUGAGAGACGGCUACCACAUCCAAGGAA-GGCAGCAGGCGCGCAAAUUACCC-AA
UCCUGACACAGGGAGGUAGUGACAAGAAAUAACAAUACAGGGCUCUUCG-AGUCUUGUAA
UUGGAAUGAGUACAAUUUAAAUCCCUUAACGAGGAUCCAU----UGGAGG-GCAAGU---
CUGGUGCCAGC-AGCC-GCG--GUAAUUCC-AGCUCCAAUAG-CNUAUAUUAAAGUUGUU
GCAG-UUAAAAAGCU-CGUAGUCGGAUUUCGGGCUGAUCGUGC-----C--GGUCUGCC-
-GUUGGG--UA--UGCACUGGUUUC-GGUUGGUC------UUUUUGCGUGAG-GCCUUGU
GCGUCGUUGAUUCGUCGUGCUU--GGUGCUCUGCAC--GUUUACUUUGAGAAAA-UCAGA
GUGUUCAAA-GCAGGCCUUU---GCCAUUGUAUGUGUUAGCAUGGGAUAAUGGAA-UAGG
ACCUUGG-UGCUAUUUUGUUGGUUUCGAACGCCGA-GGUAAUGAUUAAUAGGGAUAGUCA
-GGGGCACUCGUAUUCCGUAGAGAGAGGUGAAAUUCUUAGACCCACGGAAGACGCACUAC
UGCGAAAGCAUUUGCCA-GGGAUGUUUUCACUGAUCAAGAACGAAAGUUAGGGGAUCGAA
GAUGAUCAGAUACC-GUCGUAGUCUUAACCAUAAACCAUGCC-GACCAGGGA-UUGGUGG
UUGUCAUUUUG--GACAUC-AUCAGCACCUUUC-GAGAAAUC-AGAGUCUUUGGGUUCCG
GGGGGAG---UAUGGUCGCAAGGC-UGAAAC-UUAAAGGAAUUGA-CGGAAGGGCACCAC
CAGGCGUGG-AGCCUG-CGGCUUAA-UUUGACUCAACACGGGGAAACUU-ACCAGGUCCA
G-ACAUUGUGAGGAUUGACAGAUUGAGAGCUCUUUCUUG-AUUCAAU---GGGUGGUGGU
GCAUGGCCGUUCUUAGUUGGUGGAGUGAUUUGUCUGGUUAAUUCCGUUAACGAACGAGAC
CUUACCCUGCUAAAUAGUCCUCGUAACCAUUGCG---UUGCGUG-CUUGGCUUCUUAGAG
GGACUAUCGG--UAUCCAACCGAUGGAAGUUUGAGGCAAUAACAGGUCUGU-GAUGCCCU
UAGAUGUUCUGGG--CCGCACGCGCGCUACACUGACGCAUUCAUCGAGUUCU-----UCC
UGCAUCGAGAGGUGUGGGCAAUCUGUUGAACCUGCGUCGUGAUGGGGAUAGAUUAUUGCA
AUUAUUAAUCUUCAACGAGGAAUGCCUAGUAAG-CGCGAGUCAUCAGCUCGCGUU-GAUU
ACGUCCCUGCCCUUUGUACACACCGCCCGUCGCUCCUACCGAUUGGAUGGUCCGGUGAGG
UUUUCGGACUGGCGCAACGC-CGAGGUUCGCCGAGGU-GAUGCG-CCG---
>KY980095_Chrysocampanula_spinifera
UUUAUUUGAUGGUACCUUACUACUUGGAUAACCGUAGUAAUUCUAGAGCUAAUACAUGCA
GGAAUUCCCGAC--------UUCGGAAGGGAUGUAUUUAUUAGAUAAGAA--ACCAACCC
GGGCUUGC---------CCGGUUG-CGUGCUGAGUCACAAUAACUGUUCGAAUCGCACGG
CUUCA---CGCCGGCGAUGGUUCAUUCAAAUUUCUGCCCUAUCAGCUUUCGAUGGUAGGA
UCGAGGCCU-ACCAUGG-CGUUUACGGGUAACGGAGAAUUAGGGUUCGAUUCC-GGAGAG
GGAGCCUGAGAAAUGGCUACCACAUCCAAGGAA-GGCAGCAGGCGCGUAAAUUGCCCGAA
UCCUGACACAGGGAGGUAGUAACAAGAAAUAACAAUACAGGGCUAU-UUUAGUCUUGUAA
UUGGAAUGAGUACAAUUUACAUCUCUUCACGAGGAUCAAU----UGGAGG-GCAAGU---
CUGGUGCCAGC-AGCC-GCG--GUAAUUCC-AGCUCCAAUAG-CGUAUAUUAAAGUUGUU
GCAG-UUAAAACGCU-CGUAGUCGGAUUUCGGGGCGAUCCCG------CC-GGUCUGCC-
GUU-GGG--UA--UGCACUGGUGGG--CGCGUCC------UUCCUUCCGGAG-ACCGUUC
CUACUCUUAGCUGAGCGGGGAC--GGGAGACGGAUC--GUUUACUUUGAAAAAAAUCAGA
GUGUUUCAA-GCAGG-CA-U-UUGCUCUUGCAUGGAUUAGCAUGGGAUAAUGAAA-UAGG
AAUUUGG-UGCUAUUUUGUUGGUUUCGAACACCGA-AGUAAUGAUUAACAGGGACAGUCC
-GGGGCACUCGUAUUCCGCCGAGAGAGGUGAAAUUCUCAGACCAGCGGAAGACGAACCAC
UGCGAAAGCAUUUGCCA-GGGAUGUUUUCACUGAUCAAGAACGAAAGUUAGGGGAUCGAA
GACGAUCAGAUACC-GUCGUAGUCUUAACCAUAAACCAUGCC-GACUAGGGA-UCCGUGG
GUGUUC-UUUCUUGACCCCCAUGGGCACCUUAC-GGGAAACU-AAAGUCUUUGGGUUCCG
GGGGGGG---UAUGGUCGCAAGGC-UGAAAC-UUAAAGGAAUUGA-CGGAAGGGCACCAC
CAGGAGUGG-AGCCUG-CGGCUUAA-UUUGACUCAACACGGGGAAACUU-ACCAGGUCCA
G-ACAUGGUGAGGAUUGACAGAUUGAGAGCUCUUUCUUG-AUUCGAU---GGGUGGUGGU
GCAUGGCCGUUCUUAGUUGGUGGAGUGAUUUGUCUGGUUAAUUCCGUUAACGAACGAGAC
CUUAGCCCAUUAAAUAGUGGCGCGA-ACUCUUUG---UUGGCGG--CUCACUUCUUAGAG
GGACAACUUG--UCUUCAACAAGUGGAAGUUUGAGGCAAUAACAGGUCUGU-GAUGCCCU
UAGAUGUUCUGGG--CCGCACGCGCGCUACACUGAUGCACUCAACGAGUCUU-----UCC
AUUUUCGACAGAAAUGGGUAAACUUU-GAACUUGCAUCGUGAUGGGGAUCGACGAUUGCA
AUUAUUCGUCUUCAACGAGGAAUUCCUAGUAGG-CGCAUGUCAUCAGCGUGCGUC-GAUU
ACGUCCCUGCCCUUUGUACACACCGCCCGUCGCUCCUACCGAUGGAAGGUUUAGGUGAGU
UUUUCGGAGUUUUCUCCGGCAUCUGGUUCGCCAGACGCCGGGGAGGG----
>KP282837_Gephyrocapsa_muellerae
UUUAUUUGAUGGUACCUUGCUACUUGGAUAACCGUAGUAAUUCUAGAGCUAAUACAUGCA
GGAGUUCCCGAC--------UCACGGAGGGAUGUAUUUAUUAGAUAAGAA--ACCAAACC
GG---UCU---------CCGGUUG-CGUGCUGAGUCAUAAUAACUGCUCGAAUCGCACGG
CUCUA---CGCCGGCGAUGGUUCAUUCAAAUUUCUGCCCUAUCAGCUUUCGAUGGUAGGA
UAGAGGCCU-ACCAUGG-CGUUAACGGGUAACGGAGAAUUAGGGUUCGAUUCC-GGAGAG
GGAGCCUGAGAAAUGGCUACCACAUCCAAGGAA-GGCAGCAGGCGCGUAAAUUGCCCGAA
UCCUGACACAGGGAGGUAGUGACAAGAAAUAACAAUACAGGGCUAUUUU-AGUCUUGUAA
UUGGAAUGAGUACAAUUUACAUCUCUUCACGAGGAUCAAU----UGGAGG-GCAAGU---
CUGGUGCCAGC-AGCC-GCG--GUAAUUCC-AGCUCCAAUAG-CGUAUAUUAAAGUUGUU
GCAG-UUAAAACGCU-CGUAGUCGGAUUUCGGGGCGGGCCGA------CC-GGUCUGCC-
GAU-GGG--UA--UGCACUGGCCGG--CGCGUCC------UUCCACCCGGAG-ACCGCGC
CUACUCUUAACUGAGCGGGCGC--GGGAGACGGGUC--UUUUACUUUGAAAAAA-UCAGA
GUGUUUCAA-GCAGG-CAGU--CGCUCUUGCAUGGAUUAGCAUGGGAUAAUGAAA-UAGG
ACUCUGG-UGCUAUUUUGUUGGUUUCGAACACCGG-AGUAAUGAUUAACAGGGACAGUCA
-GGGGCACUCGUAUUCCGCCGAGAGAGGUGAAAUUCUCAGACCAGCGGAAGACGAACCAC
UGCGAAAGCAUUUGCCA-GGGAUGUUUUCACUGAUCAAGAACGAAAGUUAGGGGAUCGAA
GACGAUCAGAUACC-GUCGUAGUCUUAACCAUAAACCAUGCC-GACUAGGGA-UUGGAGG
AUGUUCCAUUUGUGACUCC-UUCAGCACCUUUC-GGGAAACU-AAAGUCUUUGGGUUCCG
GGGGGAG---UAUGGUCGCAAGGC-UGAAAC-UUAAAGGAAUUGA-CGGAAGGGCACCAC
CAGGAGUGG-AGCCUG-CGGCUUAA-UUUGACUCAACACGGGGAAACUU-ACCAGGUCCA
GCACAUUGUGAGGAUUGACAGAUUGAGAGCUCUUUCUUG-AUUCGAU---GGGUGGUGGU
GCAUGGCCGUUCUUAGUUGGUGGAGUGAUUUGUCUGGUUAAUUCCGUUAACGAACGAGAC
CGCAGCCUGCUAAAUAGCGACGCGA-ACCCUCCG---UUCGCUG--G-AGCUUCUUAGAG
GGACAACUUG--UCUUCAACAAGUGGAAGUUCGCGGCAAUAACAGGUCUGU-GAUGCCCU
UAGAUGUUCUGGG--CCGCACGCGCGCUACACUGAUGCACUCAACGAGUCUAUC---ACC
UUGACCGAGAGGUCCGGGUAAUCUUUUGAAAUUGCAUCGUGAUGGGGAUAGAUUAUUGCA
ACUAUUAAUCUUCAACGAGGAAUUCCUAGUAAG-CGUGUGUCAUCAGCGCACGUU-GAUU
ACGUCCCUGCCCUUUGUACACACCGCCCGUCGCUCCUACCGAUUGAAUGAUCCGGUGAGG
CCCCCGGACUGCGGCGCCGCAGCUGGUUCUCCAGCCGCGACGCC-GCG---
>GQ118981_Phaeocystis_globosa
UUUCUUUGAUGGUACCUUGCUACUUGGAUACCCGUAGUAAUUCUAGAGCUAAUACAUGCA
GGAGUGCCCGAC--------UUCGGAAGGGCUGUAUUUAUUAGAUAAGAA--ACCUUCUC
GGGUUCGC---------CCGGUUG-UGUGCUGAGUCAUAAUAACUGCUCGAAUCGCACGG
CUCUA---CGCCGGCGAUGGUUCAUUCAAAUUUCUGCCCUAUCAGCUUUCGAUGGUAGGA
UAGAGGCCU-ACCAUGG-CGUUAACGGGUAACGGAGAAUUAGGGUUCGAUUCC-GGAGAG
GGAGCCUGAGAAAUGGCUACCACAUCCAAGGAA-GGCAGCAGGCGCGUAAAUUGCCCGAA
UCCUGACACAGGGAGGUAGUGACAAGAAAUAACAAUACAGGGCUACUUCUAGUCUUGUAA
UUGGAAUGAGUACAACUNACAUCUCUUCACGAGGAUCAAC----UGGAGG-GCAAGUC--
-UGGUGCCAGC-AGCC-GCG--GUAAUUCC-AGCUCCAGAAG-CGUAUAUUAAAGUUGUU
GCAG-UUAAAACGCU-CGUAGUCGGGUUUCGGGUCGGGCCGA------GC-GGUCUGCC-
GAU-GGG--UA--UGCACUGUUUGG--CGCGGCC------UUCUUUCCGGAG-ACCGCGG
CUACUCUUAACUGAGCGGGCGU--GGGAGACGGAUC--GUUUACUUUGAAAAAA-UCAGA
GUGUUUCAA-GCAGG-CAGC-UCGCUCUUGCAUGGUACAGCAUGGGAUGAUUGAA-UAGG
ACUCCGG-UGCUAUUUUGUUGGUUUCGAACACCAGGAGUAAUGAUUAACAGGGACAGUCA
-GGGGCACUCGUAUUCCGUCGAGAGAGGUGAAAUUCUCAGACCAAUGGAAGACGAACCAC
UGCGAAAGCAUUUGCCA-GGGAUGUUUUCACUGAUCAAGAACGAAAGUUAGGGGAUCGAA
GACGAUCAGAUACC-GUCGUAGUCUUAACCAUAAACCAUGCC-GACUAGGGA-UUGGAGG
GUGUUCGUUU--CGACNUC-NUCAGCACCUUAC-GGGAAANU-AAAGUCUUUGGGUUCCG
GGGGGAG---UAUGGUCGCAAGGC-UGAAAC-UUAAAGGAAUUGA-CGGAAGGGCACCAC
CAGGAGUGG-AGCCUG-CGGCUUAA-UUUGACUCAACACGGGGAAACUU-ACCAGGUCCA
G-ACAUUGUUAGGAUUGACAGAUUGAGAGCUCUUUCUUG-AUUCGAU---GGGUGGUGGU
GCAUGGCCGUUCUUAGUUGGUGGAGUGAUUUGUCUGGUUAAUUCCGAUAACGAACGAGAC
CGUAGCCUGCUAAAUAGUCCCGCGA-ACNUCUUG---UUGGCGG--CCGACUUCUUAGAG
GGACAACUUG--UGACCAACAAGUGGAAGUUUGCGGCAAUAACAGGUCUGU-GAUGCCCU
UAGAUGUUCUGGG--CCGCACGCGCGCUACACUGAAGCACUNAACGAGUCC------ACC
UCGACCGACAGGUCUGGGAAACCUUUUGAAAUUGCUUCGUGAUGGGGAUAGAUUAUUGCA
ACUAUUAAUCUUNAACGAGGAAUUCCUAGUAAG-CGCAUGUCAUCAGCGUGCGUU-GAUU
ACGUCCCUGCCCUUUGUACACACCGCCCGUCGCUCCUACCGAUUGAAUGAUCCGGUGAGG
CCCCCGGACUGGGGCGACGCAUUCGGUUCGCCGGACGCGACGCU-CCG---
>MN927482_Phaeocystis_globosa
UUUCUUUGAUGGUACCUUGCUACUUGGAUACCCGUAGUAAUUCUAGAGCUAAUACAUGCA
GGAGUGCCCGAC--------UUCGGAAGGGCUGUAUUUAUUAGAUAAGAA--ACCUUCUC
GGGUUCGC---------CCGGUUG-UGUGCUGAGUCAUAAUAACUGCUCGAAUCGCACGG
CUCUA---CGCCGGCGAUGGUUCAUUCAAAUUUCUGCCCUAUCAGCUUUCGAUGGUAGGA
UAGAGGCCU-ACCAUGG-CGUUAACGGGUAACGGAGAAUUAGGGUUCGAUUCC-GGAGAG
GGAGCCUGAGAAAUGGCUACCACAUCCAAGGAA-GGCAGCAGGCGCGUAAAUUGCCCGAA
UCCUGACACAGGGAGGUAGUGACAAGAAAUAACAAUACAGGGCUACUUCUAGUCUUGUAA
UUGGAAUGAGUACAACUUACAUCUCUUCACGAGGAUCAAC----UGGAGG-GCAAGUC--
-UGGUGCCAGC-AGCC-GCG--GUAAUUCC-AGCUCCAGUAG-CGUAUAUUAAAGUUGUU
GCAG-UUAAAACGCU-CGUAGUCGGGUUUCGGGUCGGGCCGA------GC-GGUCUGCC-
GAU-GGG--UA--UGCACUGUUUGG--CGCGGCC------UUCUUUCCGGAG-ACCGCGG
CUACUCUUAACUGAGCGGGCGU--GGGAGACGGAUC--GUUUACUUUGAAAAAA-UCAGA
GUGUUUCAA-GCAGG-CAGC-UCGCUCUUGCAUGGUACAGCAUGGGAUGAUAGAA-UAGG
ACUCCGG-UGCUAUUUUGUUGGUUUCGAACACCAGGAGUAAUGAUUAACAGGGACAGUCA
-GGGGCACUCGUAUUCCGUCGAGAGAGGUGAAAUUCUCAGACCAAUGGAAGACGAACCAC
UGCGAAAGCAUUUGCCA-GGGAUGUUUUCACUGAUCAAGAACGAAAGUUAGGGGAUCGAA
GACGAUCAGAUACC-GUCGUAGUCUUAACCAUAAACCAUGCC-GACUAGGGA-UUGGAGG
GUGUUCGUUU--CGACCUC-UUCAGCACCUUAC-GGGAAACU-AAAGUCUUUGGGUUCCG
GGGGGAG---UAUGGUCGCAAGGC-UGAAAC-UUAAAGGAAUUGA-CGGAAGGGCACCAC
CAGGAGUGG-AGCCUG-CGGCUUAA-UUUGACUCAACACGGGGAAACUU-ACCAGGUCCA
G-ACAUUGUUAGGAUUGACAGAUUGAGAGCUCUUUCUUG-AUUCGAU---GGGUGGUGGU
GCAUGGCCGUUCUUAGUUGGUGGAGUGAUUUGUCUGGUUAAUUCCGAUAACGAACGAGAC
CGUAGCCUGCUAAAUAGUCCCGCGA-ACUUCUUG---UUGGCGG--CCGGCUUCUUAGAG
GGACAACUUG--UGACCAACAAGUGGAAGUUUGCGGCAAUAACAGGUCUGU-GAUGCCCU
UAGAUGUUCUGGG--CCGCACGCGCGCUACACUGAAGCACUCAACGAGUCC------ACC
UCGACCGACAGGUCUGGGAAACCUUUUGAAAUUGCUUCGUGAUGGGGAUAGAUUAUUGCA
ACUAUUAAUCUUCAACGAGGAAUUCCUAGUAAG-CGCAUGUCAUCAGCGUGCGUU-GAUU
ACGUCCCUGCCCUUUGUACACACCGCCCGUCGCUCCUACCGAUUGAAUGAUCCGGUGAGG
CCCCCGGACUGGGGCGACGCAUUCGGUUCGCCGGACGCGACGCU-CCG---
>X77479_Phaeocystis_antarctica
UUUCUUUGAUGGUACCUUGCUACUUGGAUACCCGUAGUAAUUCUAGAGCUAAUACAUGCA
GGACUGCCCGAC--------UUCGGAAGGGCUGUAUUUAUUAGAUAAGAA--ACCAUCUC
GGGUCCGC---------CCGGUUG-UGUGCUGAGUCAUAAUAACUGCUCGAAUCGCACGG
CUCUA---CGCCGGCGAUGGUUCAUUCAAAUUUCUGCCCUAUCAGCUUUCGAUGGUAGGA
UAGAGGCCU-ACCAUGG-CGUUAACGGGUAACGGAGAAUUAGGGUUCGAUUCC-GGAGAG
GGAGCCUGAGAAAUGGCUACCACAUCCAAGGAA-GGCAGCAGGCGCGUAAAUUGCCCGAA
UCCUGACACAGGGAGGUAGUGACAAGAAAUAACAAUACAGGGCUACUUCUAGUCUUGUAA
UUGGAAUGAGUACAACUUACAUCUCUUCACGAGGAUCAAU----UGGAGG-GCAAGUC--
-UGGUGCCAGC-AGCC-GCG--GUAAUUCC-AGCUCCAAUAG-CGUAUAUUAAAGUUGUU
GCAG-UUAAAAAGCU-CGUAGUCGGAUUUCGGGUCGGGCCGA------GC-GGUCUGCC-
GAU-GGG--UA--UGCACUGUUUGG--CGCGGCC------UUCUUUCCGGAG-ACCGCGG
CUACUCUUAACUGAGCGGGCGU--GGGAGACGGAUC--GUUUACUUUGAAAAAA-UCAGA
GUGUUUCAA-GCAGG-CAGC-UCGCUCUUGCAUGGAUUAGCAUGGGAUAAUUGAA-UAGG
ACUCUGG-UGCUAUUUUGUUGGUUUCGAACACCGGGAGUAAUGAUUAACAGGGACAGUCA
-GGGGCACUCGUAUUCCGUCGAGAGAGGUGAAAUUCUCAGACCAAUGGAAGACGAACCAC
UGCGAAAGCAUUUGCCA-GGGAUGUUUUCACUGAUCAAGAACGAAAGUUAGGGGAUCGAA
GACGAUCAGAUACC-GUCGUAGUCUUAACCAUAAACCAUGCC-GACUAGGGA-UUGGAGG
GUGUUCGUUU--CGACCUC-UUCAGCACCUUAC-GGGAAACU-AAAGUCUUUGGGUUCCG
GGGGGAG---UAUGGUCGCAAGGC-UGAAAC-UUAAAGGAAUUGA-CGGAAGGGCACCAC
CAGGAGUGG-AGCCUG-CGGCUUAA-UUUGACUCAACACGGGGAAACUU-ACCAGGUCCA
G-ACAUUGUUAGGAUUGACAGAUUGAGAGCUCUUUCUUG-AUUCGAU---GGGUGGUGGU
GCAUGGCCGUUCUUAGUUGGUGGAGUGAUUUGUCUGGUUAAUUCCGUUAACGAACGAGAC
CGUAGCCUGCUAAAUAGUUCCGCGA-ACUUCUUG---UUGGCGG--UCGACUUCUUAGAG
GGACAACUUG--UGACCAACAAGUGGAAGUUUGCGGCAAUAACAGGUCUGU-GAUGCCCU
UAGAUGUUCUGGG--CCGCACGCGCGCUACACUGAAGCACUCAACGAGUCC------ACC
UCGACCGACAGGUCUGGGAAACCUUUUGAAAUUGCUUCGUGAUGGGGAUAGAUUAUUGCA
ACUAUUAAUCUUCAACGAGGAAUUCCUAGUAAG-CGCAUGUCAUCAGCGUGCGUU-GAUU
ACGUCCCUGCCCUUUGUACACACCGCCCGUCGCUCCUACCGAUUGAAUGAUCCGGUGNGG
CCCCCGGACUGGGGCGNCGCAUUCGGUUCGCCGGACGCGACGCU-CCG---
>JX660987_Phaeocystis_globosa
UUUCUUUGAUGGUACCUUGCUACUUGGAUACCCGUAGUAAUUCUAGAGCUAAUACAUGCA
GGAAUGCCCGAC--------UUCGGAAGGGCUGUAUUUAUUAGAUAAGAA--ACCUUCUC
GGGUUCGC---------CCGGUUG-UGUGCUGAGUCAUAAUAACUGCUCGAAUCGCACGG
CUCUA---CGCCGGCGAUGGUUCAUUCAAAUUUCUGCCCUAUCAGCUUUCGAUGGUAGGA
UAGAGGCCU-ACCAUGG-CGUUAACGGGUAACGGAGAAUUAGGGUUCGAUUCC-GGAGAG
GGAGCCUGAGAGAUGGCUACCACAUCCAAGGAA-GGCAGCAGGCGCGUAAAUUGCCCGAA
UCCUGACACAGGGAGGUAGUGACAAGAAAUAACAAUACAGGGCUACUUCUAGUCUUGUAA
UUGGAAUGAGUACAACUUACAUCUCUUCACGAGGAUCAAU----UGGAGG-GCAAGUC--
-UGGUGCCAGC-AGCC-GCG--GUAAUUCC-AGCUCCAAAAG-CGUAUAUUAAAGUUGUU
GCAG-UUAAAACGCU-CGUAGUCGGGUUUCGGGUCGGGCCGA------GC-GGUCUGCC-
GAU-GGG--UA--UGCACUGUUUGG--CGCGGCC------UUCUUUCCGGAG-ACCGCGG
CUACUCUUAACUGAGCGGGCGU--GGGAGACGGAUC--GUUUACUUUGAAAAAA-UCAGA
GUGUUUCAA-GCAGG-CAGC-UCGCUCUUGCAUGGUACAGCAUGGGAUGAUUGAA-UAGG
ACUCCGG-UGCUAUUUUGUUGGUUUCGAACACCAGGAGUAAUGAUUAACAGGGACAGUCA
-GGGGCACUCGUAUUCCGUCGAGAGAGGUGAAAUUCUCAGACCAAUGGAAGACGAACCAC
UGCGAAAGCAUUUGCCA-GGGAUGUUUUCACUGAUCAAGAACGAAAGUUAGGGGAUCGAA
GACGAUCAGAUACC-GUCGUAGUCUUAACCAUAAACCAUGCC-GACUAGGGA-UUGGAGG
GUGUUCGUUU--CGACCUC-UUCAGCACCUUAC-GGGAAACU-AAAGUCUUUGGGUUCCG
GGGGGAG---UAUGGUCGCAAGGC-UGAAAC-UUAAAGGAAUUGA-CGGAAGGGCACCAC
CAGGAGUGG-AGCCUG-CGGCUUAA-UUUGACUCAACACGGGGAAACUU-ACCAGGUCCA
G-ACAUUGUUAGGAUUGACAGAUUGAGAGCUCUUUCUUG-AUUCGAU---GGGUGGUGGU
GCAUGGCCGUUCUUAGUUGGUGGAGUGAUUUGUCUGGUUAAUUCCGAUAACGAACGAGAC
CGUAGCCUGCUAAAUAGUCCCGCGA-ACUUCUUG---UUGGCGG--CCGACUUCUUAGAG
GGACAACUUG--UGACCAACAAGUGGAAGUUUGCGGCAAUAACAGGUCUGU-GAUGCCCU
UAGAUGUUCUGGG--CCGCACGCGCGCUACACUGAAGCACUCAACGAGUCC------ACC
UCGACCGACAGGUCUGGGAAACCUUUUGAAAUUGCUUCGUGAUGGGGAUAGAUUAUUGCA
ACUAUUAAUCUUCAACGAGGAAUUCCUAGUAAG-CGCAUGUCAUCAGCGUGCGUU-GAUU
ACGUCCCUGCCCUUUGUACACACCGCCCGUCGCUCCUACCGAUUGAAUGAUCCGGUGAGG
CCCCCGGACUGGGGCGACGCAUUCGGUUCGCCGGACGCGACG---------
>MN927499_Phaeocystis_globosa
UUUCUUUGAUGGUACCUUGCUACUUGGAUACCCGUAGUAAUUCUAGAGCUAAUACAUGCA
GGAAUGCCCGAC--------UUCGGAAGGGCUGUAUUUAUUAGAUAAGAA--ACCUUCUC
GGGUUCGC---------CCGGUUG-UGUGCUGAGUCAUAAUAACUGCUCGAAUCGCACGG
CUCUA---CGCCGGCGAUGGUUCAUUCAAAUUUCUGCCCUAUCAGCUUUCGAUGGUAGGA
UAGAGGCCU-ACCAUGG-CGUUAACGGGUAACGGAGAAUUAGGGUUCGAUUCC-GGAGAG
GGAGCCUGAGAAAUGGCUACCACAUCCAAGGAA-GGCAGCAGGCGCGUAAAUUGCCCGAA
UCCUGACACAGGGAGGUAGUGACAAGAAAUAACAAUACAGGGCUACUUCUAGUCUUGUAA
UUGGAAUGAGUACAACUUACAUCUCUUCACGAGGAUCAAU----UGGAGG-GCAAGUC--
-UGGUGCCAGC-AGCC-GCG--GUAAUUCC-AGCUCCAAAAG-CGUAUAUUAAAGUUGUU
GCAG-UUAAAACGCU-CGUAGUCGGGUUUCGGGUCGGGCCGA------GC-GGUCUGCC-
GAU-GGG--UA--UGCACUGUUUGG--CGCGGCC------UUCUUUCCGGAG-ACCGCGG
CUACUCUUAACUGAGCGGGCGU--GGGAGACGGAUC--GUUUACUUUGAAAAAA-UCAGA
GUGUUUCAA-GCAGG-CAGC-UCGCUCUUGCAUGGUACAGCAUGGGAUGAUUGAA-UAGG
ACUCCGG-UGCUAUUUUGUUGGUUUCGAACACCAGGAGUAAUGAUUAACAGGGACAGUCA
-GGGGCACUCGUAUUCCGUCGAGAGAGGUGAAAUUCUCAGACCAAUGGAAGACGAACCAC
UGCGAAAGCAUUUGCCA-GGGAUGUUUUCACUGAUCAAGAACGAAAGUUAGGGGAUCGAA
GACGAUCAGAUACC-GUCGUAGUCUUAACCAUAAACCAUGCC-GACUAGGGA-UUGGAGG
GUGUUCGUUU--CGACCUC-UUCAGCACCUUAC-GGGAAACU-AAAGUCUUUGGGUUCCG
GGGGGAG---UAUGGUCGCAAGGC-UGAAAC-UUAAAGGAAUUGA-CGGAAGGGCACCAC
CAGGAGUGG-AGCCUG-CGGCUUAA-UUUGACUCAACACGGGGAAACUU-ACCAGGUCCA
G-ACAUUGUUAGGAUUGACAGAUUGAGAGCUCUUUCUUG-AUUCGAU---GGGUGGUGGU
GCAUGGCCGUUCUUAGUUGGUGGAGUGAUUUGUCUGGUUAAUUCCGAUAACGAACGAGAC
CGUAGCCUGCUAAAUAGUCCCGCGA-ACUUCUUG---UUGGCGG--CCGACUUCUUAGAG
GGACAACUUG--UGACCAACAAGUGGAAGUUUGCGGCAAUAACAGGUCUGU-GAUGCCCU
UAGAUGUUCUGGG--CCGCACGCGCGCUACACUGAAGCACUCAACGAGUCC------ACC
UCGACCGACAGGUCUGGGAAACCUUUUGAAAUUGCUUCGUGAUGGGGAUAGAUUAUUGCA
ACUAUUAAUCUUCAACGAGGAAUUCCUAGUAAG-CGCAUGUCAUCAGCGUGCGUU-GAUU
ACGUCCCUGCCCUUUGUACACACCGCCCGUCGCUCCUACCGAUUGAAUGAUCCGGUGAGG
CCCCCGGACUGGGGCGACGCAUUCGGUUCGCCGGACGCGACGCU-CCG---
>AM490982_Hymenomonas_coronata
UUUAUUUGAUGGUACCUUACUACUUGGAUACCCGUAGUAAUUCUAGAGCUAAUACAUGCA
GGAAUUCCCG--------ACUCACGGAGGGAUGUAUUUAUUAGAUAAGAA--ACCAAUCC
GC-CUCG----------GCGGUUG-UGUGCUGAGUCAUAAUAACUGUUCGAAUCGCAUGG
CUUUA---CGCUGGCGAUGGUUCAUUCAAAUUUCUGCCCUAUCAGCUUUCGAUGGUAGGA
UAGAGGCCU-ACCAUGG-CGUUUACGGGUAACGGAGAAUUAGGGUUCGAUUCC-GGAGAG
GGAGCCUGAGAAAUGGCUACCACAUCCAAGGAA-GGCAGCAGGCGCGUAAAUUGCCCGAA
UCCUGACACAGGGAGGUAGUGACAAGAAAUAACAAUACAGGGCCAGCUU-GGUCUUGUAA
UUGGAAUGAGUACAAUUUACAUCUCUUCACGAGGAUCAAU----UGGAGG-GCAAGU---
CUGGUGCCAGC-AGCC-GCG--GUAAUUCC-AGCUCCAAUAG-CGUAUAUUAAAGUUGUU
GCAG-UUAAAACGCU-CGUAGUCGGAUUUCGGGGCGGGCCUG------CC-GGUCUGCC-
GUU-CGG--UA--CGUACUGGCGGG--CGCGUCC------UUCCUUUCGGAG-ACCGCGC
CUCCUCUUAACUGAGCGGGCGC--GGGAGACGGAUC--GUUUACUUUGAAAAAA-UCAGA
GUGUUUCAA-GCAGG-CAGC-UCGCUCUUGCAUGGAUUAGCAUGGGAUAAUGAAA-UAGG
ACUCUGG-UGCUAUUUUGUUGGUUUCGAACACCGG-AGUAAUGGUCAACAGGGACAGUCA
-GGGGCACUCGUAUUCCGCCGAGAGAGGUGAAAUUCUCAGACCAGCGGAAGACGAACCAC
UGCGAAAGCAUUUGCCA-GGGAUGUUUUCACUGAUCAAGAACGAAAGUUAGGGGAUCGAA
GACGAUCAGAUACC-GUCGUAGUCUUAACCAUAAACCAUGCC-GACUAGGGA-UUGGAGG
CUGUUCCUUUUGUGACUCC-UUCAGCACCUUUC-GGGAAACU-AAAGUCUUUGGGUUCCG
GGGGGAG---UAUGGUCGCAAGGC-UGAAAC-UUAAAGGAAUUGA-CGGAAGGGCACCAC
CAGGAGUGG-AGCCUG-CGGCUUAA-UUUGACUCAACACGGGGAAACUU-ACCAGGUCCA
G-ACAUUGUGAGGAUUGACAGAUUGAGAGCUCUUUCUUG-AUUCGAU---GGGUGGUGGU
GCAUGGCCGUUCUUAGUUGGUGGAGUGAUUUGUCUGGUUAAUUCCGUUAACGAACGAGAC
CGCAGCCUGCUAAAUAGUUCCGCGA-ACACUUGG---UUGGCGG--CCAACUUCUUAGAG
GGACAACUUG--UCUUCAACAAGUGGAAGUUUGCGGCAAUAACAGGUCUGU-GAUGCCCU
UAGAUGUUCUGGG--CCGCACGCGCGCUACACUGAUGCACUCAACGAGUCUUUC---CC-
UUGGCCGGAAGGUCCGGGUAAUCUUUUGAACUUGCAUCGUGAUGGGGAUAGAUUAUUGCA
AUUAUUAAUCUUCAACGAGGAAUUCCUAGUAAG-CGCAUGUCAUCAGCGUGCGUU-GAUU
ACGUCCCUGCCCUUUGUACACACCGCCCGUCGCUCCUACCGAUUGAAUGAUCCGGUGAGG
CCCCCGGACUGUGGCAACGCAGCUGGUUCUCCAGCCGUGAUGCC-GCG---
>JF714238_Diacronema_lutheri
UUUAUUUGAUGGUACCUAACUACUUGGAUACCCGUAGUAAUUCUAGAGCUAAUACAUGCA
GGCAGUCCCGAC--------GUUUGGAGGGAUGUAUUUAUUAGAUAAGGA--ACCAACCC
GGGCGCAA-------GCCCGGUUG-CGUGCUGAGUCAUACUAACUGUUCGAAUCGCAUGG
CAUCU---CGCCGGCGAUGGUUCAUUCAAAUUUCUGCCCUAUCAGCUUUCGAUGGUAGGA
UUGAGGCCU-ACCAUGG-CGUUAACGGGUAACGGGGAAUUAGGGUUCGAUUCC-GGAGAG
GGAGCCUGAGAGACGGCUACCACAUCCAAGGAA-GGCAGCAGGCGCGCAAAUUACCC-AA
UCCUGACACAGGGAGGUAGUGACAAGAAAUAACAAUACAGGGCUCUUCG-AGUCUUGUAA
UUGGAAUGAGUACAAUUUAAAUCCCUUAACGAGGAUCCAU----UGGAGG-GCAAGU---
CUGGUGCCAGC-AGCC-GCG--GUAAUUCC-AGCUCCAAUAG-CGUAUAUUAAAGUUGUU
GCAG-UUAAAAAGCU-CGUAGUCGGAUUUCGGGCUGGUCGUGC-----G--GGUCUGCC-
-GUUGGG--UA--UGUACUUGCGUC-GUCCGGUC------AGUAUGGCGUAG-GUGCGUC
GCCUCGUUGAUUCGU-GUGCGU--CGUUCUCUGCGCCCGUUUACUUUGAGAAAA-UCAGA
GUGUUCAAA-GCAGGCCUUU---GCCAUUGUAUGUGUUAGCAUGGGAUAAUGGAA-UAGG
ACCUUGG-UGCUAUUUUGUUGGUUUCGAACGCCGA-GGUAAUGAUGAAUAGGGACAGUCA
-GGGGCACUCGUAUUCCGUAGAGAGAGGUGAAAUUCUUAGACCCACGGAAGACGCACUAC
UGCGAAAGCAUUUGCCA-GGGAUGUUUUCACUGAUCAAGAACGAAAGUUAGGGGAUCGAA
GAUGAUCAGAUACC-GUCGUAGUCUUAACCAUAAACCAUGCC-GACCAGGGA-UUGGUGG
UUGUCAUCUUU--GACAUC-AUCAGCACCUUUC-GAGAAAUC-AGAGUCUUUGGGUUCCG
GGGGGAG---UAUGGUCGCAAGGC-UGAAAC-UUAAAGGAAUUGA-CGGAAGGGCACCAC
CAGGCGUGG-AGCCUG-CGGCUUAA-UUUGACUCAACACGGGGAAACUU-ACCAGGUCCA
G-ACAUUGUGAGGAUUGACAGAUUGAGAGCUCUUUCUUG-AUUCAAU---GGGUGGUGGU
GCAUGGCCGUUCUUAGUUGGUGGAGUGAUUUGUCUGGUUAAUUCCGUUAACGAACGAGAC
CUUACCCUGCUAAAUAGUCCUCGUAACCACUGCG---UUGCGUG-CUUGGCUUCUUAGAG
GGACUAUCGG--UAUCCAACCGAUGGAAGUUUGAGGCAAUAACAGGUCUGU-GAUGCCCU
UAGAUGUUCUGGG--CCGCACGCGCGCUACACUGACGCAUUCAUCGAGUCGU-----ACC
UGCAUCGAAAGGUGUGGGCAAUCUGUUGAACCUGCGUCGUGAUGGGGAUAGAUUAUUGCA
AUUCUUAAUCUUCAACGAGGAAUGCCUAGUAAG-CGUGAGUCAUCAGCUCGCGUU-GAUU
ACGUCCCUGCCCUUUGUACACACCGCCCGUCGCUCCUACCGAUUGGAUGGUCCGGUGAGG
UUUUCGGACUGGCGCAGUGC-CGAGGUUCGCCUUGGU-GCUGCG-CCG---
>MN927487_Phaeocystis_globosa
UUUCUUUGAUGGUACCUUGCUACUUGGAUACCCGUAGUAAUUCUAGAGCUAAUACAUGCA
GGAAUGCCCGAC--------UUCGGAAGGGCUGUAUUUAUUAGAUAAGAA--ACCUUCUC
GGGUUCGC---------CCGGUUG-UGUGCUGAGUCAUAAUAACUGCUCGAAUCGCACGG
CUCUA---CGCCGGCGAUGGUUCAUUCAAAUUUCUGCCCUAUCAGCUUUCGAUGGUAGGA
UAGAGGCCU-ACCAUGG-CGUUAACGGGUAACGGAGAAUUAGGGUUCGAUUCC-GGAGAG
GGAGCCUGAGAGAUGGCUACCACAUCCAAGGAA-GGCAGCAGGCGCGUAAAUUGCCCGAA
UCCUGACACAGGGAGGUAGUGACAAGAAAUAACAAUACAGGGCUACUUCUAGUCUUGUAA
UUGGAAUGAGUACAACUUACAUCUCUUCACGAGGAUCAAU----UGGAGG-GCAAGUC--
-UGGUGCCAGC-AGCC-GCG--GUAAUUCC-AGCUCCAAAAG-CGUAUAUUAAAGUUGUU
GCAG-UUAAAACGCU-CGUAGUCGGGUUUCGGGUCGGGCCGA------GC-GGUCUGCC-
GAU-GGG--UA--UGCACUGUUUGG--CGCGGCC------UUCUUUCCGGAG-ACCGCGG
CUACUCUUAACUGAGCGGGCGU--GGGAGACGGAUC--GUUUACUUUGAAAAAA-UCAGA
GUGUUUCAA-GCAGG-CAGC-UCGCUCUUGCAUGGUACAGCAUGGGAUGAUUGAA-UAGG
ACUCCGG-UGCUAUUUUGUUGGUUUCGAACACCAGGAGUAAUGAUUAACAGGGACAGUCA
-GGGGCACUCGUAUUCCGUCGAGAGAGGUGAAAUUCUCAGACCAAUGGAAGACGAACCAC
UGCGAAAGCAUUUGCCA-GGGAUGUUUUCACUGAUCAAGAACGAAAGUUAGGGGAUCGAA
GACGAUCAGAUACC-GUCGUAGUCUUAACCAUAAACCAUGCC-GACUAGGGA-UUGGAGG
GUGUUCGUUU--CGACCUC-UUCAGCACCUUAC-GGGAAACU-AAAGUCUUUGGGUUCCG
GGGGGAG---UAUGGUCGCAAGGC-UGAAAC-UUAAAGGAAUUGA-CGGAAGGGCACCAC
CAGGAGUGG-AGCCUG-CGGCUUAA-UUUGACUCAACACGGGGAAACUU-ACCAGGUCCA
G-ACAUUGUUAGGAUUGACAGAUUGAGAGCUCUUUCUUG-AUUCGAU---GGGUGGUGGU
GCAUGGCCGUUCUUAGUUGGUGGAGUGAUUUGUCUGGUUAAUUCCGAUAACGAACGAGAC
CGUAGCCUGCUAAAUAGUCCCGCGA-ACUUCUUG---UUGGCGG--CCGACUUCUUAGAG
GGACAACUUG--UGACCAACAAGUGGAAGUUUGCGGCAAUAACAGGUCUGU-GAUGCCCU
UAGAUGUUCUGGG--CCGCACGCGCGCUACACUGAAGCACUCAACGAGUCC------ACC
UCGACCGACAGGUCUGGGAAACCUUUUGAAAUUGCUUCGUGAUGGGGAUAGAUUAUUGCA
ACUAUUAAUCUUCAACGAGGAAUUCCUAGUAAG-CGCAUGUCAUCAGCGUGCGUU-GAUU
ACGUCCCUGCCCUUUGUACACACCGCCCGUCGCUCCUACCGAUUGAAUGAUCCGGUGAGG
CCCCCGGACUGGGGCGACGCAUUCGGUUCGCCGGACGCGACGCU-CCG---
>MN927491_Phaeocystis_globosa
UUUCUUUGAUGGUACCUUGCUACUUGGAUACCCGUAGUAAUUCUAGAGCUAAUACAUGCA
GGAAUGCCCGAC--------UUCGGAAGGGCUGUAUUUAUUAGAUAAGAA--ACCUUCUC
GGGUUCGC---------CCGGUUG-UGUGCUGAGUCAUAAUAACUGCUCGAAUCGCACGG
CUCUA---CGCCGGCGAUGGUUCAUUCAAAUUUCUGCCCUAUCAGCUUUCGAUGGUAGGA
UAGAGGCCU-ACCAUGG-CGUUAACGGGUAACGGAGAAUUAGGGUUCGAUUCC-GGAGAG
GGAGCCUGAGAGAUGGCUACCACAUCCAAGGAA-GGCAGCAGGCGCGUAAAUUGCCCGAA
UCCUGACACAGGGAGGUAGUGACAAGAAAUAACAAUACAGGGCUACUUCUAGUCUUGUAA
UUGGAAUGAGUACAACUUACAUCUCUUCACGAGGAUCAAU----UGGAGG-GCAAGUC--
-UGGUGCCAGC-AGCC-GCG--GUAAUUCC-AGCUCCAAAAG-CGUAUAUUAAAGUUGUU
GCAG-UUAAAACGCU-CGUAGUCGGGUUUCGGGUCGGGCCGA------GC-GGUCUGCC-
GAU-GGG--UA--UGCACUGUUUGG--CGCGGCC------UUCUUUCCGGAG-ACCGCGG
CUACUCUUAACUGAGCGGGCGU--GGGAGACGGAUC--GUUUACUUUGAAAAAA-UCAGA
GUGUUUCAA-GCAGG-CAGC-UCGCUCUUGCAUGGUACAGCAUGGGAUGAUUGAA-UAGG
ACUCCGG-UGCUAUUUUGUUGGUUUCGAACACCAGGAGUAAUGAUUAACAGGGACAGUCA
-GGGGCACUCGUAUUCCGUCGAGAGAGGUGAAAUUCUCAGACCAAUGGAAGACGAACCAC
UGCGAAAGCAUUUGCCA-GGGAUGUUUUCACUGAUCAAGAACGAAAGUUAGGGGAUCGAA
GACGAUCAGAUACC-GUCGUAGUCUUAACCAUAAACCAUGCC-GACUAGGGA-UUGGAGG
GUGUUCGUUU--CGACCUC-UUCAGCACCUUAC-GGGAAACU-AAAGUCUUUGGGUUCCG
GGGGGAG---UAUGGUCGCAAGGC-UGAAAC-UUAAAGGAAUUGA-CGGAAGGGCACCAC
CAGGAGUGG-AGCCUG-CGGCUUAA-UUUGACUCAACACGGGGAAACUU-ACCAGGUCCA
G-ACAUUGUUAGGAUUGACAGAUUGAGAGCUCUUUCUUG-AUUCGAU---GGGUGGUGGU
GCAUGGCCGUUCUUAGUUGGUGGAGUGAUUUGUCUGGUUAAUUCCGAUAACGAACGAGAC
CGUAGCCUGCUAAAUAGUCCCGCGA-ACUUCUUG---UUGGCGG--CCGACUUCUUAGAG
GGACAACUUG--UGACCAACAAGUGGAAGUUUGCGGCAAUAACAGGUCUGU-GAUGCCCU
UAGAUGUUCUGGG--CCGCACGCGCGCUACACUGAAGCACUCAACGAGUCC------ACC
UCGACCGACAGGUCUGGGAAACCUUUUGAAAUUGCUUCGUGAUGGGGAUAGAUUAUUGCA
ACUAUUAAUCUUCAACGAGGAAUUCCUAGUAAG-CGCAUGUCAUCAGCGUGCGUU-GAUU
ACGUCCCUGCCCUUUGUACACACCGCCCGUCGCUCCUACCGAUUGAAUGAUCCGGUGAGG
CCCCCGGACUGGGGCGACGCAUUCGGUUCGCCGGACGCGACGCU-CCG---
>AF106053_Diacronema_lutheri
UUUAUUUGAUGGUACCUUACUACUUGGAUACCCGUAGUAAUUCUAGAGCUAAUACAUGCA
GGCAGUCCCGAC--------UUUCGGAGGGAUGUAUUUAUUAGAUAAGAA--ACCGACUC
GGCUUC---------GGCCGGUUG-UGUGCUGAGUCAUACUAACUUUUCGAAUCGCAUGG
CCUAG---CGCCGGCGAUGGUUCAUUCAAAUUUCUGCCCUAUCAGCUUUCGAUGGUAGGA
UAGAGGCCUCACCAUGG-CGUUAACGGGUAACGGAGAAUUAGGGUUCGAUUCC-GGAGAG
GGAGCCUGAGAGACGGCUACCACAUCCAAGGAA-GGCAGCAGGCGCGCAAAUUACCC-AA
UCCUGACACAGGGAGGUAGUGACAAGAAAUAACAAUACAGGGCUCUUCG-AGUCUUGUAA
UUGGAAUGAGUACAAUUUAAAUCCCUUAACGAGGAUCCAU----UGGAGG-GCAAGU---
CUGGUGCCAGC-AGCC-GCG--GUAAUUCC-AGCUCCAAUAG-CGUAUAUUAAAGUUGUU
GCAG-UUAAAAAGCU-CGUAGUCGGAUUUCGGGUUGGAGCGUU-----C--GGUCUGCC-
-GUUGGG--UA---GCACUGUUCUG-CUGCAUCC------UUUUUGCGUGAG-GCCU--U
GAUCUGCUUGAUUGUGGGUUUU--GGUGCUCUGCAC--AUUUACUUUGAGAAAA-UCAGA
GUGUUCAAA-GCAGGCCUUU---GCCAUUGUAUGUGUUAGCAUGGGAUAAUGGAA-UAGG
ACCUUGG-UGCUAUUUUGUUGGUUUCGAACACCGA-GGUAAUGAUUAAUAGGGAUAGUCA
-GGGGCACUCGUAUUCCGUAGAGAGAGGUGAAAUUCUUAGACCCACGGAAGACGCACUAC
UGCGAAAGCAUUUGCCA-GGGAUGUUUUCACUGAUCAAGAACGAAAGUUAGGGGAUCGAA
GAUGAUCAGAUACC-GUCGUAGUCUUAACCAUAAACCAUGCC-GACCAGGGA-UUGGUGG
GUGUCGUUUUU--GACUCC-AUCAGCACCUUUC-GAGAAAUC-AGAGUCUUUGGGUUCCG
GGGGGAG---UAUGGUCGCAAGUC-UGAAAC-UUAAAGGAAUUGA-CGGAAGGGCACCAC
CAGGCGUGG-AGCCUG-CGGCUUAA-UUUGACUCAACACGGGGAAACUU-ACCAGGUCCA
G-ACAUUGUGAGGAUUGACAGAUUGAGAGCUCUUUCUUG-AUUCAAU---GGGUGGUGGU
GCAUGGCCGUUCUUAGUUGGUGGAGUGAUUUGUCUGGUUAAUUCCGUUAACGAACGAGAC
CUUAACCUGCUAAAUAGUCCGCCGAACCAUUUGG---UUUGGUC-GUUGGCUUCUUAGAG
GGACUGUCGG--UAUCCAACCGACGGAAGUUUGAGGCAAUAACAGGUCUGU-GAUGCCCU
UAGAUGUUCUGGG--CCGCACGCGCGCUACACUGACGCAUUCACCGAGUAUUUGU--UCC
UGCAUCGAGAGGUGUGGGCAAUCUGUUGAACCUGCGUCGUGAUGGGGAUAGAUUAUUGCA
AUUAUUAAUCUUCAACGAGGAAUGCCUAGUAGGGUCUAUGUCAUCAGCAUGACCC-GAUU
ACGUCCCUGCCCUUUGUACACACCGCCCGUCGCUCCUACCGAUUGGAUGGUCCGGUGAGG
UUUUCGGAUUGGCGCAAUGU-UUUGGUUCUCC--GAUCGCUGUG-CCG---
>KP282839_Gephyrocapsa_muellerae
UUUAUUUGAUGGUACCUUGCUACUUGGAUAACCGUAGUAAUUCUAGAGCUAAUACAUGCA
GGAGUUCCCGAC--------UCACGGAGGGAUGUAUUUAUUAGAUAAGAA--ACCAAACC
GG---UCU---------CCGGUUG-CGUGCUGAGUCAUAAUAACUGCUCGAAUCGCACGG
CUCUA---CGCCGGCGAUGGUUCAUUCAAAUUUCUGCCCUAUCAGCUUUCGAUGGUAGGA
UAGAGGCCU-ACCAUGG-CGUUAACGGGUAACGGAGAAUUAGGGUUCGAUUCC-GGAGAG
GGAGCCUGAGAAAUGGCUACCACAUCCAAGGAA-GGCAGCAGGCGCGUAAAUUGCCCGAA
UCCUGACACAGGGAGGUAGUGACAAGAAAUAACAAUACAGGGCUAUUUU-AGUCUUGUAA
UUGGAAUGAGUACAAUUUACAUCUCUUCACGAGGAUCAAU----UGGAGG-GCAAGU---
CUGGUGCCAGC-AGCC-GCG--GUAAUUCC-AGCUCCAAUAG-CGUAUAUUAAAGUUGUU
GCAG-UUAAAACGCU-CGUAGUCGGAUUUCGGGGCGGGCCGA------CC-GGUCUGCC-
GAU-GGG--UA--UGCACUGGCCGG--CGCGUCC------UUCCACCCGGAG-ACCGCGC
CUACUCUUAACUGAGCGGGCGC--GGGAGACGGGUC--UUUUACUUUGAAAAAA-UCAGA
GUGUUUCAA-GCAGG-CAGU--CGCUCUUGCAUGGAUUAGCAUGGGAUAAUGAAA-UAGG
ACUCUGG-UGCUAUUUUGUUGGUUUCGAACACCGG-AGUAAUGAUUAACAGGGACAGUCA
-GGGGCACUCGUAUUCCGCCGAGAGAGGUGAAAUUCUCAGACCAGCGGAAGACGAACCAC
UGCGAAAGCAUUUGCCA-GGGAUGUUUUCACUGAUCAAGAACGAAAGUUAGGGGAUCGAA
GACGAUCAGAUACC-GUCGUAGUCUUAACCAUAAACCAUGCC-GACUAGGGA-UUGGAGG
AUGUUCCAUUUGUGACUCC-UUCAGCACCUUUC-GGGAAACU-AAAGUCUUUGGGUUCCG
GGGGGAG---UAUGGUCGCAAGGC-UGAAAC-UUAAAGGAAUUGA-CGGAAGGGCACCAC
CAGGAGUGG-AGCCUG-CGGCUUAA-UUUGACUCAACACGGGGAAACUU-ACCAGGUCCA
GCACAUUGUGAGGAUUGACAGAUUGAGAGCUCUUUCUUG-AUUCGAU---GGGUGGUGGU
GCAUGGCCGUUCUUAGUUGGUGGAGUGAUUUGUCUGGUUAAUUCCGUUAACGAACGAGAC
CGCAGCCUGCUAAAUAGCGACGCGA-ACCCUCCG---UUCGCUG--G-AGCUUCUUAGAG
GGACAACUUG--UCUUCAACAAGUGGAAGUUCGCGGCAAUAACAGGUCUGU-GAUGCCCU
UAGAUGUUCUGGG--CCGCACGCGCGCUACACUGAUGCACUCAACGAGUCUAUC---ACC
UUGACCGAGAGGUCCGGGUAAUCUUUUGAAAUUGCAUCGUGAUGGGGAUAGAUUAUUGCA
ACUAUUAAUCUUCAACGAGGAAUUCCUAGUAAG-CGUGUGUCAUCAGCGCACGUU-GAUU
ACGUCCCUGCCCUUUGUACACACCGCCCGUCGCUCCUACCGAUUGAAUGAUCCGGUGAGG
CCCCCGGACUGCGGCGCCGCAGCUGGUUCUCCAGCCGCGACGCC-GCG---
>AM490999_Pseudoisochrysis_paradoxa
UUUAUUUGAUGGUACCUUGCUACUUGGAUAACCGUAGUAAUUCUAGAGCUAAUACAUGCA
GGAGUUCCCGAC--------UUCGGAAGGGAUGUAUUUAUUAGAUAAGAA--ACCAAACC
GG---UCU---------CCGGUUG-UGUGCUGAGUCAUAAUAACUGCUCGAAUCGCACGG
CUCUA---CGCUGGCGAUGGUUCAUUCAAAUUUCUGCCCUAUCAGCUUUCGAUGGUAGGA
UAGAGGCCU-ACCAUGG-CGUUAACGGGUAACGGAGAAUUAGGGUUCGAUUCC-GGAGAG
GGAGCCUGAGAAAUGGCUACCACAUCCAAGGAA-GGCAGCAGGCGCGUAAAUUGCCCGAA
UCCUGACACAGGGAGGUAGUGACAAGAAAUAACAAUACAGGGCUCUUCG-AGUCUUGUAA
UUGGAAUGAGUACAAUUUACAUCUCUUCACGAGGAUCAAU----UGGAGG-GCAAGU---
CUGGUGCCAGC-AGCC-GCG--GUAAUUCC-AGCUCCAAUAG-CGUAUACUAAAGUUGUU
GCAG-UUAAAACGCU-CGUAGUCGGAUUUCGGGGCGGGCCCG------CC-GGUCUGCC-
GAU-GGG--UA--UGCACUGGCGGG--CGCGUCC------UUCCUCCCGGAG-ACGGCUG
CUACUCUUAACUGAGCGGUGGC--CGGAGACGGGAU--AUUUACUUUGAAAAAA-UCAGA
GUGUUUCAA-GCAGG-CAGU--CGCUCUUGCAUGGAUUAGCAUGGGAUAAUGAAA-UAGG
ACUCUGG-UGCUAUUUUGUUGGUUUCGAGCACCGG-AGUAAUGAUUAACAGGGACAGUCA
-GGGGCACUCGUAUUCCGCCGAGAGAGGUGAAAUUCUCAGACCAGCGGAAGACGAACCAC
UGCGAAAGCAUUUGCCA-GGGAUGUUUUCACUGAUCAAGAACGAAAGUUAGGGGAUCGAA
GACGAUCAGAUACC-GUCGUAGUCUUAACCAUAAACCAUGCC-GACUAGGGA-UUGGAGG
AUGUUCCAUUUGUGACUCC-UUCAGCACCUUUC-GGGAAACU-AAAGUCUUUGGGUUCCG
GGGGGAG---UAUGGUCGCAAGGC-UGAAAC-UUAAAGGAAUUGA-CGGAAGGGCACCAC
CAGGAGUGG-AGCCUG-CGGCUUAA-UUUGACUCAACACGGGGAAACUU-ACCAGGUCCA
G-ACAUUGUGAGGAUUGACAGAUUGAGAGCUCUUUCUUG-AUUCGAU---GGGUGGUGGU
GCAUGGCCGUUCUUAGUUGGUGGAGUGAUUUGUCUGGUUAAUUCCGUUAACGAACGAGAC
CGCAGCCUGCUAAAUAGCGUGCCGA-ACCCUUUG---UUGGGCG--U-CGCUUCUUAGAG
GGACAACUUG--UCUUCAACAAGUGGAAGUUCGCGGCAAUAACAGGUCUGU-GAUGCCCU
UAGAUGUUCUGGG--CCGCACGCGCGCUACACUGAUGCAUUCAGCGAGUCUAUC---ACC
UUGACCGAGAGGUCCGGGUAAUCUUUUGAACUUGCAUCGUGAUGGGGAUAGAUUAUUGCA
ACUAUUAAUCUUCAACGAGGAAUUCCUAGUAAG-CGUGUGUCAUCAGCGCACGUU-GAUU
ACGUCCCUGCCCUUUGUACACACCGCCCGUCGCUCCUACCGAUUGAAUGAUCCGGUGAGG
CCCCCGGACUGCGGCUCCGUCGCUGGUUCUCCAGCUUUGGGGUU-GCG---
>EU024765_Phaeocystis_globosa
UUUCUUUGAUGGUACCUUGCUACUUGGAUACCCGUAGUAAUUCUAGAGCUAAUACAUGCA
GGAGUGCCCGAC--------UUCGGAAGGGCUGUAUUUAUUAGAUAAGAA--ACCUUCUC
GGGUUCGC---------CCGGUUG-UGUGCUGAGUCAUAAUAACUGCUCGAAUCGCACGG
CUCUA---CGCCGGCGAUGGUUCAUUCAAAUUUCUGCCCUAUCAGCUUUCGAUGGUAGGA
UAGAGGCCU-ACCAUGG-CGUUAACGGGUAACGGAGAAUUAGGGUUCGAUUCC-GGAGAG
GGAGCCUGAGAAAUGGCUACCACAUCCAAGGAA-GGCAGCAGGCGCGUAAAUUGCCCGAA
UCCUGACACAGGGAGGUAGUGACAAGAAAUAACAAUACAGGGCUACUUCUAGUCUUGUAA
UUGGAAUGAGUACAACUAACAUCUCUUCACGAGGAUCAAC----UGGAGG-GCAAGUC--
-UGGUGCCAGC-AGCC-GCG--GUAAUUCC-AGCUCCAGUAG-CGUAUAUUAAAGUUGUU
GCAG-UUAAAACGCU-CGUAGUCGGGUUUCGGGUCGGGCCGA------GC-GGUCUGCC-
GAU-GGG--UA--UGCACUGUUUGG--CGCGGCC------UUCUUUCCGGAG-ACCGCGG
CUACUCUUAACUGAGCGGGCGU--GGGAGACGGAUC--GUUUACUUUGAAAAAA-UCAGA
GUGUUUCAA-GCAGG-CAGC-UCGCUCUUGCAUGGUACAGCAUGGGAUGAUAGAA-UAGG
ACUCCGG-UGCUAUUUUGUUGGUUUCGAACACCAGGAGUAAUGAUUAACAGGGACAGUCA
-GGGGCACUCGUAUUCCGUCGAGAGAGGUGAAAUUCUCAGACCAAUGGAAGACGAACCAC
UGCGAAAGCAUUUGCCG-GGGAUGUUUUCACUGAUCAAGAACGAAAGUUAGGGGAUCGAA
GACGAUCAGAUACC-GUCGUAGUCUUAACCAUAAACCAUGCC-GACUAGGGA-UUGGAGG
GUGUUCGUUU--CGACCUC-UUCAGCACCUUAC-GGGAAACU-AAAGUCUUUGGGUUCCG
GGGGGAG---UAUGGUCGCAAGGC-UGAAAC-UUAAAGGAAUUGA-CGGAAGGGCACCAC
CAGGAGUGG-AGCCUG-CGGCUUAA-UUUGACUCAACACGGGGAAACUU-ACCAGGUCCA
G-ACAUUGUUAGGAUUGACAGAUUGAGAGCUCUUUCUUG-AUUCGAU---GGGUGGUGGU
GCAUGGCCGUUCUUAGUUGGUGGAGUGAUUUGUCUGGUUAAUUCCGAUAACGAACGAGAC
CGUAGCCUGCUAAAUAGUCCCGCGA-ACUUCUUG---UUGGCGG--CCGGCUUCUUAGAG
GGACAACUUG--UGACCAACAAGUGGAAGUUUGCGGCAAUAACAGGUCUGU-GAUGCCCU
UAGAUGUUCUGGG--CCGCACGCGCGCUACACUGAAGCACUCAACGAGUCC------ACC
UCGACCGACAGGUCUGGGAAACCUUUUGAAAUUGCUUCGUGAUGGGGAUAGAUUAUUGCA
ACUAUUAAUCUUCAACGAGGAAUUCCUAGUAAG-CGCAUGUCAUCAGCGUGCGUU-GAUU
ACGUCCCUGCCCUUUGUACACACCGCCCGUCGCUCCUACCGAUUGAAUGAUCCGGUGAGG
CCCCCGGGCUGGGGCGACGCAUUCGGUUCGCCGGACGCGACGCU-CCG---
>AF163147_Phaeocystis_cordata
UUUCUUUGAUGGUACCUUGCUACUUGGAUACCCGUAGUAAUUCUAGAGCUAAUACAUGCA
GGAAUGCCCGAC--------UUCGGAAGGGCUGUAUUUAUUAGAUAAGAA--ACCAUCUC
GGGUUCGC---------CCGGUUG-UGUGCUGAGUCAUAAUAACUGCUCGAAUCGCACGG
CUCUA---CGCCGGCGAUGGUUCAUUCAAAUUUCUGCCCUAUCAGCUUUCGAUGGUAGGA
UAGAGGCCU-ACCAUGG-CGUUAACGGGUAACGGAGAAUUAGGGUUCGAUUCC-GGAGAG
GGAGCCUGAGAAAUGGCUACCACAUCCAAGGAA-GGCAGCAGGCGCGUAAAUUGCCCGAA
UCCUGACACAGGGAGGUAGUGACAAGAAAUAACAAUACAGGGCUACUUCUAGUCUUGUAA
UUGGAAUGAGUACAACUUACAUCUCUUCACGAGGAUCAAU----UGGAGG-GCAAGUC--
-UGGUGCCAGC-AGCC-GCG--GUAAUUCC-AGCUCCAAUAG-CGUAUAUUAAAGUUGUU
GCAG-UUAAAAAGCU-CGUAGUCGGAUUUCGGGUCGGGCCGA------GC-GGUCUGCC-
GAU-GGG--UA--UGCACUGUUCGG--CGCGGCC------UUCUUUCCGGAG-ACCGCGG
CUACUCUUNNCUGAGCGGGCGU--GGGANNCGGAUC--GUUUACUUUGAAAAAA-UCAGA
GUGUUUCAA-GCAGG-CAGC-UCGCUCUUGCAUGGAUUAGCAUGGGAUAAUGAAA-UAGG
ACUCUGG-UGCUAUUUUGUUGGUUUCGAACACCGG-AGUAAUGAUUAACAGGGACAGUCA
-GGGGCACUCGUAUUCCGUCGAGAGAGGUGAAAUUCUCAGACCAAUGGAAGACGAACCAC
UGCGAAAGCAUUUGCCA-GGGAUGUUUUCACUGAUCAAGAACGAAAGUUAGGGGAUNGAA
GACGAUCAGAUACC-GUCGUAGUCUUAACCAUAAACCAUGCC-GACUAGGGA-UUGGAGG
GUGUUCGUUU--UGACCUC-UUCAGCACCUUAC-GGGAAACU-AAAGUCUUUGGGUUCCG
GGGGGAG---UAUGGUCGCAAGGC-UGAAAC-UUAAAGGAAUUGA-CGGAAGGGCACCAC
CAGGAGUGG-AGCCUG-CGGCUUAA-UUUGACUCAACACGGGGAAACUU-ACCAGGUCCA
G-ACAUGGGAAGGAUUGACAGAUUGAGAGCUCUUUCUUG-AUUCGAU---GGGUGGUGGU
GCAUGGCCGUUCUUAGUUGGUGGAGUGAUUUGUCUGGUUAAUUCCGUUAACGAACGAGAC
CUUAGCCUGCUAAAUAGUUCCGGUA-ACUUCUUG---UUGGCGG--UCAACUUCUUAGAG
GGACAACUUG--UGAACAACAAGUGGAAGUUUGAGGCAAUAACAGGUCUGU-GAUGCCCU
UAGAUGUUCUGGG--CCGCACGCGCGCUACACUGAAGCAUUCAACGAGUCC------ACC
UCGACCGACAGGUCUGGGAAACCUUUUGAAAUUGCUUCGUGAUGGGGAUAGAUUAUUGCA
ACUAUUAAUCUUCAACGAGGAAUUCCUAGUAAG-CGCAUGUCAUCAGCGUGCGUU-GAUU
AUGUCCCUGCCCUUUGUACACACCGCCCGUCGCUCCUACCGAUUGAAUGAUCCGGUGAGG
CCCCCGGACUGAGGCGACGCAGCUGGUUCGCCAGACGCGACGCU-UUG---
>HQ877906_Diacronema_lutheri
UUUAUUUGAUGGUACCUUACUACUUGGAUACCCGUAGUAAUUCUAGAGCUAAUACAUGCA
GGCAGUCCCGAC--------GUUUGGAGGGAUGUAUUUAUUAGAUAAGGA--ACCAACCC
GGGCGCAA-------GCCCGGUUG-CGUGCUGAGUCAUACUAACUGUUCGAAUCGCAUGG
CAUCU---CGCCGGCGAUGGUUCAUUCAAAUUUCUGCCCUAUCAGCUUUCGAUGGUAGGA
UAGAGGCCU-ACCAUGG-CGUUAACGGGUAACGGGGAAUUAGGGUUCGAUUCC-GGAGAG
GGAGCCUGAGAGACGGCUACCACAUCCAAGGAA-GGCAGCAGGCGCGCAAAUUACCC-AA
UCCUGACACAGGGAGGUAGUGACAAGAAAUAACAAUACAGGGCUCUUCG-AGUCUUGUAA
UUGGAAUGAGUACAAUUUAAAUCCCUUAACGAGGAUCCAU----UGGAGG-GCAAGU---
CUGGUGCCAGC-AGCC-GCG--GUAAUUCC-AGCUCCAAUAG-CGUAUAUUAAAGUUGUU
GCAG-UUAAAAAGCU-CGUAGUCGGAUUUCGGGCUGGUCGUGC-----G--GGUCUGCC-
-GUUGGG--UA--UGUACUUGCGUC-GUCCGGUC------AGUAUGGCGUAG-GUGCGUC
GCCUCGUUGAUUCGU-GUGCGU--CGUUCUCUGCGCCCGUUUACUUUGAGAAAA-UCAGA
GUGUUCAAA-GCAGGCCUUU---GCCAUUGUAUGUGUUAGCAUGGGAUAAUGGAA-UAGG
ACCUUGG-UGCUAUUUUGUUGGUUUCGAACGCCGA-GGUAAUGAUGAAUAGGGACAGUCA
-GGGGCACUCGUAUUCCGUAGAGAGAGGUGAAAUUCUUAGACCCACGGAAGACGCACUAC
UGCGAAAGCAUUUGCCA-GGGAUGUUUUCACUGAUCAAGAACGAAAGUUAGGGGAUCGAA
GAUGAUCAGAUACC-GUCGUAGUCUUAACCAUAAACCAUGCC-GACCAGGGA-UUGGUGG
UUGUCAUCUUU--GACAUC-AUCAGCACCUUUC-GAGAAAUC-AGAGUCUUUGGGUUCCG
GGGGGAG---UAUGGUCGCAAGGC-UGAAAC-UUAAAGGAAUUGA-CGGAAGGGCACCAC
CAGGCGUGG-AGCCUG-CGGCUUAA-UUUGACUCAACACGGGGAAACUU-ACCAGGUCCA
G-ACAUUGUGAGGAUUGACAGAUUGAGAGCUCUUUCUUG-AUUCAAU---GGGUGGUGGU
GCAUGGCCGUUCUUAGUUGGUGGAGUGAUUUGUCUGGUUAAUUCCGUUAACGAACGAGAC
CUUACCCUGCUAAAUAGUCCUCGUAACCACUGCG---UUGCGUG-CUUGGCUUCUUAGAG
GGACUAUCGG--UAUCCAACCGAUGGAAGUUUGAGGCAAUAACAGGUCUGU-GAUGCCCU
UAGAUGUUCUGGG--CCGCACGCGCGCUACACUGACGCAUUCAUCGAGUCGU-----ACC
UGCAUCGAAAGGUGUGGGCAAUCUGUUGAACCUGCGUCGUGAUGGGGAUAGAUUAUUGCA
AUUCUUAAUCUUCAACGAGGAAUGCCUAGUAAG-CGUGAGUCAUCAGCUCGCGUU-GAUU
ACGUCCCUGCCCUUUGUACACACCGCCCGUCGCUCCUACCGAUUGGAUGGUCCGGUGAGG
UUUUCGGACUGGCGCAGUGC-CGAGGUUCGCCUUGGU-GCUGCG-CCG---
>MG022757_Chrysotila_carterae
UUUAUUUGAUGGUACCUUACUACUUGGAUACCCGUAGUAAUUCUAGAGCUAAUACAUGCA
GGAGUUCGCGCGCGGCUCGCCCGCGC-GCGAUGUAUUUAUUAGAUAAGAG--ACCAACCC
GC-CUCGU---------GCGGUUG-CGUGCCGAGUCAUAAUAACUGUUCGAAUCGCAUGG
CUCUG--ACGCCGGCGAUGGUUCAUUCAAAUUUCUGCCCUAUCAGCUUUCGAUGGUAGGA
UAGAGGCCU-ACCAUGG-CGUUAACGGGUAACGGGGAAUUAGGGUUCGAUUCC-GGAGAG
GGAGCCUGAGAGAUGGCUACCACAUCCAAGGAA-GGCAGCAGGCGCGUAAAUUGCCCGAA
UCCUGACACAGGGAGGUAGUGACAAGAAAUAACAAUACAGGGCCAUCUU-GGUCUUGUAG
UUGGAAUGAGUACAAUUUACAUCUCUUCACGAGGAUCAAU----UGGAGG-GCAAGU---
CUGGUGCCAGC-AGCC-GCG--GUAAUUCC-AGCUCCAAUAG-CGUAUAUUAAAGUUGUU
GCAG-UUAAAACGCU-CGUAGUCGGAUUUCGGGUCGGUUGCG------CC-GGUCUGCC-
GUU-GGG--UA--UGCACUGGCGGA--GUCGUCC------UUUCUUCCGGAG-ACCGCGC
CUCCUCUUAGCUGAGCGGGUGC--GGGAGACGGAUC--GUUUACUUUGAAAAAA-UCAGA
GUGUUUCAA-GCAGG-CAGC-UCGCUCUUGCAUGGAUUAGCAUGGGAUAAUGAAA-UAGG
ACUCUGG-UGCUAUUUUGUUGGUUUCGAACACCGG-AGUAAUGGUCAACAGGGACAGUCA
-GGGGCACUCGUAUUCCGCCGAGAGAGGUGAAAUUCUCAGACCAGCGGAAGACGAACCAC
UGCGAAAGCAUUUGCCA-GGGAUGUUUUCACUGAUCAAGAACGAAAGUUAGGGGAUCGAA
GACGAUCAGAUACC-GUCGUAGUCUUAACCAUAAACCAUGCC-GACUAGGGA-UUGGAGG
CUGUUCCUUUUGUGACUCC-UUCAGCACCUUUC-GGGAAACU-AAAGUCUUUGGGUUCCG
GGGGGAG---UAUGGUCGCAAGGC-UGAAAC-UUAAAGGAAUUGA-CGGAAGGGCACCAC
CAGGAGUGG-AGCCUG-CGGCUUAA-UUUGACUCAACACGGGGAAACUU-ACCAGGUCCA
G-ACAUUGUGAGGAUUGACAGAUUGAGAGCUCUUUCUUG-AUUCGAU---GGGUGGUGGU
GCAUGGCCGUUCUUAGUUGGUGGAGUGAUUUGUCUGGUUAAUUCCGUUAACGAACGAGAC
CGCAGCCUGCUAAAUAGCUUCGCGA-ACACUCCG---UUGGCGU--UGGGCUUCUUAGAG
GGACAACUUG--UCUUCAACAAGUGGAAGUUUGCGGCAAUAACAGGUCUGU-GAUGCCCU
UAGAUGUUCUGGG--CCGCACGCGCGCUACACUGAUGCACUCAACGAGUUGUUC---UCC
UUGGCCGAGAGGUCCGGGUAAUCUUUUGAAAUUGCAUCGUGAUGGGGAUAGAUUAUUGCA
AUUAUUAAUCUUCAACGAGGAAUUCCUAGUAAG-CGCAUGUCAUCAGCGUGCGUU-GAUU
ACGUCCCUGCCCUUUGUACACACCGCCCGUCGCUCCUACCGAUUGAAUGAUCCGGUGAGG
CCCCCGGACUGUGGCAACGCAGCUGGUUCACUAGCCGCGAUGCCUGCG---
>OR178772_Isochrysis_galbana
UUUAUUUGAUGGUACCUUGCUACUUGGAUAACCGUAGUAAUUCUAGAGCUAAUACAUGCA
GGAGUUCCCGAC--------UUCGGAAGGGAUGUAUUUAUUAGAUAAGAA--ACCAAACC
GG---UCU---------CCGGUUG-UGUGCUGAGUCAUAAUAACUGCUCGAAUCGCACGG
CUCUA---CGCUGGCGAUGGUUCAUUCAAAUUUCUGCCCUAUCAGCUUUCGAUGGUAGGA
UAGAGGCCU-ACCAUGG-CGUUAACGGGUAACGGAGAAUUAGGGUUCGAUUCC-GGAGAG
GGAGCCUGAGAAAUGGCUACCACAUCCAAGGAA-GGCAGCAGGCGCGUAAAUUGCCCGAA
UCCUGACACAGGGAGGUAGUGACAAGAAAUAACAAUACAGGGCUCUUCG-AGUCUUGUAA
UUGGAAUGAGUACAAUUUACAUCUCUUCACGAGGAUCAAU----UGGAGG-GCAAGU---
CUGGUGCCAGC-AGCC-GCG--GUAAUUCC-AGCUCCAAUAG-CGUAUACUAAAGUUGUU
GCAG-UUAAAACGCU-CGUAGUCGGAUUUCGGGGCGGGCCCG------CC-GGUCUGCC-
GAU-GGG--UA--UGCACUGGCGGG--CGCGUCC------UUCCUCCCGGAG-ACGGCUG
CUACUCUUAACUGAGCGGUGGC--CGGAGACGGGAU--AUUUACUUUGAAAAAA-UCAGA
GUGUUUCAA-GCAGG-CAGU--CGCUCUUGCAUGGAUUAGCAUGGGAUAAUGAAA-UAGG
ACUCUGG-UGCUAUUUUGUUGGUUUCGAGCACCGG-AGUAAUGAUUAACAGGGACAGUCA
-GGGGCACUCGUAUUCCGCCGAGAGAGGUGAAAUUCUCAGACCAGCGGAAGACGAACCAC
UGCGAAAGCAUUUGCCA-GGGAUGUUUUCACUGAUCAAGAACGAAAGUUAGGGGAUCGAA
GACGAUCAGAUACC-GUCGUAGUCUUAACCAUAAACCAUGCC-GACUAGGGA-UUGGAGG
AUGUUCCAUUUGUGACUCC-UUCAGCACCUUUC-GGGAAACU-AAAGUCUUUGGGUUCCG
GGGGGAG---UAUGGUCGCAAGGC-UGAAAC-UUAAAGGAAUUGA-CGGAAGGGCACCAC
CAGGAGUGG-AGCCUG-CGGCUUAA-UUUGACUCAACACGGGGAAACUU-ACCAGGUCCA
G-ACAUUGUGAGGAUUGACAGAUUGAGAGCUCUUUCUUG-AUUCGAU---GGGUGGUGGU
GCAUGGCCGUUCUUAGUUGGUGGAGUGAUUUGUCUGGUUAAUUCCGUUAACGAACGAGAC
CGCAGCCUGCUAAAUAGCGUGCCGA-ACCCUUUG---UUGGGCG--U-CGCUUCUUAGAG
GGACAACUUG--UCUUCAACAAGUGGAAGUUCGCGGCAAUAACAGGUCUGU-GAUGCCCU
UAGAUGUUCUGGG--CCGCACGCGCGCUACACUGAUGCAUUCAGCGAGUCUAUC---ACC
UUGACCGAGAGGUCCGGGUAAUCUUUUGAAAUUGCAUCGUGAUGGGGAUAGAUUAUUGCA
ACUAUUAAUCUUCAACGAGGAAUUCCUAGUAAG-CGUGUGUCAUCAGCGCACGUU-GAUU
ACGUCCCUGCCCUUUGUACACACCGCCCGUCGCUCCUACCGAUUGAAUGAUCCGGUGAGG
CCCCCGGACUGCGGCUCCGUCGCUGGUUCUCCAGCUUUGGGGUU-GCG---
>MN927489_Phaeocystis_globosa
UUUCUUUGAUGGUACCUUGCUACUUGGAUACCCGUAGUAAUUCUAGAGCUAAUACAUGCA
GGAAUGCCCGAC--------UUCGGAAGGGCUGUAUUUAUUAGAUAAGAA--ACCUUCUC
GGGUUCGC---------CCGGUUG-UGUGCUGAGUCAUAAUAACUGCUCGAAUCGCACGG
CUCUA---CGCCGGCGAUGGUUCAUUCAAAUUUCUGCCCUAUCAGCUUUCGAUGGUAGGA
UAGAGGCCU-ACCAUGG-CGUUAACGGGUAACGGAGAAUUAGGGUUCGAUUCC-GGAGAG
GGAGCCUGAGAGAUGGCUACCACAUCCAAGGAA-GGCAGCAGGCGCGUAAAUUGCCCGAA
UCCUGACACAGGGAGGUAGUGACAAGAAAUAACAAUACAGGGCUACUUCUAGUCUUGUAA
UUGGAAUGAGUACAACUUACAUCUCUUCACGAGGAUCAAU----UGGAGG-GCAAGUC--
-UGGUGCCAGC-AGCC-GCG--GUAAUUCC-AGCUCCAAAAG-CGUAUAUUAAAGUUGUU
GCAG-UUAAAACGCU-CGUAGUCGGGUUUCGGGUCGGGCCGA------GC-GGUCUGCC-
GAU-GGG--UA--UGCACUGUUUGG--CGCGGCC------UUCUUUCCGGAG-ACCGCGG
CUACUCUUAACUGAGCGGGCGU--GGGAGACGGAUC--GUUUACUUUGAAAAAA-UCAGA
GUGUUUCAA-GCAGG-CAGC-UCGCUCUUGCAUGGUACAGCAUGGGAUGAUUGAA-UAGG
ACUCCGG-UGCUAUUUUGUUGGUUUCGAACACCAGGAGUAAUGAUUAACAGGGACAGUCA
-GGGGCACUCGUAUUCCGUCGAGAGAGGUGAAAUUCUCAGACCAAUGGAAGACGAACCAC
UGCGAAAGCAUUUGCCA-GGGAUGUUUUCACUGAUCAAGAACGAAAGUUAGGGGAUCGAA
GACGAUCAGAUACC-GUCGUAGUCUUAACCAUAAACCAUGCC-GACUAGGGA-UUGGAGG
GUGUUCGUUU--CGACCUC-UUCAGCACCUUAC-GGGAAACU-AAAGUCUUUGGGUUCCG
GGGGGAG---UAUGGUCGCAAGGC-UGAAAC-UUAAAGGAAUUGA-CGGAAGGGCACCAC
CAGGAGUGG-AGCCUG-CGGCUUAA-UUUGACUCAACACGGGGAAACUU-ACCAGGUCCA
G-ACAUUGUUAGGAUUGACAGAUUGAGAGCUCUUUCUUG-AUUCGAU---GGGUGGUGGU
GCAUGGCCGUUCUUAGUUGGUGGAGUGAUUUGUCUGGUUAAUUCCGAUAACGAACGAGAC
CGUAGCCUGCUAAAUAGUCCCGCGA-ACUUCUUG---UUGGCGG--CCGACUUCUUAGAG
GGACAACUUG--UGACCAACAAGUGGAAGUUUGCGGCAAUAACAGGUCUGU-GAUGCCCU
UAGAUGUUCUGGG--CCGCACGCGCGCUACACUGAAGCACUCAACGAGUCC------ACC
UCGACCGACAGGUCUGGGAAACCUUUUGAAAUUGCUUCGUGAUGGGGAUAGAUUAUUGCA
ACUAUUAAUCUUCAACGAGGAAUUCCUAGUAAG-CGCAUGUCAUCAGCGUGCGUU-GAUU
ACGUCCCUGCCCUUUGUACACACCGCCCGUCGCUCCUACCGAUUGAAUGAUCCGGUGAGG
CCCCCGGACUGGGGCGACGCAUUCGGUUCGCCGGACGCGACGCU-CCG---
>HQ877904_Diacronema_lutheri
UUUAUUUGAUGGUACCUUACUACUUGGAUACCCGUAGUAAUUCUAGAGCUAAUACAUGCA
GGCAGUCCCGAC--------GUUUGGAGGGAUGUAUUUAUUAGAUAAGGA--ACCAACCC
GGGCGCAA-------GCCCGGUUG-CGUGCUGAGUCAUACUAACUGUUCGAAUCGCAUGG
CAUCU---CGCCGGCGAUGGUUCAUUCAAAUUUCUGCCCUAUCAGCUUUCGAUGGUAGGA
UAGAGGCCU-ACCAUGG-CGUUAACGGGUAACGGGGAAUUAGGGUUCGAUUCC-GGAGAG
GGAGCCUGAGAGACGGCUACCACAUCCAAGGAA-GGCAGCAGGCGCGCAAAUUACCC-AA
UCCUGACACAGGGAGGUAGUGACAAGAAAUAACAAUACAGGGCUCUUCG-AGUCUUGUAA
UUGGAAUGAGUACAAUUUAAAUCCCUUAACGAGGAUCCAU----UGGAGG-GCAAGU---
CUGGUGCCAGC-AGCC-GCG--GUAAUUCC-AGCUCCAAUAG-CGUAUAUUAAAGUUGUU
GCAG-UUAAAAAGCU-CGUAGUCGGAUUUCGGGCUGGUCGUGC-----G--GGUCUGCC-
-GUUGGG--UA--UGUACUUGCGUC-GUCCGGUC------AGUAUGGCGUAG-GUGCGUC
GCCUCGUUGAUUCGU-GUGCGU--CGUUCUCUGCGCCCGUUUACUUUGAGAAAA-UCAGA
GUGUUCAAA-GCAGGCCUUU---GCCAUUGUAUGUGUUAGCAUGGGAUAAUGGAA-UAGG
ACCUUGG-UGCUAUUUUGUUGGUUUCGAACGCCGA-GGUAAUGAUGAAUAGGGACAGUCA
-GGGGCACUCGUAUUCCGUAGAGAGAGGUGAAAUUCUUAGACCCACGGAAGACGCACUAC
UGCGAAAGCAUUUGCCA-GGGAUGUUUUCACUGAUCAAGAACGAAAGUUAGGGGAUCGAA
GAUGAUCAGAUACC-GUCGUAGUCUUAACCAUAAACCAUGCC-GACCAGGGA-UUGGUGG
UUGUCAUCUUU--GUCAUC-AUCAGCACCUUUC-GAGAAAUC-AGAGUCUUUGGGUUCCG
GGGGGAG---UAUGGUCGCAAGGC-UGAAAC-UUAAAGGAAUUGA-CGGAAGGGCACCAC
CAGGCGUGG-AGCCUG-CGGCUUAA-UUUGACUCAACACGGGGAAACUU-ACCAGGUCCA
G-ACAUUGUGAGGAUUGACAGAUUGAGAGCUCUUUCUUG-AUUCAAU---GGGUGGUGGU
GCAUGGCCGUUCUUAGUUGGUGGAGUGAUUUGUCUGGUUAAUUCCGUUAACGAACGAGAC
CUUACCCUGCUAAAUAGUCCUCGUAACCACUGCG---UUGCGUG-CUUGGCUUCUUAGAG
GGACUAUCGG--UAUCCAACCGAUGGAAGUUUGAGGCAAUAACAGGUCUGU-GAUGCCCU
UAGAUGUUCUGGG--CCGCACGCGCGCUACACUGACGCAUUCAUCGAGUCGU-----ACC
UGCAUCGAAAGGUGUGGGCAAUCUGUUGAACCUGCGUCGUGAUGGGGAUAGAUUAUUGCA
AUUCUUAAUCUUCAACGAGGAAUGCCUAGUAAG-CGUGAGUCAUCAGCUCGCGUU-GAUU
ACGUCCCUGCCCUUUGUACACACCGCCCGUCGCUCCUACCGAUUGGAUGGUCCGGUGAGG
UUUUCGGACUGGCGCAGUGC-CGAGGUUCGCCUUGGU-GCUGCG-CCG---
>KC404128_Emiliania_huxleyi
UUUAUUUGAUGGUACCUUGCUACUUGGAUAACCGUAGUAAUUCUAGAGCUAAUACAUGCA
GGAGUUCCCGAC--------UCACGGAGGGAUGUAUUUAUUAGAUAAGAA--ACCAAACC
GG---UCU---------CCGGUUG-CGUGCUGAGUCAUAAUAACUGCUCGAAUCGCACGG
CUCUA---CGCCGGCGAUGGUUCAUUCAAAUUUCUGCCCUAUCAGCUUUCGAUGGUAGGA
UAGAGGCCU-ACCAUGG-CGUUAACGGGUAACGGAGAAUUAGGGUUCGAUUCC-GGAGAG
GGAGCCUGAGAAAUGGCUACCACAUCCAAGGAA-GGCAGCAGGCGCGUAAAUUGCCCGAA
UCCUGACACAGGGAGGUAGUGACAAGAAAUAACAAUACAGGGCUAUUUU-AGUCUUGUAA
UUGGAAUGAGUACAAUUUACAUCUCUUCACGAGGAUCAAU----UGGAGG-GCAAGU---
CUGGUGCCAGC-AGCC-GCG--GUAAUUCC-AGCUCCAAUAG-CGUAUAUUAAAGUUGUU
GCAG-UUAAAACGCU-CGUAGUCGGAUUUCGGGGCGGGCCGA------CC-GGUCUGCC-
GAU-GGG--UA--UGCACUGGCCGG--CGCGUCC------UUCCACCCGGAG-ACCGCGC
CUACUCUUAACUGAGCGGGCGC--GGGAGACGGGUC--UUUUACUUUGAAAAAA-UCAGA
GUGUUUCAA-GCAGG-CAGU--CGCUCUUGCAUGGAUUAGCAUGGGAUAAUGAAA-UAGG
ACUCUGG-UGCUAUUUUGUUGGUUUCGAACACCGG-AGUAAUGAUUAACAGGGACAGUCA
-GGGGCACUCGUAUUCCGCCGAGAGAGGUGAAAUUCUCAGACCAGCGGAAGACGAACCAC
UGCGAAAGCAUUUGCCA-GGGAUGUUUUCACUGAUCAAGAACGAAAGUUAGGGGAUCGAA
GACGAUCAGAUACC-GUCGUAGUCUUAACCAUAAACCAUGCC-GACUAGGGA-UUGGAGG
AUGUUCCAUUUGUGACUCC-UUCAGCACCUUUC-GGGAAACU-AAAGUCUUUGGGUUCCG
GGGGGAG---UAUGGUCGCAAGGC-UGAAAC-UUAAAGGAAUUGA-CGGAAGGGCACCAC
CAGGAGUGG-AGCCUG-CGGCUUAA-UUUGACUCAACACGGGGAAACUU-ACCAGGUCCA
GCACAUUGUGAGGAUUGACAGAUUGAGAGCUCUUUCUUG-AUUCGAU---GGGUGGUGGU
GCAUGGCCGUUCUUAGUUGGUGGAGUGAUUUGUCUGGUUAAUUCCGUUAACGAACGAGAC
CGCAGCCUGCUAAAUAGCGACGCGA-ACCCUCCG---UUCGCUG--G-AGCUUCUUAGAG
GGACAACUUG--UCUUCAACAAGUGGAAGUUCGCGGCAAUAACAGGUCUGU-GAUGCCCU
UAGAUGUUCUGGG--CCGCACGCGCGCUACACUGAUGCACUCAACGAGUCUAUC---ACC
UUGACCGAGAGGUCCGGGUAAUCUUUUGAAAUUGCAUCGUGAUGGGGAUAGAUUAUUGCA
ACUAUUAAUCUUCAACGAGGAAUUCCUAGUAAG-CGUGUGUCAUCAGCGCACGUU-GAUU
ACGUCCCUGCCCUUUGUACACACCGCCCGUCGCUCCUACCGAUUGAAUGAUCCGGUGAGG
CCCCCGGACUGCGGCGCCGCAGCUGGUUCUCCAGCCGCGACGCC-GCG---
>MW575290_Phaeocystis_globosa
UUUCUUUGAUGGUACCUUGCUACUUGGAUACCCGUAGUAAUUCUAGAGCUAAUACAUGCA
GGAAUGCCCGAC--------UUCGGAAGGGCUGUAUUUAUUAGAUAAGAA--ACCUUCUC
GGGUUCGC---------CCGGUUG-UGUGCUGAGUCAUAAUAACUGCUCGAAUCGCACGG
CUCUA---CGCCGGCGAUGGUUCAUUCAAAUUUCUGCCCUAUCAGCUUUCGAUGGUAGGA
UAGAGGCCU-ACCAUGG-CGUUAACGGGUAACGGAGAAUUAGGGUUCGAUUCC-GGAGAG
GGAGCCUGAGAGAUGGCUACCACAUCCAAGGAA-GGCAGCAGGCGCGUAAAUUGCCCGAA
UCCUGACACAGGGAGGUAGUGACAAGAAAUAACAAUACAGGGCUACUUCUAGUCUUGUAA
UUGGAAUGAGUACAACUUACAUCUCUUCACGAGGAUCAAU----UGGAGG-GCAAGUC--
-UGGUGCCAGC-AGCC-GCG--GUAAUUCC-AGCUCCAAAAG-CGUAUAUUAAAGUUGUU
GCAG-UUAAAACGCU-CGUAGUCGGGUUUCGGGUCGGGCCGA------GC-GGUCUGCC-
GAU-GGG--UA--UGCACUGUUUGG--CGCGGCC------UUCUUUCCGGAG-ACCGCGG
CUACUCUUAACUGAGCGGGCGU--GGGAGACGGAUC--GUUUACUUUGAAAAAA-UCAGA
GUGUUUCAA-GCAGG-CAGC-UCGCUCUUGCAUGGUACAGCAUGGGAUGAUUGAA-UAGG
ACUCCGG-UGCUAUUUUGUUGGUUUCGAACACCAGGAGUAAUGAUUAACAGGGACAGUCA
-GGGGCACUCGUAUUCCGUCGAGAGAGGUGAAAUUCUCAGACCAAUGGAAGACGAACCAC
UGCGAAAGCAUUUGCCA-GGGAUGUUUUCACUGAUCAAGAACGAAAGUUAGGGGAUCGAA
GACGAUCAGAUACC-GUCGUAGUCUUAACCAUAAACCAUGCC-GACUAGGGA-UUGGAGG
GUGUUCGUUU--CGACCUC-UUCAGCACCUUAC-GGGAAACU-AAAGUCUUUGGGUUCCG
GGGGGAG---UAUGGUCGCAAGGC-UGAAAC-UUAAAGGAAUUGA-CGGAAGGGCACCAC
CAGGAGUGG-AGCCUG-CGGCUUAA-UUUGACUCAACACGGGGAAACUU-ACCAGGUCCA
G-ACAUUGUUAGGAUUGACAGAUUGAGAGCUCUUUCUUG-AUUCGAU---GGGUGGUGGU
GCAUGGCCGUUCUUAGUUGGUGGAGUGAUUUGUCUGGUUAAUUCCGAUAACGAACGAGAC
CGUAGCCUGCUAAAUAGUCCCGCGA-ACUUCUUG---UUGGCGG--CCGACUUCUUAGAG
GGACAACUUG--UGACCAACAAGUGGAAGUUUGCGGCAAUAACAGGUCUGU-GAUGCCCU
UAGAUGUUCUGGG--CCGCACGCGCGCUACACUGAAGCACUCAACGAGUCC------ACC
UCGACCGACAGGUCUGGGAAACCUUUUGAAAUUGCUUCGUGAUGGGGAUAGAUUAUUGCA
ACUAUUAAUCUUCAACGAGGAAUUCCUAGUAAG-CGCAUGUCAUCAGCGUGCGUU-GAUU
ACGUCCCUGCCCUUUGUACACACCGCCCGUCGCUCCUACCGAUUGAAUGAUCCGGUGAGG
CCCCCGGACUGGGGCGACGCAUUCGGUUCGCCGGACGCGACGCU-CCG---
>AJ278036_Phaeocystis_pouchetii
UUUCUUUGAUGGUACCUUGCUACUUGGAUACCCGUAGUAAUUCUAGAGCUAAUACAUGCA
GGACUGCCCGAC--------UUCGGAAGGGCUGUAUUUAUUAGAUAAGAA--ACCAUCUC
GGGUCCGC---------CCGGUUG-UGUGCUGAGUCAUAAUAACUGCUCGAAUCGCACGG
CUCUA---CGCCGGCGAUGGUUCAUUCAAAUUUCUGCCCUAUCAGCUUUCGAUGGUAGGA
UAGAGGCCU-ACCAUGG-CGUUAACGGGUAACGGAGAAUUAGGGUUCGAUUCC-GGAGAG
GGAGCCUGAGAAAUGGCUACCACAUCCAAGGAAAGGCAGCAGGCGCGUAAAUUGCC-GAA
UCCUGACACAGGGAGGUAGUG-CAAGAAAUACCAAUACAGGGCUACUUCUAGUCUUGUAA
UUGGAAUGAGUACAACUUACAUCUCUUCACGAGGAUCAAU----UGGAGG-GCAAGUC--
-UGGUGCCAGC-AGCC-GCG--GUAAUUCC-AGCUCCAAUAG-CGUAUAUUAAAGUUGUU
GCAG-UUAAAAAGCU-CGUAGUCGGAUUUCGGGUCGGGCCGA------GC-GGUCUGCC-
GAU-GGG--UA--UGCACUGCUUGG--CGCGGCC------UUCUUUCCGGAG-ACCGCGG
CUACUCUUAACUGAGCGGGCGU--GGGAGACGGAUC--GUUUACUUUGAAAAAA-UCAGA
GUGUUUCUA-GCAGG-CAGC-UCGCUCUUGCAUAGGUUAGCAUGGGAUAAUUUAA-UAGG
ACUCUGG-UGCUAUUUUGUUGGUUUCGAACACCGG-AGUAAUGAUUAAAAGGGGCAGUCA
-GGGGCACUCGUAUUCCGUCGAGAGAGGUGAAAUUCUCAGACCAAUGGAAGACGAACCAC
UGCGAAAGCAUUUGCCA-GGGAUGUUUUCACUGAUCAAGAACGAAAGUUAGGGGAUCGAA
GACGAUCAGAUACC-GUCGUAGUCUUAACCAUAAACCAUGCC-GACUAGGGA-UUGGAGG
GUGUUCGUUU--CGACCUC-UUCAGCACCUUAC-GGGAAACU-AAAGUCUUUGGGUUCCG
GGGGGAG---UAUGGUCGCAAGGC-UGAAAC-UUAAAGGAAUUGA-CGAAAGGGCACCAC
CAGGAGUGG-AGCCUG-CGGCUUAA-UUUGACUCAACACGGGGAAACUU-ACCAGGUCCA
G-ACAUUGUUAGGAUUGACAGAUUGAGAGCUCUUUCUUG-AUUCGAU---GGGUGGUGGU
GCAUGGCCGUUCUUAGUUGGUGGAGUGAUUUGUCUGGUUAAUUCCGUUAACGAACGAGAC
CGUAGCCUGCUAAAUAGUUCCGCGA-ACUUCUUG---UUGGCGG--UCGACUUCUUAGAG
GGACAACUUG--UGACCAACAAGUGGAAGUUUGCGGCAAUAACAGGUCUGU-GAUGCCCC
UAGAUGUUCUGGG--CCGCACGCGCGCUACACUGAAGCACUCAACGAGUCC------ACC
UCGACCGACAGGUCUGGGAAACCUUUUGAAAUUGCUUCGUGAUGGGGAUAGAUUAUUGCA
ACUAUUAAUCUUCAACGAGGAAUUCCUAGUAAG-CGCAUGUCAUCAGCGUGCGUU-GAUU
ACGUCCCUGCCCUUUGUACACACCGCCCGUCGCUCCUACCGAUUGAAUGAUCCGGUGAGG
CCCCCGGACUGGGGCGACGCAUUCGGUUCGCCGGACGCGACGCU-CCG---
>X77476_Phaeocystis_globosa
UUUCUUUGAUGGUACCUUGCUACUUGGAUACCCGUAGUAAUUCUAGAGCUAAUACAUGCA
GGAGUGCCCGAC--------UUCGGAAGGGCUGUAUUUAUUAGAUAAGAA--ACCUUCUC
GGGUUCGC---------CCGGUUG-UGUGCUGAGUCAUAAUAACUGCUCGAAUCGCACGG
CUCUA---CGCCGGCGAUGGUUCAUUCAAAUUUCUGCCCUAUCAGCUUUCGAUGGUAGGA
UAGAGGCCU-ACCAUGG-CGUUAACGGGUAACGGAGAAUUAGGGUUCGAUUCC-GGAGAG
GGAGCCUGAGAAAUGGCUACCACAUCCAAGGAA-GGCAGCAGGCGCGUAAAUUGCCCGAA
UCCUGACACAGGGAGGUAGUGACAAGAAAUAACAAUACAGGGCUACUUCUAGUCUUGUAA
UUGGAAUGAGUACAACUUACAUCUCUUCACGAGGAUCAAC----UGGAGG-GCAAGUC--
-UGGUGCCAGC-AGCC-GCG--GUAAUUCC-AGCUCCAGAAG-CGUAUAUUAAAGUUGUU
GCAG-UUAAAACGCU-CGUAGUCGGGUUUCGGGUCGGGCCGA------GC-GGUCUGCC-
GAU-GGG--UA--UGCACUGUUUGG--CGCGGCC------UUCUUUCCGGAG-ACCGCGG
CUACUCUUAACUGAGCGGGCGU--GGGAGACGGAUC--GUUUACUUUGAAAAAA-UCAGA
GUGUUUCAA-GCAGG-CAGC-UCGCUCUUGCAUGGUACAGCAUGGGAUGAUUGAA-UAGG
ACUCCGG-UGCUAUUUUGUUGGUUUCGAACACCAGGAGUAAUGAUUAACAGGGACAGUCA
-GGGGCACUCGUAUUCCGUCGAGAGAGGUGAAAUUCUCAGACCAAUGGAAGACGAACCAC
UGCGAAAGCAUUUGCCA-GGGAUGUUUUCACUGAUCAAGAACGAAAGUUAGGGGAUCGAA
GACGAUCAGAUACC-GUCGUAGUCUUAACCAUAAACCAUGCC-GACUAGGGA-UUGGAGG
GUGUUCGUUU--CGACCUC-UUCAGCACCUUAC-GGGAAACU-AAAGUCUUUGGGUUCCG
GGGGGAG---UAUGGUCGCAAGGC-UGAAAC-UUAAAGGAAUUGA-CGGAAGGGCACCAC
CAGGAGUGG-AGCCUG-CGGCUUAA-UUUGACUCAACACGGGGAAACUU-ACCAGGUCCA
G-ACAUUGUUAGGAUUGACAGAUUGAGAGCUCUUUCUUG-AUUCGAU---GGGUGGUGGU
GCAUGGCCGUUCUUAGUUGGUGGAGUGAUUUGUCUGGUUAAUUCCGAUAACGAACGAGAC
CGUAGCCUGCUNAAUAGUCCCGCGA-ACUUCUUG---UUGGCGG--CCGACUUCUUAGAG
GGACAACUUG--UGACCAACAAGUGGAAGUUUGCGGCAAUAACAGGUCUGU-GAUGCCCU
UAGAUGUUCUGGG--CCGCACGCGCGCUACACUGAAGCACUCAACGAGUCC------ACC
UCGACCGACAGGUCUGGGAAACCUUUUGAAAUUGCUUCGUGAUGGGGAUAGAUUAUUGCA
ACUAUUAAUCUUCAACGAGGAAUUCCUAGUAAG-CGCAUGUCAUCAGCGUGCGUU-GAUU
ACGUCCCUGCCCUNUGUACACACCGCCCGUCGCUCCUACCGAUUGAAUGAUCCGGUGAGG
CCCCCGGACUGGGGCGACGCAUUCGGUUCGCCGGACGCGACGCU-CCG---
>KF422619_Calcidiscus_leptoporus
UUUAUUUGAUGGUACCUUACUACUUGGAUAACCGUAGUAAUUCUAGAGCUAAUACAUGCA
GGAAGUCCCU--------UCU-----GGGGAUGUAUUUAUUAGAUAAGAA--ACCAAUCC
C----UUC---------GGGGUUG-CGUGCCGAGUCAUAAUAACUGCUCGAAUCGCAUGG
CCUCG---CGCCGGCGAUGGUUCAUUCAAAUUUCUGCCCUAUCAGCUUUCGAUGGUAGGA
UAGAGGCCU-ACCAUGG-CGUUUACGGGUAACGGAGAAUUAGGGUUCGAUUCC-GGAGAG
GGAGCCUGAGAAAUGGCUACCACAUCCAAGGAA-GGCAGCAGGCGCGUAAAUUGCCCGAA
UCCUGACACAGGGAGGUAGUGACAAGAAAUAACAAUACAGGGCCAUCUU-GGUCUUGUAA
UUGGAAUGAGUACAAUUUACAUCUCUUCACGAGGAUCAAU----UGGAGG-GCAAGU---
CUGGUGCCAGC-AGCC-GCG--GUAAUUCC-AGCUCCAAUAG-CGUAUAUUAAAGUUGUU
GCAG-UUAAAACGCU-CGUAGUCGGAUUUCGGGGCGUGCGAG------CC-GGUCUGCC-
GAU-GGG--UA--UGCACUGGCGUU-GCGCGUCC------UUUCUUUCGGAG-CUCUCUG
CUGCUCUUAGCUGAGCGGUGGA--GGGAGACGGAUC--GUUUACUUUGAAAAAA-UCAGA
GUGUUUCAA-GCAGG-CAGC-UCGCUCUUGCAUGGAUUAGCAUGGGAUAAUGAAA-UAGG
ACUCUGG-UGCUAUUUUGUUGGUUUCGAACACCGG-AGUAAUGGUCAACAGGGACAGUCA
-GGGGCACUCGUAUUCCGCCGAGAGAGGUGAAAUUCUCAGACCAGCGGAAGACGAACCAC
UGCGAAAGCAUUUGCCA-GGGAUGUUUUCACUGAUCAAGAACGAAAGUUAGGGGAUCGAA
GACGAUCAGAUACC-GUCGUAGUCUUAACCAUAAACCAUGCC-GACUAGGGA-UUGGGGG
CUGUUCCUUUUGUGACUCC-CUCAGCACCUUUC-GGGAAACU-AAAGUCUUUGGGUUCCG
GGGGGAG---UAUGGUCGCAAGGC-UGAAAC-UUAAAGGAAUUGA-CGGAAGGGCACCAC
CAGGAGUGG-AGCCUG-CGGCUUAA-UUUGACUCAACACGGGGAAACUU-ACCAGGUCCA
G-ACAUUGUGAGGAUUGACAGAUUGAGAGCUCUUUCUUG-AUUCGAU---GGGUGGUGGU
GCAUGGCCGUUCUUAGUUGGUGGAGUGAUUUGUCUGGUUAAUUCCGUUAACGAACGAGAC
CGCAGCCUGCUAAAUAGUCCCGCGA-ACCCUUCG---UUGGCGG--GUCACUUCUUAGAG
GGACAACUUG--UCUUCAACAAGUGGAAGUUUGCGGCAAUAACAGGUCUGU-GAUGCCCU
UAGAUGUUCUGGG--CCGCACGCGCGCUACACUGAUGCACUCAACGAGUUUCAC--GUCC
UUGGCCGACAGGUCCGGGUAACCUUUUGAAAUUGCAUCGUGAUGGGGAUAGAUUAUUGCA
AUUAUUAAUCUUCAACGAGGAAUUCCUAGUAAG-CGCAUGUCAUCAGCGUGCGUU-GAUU
ACGUCCCUGCCCUUUGUACACACCGCCCGUCGCUCCUACCGAUUGAAUGAUCCGGUGAGG
CCCCCGGACUGUGGCAACGCAGCUGGUUCUCCAGCCGCGAUGCC-GCG---
>KC404149_Gephyrocapsa_oceanica
UUUAUUUGAUGGUACCUUGCUACUUGGAUAACCGUAGUAAUUCUAGAGCUAAUACAUGCA
GGAGUUCCCGAC--------UCACGGAGGGAUGUAUUUAUUAGAUAAGAA--ACCAAACC
GG---UCU---------CCGGUUG-CGUGCUGAGUCAUAAUAACUGCUCGAAUCGCACGG
CUCUA---CGCCGGCGAUGGUUCAUUCAAAUUUCUGCCCUAUCAGCUUUCGAUGGUAGGA
UAGAGGCCU-ACCAUGG-CGUUAACGGGUAACGGAGAAUUAGGGUUCGAUUCC-GGAGAG
GGAGCCUGAGAAAUGGCUACCACAUCCAAGGAA-GGCAGCAGGCGCGUAAAUUGCCCGAA
UCCUGACACAGGGAGGUAGUGACAAGAAAUAACAAUACAGGGCUAUUUU-AGUCUUGUAA
UUGGAAUGAGUACAAUUUACAUCUCUUCACGAGGAUCAAU----UGGAGG-GCAAGU---
CUGGUGCCAGC-AGCC-GCG--GUAAUUCC-AGCUCCAAUAG-CGUAUAUUAAAGUUGUU
GCAG-UUAAAACGCU-CGUAGUCGGAUUUCGGGGCGGGCCGA------CC-GGUCUGCC-
GAU-GGG--UA--UGCACUGGCCGG--CGCGUCC------UUCCACCCGGAG-ACCGCGC
CUACUCUUAACUGAGCGGGCGC--GGGAGACGGGUC--UUUUACUUUGAAAAAA-UCAGA
GUGUUUCAA-GCAGG-CAGU--CGCUCUUGCAUGGAUUAGCAUGGGAUAAUGAAA-UAGG
ACUCUGG-UGCUAUUUUGUUGGUUUCGAACACCGG-AGUAAUGAUUAACAGGGACAGUCA
-GGGGCACUCGUAUUCCGCCGAGAGAGGUGAAAUUCUCAGACCAGCGGAAGACGAACCAC
UGCGAAAGCAUUUGCCA-GGGAUGUUUUCACUGAUCAAGAACGAAAGUUAGGGGAUCGAA
GACGAUCAGAUACC-GUCGUAGUCUUAACCAUAAACCAUGCC-GACUAGGGA-UUGGAGG
AUGUUCCAUUUGUGACUCC-UUCAGCACCUUUC-GGGAAACU-AAAGUCUUUGGGUUCCG
GGGGGAG---UAUGGUCGCAAGGC-UGAAAC-UUAAAGGAAUUGA-CGGAAGGGCACCAC
CAGGAGUGG-AGCCUG-CGGCUUAA-UUUGACUCAACACGGGGAAACUU-ACCAGGUCCA
GCACAUUGUGAGGAUUGACAGAUUGAGAGCUCUUUCUUG-AUUCGAU---GGGUGGUGGU
GCAUGGCCGUUCUUAGUUGGUGGAGUGAUUUGUCUGGUUAAUUCCGUUAACGAACGAGAC
CGCAGCCUGCUAAAUAGCGACGCGA-ACCCUCCG---UUCGCUG--G-AGCUUCUUAGAG
GGACAACUUG--UCUUCAACAAGUGGAAGUUCGCGGCAAUAACAGGUCUGU-GAUGCCCU
UAGAUGUUCUGGG--CCGCACGCGCGCUACACUGAUGCACUCAACGAGUCUAUC---ACC
UUGACCGAGAGGUCCGGGUAAUCUUUUGAAAUUGCAUCGUGAUGGGGAUAGAUUAUUGCA
ACUAUUAAUCUUCAACGAGGAAUUCCUAGUAAG-CGUGUGUCAUCAGCGCACGUU-GAUU
ACGUCCCUGCCCUUUGUACACACCGCCCGUCGCUCCUACCGAUUGAAUGAUCCGGUGAGG
CCCCCGGACUGCGGCGCCGCAGCUGGUUCUCCAGCCGCGACGCC-GCG---
>MN826695_Phaeocystis_globosa
UUUCUUUGAUGGUACCUUGCUACUUGGAUACCCGUAGUAAUUCUAGAGCUAAUACAUGCA
GGAGUGCCCGAC--------UUCGGAAGGGCUGUAUUUAUUAGAUAAGAA--ACCUUCUC
GGGUUCGC---------CCGGUUG-UGUGCUGAGUCAUAAUAACUGCUCGAAUCGCACGG
CUCUA---CGCCGGCGAUGGUUCAUUCAAAUUUCUGCCCUAUCAGCUUUCGAUGGUAGGA
UAGAGGCCU-ACCAUGG-CGUUAACGGGUAACGGAGAAUUAGGGUUCGAUUCC-GGAGAG
GGAGCCUGAGAAAUGGCUACCACAUCCAAGGAA-GGCAGCAGGCGCGUAAAUUGCCCGAA
UCCUGACACAGGGAGGUAGUGACAAGAAAUAACAAUACAGGGCUACUUCUAGUCUUGUAA
UUGGAAUGAGUACAACUUACAUCUCUUCACGAGGAUCAAC----UGGAGG-GCAAGUC--
-UGGUGCCAGC-AGCC-GCG--GUAAUUCC-AGCUCCAGUAG-CGUAUAUUAAAGUUGUU
GCAG-UUAAAACGCU-CGUAGUCGGGUUUCGGGUCGGGCCGA------GC-GGUCUGCC-
GAU-GGG--UA--UGCACUGUUUGG--CGCGGCC------UUCUUUCCGGAG-ACCGCGG
CUACUCUUAACUGAGCGGGCGU--GGGAGACGGAUC--GUUUACUUUGAAAAAA-UCAGA
GUGUUUCAA-GCAGG-CAGC-UCGCUCUUGCAUGGUACAGCAUGGGAUGAUAGAA-UAGG
ACUCCGG-UGCUAUUUUGUUGGUUUCGAACACCAGGAGUAAUGAUUAACAGGGACAGUCA
-GGGGCACUCGUAUUCCGUCGAGAGAGGUGAAAUUCUCAGACCAAUGGAAGACGAACCAC
UGCGAAAGCAUUUGCCA-GGGAUGUUUUCACUGAUCAAGAACGAAAGUUAGGGGAUCGAA
GACGAUCAGAUACC-GUCGUAGUCUUAACCAUAAACCAUGCC-GACUAGGGA-UUGGAGG
GUGUUCGUUU--CGACCUC-UUCAGCACCUUAC-GGGAAACU-AAAGUCUUUGGGUUCCG
GGGGGAG---UAUGGUCGCAAGGC-UGAAAC-UUAAAGGAAUUGA-CGGAAGGGCACCAC
CAGGAGUGG-AGCCUG-CGGCUUAA-UUUGACUCAACACGGGGAAACUU-ACCAGGUCCA
G-ACAUUGUUAGGAUUGACAGAUUGAGAGCUCUUUCUUG-AUUCGAU---GGGUGGUGGU
GCAUGGCCGUUCUUAGUUGGUGGAGUGAUUUGUCUGGUUAAUUCCGAUAACGAACGAGAC
CGUAGCCUGCUAAAUAGUCCCGCGA-ACUUCUUG---UUGGCGG--CCGGCUUCUUAGAG
GGACAACUUG--UGACCAACAAGUGGAAGUUUGCGGCAAUAACAGGUCUGU-GAUGCCCU
UAGAUGUUCUGGG--CCGCACGCGCGCUACACUGAAGCACUCAACGAGUCC------ACC
UCGACCGACAGGUCUGGGAAACCUUUUGAAAUUGCUUCGUGAUGGGGAUAGAUUAUUGCA
ACUAUUAAUCUUCAACGAGGAAUUCCUAGUAAG-CGCAUGUCAUCAGCGUGCGUU-GAUU
ACGUCCCUGCCCUUUGUACACACCGCCCGUCGCUCCUACCGAUUGAAUGAUCCGGUGAGG
CCCCCGGACUGGGGCGACGCAUUCGGUUCGCCGGACGCGACGCU-CCG---
>HQ877907_Diacronema_lutheri
UUUAUUUGAUGGUACCUUACUACUUGGAUACCCGUAGUAAUUCUAGAGCUAAUACAUGCA
GGCAGUCCCGAC--------GUUUGGAGGGAUGUAUUUAUUAGAUAAGGA--ACCAACCC
GGGCGCAA-------GCCCGGUUG-CGUGCUGAGUCAUACUAACUGUUCGAAUCGCAUGG
CAUCU---CGCCGGCGAUGGUUCAUUCAAAUUUCUGCCCUAUCAGCUUUCGAUGGUAGGA
UAGAGGCCU-ACCAUGG-CGUUAACGGGUAACGGGGAAUUAGGGUUCGAUUCC-GGAGAG
GGAGCCUGAGAGACGGCUACCACAUCCAAGGAA-GGCAGCAGGCGCGCAAAUUACCC-AA
UCCUGACACAGGGAGGUAGUGACAAGAAAUAACAAUACAGGGCUCUUCG-AGUCUUGUAA
UUGGAAUGAGUACAAUUUAAAUCCCUUAACGAGGAUCCAU----UGGAGG-GCAAGU---
CUGGUGCCAGC-AGCC-GCG--GUAAUUCC-AGCUCCAAUAG-CGUAUAUUAAAGUUGUU
GCAG-UUAAAAAGCU-CGUAGUCGGAUUUCGGGCUGGUCGUGC-----G--GGUCUGCC-
-GUUGGG--UA--UGUACUUGCGUC-GUCCGGUC------AGUAUGGCGUAG-GUGCGUC
GCCUCGUUGAUUCGU-GUGCGU--CGUUCUCUGCGCCCGUUUACUUUGAGAAAA-UCAGA
GUGUUCAAA-GCAGGCCUUU---GCCAUUGUAUGUGUUAGCAUGGGAUAAUGGAA-UAGG
ACCUUGG-UGCUAUUUUGUUGGUUUCGAACGCCGA-GGUAAUGAUGAAUAGGGACAGUCA
-GGGGCACUCGUAUUCCGUAGAGAGAGGUGAAAUUCUUAGACCCACGGAAGACGCACUAC
UGCGAAAGCAUUUGCCA-GGGAUGUUUUCACUGAUCAAGAACGAAAGUUAGGGGAUCGAA
GAUGAUCAGAUACC-GUCGUAGUCUUAACCAUAAACCAUGCC-GACCAGGGA-UUGGUGG
UUGUCAUCUUU--GACAUC-AUCAGCACCUUUC-GAGAAAUC-AGAGUCUUUGGGUUCCG
GGGGGAG---UAUGGUCGCAAGGC-UGAAAC-UUAAAGGAAUUGA-CGGAAGGGCACCAC
CAGGCGUGG-AGCCUG-CGGCUUAA-UUUGACUCAACACGGGGAAACUU-ACCAGGUCCA
G-ACAUUGUGAGGAUUGACAGAUUGAGAGCUCUUUCUUG-AUUCAAU---GGGUGGUGGU
GCAUGGCCGUUCUUAGUUGGUGGAGUGAUUUGUCUGGUUAAUUCCGUUAACGAACGAGAC
CUUACCCUGCUAAAUAGUCCUCGUAACCACUGCG---UUGCGUG-CUUGGCUUCUUAGAG
GGACUAUCGG--UAUCCAACCGAUGGAAGUUUGAGGCAAUAACAGGUCUGU-GAUGCCCU
UAGAUGUUCUGGG--CCGCACGCGCGCUACACUGACGCAUUCAUCGAGUCGU-----ACC
UGCAUCGAAAGGUGUGGGCAAUCUGUUGAACCUGCGUCGUGAUGGGGAUAGAUUAUUGCA
AUUCUUAAUCUUCAACGAGGAAUGCCUAGUAAG-CGUGAGUCAUCAGCUCGCGUU-GAUU
ACGUCCCUGCCCUUUGUACACACCGCCCGUCGCUCCUACCGAUUGGAUGGUCCGGUGAGG
UUUUCGGACUGGCGCAGUGC-CGAGGUUCGCCUUGGU-GCUGCG-CCG---
>MN727031_Prymnesium_parvum
UUUAUUUGAUGGUACCUUACUACUUGGAUAACCGUAGUAAUUCUAGAGCUAAUACAUGCA
GGAAGUCCCGAC--------UUCGGAAGGGAUGUAUUUAUUAGAUAAGAA--ACCAAUCC
GG-CUUG----------CCGGUUG-CGUGCUGAGUCACAAUAACUGCUCGAAUCGCAUGG
CCUUG---CGCCGGCGAUGGUUCAUUCAAAUUUCUGCCCUAUCAGCUUUCGAUGGUAGGA
UCGAGGCCU-ACCAUGG-CGUUAACGGGUAACGGAGAAUUAGGGUUCGAUUCC-GGAGAG
GGAGCCUGAGAAAUGGCUACCACAUCCAAGGAA-GGCAGCAGGCGCGUAAAUUGCCCGAA
UCCUGACACAGGGAGGUAGUGACAAGAAAUAACAAUACAGGGCUAUUUU-AGUCUUGUAA
UUGGAAUGAGUACAAUUUACAUCUCUUCACGAGGAUCAAU----UGGAGG-GCAAGU---
CUGGUGCCAGC-AGCC-GCG--GUAAUUCC-AGCUCCAAUAG-CGUAUAUUAAAGUUGUU
GCAG-UUAAAACGCU-CGUAGUCGGAUUUCGGGGCGGGGCCG------CC-GGUCUGCC-
GAU-GGG--UA--UGCACUGGCGGG--CGCGUCC------UUCCUUCCGGAG-ACUGGCC
CUACUCUUAACUGAGCGGGGUC--GGGAAUCGGAUC--GUUUACUUUGAAAAAA-UCAGA
GUGUUUCAA-GCAGG-CAGC-UCGCUCUUGCAUGGAUUAGCAUGGGAUAAUGAAA-UAGG
ACUUUGG-UGCUAUUUUGUUGGUUUCGAACACCGA-AGUAAUGAUUAACAGGGACAGUCA
-GGGGCACUCGUAUUCCGCAGAGAGAGGUGAAAUUCUCAGACCCGCGGAAGACGAACCAC
UGCGAAAGCAUUUGCCA-GGGAUGUUUUCACUGAUCAAGAACGAAAGUUAGGGGAUCGAA
GACGAUCAGAUACC-GUCGUAGUCUUAACCAUAAACCAUGCC-GACUAGGGA-UCGGCGG
AAGU-CCUU-UUUGACUCC-GUCGGCACCUUGA-GGGAAACU-AUAGUCUUUGGGUUCCG
GGGGGAG---UAUGGUCGCAAGGC-UGAAAC-UUAAAGGAAUUGA-CGGAAGGGCACCAC
CAGGAGUGG-AGCCUG-CGGCUUAA-UUUGACUCAACACGGGGAAACUU-ACCAGGUCCA
G-ACAUUGUGAGGAUUGACAGAUUGAGAGCUCUUUCUUG-AUUCGAU---GGGUGGUGGU
GCAUGGCCGUUCUUAGUUGGUGGAGUGAUUUGUCUGGUUAAUUCCGUUAACGAACGAGAC
CUUAGCCUAUUAAAUAGUGGCGCGA-ACACCUCG---UUGGCGA--G-CACUUCUUAGAG
GGACAACUUG--UCUUCAACAAGUGGAAGUUUGAGGCAAUAACAGGUCUGU-GAUGCCCU
UAGAUGUUCUGGG--CCGCACGCGCGCUACACUGAUGCACUCAACGAGUCUCU----ACC
UUGACCGAAAGGUCCGGGAAACCUUUUGAACUUGCAUCGUGAUGGGGAUAGAUUAUUGCA
ACUAUUAAUCUUCAACGAGGAAUUCCUAGUAAG-CGCAUGUCAUCAGCGUGCGUU-GAUU
ACGUCCCUGCCCUUUGUACACACCGCCCGUCGCUCCUACCGAUUGAAUGAUCCGGUGAGG
CCCCCGGACUGUGGCAACGCAGCUGGUUCGCCAGCCGUGAUGCC-GCG---
>KY980093_Diacronema_ennorea
UUUAUUUGAUGGUACCUUACUACUUGGAUACCCGUAGUAAUUCUAGAGCUAAUACAUGCA
GGCAGUCCCGAC--------UUUUGGAGGGAUGUAUUUAUUAGAUUUGAA--ACCGACUC
GGGGC--A-------ACCCGGUUG-UGUGCUGAGUCAUACUAACUUUUCGAAUCGCAUGG
CUUC----GGCUGGCGAUGGUUCAUUCAAAUUUCUGCCCUAUCAGCUUUCGAUGGUAGGA
UAGAGGCCU-ACCAUGG-CGUUAACGGGUAACGGAGAAUUAGGGUUCGAUUCC-GGAGAG
GGAGCCUGAGAGACGGCUACCACAUCCAAGGAA-GGCAGCAGGCGCGCAAAUUACCC-AA
UCCUGACACAGGGAGGUAGUGACAAGAAAUAACAAUACAGGGCUCUUCG-AGUCUUGUAA
UUGGAAUGAGUACAAUUUAAAUCCCUUAACGAGGAUCCAU----UGGAGG-GCAAGU---
CUGGUGCCAGC-AGCC-GCG--GUAAUUCC-AGCUCCAAUAG-CGUAUAUUAAAGUUGUU
ACAG-UUAAAAAGCU-CGUAGUCGGAUUUCGGGUCGACUUGUC-----C--GGUCUGCC-
-GUUGGG--UA--UGCACUGGU-UG-GGUCGGUC------UUUUCGCGUGAG-GCCUUGU
GCGUUCUUGAUUGGGCGUGCUU--GGUGCUCUGCAU--GUUUACUUUGAGAAAA-UCAGA
GUGUUCAAA-GCAGGCCUUU---GCCAUUGUAUGUGUUAGCAUGGGAUAAUGGAA-UAGG
ACCUUGG-UGCUAUUUUGUUGGUUUCGAACGCCGA-GGUAAUGAUUAAUAGGGAUAGUCA
-GGGGCACUCGUAUUCCGUAGAGAGAGGUGAAAUUCUUAGACCCACGGAAGACGCACUAC
UGCGAAAGCAUUUGCCA-GGGAUGUUUUCACUGAUCAAGAACGAAAGUUAGGGGAUCGAA
GAUGAUCAGAUACC-GUCGUAGUCUUAACCAUAAACCAUGCC-GACCAGGGA-UUGGUGG
GUGUCAUCUUU--GACUCC-AUCAGCACCUUUC-GAGAAAUC-AGAGUCUUUGGGUUCCG
GGGGGAG---UAUGGUCGCAAGGC-UGAAAC-UUAAAGGAAUUGA-CGGAAGGGCACCAC
CAGGCGUGG-AGCCUG-CGGCUUAA-UUUGACUCAACACGGGGAAACUU-ACCAGGUCCA
G-ACAUUGUGAGGAUUGACAGAUUGAGAGCUCUUUCUUG-AUUCAAU---GGGUGGUGGU
GCAUGGCCGUUCUUAGUUGGUGGAGUGAUUUGUCUGGUUAAUUCCGUUAACGAACGAGAC
CUUAACCUGCUAAAUAGUCCGUACAACCACUGUG---UUGUGUC-GUUGGCUUCUUAGAG
GGACUAUCGG--UAUCCAACCGAUGGAAGUUUGAGGCAACAACAGGUCUGU-GAUGCCCU
UAGAUGUUCUGGG--CCGCACGCGCGCUACACUGACGCAUUCAUCGAGUUCU-----UCC
UGCAUCGAGAGGUGUGGGCAAUCUGUUGAACCUGCGUCGUGAUGGGGAUAGAUUAUUGCA
AUUAUUAAUCUUCAACGAGGAAUGCCUAGUAAG-CGUGAGUCAUCAGCUCGCGUU-GAUU
ACGUCCCUGCCCUUUGUACACACCGCCCGUUGCUCCUACCGAUUGGAUGGUCCGGUGAGG
UUUUCGGACUGGCGCAACGUUCGAGGUUCGCCUUGAUCGAUGCG-CCG---
>KJ756812_Prymnesium_parvum
UUUAUUUGAUGGUACCUUACUACUUGGAUAACCGUAGUAAUUCUAGAGCUAAUACAUGCA
GGAAGUCCCGAC--------UUCGGAAGGGAUGUAUUUAUUAGAUAAGAA--ACCAAUCC
GG-CUUG----------CCGGUUG-CGUGCUGAGUCACAAUAACUGCUCGAAUCGCAUGG
CCUUG---CGCCGGCGAUGGUUCAUUCAAAUUUCUGCCCUAUCAGCUUUCGAUGGUAGGA
UCGAGGCCU-ACCAUGG-CGUUAACGGGUAACGGAGAAUUAGGGUUCGAUUCC-GGAGAG
GGAGCCUGAGAAAUGGCUACCACAUCCAAGGAA-GGCAGCAGGCGCGUAAAUUGCCCGAA
UCCUGACACAGGGAGGUAGUGACAAGAAAUAACAAUACAGGGCUAUUUU-AGUCUUGUAA
UUGGAAUGAGUACAAUUUACAUCUCUUCACGAGGAUCAAU----UGGAGG-GCAAGU---
CUGGUGCCAGC-AGCC-GCG--GUAAUUCC-AGCUCCAAUAG-CGUAUAUUAAAGUUGUU
GCAG-UUAAAACGCU-CGUAGUCGGAUUUCGGGGCGGGGCCG------CC-GGUCUGCC-
GAU-GGG--UA--UGCACUGGCGGG--CGCGUCC------UUCCUUCCGGAG-ACUGGCC
CUACUCUUAACUGAGCGGGGUC--GGGAAUCGGAUC--GUUUACUUUGAAAAAA-UCAGA
GUGUUUCAA-GCAGG-CAGC-UCGCUCUUGCAUGGAUUAGCAUGGGAUAAUGAAA-UAGG
ACUUUGG-UGCUAUUUUGUUGGUUUCGAACACCGA-AGUAAUGAUUAACAGGGACAGUCA
-GGGGCACUCGUAUUCCGCAGAGAGAGGUGAAAUUCUCAGACCCGCGGAAGACGAACCAC
UGCGAAAGCAUUUGCCA-GGGAUGUUUUCACUGAUCAAGAACGAAAGUUAGGGGAUCGAA
GACGAUCAGAUACC-GUCGUAGUCUUAACCAUAAACCAUGCC-GACUAGGGA-UCGGCGG
AAGU-CCUU-UUUGACUCC-GUCGGCACCUUGA-GGGAAACU-AUAGUCUUUGGGUUCCG
GGGGGAG---UAUGGUCGCAAGGC-UGAAAC-UUAAAGGAAUUGA-CGGAAGGGCACCAC
CAGGAGUGG-AGCCUG-CGGCUUAA-UUUGACUCAACACGGGGAAACUU-ACCAGGUCCA
G-ACAUUGUGAGGAUUGACAGAUUGAGAGCUCUUUCUUG-AUUCGAU---GGGUGGUGGU
GCAUGGCCGUUCUUAGUUGGUGGAGUGAUUUGUCUGGUUAAUUCCGUUAACGAACGAGAC
CUUAGCCUAUUAAAUAGUGGCGCGA-ACACCUCG---UUGGCGA--G-CACUUCUUAGAG
GGACAACUUG--UCUUCAACAAGUGGAAGUUUGAGGCAAUAACAGGUCUGU-GAUGCCCU
UAGAUGUUCUGGG--CCGCACGCGCGCUACACUGAUGCACUCAACGAGUCUCU----ACC
UUGACCGAAAGGUCCGGGAAACCUUUUGAACUUGCAUCGUGAUGGGGAUAGAUUAUUGCA
ACUAUUAAUCUUCAACGAGGAAUUCCUAGUAAG-CGCAUGUCAUCAGCGUGCGUU-GAUU
ACGUCCCUGCCCUUUGUACACACCGCCCGUCGCUCCUACCGAUUGAAUGAUCCGGUGAGG
CCCCCGGACUGUGGCAACGCAGCUGGUUCGCCAGCCGUGAUGCC-GCG---
>AJ515250_Exanthemachrysis_gayraliae
UUUAUUUGAUGGUACCUUACUACAUGGAUAACCGUAGUAAUUCUAGAGCUAAUACAUGCA
GGAUUUCCCGAC--------UUUGGAAGGGAUGUAUUUAUUAGAUUAGAA--ACCGAUCU
GGGUUC---------GCCCGGUUG-UGUGCUGAGUCAUAAUAACUUUUCGAAUCGCAUUG
CUUUA---CGCUGGCGAUGGUUCAUUCAAAUUUCUGCCCUAUCAGCUUUCGAUGGUAGGA
UAGAGGCCU-ACCAUGG-CGUUAACGGGUAACGGAGAAUUAGGGUUCGAUUCC-GGAGAG
GGAGCCUGAGAGACGGCUACCACAUCCAAGGAA-GGCAGCAGGCGCGCAAAUUACCC-AA
UCCUGACACAGGGAGGUAGUGACAAGAAAUAACAAUACAGGGCUCUUUG-AGUCUUGUAA
UUGGAAUGAGUACAAUUUAAAUCCCUUAACGAGGAUCCAU----UGGAGG-GCAAGU---
CUGGUGCCAGC-AGCC-GCG--GUAAUUCC-AGCUCCAAUAG-CGUAUAUUAAAGUUGUU
GCAG-UUAAAAAGCU-CGUAGUCGGAUUUCGGGGCGUUUCUGC-----GU-GGUCUGCC-
-GCAAGG--UA--CGCACUGC--GU-GGACGUUC------UUUCUG-GCGCU-GUUGCCC
AUGCACUUUGCUGUGUGUGGGU--UGUUCACGUCAC--GUUUACUUUGAGAAAA-UCAGA
GUGUUCAAA-GCAGGCCUUU---GCCAUUGUAUGUGUUAGCAUGGGAUAAUGGAA-UAGG
ACUUUGG-UGCUAUUUUGUUGGUUUCGAACACCGA-GGUAAUGAUUAAUAGGGACAGUCA
-GGGGCACUCGUAUUCCGUAGAGAGAGGUGAAAUUCUUAGACCCACGGAAGACGCACUAC
UGCGAAAGCAUUUGCCA-GGGAUGUUUUCACUGAUCAAGAACGAAAGUUAGGGGAUCGAA
GAUGAUCAGAUACC-GUCGUAGUCUUAACCAUAAACCAUGCC-GACCAGGGA-UUGGUGG
GUGUCAUUUU---GACCCC-AUCAGCACCUUUC-GAGAAAUC-AGAGUCUUUGGGUUCCG
GGGGGAG---UAUGGUCGCAAGGC-UGAAAC-UUAAAGGAAUUGA-CGGAAGGGCACCAC
CAGGCGUGG-AGCCUG-CGGCUUAA-UUUGACUCAACACGGGGAAACUU-ACCAGGUCCA
G-ACAUUGUGAGGAUUGACAGAUUGAGAGCUCUUUCUUG-AUUCAAU---GGGUGGUGGU
GCAUGGCCGUUCUUAGUUGGUGGAGUGAUUUGUCUGGUUAAUUCCGUUAACGAACGAGAC
CUUAACCUGCUAAAUAGGUUUCCGAACCAUUGUG---UUUGGU---UGAUCUUCUUAGAG
GGACUGUCGG--UAUCCAACCGACGGAAGUUUGAGGCAAUAACAGGUCUGU-GAUGCCCU
UAGAUGUUCUGGG--CCGCACGCGCGCUACACUGAUGCAUUCAGCGAGUUUU-----ACC
UGCAUCGAAAGGUCUGGGUAAUCUUUUGAACCUGCAUCGUGAUGGGGAUAGAUUAUUGCA
AUUAUUAAUCUUCAACGAGGAAUGCCUAGUAAG-CGUGAGUCAUCAGCUCGCGUU-GAUU
ACGUCCCUGCCCUUUGUACACACCGCCCGUCGCUCCUACCGAUUGGAUGGUCCGGUGAGG
UUUUCGGAUUGGCGCAGCGC-AGCGGUUUUCCGCUUU-GCUGCG-CCG---
>OP531885_Phaeocystis_globosa
UUUCUUUGAUGGUACCUUGCUACUUGGAUACCCGUAGUAAUUCUAGAGCUAAUACAUGCA
GGAAUGCCCGAC--------UUCGGAAGGGCUGUAUUUAUUAGAUAAGAA--ACCUUCUC
GGGUUCGC---------CCGGUUG-UGUGCUGAGUCAUAAUAACUGCUCGAAUCGCACGG
CUCUA---CGCCGGCGAUGGUUCAUUCAAAUUUCUGCCCUAUCAGCUUUCGAUGGUAGGA
UAGAGGCCU-ACCAUGG-CGUUAACGGGUAACGGAGAAUUAGGGUUCGAUUCC-GGAGAG
GGAGCCUGAGAAAUGGCUACCACAUCCAAGGAA-GGCAGCAGGCGCGUAAAUUGCCCGAA
UCCUGACACAGGGAGGUAGUGACAAGAAAUAACAAUACAGGGCUACUUCUAGUCUUGUAA
UUGGAAUGAGUACAACUUACAUCUCUUCACGAGGAUCAAU----UGGAGG-GCAAGUC--
-UGGUGCCAGC-AGCC-GCG--GUAAUUCC-AGCUCCAAAAG-CGUAUAUUAAAGUUGUU
GCAG-UUAAAACGCU-CGUAGUCGGGUUUCGGGUCGGGCCGA------GC-GGUCUGCC-
GAU-GGG--UA--UGCACUGUUUGG--CGCGGCC------UUCUUUCCGGAG-ACCGCGG
CUACUCUUAACUGAGCGGGCGU--GGGAGACGGAUC--GUUUACUUUGAAAAAA-UCAGA
GUGUUUCAA-GCAGG-CAGC-UCGCUCUUGCAUGGUACAGCAUGGGAUGAUUGAA-UAGG
ACUCCGG-UGCUAUUUUGUUGGUUUCGAACACCAGGAGUAAUGAUUAACAGGGACAGUCA
-GGGGCACUCGUAUUCCGUCGAGAGAGGUGAAAUUCUCAGACCAAUGGAAGACGAACCAC
UGCGAAAGCAUUUGCCA-GGGAUGUUUUCACUGAUCAAGAACGAAAGUUAGGGGAUCGAA
GACGAUCAGAUACC-GUCGUAGUCUUAACCAUAAACCAUGCC-GACUAGGGA-UUGGAGG
GUGUUCGUUU--CGACCUC-UUCAGCACCUUAC-GGGAAACU-AAAGUCUUUGGGUUCCG
GGGGGAG---UAUGGUCGCAAGGC-UGAAAC-UUAAAGGAAUUGA-CGGAAGGGCACCAC
CAGGAGUGG-AGCCUG-CGGCUUAA-UUUGACUCAACACGGGGAAACUU-ACCAGGUCCA
G-ACAUUGUUAGGAUUGACAGAUUGAGAGCUCUUUCUUG-AUUCGAU---GGGUGGUGGU
GCAUGGCCGUUCUUAGUUGGUGGAGUGAUUUGUCUGGUUAAUUCCGAUAACGAACGAGAC
CGUAGCCUGCUAAAUAGUCCCGCGA-ACUUCUUG---UUGGCGG--CCGACUUCUUAGAG
GGACAACUUG--UGACCAACAAGUGGAAGUUUGCGGCAAUAACAGGUCUGU-GAUGCCCU
UAGAUGUUCUGGG--CCGCACGCGCGCUACACUGAAGCACUCAACGAGUCC------ACC
UCGACCGACAGGUCUGGGAAACCUUUUGAAAUUGCUUCGUGAUGGGGAUAGAUUAUUGCA
ACUAUUAAUCUUCAACGAGGAAUUCCUAGUAAG-CGCAUGUCAUCAGCGUGCGUU-GAUU
ACGUCCCUGCCCUUUGUACACACCGCCCGUCGCUCCUACCGAUUGAAUGAUCCGGUGAGG
CCCCCGGACUGGGGCGACGCAUUCGGUUCGCCGGACGCGACGCC-UCCCCG
>MN826696_Phaeocystis_globosa
UUUCUUUGAUGGUACCUUGCUACUUGGAUACCCGUAGUAAUUCUAGAGCUAAUACAUGCA
GGAGUGCCCGAC--------UUCGGAAGGGCUGUAUUUAUUAGAUAAGAA--ACCUUCUC
GGGUUCGC---------CCGGUUG-UGUGCUGAGUCAUAAUAACUGCUCGAAUCGCACGG
CUCUA---CGCCGGCGAUGGUUCAUUCAAAUUUCUGCCCUAUCAGCUUUCGAUGGUAGGA
UAGAGGCCU-ACCAUGG-CGUUAACGGGUAACGGAGAAUUAGGGUUCGAUUCC-GGAGAG
GGAGCCUGAGAAAUGGCUACCACAUCCAAGGAA-GGCAGCAGGCGCGUAAAUUGCCCGAA
UCCUGACACAGGGAGGUAGUGACAAGAAAUAACAAUACAGGGCUACUUCUAGUCUUGUAA
UUGGAAUGAGUACAACUUACAUCUCUUCACGAGGAUCAAC----UGGAGG-GCAAGUC--
-UGGUGCCAGC-AGCC-GCG--GUAAUUCC-AGCUCCAGUAG-CGUAUAUUAAAGUUGUU
GCAG-UUAAAACGCU-CGUAGUCGGGUUUCGGGUCGGGCCGA------GC-GGUCUGCC-
GAU-GGG--UA--UGCACUGUUUGG--CGCGGCC------UUCUUUCCGGAG-ACCGCGG
CUACUCUUAACUGAGCGGGCGU--GGGAGACGGAUC--GUUUACUUUGAAAAA--UCAGA
GUGUUUCAA-GCAGG-CAGC-UCGCUCUUGCAUGGUACAGCAUGGGAUGAUAGAA-UAGG
ACUCCGG-UGCUAUUUUGUUGGUUUCGAACACCAGGAGUAAUGAUUAACAGGGACAGUCA
-GGGGCACUCGUAUUCCGUCGAGAGAGGUGAAAUUCUCAGACCAAUGGAAGACGAACCAC
UGCGAAAGCAUUUGCCA-GGGAUGUUUUCACUGAUCAAGAACGAAAGUUAGGGGAUCGAA
GACGAUCAGAUACC-GUCGUAGUCUUAACCAUAAACCAUGCC-GACUAGGGA-UUGGAGG
GUGUUCGUUU--CGACCUC-UUCAGCACCUUAC-GGGAAACU-AAAGUCUUUGGGUUCCG
GGGGGAG---UAUGGUCGCAAGGC-UGAAAC-UUAAAGGAAUUGA-CGGAAGGGCACCAC
CAGGAGUGG-AGCCUG-CGGCUUAA-UUUGACUCAACACGGGGAAACUU-ACCAGGUCCA
G-ACAUUGUUAGGAUUGACAGAUUGAGAGCUCUUUCUUG-AUUCGAU---GGGUGGUGGU
GCAUGGCCGUUCUUAGUUGGUGGAGUGAUUUGUCUGGUUAAUUCCGAUAACGAACGAGAC
CGUAGCCUGCUAAAUAGUCCCGCGA-ACUUCUUG---UUGGCGG--CCGGCUUCUUAGAG
GGACAACUUG--UGACCAACAAGUGGAAGUUUGCGGCAAUAACAGGUCUGU-GAUGCCCU
UAGAUGUUCUGGG--CCGCACGCGCGCUACACUGAAGCACUCAACGAGUCC------ACC
UCGACCGACAGGUCUGGGAAACCUUUUGAAAUUGCUUCGUGAUGGGGAUAGAUUAUUGCA
ACUAUUAAUCUUCAACGAGGAAUUCCUAGUAAG-CGCAUGUCAUCAGCGUGCGUU-GAUU
ACGUCCCUGCCCUUUGUACACACCGCCCGUCGCUCCUACCGAUUGAAUGAUCCGGUGAGG
CCCCCGGACUGGGGCGACGCAUUCGGUUCGCCGGACGCGACGCU-CCG---
>MN927481_Phaeocystis_globosa
UUUCUUUGAUGGUACCUUGCUACUUGGAUACCCGUAGUAAUUCUAGAGCUAAUACAUGCA
GGAGUGCCCGAC--------UUCGGAAGGGCUGUAUUUAUUAGAUAAGAA--ACCUUCUC
GGGUUCGC---------CCGGUUG-UGUGCUGAGUCAUAAUAACUGCUCGAAUCGCACGG
CUCUA---CGCCGGCGAUGGUUCAUUCAAAUUUCUGCCCUAUCAGCUUUCGAUGGUAGGA
UAGAGGCCU-ACCAUGG-CGUUAACGGGUAACGGAGAAUUAGGGUUCGAUUCC-GGAGAG
GGAGCCUGAGAAAUGGCUACCACAUCCAAGGAA-GGCAGCAGGCGCGUAAAUUGCCCGAA
UCCUGACACAGGGAGGUAGUGACAAGAAAUAACAAUACAGGGCUACUUCUAGUCUUGUAA
UUGGAAUGAGUACAACUUACAUCUCUUCACGAGGAUCAAC----UGGAGG-GCAAGUC--
-UGGUGCCAGC-AGCC-GCG--GUAAUUCC-AGCUCCAGUAG-CGUAUAUUAAAGUUGUU
GCAG-UUAAAACGCU-CGUAGUCGGGUUUCGGGUCGGGCCGA------GC-GGUCUGCC-
GAU-GGG--UA--UGCACUGUUUGG--CGCGGCC------UUCUUUCCGGAG-ACCGCGG
CUACUCUUAACUGAGCGGGCGU--GGGAGACGGAUC--GUUUACUUUGAAAAAA-UCAGA
GUGUUUCAA-GCAGG-CAGC-UCGCUCUUGCAUGGUACAGCAUGGGAUGAUAGAA-UAGG
ACUCCGG-UGCUAUUUUGUUGGUUUCGAACACCAGGAGUAAUGAUUAACAGGGACAGUCA
-GGGGCACUCGUAUUCCGUCGAGAGAGGUGAAAUUCUCAGACCAAUGGAAGACGAACCAC
UGCGAAAGCAUUUGCCA-GGGAUGUUUUCACUGAUCAAGAACGAAAGUUAGGGGAUCGAA
GACGAUCAGAUACC-GUCGUAGUCUUAACCAUAAACCAUGCC-GACUAGGGA-UUGGAGG
GUGUUCGUUU--CGACCUC-UUCAGCACCUUAC-GGGAAACU-AAAGUCUUUGGGUUCCG
GGGGGAG---UAUGGUCGCAAGGC-UGAAAC-UUAAAGGAAUUGA-CGGAAGGGCACCAC
CAGGAGUGG-AGCCU-GCGGCUUAA-UUUGACUCAACACGGGGAAACUU-ACCAGGUCCA
G-ACAUUGUUAGGAUUGACAGAUUGAGAGCUCUUUCUUG-AUUCGAU---GGGUGGUGGU
GCAUGGCCGUUCUUAGUUGGUGGAGUGAUUUGUCUGGUUAAUUCCGAUAACGAACGAGAC
CGUAGCCUGCUAAAUAGUCCCGCGA-ACUUCUUG---UUGGCGG--CCGGCUUCUUAGAG
GGACAACUUG--UGACCAACAAGUGGAAGUUUGCGGCAAUAACAGGUCUGU-GAUGCCCU
UAGAUGUUCUGGG--CCGCACGCGCGCUACACUGAAGCACUCAACGAGUCC------ACC
UCGACCGACAGGUCUGGGAAACCUUUUGAAAUUGCUUCGUGAUGGGGAUAGAUUAUUGCA
ACUAUUAAUCUUCAACGAGGAAUUCCUAGUAAG-CGCAUGUCAUCAGCGUGCGUU-GAUU
ACGUCCCUGCCCUUUGUACACACCGCCCGUCGCUCCUACCGAUUGAAUGAUCCGGUGAGG
CCCCCGGACUGGGGCGACGCAUUCGGUUCGCCGGACGCGACGCU-CCG---
>AM490990_Calyptrosphaera_sphaeroidea
UUUAUUUGAUGGUACCUUACUACUUGGAUAACCGUAGUAAUUCUAGAGCUAAUACAUGCA
GGAAGUCCCG--------ACUUUUGGAGGGAUGUAUUUAUUAGAUAAGAA--ACCAAUCC
GC-CUUGU---------GCGGUUG-CGUGCUGAGUCAUACUAACUGCUCGAAUCGCAUGG
CCUUG---UGCCGGCGAUGGUUCAUUCAAAUUUCUGCCCUAUCAGCUUUCGAUGGUAGGA
UAGAGGCCU-ACCAUGG-CGUUUACGGGUAACGGAGAAUUAGGGUUCGAUUCC-GGAGAG
GGAGCCUGAGAAAUGGCUACCACAUCCAAGGAA-GGCAGCAGGCGCGUAAAUUGCCCGAA
UCCUGACACAGGGAGGUAGUGACAAGAAAUAACAAUACAGGGCCAUUUU-GGUCUUGUAA
UUGGAAUGAGUACAAUUUACAUCUCUUCACGAGGAUCAAU----UGGAGG-GCAAGU---
CUGGUGCCAGC-AGCC-GCG--GUAAUUCC-AGCUCCAAUAG-CGUAUAUUAAAGUUGUU
GCAG-UUAAAACGCU-CGUAGUCGGAUUUCGGGGCGUGCGUG------CC-GGUCUGCC-
GAU-GGG--UA--UGCACUGGCAUUCGCGCGUCC------UUUCUUUCGGAG-CCUGCGU
CUGCUCUUAGCUGAGCGGUUGU--GGGAGACGGAUC--GUUUACUUUGAAAAAA-UCAGA
GUGUUUCAA-GCAGG-CAGC-UCGCUCUUGCAUGGAUUAGCAUGGGAUAAUGAAA-UAGG
ACUCUGG-UGCUAUUUUGUUGGUUUCGAACACCGG-AGUAAUGAUUAACAGGGACAGUCA
-GGGGCACUCGUAUUCCGCCGAGAGAGGUGAAAUUCUCAGACCAGCGGAAGACGAACCAC
UGCGAAAGCAUUUGCCA-GGGAUGUUUUCACUGAUCAAGAACGAAAGUUAGGGGAUCGAA
GACGAUCAGAUACC-GUCGUAGUCUUAACCAUAAACCAUGCC-GACUAGGGA-UUGGGGG
UUGUUCCAUUUGUGACUCC-CUCAGCACCUUUC-GGGAAACU-AAAGUCUUUGGGUUCCG
GGGGGAG---UAUGGUCGCAAGGC-UGAAAC-UUAAAGGAAUUGA-CGGAAGGGCACCAC
CAGGAGUGG-AGCCUG-CGGCUUAA-UUUGACUCAACACGGGGAAACUU-ACCAGGUCCA
G-ACAUUGUGAGGAUUGACAGAUUGAGAGCUCUUUCUUG-AUUCGAU---GGGUGGUGGU
GCAUGGCCGUUCUUAGUUGGUGGAGUGAUUUGUCUGGUUAAUUCCGUUAACGAACGAGAC
CGCAGCCUGCUAAAUAGUGUCGCGA-ACCCUUUG---UUGGCGG--AUCACUUCUUAGAG
GGACAACUUG--UCUUCAACAAGUGGAAGUUUGCGGCAAUAACAGGUCUGU-GAUGCCCU
UAGAUGUUCUGGG--CCGCACGCGCGCUACACUGAUGCACUCAACGAGUUUCAUCUGUCC
UUGGCCGAGAGGUCCGGGUAACCUUUUGAAAUUGCAUCGUGAUGGGGAUAGAUUAUUGCA
AUUAUUAAUCUUCAACGAGGAAUUCCUAGUAAG-CGCAUGUCAUCAGCGUGCGUU-GAUU
ACGUCCCUGCCCUUUGUACACACCGCCCGUCGCUCCUACCGAUUGAAUGAUCCGGUGAGG
CCCCCGGACUGUGGCAACGCAGCUGGUUCUCCAGCCGUGAUGCC-GCG---
>KX056532_Gephyrocapsa_ericsonii
UUUAUUUGAUGGUACCUUGCUACUUGGAUAACCGUAGUAAUUCUAGAGCUAAUACAUGCA
GGAGUUCCCGAC--------UCACGGAGGGAUGUAUUUAUUAGAUAAGAA--ACCAAACC
GG---UCU---------CCGGUUG-CGUGCUGAGUCAUAAUAACUGCUCGAAUCGCACGG
CUCUA---CGCCGGCGAUGGUUCAUUCAAAUUUCUGCCCUAUCAGCUUUCGAUGGUAGGA
UAGAGGCCU-ACCAUGG-CGUUAACGGGUAACGGAGAAUUAGGGUUCGAUUCC-GGAGAG
GGAGCCUGAGAAAUGGCUACCACAUCCAAGGAA-GGCAGCAGGCGCGUAAAUUGCCCGAA
UCCUGACACAGGGAGGUAGUGACAAGAAAUAACAAUACAGGGCUAUUUU-AGUCUUGUAA
UUGGAAUGAGUACAAUUUACAUCUCUUCACGAGGAUCAAU----UGGAGG-GCAAGU---
CUGGUGCCAGC-AGCC-GCG--GUAAUUCC-AGCUCCAAUAG-CGUAUAUUAAAGUUGUU
GCAG-UUAAAACGCU-CGUAGUCGGAUUUCGGGGCGGGCCAA------CC-GGUCUGCC-
GAU-GGG--UA--UGCACUGGCCGG--CGCGUCC------UUCCACCCGGAG-ACCGCGC
CUACUCUUAACUGAGCGGGCGC--GGGAGACGGGUC--UUUUACUUUGAAAAAA-UCAGA
GUGUUUCAA-GCAGG-CAGU--CGCUCUUGCAUGGAUUAGCAUGGGAUAAUGAAA-UAGG
ACUCUGG-UGCUAUUUUGUUGGUUUCGAACACCGG-AGUAAUGAUUAACAGGGACAGUCA
-GGGGCACUCGUAUUCCGCCGAGAGAGGUGAAAUUCUCAGACCAGCGGAAGACGAACCAC
UGCGAAAGCAUUUGCCA-GGGAUGUUUUCACUGAUCAAGAACGAAAGUUAGGGGAUCGAA
GACGAUCAGAUACC-GUCGUAGUCUUAACCAUAAACCAUGCC-GACUAGGGA-UUGGAGG
AUGUUCCAUUUGUGACUCC-UUCAGCACCUUUC-GGGAAACU-AAAGUCUUUGGGUUCCG
GGGGGAG---UAUGGUCGCAAGGC-UGAAAC-UUAAAGGAAUUGA-CGGAAGGGCACCAC
CAGGAGUGG-AGCCUG-CGGCUUAA-UUUGACUCAACACGGGGAAACUU-ACCAGGUCCA
G-ACAUUGUGAGGAUUGACAGAUUGAGAGCUCUUUCUUG-AUUCGAU---GGGUGGUGGU
GCAUGGCCGUUCUUAGUUGGUGGAGUGAUUUGUCUGGUUAAUUCCGUUAACGAACGAGAC
CGCAGCCUGCUAAAUAGCGACGCGA-ACCCUCCG---UUCGCUG--G-AGCUUCUUAGAG
GGACAACUUG--UCUUCAACAAGUGGAAGUUCGCGGCAAUAACAGGUCUGU-GAUGCCCU
UAGAUGUUCUGGG--CCGCACGCGCGCUACACUGAUGCACUCAACGAGUCUAUC---ACC
UUGACCGAGAGGUCCGGGUAAUCUUUUGAAAUUGCAUCGUGAUGGGGAUAGAUUAUUGCA
ACUAUUAAUCUUCAACGAGGAAUUCCUAGUAAG-CGUGUGUCAUCAGCGCACGUU-GAUU
ACGUCCCUGCCCUUUGUACACACCGCCCGUCGCUCCUACCGAUUGAAUGAUCCGGUGAGG
CCCCCGGACUGCGGCGCCGCAGCUGGUUCUCCAGCCGCGACGCC-GCG---
>JX660988_Phaeocystis_globosa
UUUCUUUGAUGGUACCUUGCUACUUGGAUACCCGUAGUAAUUCUAGAGCUAAUACAUGCA
GGAAUGCCCGAC--------UUCGGAAGGGCUGUAUUUAUUAGAUAAGAA--ACCUUCUC
GGGUUCGC---------CCGGUUG-UGUGCUGAGUCAUAAUAACUGCUCGAAUCGCACGG
CUCUA---CGCCGGCGAUGGUUCAUUCAAAUUUCUGCCCUAUCAGCUUUCGAUGGUAGGA
UAGAGGCCU-ACCAUGG-CGUUAACGGGUAACGGAGAAUUAGGGUUCGAUUCC-GGAGAG
GGGGCCUGAGAGAUGGCCACCACAUCCAAGGAA-GGCAGCAGGCGCGUAAAUUGCCCGAA
UCCUGACACAGGGAGGUAGUGACAAGAAAUAACAAUACAGGGCUACUUCUAGUCUUGUAA
UUGGAAUGAGUACAACUUACAUCUCUUCACGAGGAUCAAU----UGGAGG-GCAAGUC--
-UGGUGCCAGC-AGCC-GCG--GUAAUUCC-AGCUCCAAAAG-CGUAUAUUAAAGUUGUU
GCAG-UUAAAACGCU-CGUAGUCGGGUUUCGGGUCGGGCCGA------GC-GGUCUGCC-
GAU-GGG--UA--UGCACUGUUUGG--CGCGGCC------UUCUUUCCGGAG-ACCGCGG
CUACUCUUAACUGAGCGGGCGU--GGGAGACGGAUC--GUUUACUUUGAAAAAA-UCAGA
GUGUUUCAA-GCAGG-CAGC-UCGCUCUUGCAUGGUACAGCAUGGGAUGAUCGAA-UAGG
ACUCCGG-UGCUAUUUUGUUGGUUUCGAACACCAGGAGUAAUGAUUAACAGGGACAGUCA
-GGGGCACUCGUAUUCCGUCGAGAGAGGUGAAAUUCUCAGACCAAUGGAAGACGAACCAC
UGCGAAAGCAUUUGCCA-GGGAUGUUUUCACUGAUCAAGAACGAAAGUUAGGGGAUCGAA
GACGAUCAGAUACC-GUCGUAGUCUUAACCAUAAACCAUGCC-GACUAGGGA-UUGGAGG
GUGUUCGUUU--CGACCUC-UUCAGCACCUUAC-GGGAAACU-AAAGUCUUUGGGUUCCG
GGGGGAG---UAUGGUCGCAAGGC-UGAAAC-UUAAAGGAAUUGA-CGGAAGGGCACCAC
CAGGAGUGG-AGCCUG-CGGCUUAA-UUUGACUCAACACGGGGAAACUU-ACCAGGUCCA
G-ACAUUGUUAGGAUUGACAGAUUGAGAGCUCUUUCUUG-AUUCGAU---GGGUGGUGGU
GCAUGGCCGUUCUUAGUUGGUGGAGUGAUUUGUCUGGUUAAUUCCGAUAACGAACGAGAC
CGUAGCCUGCUAAAUAGUCCCGCGA-ACUUCUUG---UUGGCGG--CCGACUUCUUAGAG
GGACAACUUG--UGACCAACAAGUGGAAGUUUGCGGCAAUAACAGGUCUGU-GAUGCCCU
UAGAUGUUCUGGG--CCGCACGCGCGCUACACUGAAGCACUCAACGAGUCC------ACC
UCGACCGACAGGUCUGGGAAACCUUUUGAAAUUGCUUCGUGAUGGGGAUAGAUUAUUGCA
ACUAUUAAUCUUCAACGAGGAAUUCCUAGUAAG-CGCAUGUCAUCAGCGUGCGUU-GAUU
ACGUCCCUGCCCUUUGUACACACCGCCCGUCGCUCCUACCGAUUGAAUGAUCCGGUGAGG
CCCCCGGACUGGGGCGACGCAUUCGGUUCGCCGGACGCGACGCU-CCG---
>AB058358_Haptolina_brevifila
UUUAUUUGAUGGUACCUUACUACUUGGAUAACCGUAGUAAUUCUAGAGCUAAUACAUGCA
GGAAAGCCCGCC--------------AGGGCUGUAUUUAUUAGAUAAGAA--ACCAAUCC
AG-CUUG----------CUGGUUG-AGUGCUGAGUCACAAUAACUGCUCGAAUCGCAUGG
CUUU----UGCCGGCGAUGGUUCAUUCAAAUUUCUGCCCUAUCAGCUUUCGAUGGUAGGA
UAGAGGCCU-ACCAUGG-CGUUAACGGGUAACGGAGAAUUAGGGUUCGAUUCC-GGAGAG
GGAGCCUGAGAAAUGGCUACCACAUCCAAGGAA-GGCAGCAGGCGCGUAAAUUGCCCGAA
UCCUGACACAGGGAGGUAGUGACAAGAAAUAACAAUACAGGGCUCUUUCGAGUCUUGUAA
UUGGAAUGAGUACAAUUUACAUCUCUUCACGAGGAUCAAU----UGGAGG-GCAAGU---
CUGGUGCCAGC-AGCC-GCG--GUAAUUCC-AGCUCCAAUAG-CGUAUAUUAAAGUUGUU
GCAG-UUAAAACGCU-CGUAGUCGGAUUUCGGGGCGGUUUUG------CC-GGUCUGCC-
GUU-GGG--UA--UGCACUGGUGCG--AGCGUCC------UUCCUUCCGGAG-ACGGCGC
CUGCUCUUAACUGAGUGGGUGU--CGGAGACGGAUC--GUUUACUUUGAAAAAA-UCAGA
GUGUUUCAA-GCAGG-CAGC-UCGCUUUUGCAUGGAUUAGCAUGGGAUAAUGAAA-UAGG
ACUUUGG-UGCUAUUUUGUUGGUUUCGAACACCGA-AGUAAUGAUUAACAGGGACAGUCA
-GGGGCACUCGUAUUCCGCCGAGAGAGGUGAAAUUCUCAGACCAGCGGAAGACGCACCAC
UGCGAAAGCAUUUGCCA-GGGAUGUUUUCACUGAUCAAGAACGAAAGUUAGGGGAUCGAA
GACGAUCAGAUACC-GUCGUAGUCUUAACCAUAAACCAUGCC-GACUAGGGA-UUGGAGG
AUGU-CCUUUUUUGACUCC-UUCAGCACCUUAC-GGGAAACU-AAAGUCUUUGGGUUCCG
GGGGGAG---UAUGGUCGCAAGGC-UGAAAC-UUAAAGGAAUUGA-CGGAAGGGCACCAC
CAGGAGUGG-AGCCUG-CGGCUUAA-UUUGACUCAACACGGGGAAACUU-ACCAGGUCCA
G-ACAUUGUGAGGAUUGACAGAUUGAGAGCUCUUUCUUG-AUUCGAU---GGGUGGUGGU
GCAUGGCCGUUCUUAGUUGGUGGAGUGAUUUGUCUGGUUAAUUCCGUUAACGAACGAGAC
CUUAGCCUAUUAAAUAGUGGCGCGA-ACACCUCG---UUGGCGG--UUCACUUCUUAGAG
GGACAACUUG--UCUUCAACAAGUGGAAGUUUGAGGCAAUAACAGGUCUGU-GAUGCCCU
UAGAUGUUCUGGG--CCGCACGCGCGCUACACUGAUGCACUCAACGAGUCUC-----ACC
UUGGCCGAGAGGCCCGGGAAACCUUUUGAACUUGCAUCGUGAUGGGGAUAGAUUAUUGCA
ACUAUUAAUCUUCAACGAGGAAUUCCUAGUAAG-CGCAUGUCAUCAGCGUGCGUU-GAUU
ACGUCCCUGCCCUUUGUACACACCGCCCGUCGCUCCUACCGAUUGAAUGAUCCGGUGAGG
CCCCCGGACUGUGGCAACGCAGCUGGUUCGCCAGCCGCGAUGCC-GCG---
>AJ246276_Gephyrocapsa_oceanica
UUUAUUUGAUGGUACCUUGCUACUUGGAUAACCGUAGUAAUUCUAGAGCUAAUACAUGCA
GGAGUUCCCGAC--------UCACGGAGGGAUGUAUUUAUUAGAUAAGAA--ACCAAACC
GG---UCU---------CCGGUUG-CGUGCUGAGUCAUAAUAACUGCUCGAAUCGCACGG
CUCUA---CGCCGGCGAUGGUUCAUUCAAAUUUCUGCCCUAUCAGCUUUCGAUGGUAGGA
UAGAGGCCU-ACCAUGG-CGUUAACGGGUAACGGAGAAUUAGGGUUCGAUUCC-GGAGAG
GGAGCCUGAGAAAUGGCUACCACAUCCAAGGAA-GGCAGCAGGCGCGUAAAUUGCCCGAA
UCCUGACACAGGGAGGUAGUGACAAGAAAUAACAAUACAGGGCUAUUUU-AGUCUUGUAA
UUGGAAUGAGUACAAUUUACAUCUCUUCACGAGGAUCAAU----UGGAGG-GCAAGU---
CUGGUGCCAGC-AGCC-GCG--GUAAUUCC-AGCUCCAAUAG-CGUAUAUUAAAGUUGUU
GCAG-UUAAAACGCU-CGUAGUCGGAUUUCGGGGCGGGCCGA------CC-GGUCUGCC-
GAU-GGG--UA--UGCACUGGCCGG--CGCGUCC------UUCCACCCGGAG-ACCGCGC
CUACUCUUAACUGAGCGGGCGC--GGGAGACGGGUC--UUUUACUUUGAAAAAA-UCAGA
GUGUUUCAA-GCAGG-CAGU--CGCUCUUGCAUGGAUUAGCAUGGGAUAAUGAAA-UAGG
ACUCUGG-UGCUAUUUUGUUGGUUUCGAACACCGG-AGUAAUGAUUAACAGGGACAGUCA
-GGGGCACUCGUAUUCCGCCGAGAGAGGUGAAAUUCUCAGACCAGCGGAAGACGAACCAC
UGCGAAAGCAUUUGCCA-GGGAUGUUUUCACUGAUCAAGAACGAAAGUUAGGGGAUCGAA
GACGAUCAGAUACC-GUCGUAGUCUUAACCAUAAACCAUGCC-GACUAGGGA-UUGGAGG
AUGUUCCAUUUGUGACUCC-UUCAGCACCUUUC-GGGAAACU-AAAGUCUUUGGGUUCCG
GGGGGAG---UAUGGUCGCAAGGC-UGAAAC-UUAAAGGAAUUGA-CGGAAGGGCACCAC
CAGGAGUGG-AGCCUG-CGGCUUAA-UUUGACUCAACACGGGGAAACUU-ACCAGGUCCA
G-ACAUUGUGAGGAUUGACAGAUUGAGAGCUCUUUCUUG-AUUCGAU---GGGUGGUGGU
GCAUGGCCGUUCUUAGUUGGUGGAGUGAUUUGUCUGGUUAAUUCCGUUAACGAACGAGAC
CGCAGCCUGCUAAAUAGCGACGCGA-ACCCUCCG---UUCGCUG--G-AGCUUCUUAGAG
GGACAACUUG--UCUUCAACAAGUGGAAGUUCGCGGCAAUAACAGGUCUGU-GAUGCCCU
UAGAUGUUCUGGG--CCGCACGCGCGCUACACUGAUGCACUCAACGAGUCUAUC---ACC
UUGACCGAGAGGUCCGGGUAAUCUUUUGAAAUUGCAUCGUGAUGGGGAUAGAUUAUUGCA
ACUAUUAAUCUUCAACGAGGAAUUCCUAGUAAG-CGUGUGUCAUCAGCGCACGUU-GAUU
ACGUCCCUGCCCUUUGUACACACCGCCCGUCGCUCCUACCGAUUGAAUGAUCCGGUGAGG
CCCCCGGACUGCGGCGCCGCAGCUGGUUCUCCAGCCGCGACGCC-GCG---
>AF182113_Phaeocystis_globosa
UUUCUUUGAUGGUACCUUGCUACUUGGAUACCCGUAGUAAUUCUAGAGCUAAUACAUGCA
GGAAUGCCCGAC--------UUCGGAAGGGCUGUAUUUAUUAGAUAAGAA--ACCUUCUC
GGGUUCGC---------CCGGUUG-UGUGCUGAGUCAUAAUAACUGCUCGAAUCGCACGG
CUCUA---CGCCGGCGAUGGUUCAUUCAAANUUCUGCCCUAUCAGCUUUCGAUGGUAGGA
UAGAGGCCU-ACCAUGG-CGUUAACGGGUAACGGAGAAUUAGGGUUCGAUUCC-GGAGAG
GGAGCCUGAGAGAUGGCUACCACAUCCAAGGAA-GGCAGCAGGCGCGUAAAUUGCCCGAA
UCCUGACACAGGGAGGUAGUGACAAGAAAUAACAAUACAGGGCUACUUCUAGUCUUGUAA
UUGGAAUGAGUACAACUUACAUCUCUNCACGAGGAUCAAN----UGGAGG-GCAAGUC--
-UGGUGCCAGC-AGCC-GCG--GUAAUUCC-AGCUCCAAAAG-CGUAUAUUAAAGUUGUU
GCAG-UUAAAACGCU-CGUAGUCGGGUUUCGGGUCGGGCCGA------GC-GGUCUGCC-
GAU-GGG--UA--UGCACUGUUUGG--CGCGGCC------UUCUUUCCGGAG-ACCGCGG
CUACUCUUAACUGAGCGGGCGU--GGGAGACGGAUC--GUUUACUUUGAAAAAA-UCAGA
GUGUUUCAA-GCAGG-CAGC-UCGCUCUUGCAUGGUACAGCAUGGGAUGAUUGAA-UAGG
ACUCCGG-UGCUAUUUUGUUGGUUUCGAACACCAGGAGUAAUGAUUAACAGGGACAGUCA
-GGGGCACUCGUAUUCCGUCGAGAGAGGUGAAAUUCUCAGACCAAUGGAAGACGAACCAC
UGCGAAAGCAUUUGCCA-GGGAUGUUUUCACUGAUCAAGAACGAAAGUUAGGGGAUCGAA
GACGAUCAGAUACC-GUCGUAGUCUUAACCAUAAACCAUGCC-GACUAGGGA-UUGGAGG
GUGUUCGUUU--CGACCUC-UUCAGCACCUUAC-GGGAAACU-AAAGUCUUUGGGUUCCG
GGGGGAG---UAUGGUCGCAAGGC-UGAAAC-UUAAAGGAAUUGA-CGGAAGGGCACCAC
CAGGAGUGG-AGCCUG-CGGCUUAA-UUUGACUCAACACGGGGAAACUU-ACCAGGUCCA
G-ACAUUGUUAGGAUUGACAGAUUGAGAGCUCUUUCUUG-AUUCGAU---GGGUGGUGGU
GCAUGGCCGUUCUUAGUUGGUGGAGUGAUUUGUCUGGUUAAUUCCGAUAACGAACGAGAC
CGUAGCCUGCUAAAUAGUCCCGCGA-ACUUCUUG---UUGGNGG--CCGACUUCUUAGAG
GGACAACUUG--UGACCAACAAGUGGAAGUUUGCGGCAAUAACAGGUCUGU-GAUGCCCU
UAGAUGUUCUGGG--CCGCACGCGCGCUACACUGAAGCACUCAACGAGUCC------ACC
UCGACCGACAGGUCUGGGAAACCUUUUGAAAUUGCUUCGUGAUGGGGAUAGAUUAUUGCA
ACUAUUAAUCUUCAACGAGGAAUUCCUAGUAAG-CGCAUGUCAUCAGCGUGCGUU-GAUU
ACGUCCCUGCCCUUUGUACACACCGCCCGUCGCUCCUACCGAUUGAAUGAUCCGGUGAGG
CCCCCGGACUGGGGCGACGCAUUCGGUUCGCCGGACGCGACGCU-CCG---
>AF182115_Phaeocystis_globosa
UUUCUUUGAUGGUACCUUGCUACUUGGAUACCCGUAGUAAUUCUAGAGCUAAUACAUGCA
GGAAUGCCCGAC--------UUCGGAAGGGCUGUAUUUAUUAGAUAAGAA--ACCUUCUC
GGGUUCGC---------CCGGUUG-UGUGCUGAGUCAUAAUAACUGCUCGAAUCGCACGG
CUCUA---CGCCGGCGAUGGUUCAUUCAAAUUUCUGCCCUAUCAGCUUUCGAUGGUAGGA
UAGAGGCCU-ACCAUGG-CGUUAACGGGUAACGGAGAAUUAGGGUUCGAUUCC-GGAGAG
GGAGCCUGAGAAAUGGCUACCACAUCCAAGGAA-GGCAGCAGGCGCGUAAAUUGCCCGAA
UCCUGACACAGGGAGGUAGUGACAAGAAAUAACAAUACAGGGCUACUUCUAGUCUUGUAA
UUGGAAUGAGUACAACUUACAUCUCUUCACGAGGAUCAAU----UGGAGG-GCAAGUC--
-UGGUGCCAGC-AGCC-GCG--GUAAUUCC-AGCUCCAAAAG-CGUAUAUUAAAGUUGUU
GCAG-UUAAAACGCU-CGUAGUCGGGUUUCGGGUCGGGCCGA------GC-GGUCUGCC-
GAU-GGG--UA--UGCACUGUUUGG--CGCGGCC------UUCUUNCCGGAG-NCCGCGG
CUACUCUUAACUGAGCGGGCGU--GGGAGACGGAUC--GUUUACUUUGAAAAAA-UCAGA
GUGUUUCAA-GCAGG-CAGC-UCGCUCUUNCAUGGUACAGCAUGGGAUGAUUGAA-UAGG
ACUCCGG-UGCUAUUUUGUUGGUUUCGAACACCAGGAGUAAUGAUUAACAGGGACAGUCA
-GGGGCACUCGUAUUCCGUCGAGAGAGGUGAAAUUCUCAGACCAAUGGAAGACGAACCAC
UGCGAAAGCAUUUGCCA-GGGAUGUUUUCACUGAUCAAGAACGAAAGUUAGGGGAUCGAA
GACGAUCAGAUACC-GUCGUAGUCUUAACCAUAAACCAUGCC-GACUAGGGA-UUGGAGG
GUGUUCGUUU--CGACCUC-UUCAGCACCUUAC-GGGAAACU-AAAGUCUUUGGGUUCCG
GGGGGAG---UAUGGUCGCAAGGC-UGAAAC-UUAAAGGAAUUGA-CGGAAGGGCACCAC
CAGGAGUGG-AGCCUG-CGGCUUAA-UUUGACUCAACACGGGGAAACUU-ACCAGGUCCA
G-ACAUUGUUAGGAUUGACAGAUUGAGAGCUCUUUCUUG-AUUCGAU---GGGUGGUGGU
GCAUGGCCGUUCUUAGUUGGUGGAGUGAUUUGUCUGGUUAAUUCCGAUAACGAACGAGAC
CGUAGCCUGCUAAAUAGUCCCGCNA-ACUUCUUG---UUGGCGG--CCGACUUCUUAGAG
GGACAACUUG--UGACCAACAAGUGGAAGUUUGCGGCAAUAACAGGUCUGU-GAUGCCCU
UAGAUGUUCUGGG--CCGCACGCGCGCUACACUGAAGCACUCAACGAGUCC------ACC
UCGACCGACAGGUCUGGGAAACCUUUUGAAAUUGCUUCGUGAUGGGGAUAGAUUAUUGCA
ACUAUUAAUCUUCAACGAGGAAUUCCUAGUAAG-CGCAUGUCAUCAGCGUGCGUU-GAUU
ACGUCCCUGCCCUUUGUACACACCGCCCGUCGCUCCUACCGAUUGAAUGAUCCGGUGAGG
CCCCCGGACUGGGGCGACGCAUUCGGUUCGCCGGACGCGACGCU-CCG---
>AM490995_Haptolina_brevifila
UUUAUUUGAUGGUACCUUACUACUUGGAUAACCGUAGUAAUUNUAGAGCUAAUACAUGCA
GGAAAGCCCGCC--------------AGGGCUGUAUUUAUUAGAUAAGAA--ACCAAUCC
AG-CUUG----------CUGGUUG-AGUGCUGAGUCACAAUAACUGCUCGAAUCGCAUGG
CUUU----UGCCGGCGAUGGUUCAUUCAAAUUUCUGCCCUAUCAGCUUUCGAUGGUAGGA
UAGAGGCCU-ACCAUGG-CGUUAACGGGUAACGGAGAAUUAGGGUUCGAUUCC-GGAGAG
GGAGCCUGAGAAAUGGCUACCACAUCCAAGGAA-GGCAGCAGGCGCGUAAAUUGCCCGAA
UCCUGACACAGGGAGGUAGUGACAAGAAAUAACAAUACAGGGCUCUUUCGAGUCUUGUAA
UUGGAAUGAGUACAAUUUACAUCUCUUCACGAGGAUCAAU----UGGAGG-GCAAGU---
CUGGUGCCAGC-AGCC-GCG--GUAAUUCC-AGCUCCAAUAG-CGUAUAUUAAAGUUGUU
GCAG-UUAAAACGCU-CGUAGUCGGAUUUCGGGGCGGUUUUG------CC-GGUCUGCC-
GUU-GGG--UA--UGCACUGGUGCG--AGCGUCC------UUCCUUCCGGAG-ACGGCGC
CUGCUCUUAACUGAGUGGGUGU--CGGAGACGGAUC--GUUUACUUUGAAAAAA-UCAGA
GUGUUUCAA-GCAGG-CAGC-UCGCUUUUGCAUGGAUUAGCAUGGGAUAAUGAAA-UAGG
ACUUUGG-UGCUAUUUUGUUGGUUUCGAACACCGA-AGUAAUGAUUAACAGGGACAGUCA
-GGGGCACUCGUAUUCCGCCGAGAGAGGUGAAAUUCUCAGACCAGCGGAAGACGAACCAC
UGCGAAAGCAUUUGCCA-GGGAUGUUUUCACUGAUCAAGAACGAAAGUUAGGGGAUCGAA
GACGAUCAGAUACC-GUCGUAGUCUUAACCAUAAACCAUGCC-GACUAGGGA-UUGGAGG
AUGU-CCUUUUUUGACUCC-UUCAGCACCUUAC-GGGAAACU-AAAGUCUUUGGGUUCCG
GGGGGAG---UAUGGUCGCAAGGC-UGAAAC-UUAAAGGAAUUGA-CGGAAGGGCACCAC
CAGGAGUGG-AGCCUG-CGGCUUAA-UUUGACUCAACACGGGGAAACUU-ACCAGGUCCA
G-ACAUUGUGAGGAUUGACAGAUUGAGAGCUCUUUCUUG-AUUCGAU---GGGUGGUGGU
GCAUGGCCGUUCUUAGUUGGUGGAGUGAUUUGUCUGGUUAAUUCCGUUAACGAACGAGAC
CUUAGCCUAUUAAAUAGUGGCGCGA-ACACCUCG---UUGGCGG--UUCACUUCUUAGAG
GGACAACUUG--UCUUCAACAAGUGGAAGUUUGAGGCAAUAACAGGUCUGU-GAUGCCCU
UAGAUGUUCUGGG--CCGCACGCGCGCUACACUGAUGCACUCAACGAGUCUC-----ACC
UUGGCCGAGAGGCCCGGGAAACCUUUUGAACUUGCAUCGUGAUGGGGAUAGAUUAUUGCA
ACUAUUAAUCUUCAACNAGGAAUUCCUAGUAAG-CGCAUGUCNUCAGCGUGCGUU-GAUU
ACGUCCCUGCCCUUUGUACACACCGCCCGUCGCUCCUACCGAUUGAAUGAUCCGGUGAGG
CCCCCGGACUGUGGCAACGCAGCUGGUUCGCCAGCCGCGAUGCC-GCG---
>KX056534_Gephyrocapsa_parvula
UUUAUUUGAUGGUACCUUGCUACUUGGAUAACCGUAGUAAUUCUAGAGCUAAUACAUGCA
GGAGUUCCCGAC--------UCACGGAGGGAUGUAUUUAUUAGAUAAGAA--ACCAAACC
GG---UCU---------CCGGUUG-CGUGCUGAGUCAUAAUAACUGCUCGAAUCGCACGG
CUCUA---CGCCGGCGAUGGUUCAUUCAAAUUUCUGCCCUAUCAGCUUUCGAUGGUAGGA
UAGAGGCCU-ACCAUGG-CGUUAACGGGUAACGGAGAAUUAGGGUUCGAUUCC-GGAGAG
GGAGCCUGAGAAAUGGCUACCACAUCCAAGGAA-GGCAGCAGGCGCGUAAAUUGCCCGAA
UCCUGACACAGGGAGGUAGUGACAAGAAAUAACAAUACAGGGCUAUUUU-AGUCUUGUAA
UUGGAAUGAGUACAAUUUACAUCUCUUCACGAGGAUCAAU----UGGAGG-GCAAGU---
CUGGUGCCAGC-AGCC-GCG--GUAAUUCC-AGCUCCAAUAG-CGUAUAUUAAAGUUGUU
GCAG-UUAAAACGCU-CGUAGUCGGAUUUCGGGGCGGGCCGA------CC-GGUCUGCC-
GAU-GGG--UA--UGCACUGGCCGG--CGCGUCC------UUCCACCCGGAG-ACCGCGC
CUACUCUUAACUGAGCGGGCGC--GGGAGACGGGUC--UUUUACUUUGAAAAAA-UCAGA
GUGUUUCAA-GCAGG-CAGU--CGCUCUUGCAUGGAUUAGCAUGGGAUAAUGAAA-UAGG
ACUCUGG-UGCUAUUUUGUUGGUUUCGAACACCGG-AGUAAUGAUUAACAGGGACAGUCA
-GGGGCACUCGUAUUCCGCCGAGAGAGGUGAAAUUCUCAGACCAGCGGAAGACGAACCAC
UGCGAAAGCAUUUGCCA-GGGAUGUUUUCACUGAUCAAGAACGAAAGUUAGGGGAUCGAA
GACGAUCAGAUACC-GUCGUAGUCUUAACCAUAAACCAUGCC-GACUAGGGA-UUGGAGG
AUGUUCCAUUUGUGACUCC-UUCAGCACCUUUC-GGGAAACU-AAAGUCUUUGGGUUCCG
GGGGGAG---UAUGGUCGCAAGGC-UGAAAC-UUAAAGGAAUUGA-CGGAAGGGCACCAC
CAGGAGUGG-AGCCUG-CGGCUUAA-UUUGACUCAACACGGGGAAACUU-ACCAGGUCCA
G-ACAUUGUGAGGAUUGACAGAUUGAGAGCUCUUUCUUG-AUUCGAU---GGGUGGUGGU
GCAUGGCCGUUCUUAGUUGGUGGAGUGAUUUGUCUGGUUAAUUCCGUUAACGAACGAGAC
CGCAGCCUGCUAAAUAGCGACGCGA-ACCCUCCG---UUCGCUG--G-AGCUUCUUAGAG
GGACAACUUG--UCUUCAACAAGUGGAAGUUCGCGGCAAUAACAGGUCUGU-GAUGCCCU
UAGAUGUUCUGGG--CCGCACGCGCGCUACACUGAUGCACUCAACGAGUCUAUC---ACC
UUGACCGAGAGGUCCGGGUAAUCUUUUGAAAUUGCAUCGUGAUGGGGAUAGAUUAUUGCA
ACUAUUAAUCUUCAACGAGGAAUUCCUAGUAAG-CGUGUGUCAUCAGCGCACGUU-GAUU
ACGUCCCUGCCCUUUGUACACACCGCCCGUCGCUCCUACCGAUUGAAUGAUCCGGUGAGG
CCCCCGGACUGCGGCGCCGCAGCUGGUUCUCCAGCCGCGACGCC-GCG---
>MW471018_Prymnesium_parvum_f__patelliferum
UUUAUUUGAUGGUACCUUACUACUUGGAUAACCGUAGUAAUUCUAGAGCUAAUACAUGCA
GGAAGUCCCGAC--------UUCGGAAGGGAUGUAUUUAUUAGAUAAGAA--ACCAAUCC
GG-CUUG----------CCGGUUG-CGUGCUGAGUCACAAUAACUGCUCGAAUCGCAUGG
CCUUG---CGCCGGCGAUGGUUCAUUCAAAUUUCUGCCCUAUCAGCUUUCGAUGGUAGGA
UCGAGGCCU-ACCAUGG-CGUUAACGGGUAACGGAGAAUUAGGGUUCGAUUCC-GGAGAG
GGAGCCUGAGAAAUGGCUACCACAUCCAAGGAA-GGCAGCAGGCGCGUAAAUUGCCCGAA
UCCUGACACAGGGAGGUAGUGACAAGAAAUAACAAUACAGGGCUAUUUU-AGUCUUGUAA
UUGGAAUGAGUACAAUUUACAUCUCUUCACGAGGAUCAAU----UGGAGG-GCAAGU---
CUGGUGCCAGC-AGCC-GCG--GUAAUUCC-AGCUCCAAUAG-CGUAUAUUAAAGUUGUU
GCAG-UUAAAACGCU-CGUAGUCGGAUUUCGGGGCGGGGCCG------CC-GGUCUGCC-
GAU-GGG--UA--UGCACUGGCGGG--CGCGUCC------UUCCUUCCGGAG-ACUGGCC
CUACUCUUAACUGAGCGGGGUC--GGGAAUCGGAUC--GUUUACUUUGAAAAAA-UCAGA
GUGUUUCAA-GCAGG-CAGC-UCGCUCUUGCAUGGAUUAGCAUGGGAUAAUGAAA-UAGG
ACUUUGG-UGCUAUUUUGUUGGUUUCGAACACCGA-AGUAAUGAUUAACAGGGACAGUCA
-GGGGCACUCGUAUUCCGCAGAGAGAGGUGAAAUUCUCAGACCCGCGGAAGACGAACCAC
UGCGAAAGCAUUUGCCA-GGGAUGUUUUCACUGAUCAAGAACGAAAGUUAGGGGAUCGAA
GACGAUCAGAUACC-GUCGUAGUCUUAACCAUAAACCAUGCC-GACUAGGGA-UCGGCGG
AAGU-CCUU-UUUGACUCC-GUCGGCACCUUGA-GGGAAACU-AUAGUCUUUGGGUUCCG
GGGGGAG---UAUGGUCGCAAGGC-UGAAAC-UUAAAGGAAUUGA-CGGAAGGGCACCAC
CAGGAGUGG-AGCCUG-CGGCUUAA-UUUGACUCAACACGGGGAAACUU-ACCAGGUCCA
G-ACAUUGUGAGGAUUGACAGAUUGAGAGCUCUUUCUUG-AUUCGAU---GGGUGGUGGU
GCAUGGCCGUUCUUAGUUGGUGGAGUGAUUUGUCUGGUUAAUUCCGUUAACGAACGAGAC
CUUAGCCUAUUAAAUAGUGGCGCGA-ACACCUCG---UUGGCGA--G-CACUUCUUAGAG
GGACAACUUG--UCUUCAACAAGUGGAAGUUUGAGGCAAUAACAGGUCUGU-GAUGCCCU
UAGAUGUUCUGGG--CCGCACGCGCGCUACACUGAUGCACUCAACGAGUCUCU----ACC
UUGACCGAAAGGUCCGGGAAACCUUUUGAACUUGCAUCGUGAUGGGGAUAGAUUAUUGCA
ACUAUUAAUCUUCAACGAGGAAUUCCUAGUAAG-CGCAUGUCAUCAGCGUGCGUU-GAUU
ACGUCCCUGCCCUUUGUACACACCGCCCGUCGCUCCUACCGAUUGAAUGAUCCGGUGAGG
CCCCCGGACUGUGGCAACGCAGCUGGUUCGCCAGCCGUGAUGCC-GCG---
>AM490996_Isochrysis_litoralis
UUUAUUUGAUGGUACCUUGCUACUUGGAUAACCGUAGUAAUUCUAGAGCUAAUACAUGCA
GGAGUUCCCGAC--------UUCGGAAGGGAUGUAUUUAUUAGAUAAGAA--ACCAAACC
GG---UCU---------CCGGUUG-UGUGCUGAGUCAUAAUAACUGCUCGAAUCGCACGG
CUCUA---CGCUGGCGAUGGUUCAUUCAAAUUUCUGCCCUAUCAGCUUUCGAUGGUAGGA
UAGAGGCCU-ACCAUGG-CGUUAACGGGUAACGGAGAAUUAGGGUUCGAUUCC-GGAGAG
GGAGCCUGAGAAAUGGCUACCACAUCCAAGGAA-GGCAGCAGGCGCGUAAAUUGCCCGAA
UCCUGACACAGGGAGGUAGUGACAAGAAAUAACAAUACAGGGCUAUCUU-AGUCUUGUAA
UUGGAAUGAGUACAAUUUACAUCUCUUCACGAGGAUCAAU----UGGAGG-GCAAGU---
CUGGUGCCAGC-AGCC-GCG--GUAAUUCC-AGCUCCAAUAG-CGUAUAUUAAAGUUGUU
GCAG-UUAAAACGCU-CGUAGUCGGAUUUCGGGGCGGGCCCG------CC-GGUCUGCC-
GAU-GGG--UA--UGCACUGGCGGG--CGCGUCC------UUCCUCCCGGAG-ACGGCUG
CUACUCUUAACUGAGCGGUGGC--CGGAGACGGGAU--AUUUACUUUGAAAAAA-UCAGA
GUGUUUCAA-GCAGG-CAGU--CGCUCUUGCAUGGAUUAGCAUGGGAUAAUGAAA-UAGG
ACUCUGG-UGCUAUUUUGUUGGUUUCGAGCACCGG-AGUAAUGAUUAACAGGGACAGUCA
-GGGGCACUCGUAUUCCGCCGAGAGAGGUGAAAUUCUCAGACCAGCGGAAGACGAACCAC
UGCGAAAGCAUUUGCCA-GGGAUGUUUUCACUGAUCAAGAACGAAAGUUAGGGGAUCGAA
GACGAUCAGAUACC-GUCGUAGUCUUAACCAUAAACCAUGCC-GACUAGGGA-UUGGAGG
AUGUUCCAUUUGUGACUCC-UUCAGCACCUUUC-GGGAAACU-AAAGUCUUUGGGUUCCG
GGGGGAG---UAUGGUCGCAAGGC-UGAAAC-UUAAAGGAAUUGA-CGGAAGGGCACCAC
CAGGAGUGG-AGCCUG-CGGCUUAA-UUUGACUCAACACGGGGAAACUU-ACCAGGUCCA
G-ACAUUGUGAGGAUUGACAGAUUGAGAGCUCUUUCUUG-AUUCGAU---GGGUGGUGGU
GCAUGGCCGUUCUUAGUUGGUGGAGUGAUUUGUCUGGUUAAUUCCGUUAACGAACGAGAC
CGCAGCCUGCUAAAUAGUGUGCCGA-ACCCAUUG---UUGGGCG--U-CGCUUCUUAGAG
GGACAACUUG--UCUUCAACAAGUGGAAGUUCGCGGCAAUAACAGGUCUGU-GAUGCCCU
UAGAUGUUCUGGG--CCGCACGCGCGCUACACUGAUGCAUUCAGCGAGUCUAUC---ACC
UUGACCGAGAGGUCCGGGUAAUCUUUUGAAAUUGCAUCGUGAUGGGGAUAGAUUAUUGCA
ACUAUUAAUCUUCAACGAGGAAUUCCUAGUAAG-CGUGUGUCAUCAGCGCACGUU-GAUU
ACGUCCCUGCCCUUUGUACACACCGCCCGUCGCUCCUACCGAUUGAAUGAUCCGGUGAGG
CCCCCGGACUGCGGCUCCGUCGCUGGUUCUCCAGCUUUGGGGUU-GCG---
>MW471019_Prymnesium_parvum
UUUAUUUGAUGGUACCUUACUACUUGGAUAACCGUAGUAAUUCUAGAGCUAAUACAUGCA
GGAAGUCCCGAC--------UUCGGAAGGGAUGUAUUUAUUAGAUAAGAA--ACCAAUCC
GG-CUUG----------CCGGUUG-CGUGCUGAGUCACAAUAACUGCUCGAAUCGCAUGG
CCUUG---CGCCGGCGAUGGUUCAUUCAAAUUUCUGCCCUAUCAGCUUUCGAUGGUAGGA
UCGAGGCCU-ACCAUGG-CGUUAACGGGUAACGGAGAAUUAGGGUUCGAUUCC-GGAGAG
GGAGCCUGAGAAAUGGCUACCACAUCCAAGGAA-GGCAGCAGGCGCGUAAAUUGCCCGAA
UCCUGACACAGGGAGGUAGUGACAAGAAAUAACAAUACAGGGCUAUUUU-AGUCUUGUAA
UUGGAAUGAGUACAAUUUACAUCUCUUCACGAGGAUCAAU----UGGAGG-GCAAGU---
CUGGUGCCAGC-AGCC-GCG--GUAAUUCC-AGCUCCAAUAG-CGUAUAUUAAAGUUGUU
GCAG-UUAAAACGCU-CGUAGUCGGAUUUCGGGGCGGGGCCG------CC-GGUCUGCC-
GAU-GGG--UA--UGCACUGGCGGG--CGCGUCC------UUCCUUCCGGAG-ACUGGCC
CUACUCUUAACUGAGCGGGGUC--GGGAAUCGGAUC--GUUUACUUUGAAAAAA-UCAGA
GUGUUUCAA-GCAGG-CAGC-UCGCUCUUGCAUGGAUUAGCAUGGGAUAAUGAAA-UAGG
ACUUUGG-UGCUAUUUUGUUGGUUUCGAACACCGA-AGUAAUGAUUAACAGGGACAGUCA
-GGGGCACUCGUAUUCCGCAGAGAGAGGUGAAAUUCUCAGACCCGCGGAAGACGAACCAC
UGCGAAAGCAUUUGCCA-GGGAUGUUUUCACUGAUCAAGAACGAAAGUUAGGGGAUCGAA
GACGAUCAGAUACC-GUCGUAGUCUUAACCAUAAACCAUGCC-GACUAGGGA-UCGGCGG
AAGU-CCUU-UUUGACUCC-GUCGGCACCUUGA-GGGAAACU-AUAGUCUUUGGGUUCCG
GGGGGAG---UAUGGUCGCAAGGC-UGAAAC-UUAAAGGAAUUGA-CGGAAGGGCACCAC
CAGGAGUGG-AGCCUG-CGGCUUAA-UUUGACUCAACACGGGGAAACUU-ACCAGGUCCA
G-ACAUUGUGAGGAUUGACAGAUUGAGAGCUCUUUCUUG-AUUCGAU---GGGUGGUGGU
GCAUGGCCGUUCUUAGUUGGUGGAGUGAUUUGUCUGGUUAAUUCCGUUAACGAACGAGAC
CUUAGCCUAUUAAAUAGUGGCGCGA-ACACCUCG---UUGGCGA--G-CACUUCUUAGAG
GGACAACUUG--UCUUCAACAAGUGGAAGUUUGAGGCAAUAACAGGUCUGU-GAUGCCCU
UAGAUGUUCUGGG--CCGCACGCGCGCUACACUGAUGCACUCAACGAGUCUCU----ACC
UUGACCGAAAGGUCCGGGAAACCUUUUGAACUUGCAUCGUGAUGGGGAUAGAUUAUUGCA
ACUAUUAAUCUUCAACGAGGAAUUCCUAGUAAG-CGCAUGUCAUCAGCGUGCGUU-GAUU
ACGUCCCUGCCCUUUGUACACACCGCCCGUCGCUCCUACCGAUUGAAUGAUCCGGUGAGG
CCCCCGGACUGUGGCAACGCAGCUGGUUCGCCAGCCGUGAUGCC-GCG---
>AM491007_Prymnesium_annuliferum
UUUAUUUGAUGGUACCUUACUACUUGGAUAACCGUAGUAAUUCUAGAGCUAAUACAUGCA
GGAAGUCCCGAC--------UUCGGAAGGGAUGUAUUUAUUAGAUAAGAA--ACCAACCC
GG-CUUG----------CCGGUUG-CGUGCUGAGUCACAAUAACUGCUCGAAUCGCAUGG
CCUUG---CGCCGGCGAUGGUUCAUUCAAAUUUCUGCCCUAUCAGCUUUCGAUGGUAGGA
UCGAGGCCU-ACCAUGG-CGUUUACGGGUAACGGAGAAUUAGGGUUCGAUUCC-GGAGAG
GGAGCCUGAGAAAUGGCUACCACAUCCAAGGAA-GGCAGCAGGCGCGUAAAUUGCCCGAA
UCCUGACACAGGGAGGUAGUGACAAGAAAUAACAAUACAGGGCUAUCUU-AGUCUUGUAA
UUGGAAUGAGUACAAUUUACAUCUCUUCACGAGGAUCAAU----UGGAGG-GCAAGU---
CUGGUGCCAGC-AGCC-GCG--GUAAUUCC-AGCUCCAAUAG-CGUAUAUUAAAGUUGUU
GCAG-UUAAAACGCU-CGUAGUCGGAUUUCGGGGCGUUCCCG------CC-GGUCUGCC-
GAU-GGG--UA--CGCACUGGCGGG--CGCGUCC------UUCCUUCCGGAG-ACUGGCC
CUACUCUUAGCUGAGCGGGGUC--GGGAGUCGGAUC--GUUUACUUUGAAAAAA-UCAGA
GUGUUUCAA-GCAGG-CAGC-UCGCUCUUGCAUGGAUUAGCAUGGGAUAAUGAAA-UAGG
ACUUUGG-UGCUAUUUUGUUGGUUUCGAACACCGA-AGUAAUGAUUAACAGGGACAGUCA
-GGGGCACUCGUAUUCCGCCGAGAGAGGUGAAAUUCUCAGACCAGCGGAAGACGAACCAC
UGCGAAAGCAUUUGCCA-GGGAUGUUUUCACUGAUCAAGAACGAAAGUUAGGGGAUCGAA
GACGAUCAGAUACC-GUCGUAGUCUUAACCAUAAACCAUGCC-GACUAGGGA-UCGGCGG
AAGU-CCUUUUUUGACUCC-GUCGGCACCUUGA-GGGAAACU-AUAGUCUUUGGGUUCCG
GGGGGAG---UAUGGUCGCAAGGC-UGAAAC-UUAAAGGAAUUGA-CGGAAGGGCACCAC
CAGGAGUGG-AGCCUG-CGGCUUAA-UUUGACUCAACACGGGGAAACUU-ACCAGGUCCA
G-ACAUUGUGAGGAUUGACAGAUUGAGAGCUCUUUCUUG-AUUCGAU---GGGUGGUGGU
GCAUGGCCGUUCUUAGUUGGUGGAGUGAUUUGUCUGGUUAAUUCCGUUAACGAACGAGAC
CUUAGCCUAUUAAAUAGUGGCGCGA-ACACCUUG---UUGGCGG--UUCACUUCUUAGAG
GGACAACUUG--UCUUCAACAAGUGGAAGUUUGAGGCAAUAACAGGUCUGU-GAUGCCCU
UAGAUGUUCUGGG--CCGCACGCGCGCUACACUGAUGCAUUCAACGAGUCUUC----GCC
UUGGCCGAGAGGUCCGGGAAACCUUUUGAACUUGCAUCGUGAUGGGGAUAGAUUAUUGCA
ACUAUUAAUCUUCAACGAGGAAUUCCUAGUAAG-CGCAUGUCAUCAGCGUGCGUU-GAUU
ACGUCCCUGCCCUUUGUACACACCGCCCGUCGCUCCUACCGAUUGAAUGAUCCGGUGAGG
CCCCCGGACUGUGGCAACGCAGCUGGUUCGCCAGCCGUGAUGCC-GCG---
>KC404154_Gephyrocapsa_oceanica
UUUAUUUGAUGGUACCUUGCUACUUGGAUAACCGUAGUAAUUCUAGAGCUAAUACAUGCA
GGAGUUCCCGAC--------UCACGGAGGGAUGUAUUUAUUAGAUAAGAA--ACCAAACC
GG---UCU---------CCGGUUG-CGUGCUGAGUCAUAAUAACUGCUCGAAUCGCACGG
CUCUA---CGCCGGCGAUGGUUCAUUCAAAUUUCUGCCCUAUCAGCUUUCGAUGGUAGGA
UAGAGGCCU-ACCAUGG-CGUUAACGGGUAACGGAGAAUUAGGGUUCGAUUCC-GGAGAG
GGAGCCUGAGAAAUGGCUACCACAUCCAAGGAA-GGCAGCAGGCGCGUAAAUUGCCCGAA
UCCUGACACAGGGAGGUAGUGACAAGAAAUAACAAUACAGGGCUAUUUU-AGUCUUGUAA
UUGGAAUGAGUACAAUUUACAUCUCUUCACGAGGAUCAAU----UGGAGG-GCAAGU---
CUGGUGCCAGC-AGCC-GCG--GUAAUUCC-AGCUCCAAUAG-CGUAUAUUAAAGUUGUU
GCAG-UUAAAACGCU-CGUAGUCGGAUUUCGGGGCGGGCCGA------CC-GGUCUGCC-
GAU-GGG--UA--UGCACUGGCCGG--CGCGUCC------UUCCACCCGGAG-ACCGCGC
CUACUCUUAACUGAGCGGGCGC--GGGAGACGGGUC--UUUUACUUUGAAAAAA-UCAGA
GUGUUUCAA-GCAGG-CAGU--CGCUCUUGCAUGGAUUAGCAUGGGAUAAUGAAA-UAGG
ACUCUGG-UGCUAUUUUGUUGGUUUCGAACACCGG-AGUAAUGAUUAACAGGGACAGUCA
-GGGGCACUCGUAUUCCGCCGAGAGAGGUGAAAUUCUCAGACCAGCGGAAGACGAACCAC
UGCGAAAGCAUUUGCCA-GGGAUGUUUUCACUGAUCAAGAACGAAAGUUAGGGGAUCGAA
GACGAUCAGAUACC-GUCGUAGUCUUAACCAUAAACCAUGCC-GACUAGGGA-UUGGAGG
AUGUUCCAUUUGUGACUCC-UUCAGCACCUUUC-GGGAAACU-AAAGUCUUUGGGUUCCG
GGGGGAG---UAUGGUCGCAAGGC-UGAAAC-UUAAAGGAAUUGA-CGGAAGGGCACCAC
CAGGAGUGG-AGCCUG-CGGCUUAA-UUUGACUCAACACGGGGAAACUU-ACCAGGUCCA
GCACAUUGUGAGGAUUGACAGAUUGAGAGCUCUUUCUUG-AUUCGAU---GGGUGGUGGU
GCAUGGCCGUUCUUAGUUGGUGGAGUGAUUUGUCUGGUUAAUUCCGUUAACGAACGAGAC
CGCAGCCUGCUAAAUAGCGACGCGA-ACCCUCCG---UUCGCUG--G-AGCUUCUUAGAG
GGACAACUUG--UCUUCAACAAGUGGAAGUUCGCGGCAAUAACAGGUCUGU-GAUGCCCU
UAGAUGUUCUGGG--CCGCACGCGCGCUACACUGAUGCACUCAACGAGUCUAUC---ACC
UUGACCGAGAGGUCCGGGUAAUCUUUUGAAAUUGCAUCGUGAUGGGGAUAGAUUAUUGCA
ACUAUUAAUCUUCAACGAGGAAUUCCUAGUAAG-CGUGUGUCAUCAGCGCACGUU-GAUU
ACGUCCCUGCCCUUUGUACACACCGCCCGUCGCUCCUACCGAUUGAAUGAUCCGGUGAGG
CCCCCGGACUGCGGCGCCGCAGCUGGUUCUCCAGCCGCGACGCC-GCG---
>KC404146_Gephyrocapsa_oceanica
UUUAUUUGAUGGUACCUUGCUACUUGGAUAACCGUAGUAAUUCUAGAGCUAAUACAUGCA
GGAGUUCCCGAC--------UCACGGAGGGAUGUAUUUAUUAGAUAAGAA--ACCAAACC
GG---UCU---------CCGGUUG-CGUGCUGAGUCAUAAUAACUGCUCGAAUCGCACGG
CUCUA---CGCCGGCGAUGGUUCAUUCAAAUUUCUGCCCUAUCAGCUUUCGAUGGUAGGA
UAGAGGCCU-ACCAUGG-CGUUAACGGGUAACGGAGAAUUAGGGUUCGAUUCC-GGAGAG
GGAGCCUGAGAAAUGGCUACCACAUCCAAGGAA-GGCAGCAGGCGCGUAAAUUGCCCGAA
UCCUGACACAGGGAGGUAGUGACAAGAAAUAACAAUACAGGGCUAUUUU-AGUCUUGUAA
UUGGAAUGAGUACAAUUUACAUCUCUUCACGAGGAUCAAU----UGGAGG-GCAAGU---
CUGGUGCCAGC-AGCC-GCG--GUAAUUCC-AGCUCCAAUAG-CGUAUAUUAAAGUUGUU
GCAG-UUAAAACGCU-CGUAGUCGGAUUUCGGGGCGGGCCGA------CC-GGUCUGCC-
GAU-GGG--UA--UGCACUGGCCGG--CGCGUCC------UUCCACCCGGAG-ACCGCGC
CUACUCUUAACUGAGCGGGCGC--GGGAGACGGGUC--UUUUACUUUGAAAAAA-UCAGA
GUGUUUCAA-GCAGG-CAGU--CGCUCUUGCAUGGAUUAGCAUGGGAUAAUGAAA-UAGG
ACUCUGG-UGCUAUUUUGUUGGUUUCGAACACCGG-AGUAAUGAUUAACAGGGACAGUCA
-GGGGCACUCGUAUUCCGCCGAGAGAGGUGAAAUUCUCAGACCAGCGGAAGACGAACCAC
UGCGAAAGCAUUUGCCA-GGGAUGUUUUCACUGAUCAAGAACGAAAGUUAGGGGAUCGAA
GACGAUCAGAUACC-GUCGUAGUCUUAACCAUAAACCAUGCC-GACUAGGGA-UUGGAGG
AUGUUCCAUUUGUGACUCC-UUCAGCACCUUUC-GGGAAACU-AAAGUCUUUGGGUUCCG
GGGGGAG---UAUGGUCGCAAGGC-UGAAAC-UUAAAGGAAUUGA-CGGAAGGGCACCAC
CAGGAGUGG-AGCCUG-CGGCUUAA-UUUGACUCAACACGGGGAAACUU-ACCAGGUCCA
GCACAUUGUGAGGAUUGACAGAUUGAGAGCUCUUUCUUG-AUUCGAU---GGGUGGUGGU
GCAUGGCCGUUCUUAGUUGGUGGAGUGAUUUGUCUGGUUAAUUCCGUUAACGAACGAGAC
CGCAGCCUGCUAAAUAGCGACGCGA-ACCCUCCG---UUCGCUG--G-AGCUUCUUAGAG
GGACAACUUG--UCUUCAACAAGUGGAAGUUCGCGGCAAUAACAGGUCUGU-GAUGCCCU
UAGAUGUUCUGGG--CCGCACGCGCGCUACACUGAUGCACUCAACGAGUCUAUC---ACC
UUGACCGAGAGGUCCGGGUAAUCUUUUGAAAUUGCAUCGUGAUGGGGAUAGAUUAUUGCA
ACUAUUAAUCUUCAACGAGGAAUUCCUAGUAAG-CGUGUGUCAUCAGCGCACGUU-GAUU
ACGUCCCUGCCCUUUGUACACACCGCCCGUCGCUCCUACCGAUUGAAUGAUCCGGUGAGG
CCCCCGGACUGCGGCGCCGCAGCUGGUUCUCCAGCCGCGACGCC-GCG---
>KC404130_Emiliania_huxleyi
UUUAUUUGAUGGUACCUUGCUACUUGGAUAACCGUAGUAAUUCUAGAGCUAAUACAUGCA
GGAGUUCCCGAC--------UCACGGAGGGAUGUAUUUAUUAGAUAAGAA--ACCAAACC
GG---UCU---------CCGGUUG-CGUGCUGAGUCAUAAUAACUGCUCGAAUCGCACGG
CUCUA---CGCCGGCGAUGGUUCAUUCAAAUUUCUGCCCUAUCAGCUUUCGAUGGUAGGA
UAGAGGCCU-ACCAUGG-CGUUAACGGGUAACGGAGAAUUAGGGUUCGAUUCC-GGAGAG
GGAGCCUGAGAAAUGGCUACCACAUCCAAGGAA-GGCAGCAGGCGCGUAAAUUGCCCGAA
UCCUGACACAGGGAGGUAGUGACAAGAAAUAACAAUACAGGGCUAUUUU-AGUCUUGUAA
UUGGAAUGAGUACAAUUUACAUCUCUUCACGAGGAUCAAU----UGGAGG-GCAAGU---
CUGGUGCCAGC-AGCC-GCG--GUAAUUCC-AGCUCCAAUAG-CGUAUAUUAAAGUUGUU
GCAG-UUAAAACGCU-CGUAGUCGGAUUUCGGGGCGGGCCGA------CC-GGUCUGCC-
GAU-GGG--UA--UGCACUGGCCGG--CGCGUCC------UUCCACCCGGAG-ACCGCGC
CUACUCUUAACUGAGCGGGCGC--GGGAGACGGGUC--UUUUACUUUGAAAAAA-UCAGA
GUGUUUCAA-GCAGG-CAGU--CGCUCUUGCAUGGAUUAGCAUGGGAUAAUGAAA-UAGG
ACUCUGG-UGCUAUUUUGUUGGUUUCGAACACCGG-AGUAAUGAUUAACAGGGACAGUCA
-GGGGCACUCGUAUUCCGCCGAGAGAGGUGAAAUUCUCAGACCAGCGGAAGACGAACCAC
UGCGAAAGCAUUUGCCA-GGGAUGUUUUCACUGAUCAAGAACGAAAGUUAGGGGAUCGAA
GACGAUCAGAUACC-GUCGUAGUCUUAACCAUAAACCAUGCC-GACUAGGGA-UUGGAGG
AUGUUCCAUUUGUGACUCC-UUCAGCACCUUUC-GGGAAACU-AAAGUCUUUGGGUUCCG
GGGGGAG---UAUGGUCGCAAGGC-UGAAAC-UUAAAGGAAUUGA-CGGAAGGGCACCAC
CAGGAGUGG-AGCCUG-CGGCUUAA-UUUGACUCAACACGGGGAAACUU-ACCAGGUCCA
GCACAUUGUGAGGAUUGACAGAUUGAGAGCUCUUUCUUG-AUUCGAU---GGGUGGUGGU
GCAUGGCCGUUCUUAGUUGGUGGAGUGAUUUGUCUGGUUAAUUCCGUUAACGAACGAGAC
CGCAGCCUGCUAAAUAGCGACGCGA-ACCCUCCG---UUCGCUG--G-AGCUUCUUAGAG
GGACAACUUG--UCUUCAACAAGUGGAAGUUCGCGGCAAUAACAGGUCUGU-GAUGCCCU
UAGAUGUUCUGGG--CCGCACGCGCGCUACACUGAUGCACUCAACGAGUCUAUC---ACC
UUGACCGAGAGGUCCGGGUAAUCUUUUGAAAUUGCAUCGUGAUGGGGAUAGAUUAUUGCA
ACUAUUAAUCUUCAACGAGGAAUUCCUAGUAAG-CGUGUGUCAUCAGCGCACGUU-GAUU
ACGUCCCUGCCCUUUGUACACACCGCCCGUCGCUCCUACCGAUUGAAUGAUCCGGUGAGG
CCCCCGGACUGCGGCGCCGCAGCUGGUUCUCCAGCCGCGACGCC-GCG---
>M87327_Emiliania_huxleyi
UUUAUUUGAUGGUACCUUGCUACUUGGAUAACCGUAGUAAUUCUAGAGCUAAUACAUGCA
GGAGUUCCCGAC--------UCACGGAGGGAUGUAUUUAUUAGAUAAGAA--ACCAAACC
GG---UCU---------CCGGUUG-CGUGCUGAGUCAUAAUAACUGCUCGAAUCGCACGG
CUCUA---CGCCGGCGAUGGUUCAUUCAAAUUUCUGCCCUAUCAGCUUUCGAUGGUAGGA
UAGAGGCCU-ACCAUGG-CGUUAACGGGUAACGGAGAAUUAGGGUUCGAUUCC-GGAGAG
GGAGCCUGAGAAAUGGCUACCACAUCCAAGGAA-GGCAGCAGGCGCGUAAAUUGCCCGAA
UCCUGACACAGGGAGGUAGUGACAAGAAAUAACAAUACAGGGCUAUUUU-AGUCUUGUAA
UUGGAAUGAGUACAAUUUACAUCUCUUCACGAGGAUCAAU----UGGAGG-GCAAGU---
CUGGUGCCAGC-AGCC-GCG--GUAAUUCC-AGCUCCAAUAG-CGUAUAUUAAAGUUGUU
GCAG-UUAAAACGCU-CGUAGUCGGAUUUCGGGGCGGGCCGA------CC-GGUCUGCC-
GAU-GGG--UA--UGCACUGGCCGG--CGCGUCC------UUCCACCCGGAG-ACCGCGC
CUACUCUUAACUGAGCGGGCGC--GGGAGACGGGUC--UUUUACUUUGAAAAAA-UCAGA
GUGUUUCAA-GCAGG-CAGU--CGCUCUUGCAUGGAUUAGCAUGGGAUAAUGAAA-UAGG
ACUCUGG-UGCUAUUUUGUUGGUUUCGAACACCGG-AGUAAUGAUUAACAGGGACAGUCA
-GGGGCACUCGUAUUCCGCCGAGAGAGGUGAAAUUCUCAGACCAGCGGAAGACGAACCAC
UGCGAAAGCAUUUGCCA-GGGAUGUUUUCACUGAUCAAGAACGAAAGUUAGGGGAUCGAA
GACGAUCAGAUACC-GUCGUAGUCUUAACCAUAAACCAUGCC-GACUAGGGA-UUGGAGG
AUGUUCCAUUUGUGACUCC-UUCAGCACCUUUC-GGGAAACU-AAAGUCUUUGGGUUCCG
GGGGGAG---UAUGGUCGCAAGGC-UGAAAC-UUAAAGGAAUUGA-CGGAAGGGCACCAC
CAGGAGUGG-AGCCUG-CGGCUUAA-UUUGACUCAACACGGGGAAACUU-ACCAGGUCCA
G-ACAUUGUGAGGAUUGACAGAUUGAGAGCUCUUUCUUG-AUUCGAU---GGGUGGUGGU
GCAUGGCCGUUCUUAGUUGGUGGAGUGAUUUGUCUGGUUAAUUCCGUUAACGAACGAGAC
CGCAGCCUGCUAAAUAGCGACGCGA-ACCCUCCG---UUCGCUG--G-AGCUUCUUAGAG
GGACAACUUG--UCUUCAACAAGUGGAAGUUCGCGGCAAUAACAGGUCUGU-GAUGCCCU
UAGAUGUUCUGGG--CCGCACGCGCGCUACACUGAUGCACUCAACGAGUCUAUC---ACC
UUGACCGAGAGGUCCGGGUAAUCUUUUGAAAUUGCAUCGUGAUGGGGAUAGAUUAUUGCA
ACUAUUAAUCUUCAACGAGGAAUUCCUAGUAAG-CGUGUGUCAUCAGCGCACGUU-GAUU
ACGUCCCUGCCCUUUGUACACACCGCCCGUCGCUCCUACCGAUUGAAUGAUCCGGUGAGG
CCCCCGGACUGCGGCGCCGCAGCUGGUUCUCCAGCCGCGACGCC-GCG---
>KC404144_Gephyrocapsa_oceanica
UUUAUUUGAUGGUACCUUGCUACUUGGAUAACCGUAGUAAUUCUAGAGCUAAUACAUGCA
GGAGUUCCCGAC--------UCACGGAGGGAUGUAUUUAUUAGAUAAGAA--ACCAAACC
GG---UCU---------CCGGUUG-CGUGCUGAGUCAUAAUAACUGCUCGAAUCGCACGG
CUCUA---CGCCGGCGAUGGUUCAUUCAAAUUUCUGCCCUAUCAGCUUUCGAUGGUAGGA
UAGAGGCCU-ACCAUGG-CGUUAACGGGUAACGGAGAAUUAGGGUUCGAUUCC-GGAGAG
GGAGCCUGAGAAAUGGCUACCACAUCCAAGGAA-GGCAGCAGGCGCGUAAAUUGCCCGAA
UCCUGACACAGGGAGGUAGUGACAAGAAAUAACAAUACAGGGCUAUUUU-AGUCUUGUAA
UUGGAAUGAGUACAAUUUACAUCUCUUCACGAGGAUCAAU----UGGAGG-GCAAGU---
CUGGUGCCAGC-AGCC-GCG--GUAAUUCC-AGCUCCAAUAG-CGUAUAUUAAAGUUGUU
GCAG-UUAAAACGCU-CGUAGUCGGAUUUCGGGGCGGGCCGA------CC-GGUCUGCC-
GAU-GGG--UA--UGCACUGGCCGG--CGCGUCC------UUCCACCCGGAG-ACCGCGC
CUACUCUUAACUGAGCGGGCGC--GGGAGACGGGUC--UUUUACUUUGAAAAAA-UCAGA
GUGUUUCAA-GCAGG-CAGU--CGCUCUUGCAUGGAUUAGCAUGGGAUAAUGAAA-UAGG
ACUCUGG-UGCUAUUUUGUUGGUUUCGAACACCGG-AGUAAUGAUUAACAGGGACAGUCA
-GGGGCACUCGUAUUCCGCCGAGAGAGGUGAAAUUCUCAGACCAGCGGAAGACGAACCAC
UGCGAAAGCAUUUGCCA-GGGAUGUUUUCACUGAUCAAGAACGAAAGUUAGGGGAUCGAA
GACGAUCAGAUACC-GUCGUAGUCUUAACCAUAAACCAUGCC-GACUAGGGA-UUGGAGG
AUGUUCCAUUUGUGACUCC-UUCAGCACCUUUC-GGGAAACU-AAAGUCUUUGGGUUCCG
GGGGGAG---UAUGGUCGCAAGGC-UGAAAC-UUAAAGGAAUUGA-CGGAAGGGCACCAC
CAGGAGUGG-AGCCUG-CGGCUUAA-UUUGACUCAACACGGGGAAACUU-ACCAGGUCCA
GCACAUUGUGAGGAUUGACAGAUUGAGAGCUCUUUCUUG-AUUCGAU---GGGUGGUGGU
GCAUGGCCGUUCUUAGUUGGUGGAGUGAUUUGUCUGGUUAAUUCCGUUAACGAACGAGAC
CGCAGCCUGCUAAAUAGCGACGCGA-ACCCUCCG---UUCGCUG--G-AGCUUCUUAGAG
GGACAACUUG--UCUUCAACAAGUGGAAGUUCGCGGCAAUAACAGGUCUGU-GAUGCCCU
UAGAUGUUCUGGG--CCGCACGCGCGCUACACUGAUGCACUCAACGAGUCUAUC---ACC
UUGACCGAGAGGUCCGGGUAAUCUUUUGAAAUUGCAUCGUGAUGGGGAUAGAUUAUUGCA
ACUAUUAAUCUUCAACGAGGAAUUCCUAGUAAG-CGUGUGUCAUCAGCGCACGUU-GAUU
ACGUCCCUGCCCUUUGUACACACCGCCCGUCGCUCCUACCGAUUGAAUGAUCCGGUGAGG
CCCCCGGACUGCGGCGCCGCAGCUGGUUCUCCAGCCGCGACGCC-GCG---
>KC404143_Gephyrocapsa_oceanica
UUUAUUUGAUGGUACCUUGCUACUUGGAUAACCGUAGUAAUUCUAGAGCUAAUACAUGCA
GGAGUUCCCGAC--------UCACGGAGGGAUGUAUUUAUUAGAUAAGAA--ACCAAACC
GG---UCU---------CCGGUUG-CGUGCUGAGUCAUAAUAACUGCUCGAAUCGCACGG
CUCUA---CGCCGGCGAUGGUUCAUUCAAAUUUCUGCCCUAUCAGCUUUCGAUGGUAGGA
UAGAGGCCU-ACCAUGG-CGUUAACGGGUAACGGAGAAUUAGGGUUCGAUUCC-GGAGAG
GGAGCCUGAGAAAUGGCUACCACAUCCAAGGAA-GGCAGCAGGCGCGUAAAUUGCCCGAA
UCCUGACACAGGGAGGUAGUGACAAGAAAUAACAAUACAGGGCUAUUUU-AGUCUUGUAA
UUGGAAUGAGUACAAUUUACAUCUCUUCACGAGGAUCAAU----UGGAGG-GCAAGU---
CUGGUGCCAGC-AGCC-GCG--GUAAUUCC-AGCUCCAAUAG-CGUAUAUUAAAGUUGUU
GCAG-UUAAAACGCU-CGUAGUCGGAUUUCGGGGCGGGCCGA------CC-GGUCUGCC-
GAU-GGG--UA--UGCACUGGCCGG--CGCGUCC------UUCCACCCGGAG-ACCGCGC
CUACUCUUAACUGAGCGGGCGC--GGGAGACGGGUC--UUUUACUUUGAAAAAA-UCAGA
GUGUUUCAA-GCAGG-CAGU--CGCUCUUGCAUGGAUUAGCAUGGGAUAAUGAAA-UAGG
ACUCUGG-UGCUAUUUUGUUGGUUUCGAACACCGG-AGUAAUGAUUAACAGGGACAGUCA
-GGGGCACUCGUAUUCCGCCGAGAGAGGUGAAAUUCUCAGACCAGCGGAAGACGAACCAC
UGCGAAAGCAUUUGCCA-GGGAUGUUUUCACUGAUCAAGAACGAAAGUUAGGGGAUCGAA
GACGAUCAGAUACC-GUCGUAGUCUUAACCAUAAACCAUGCC-GACUAGGGA-UUGGAGG
AUGUUCCAUUUGUGACUCC-UUCAGCACCUUUC-GGGAAACU-AAAGUCUUUGGGUUCCG
GGGGGAG---UAUGGUCGCAAGGC-UGAAAC-UUAAAGGAAUUGA-CGGAAGGGCACCAC
CAGGAGUGG-AGCCUG-CGGCUUAA-UUUGACUCAACACGGGGAAACUU-ACCAGGUCCA
GCACAUUGUGAGGAUUGACAGAUUGAGAGCUCUUUCUUG-AUUCGAU---GGGUGGUGGU
GCAUGGCCGUUCUUAGUUGGUGGAGUGAUUUGUCUGGUUAAUUCCGUUAACGAACGAGAC
CGCAGCCUGCUAAAUAGCGACGCGA-ACCCUCCG---UUCGCUG--G-AGCUUCUUAGAG
GGACAACUUG--UCUUCAACAAGUGGAAGUUCGCGGCAAUAACAGGUCUGU-GAUGCCCU
UAGAUGUUCUGGG--CCGCACGCGCGCUACACUGAUGCACUCAACGAGUCUAUC---ACC
UUGACCGAGAGGUCCGGGUAAUCUUUUGAAAUUGCAUCGUGAUGGGGAUAGAUUAUUGCA
ACUAUUAAUCUUCAACGAGGAAUUCCUAGUAAG-CGUGUGUCAUCAGCGCACGUU-GAUU
ACGUCCCUGCCCUUUGUACACACCGCCCGUCGCUCCUACCGAUUGAAUGAUCCGGUGAGG
CCCCCGGACUGCGGCGCCGCAGCUGGUUCUCCAGCCGCGACGCC-GCG---
>L04957_Emiliania_huxleyi
UUUAUUUGAUGGUACCUUGCUACUUGGAUAACCGUAGUAAUUCUAGAGCUAAUACAUGCA
GGAGUUCCCGAC--------UCACGGAGGGAUGUAUUUAUUAGAUAAGAA--ACCAAACC
GG---UCU---------CCGGUUG-CGUGCUGAGUCAUAAUAACUGCUCGAAUCGCACGG
CUCUA---CGCCGGCGAUGGUUCAUUCAAAUUUCUGCCCUAUCAGCUUUCGAUGGUAGGA
UAGAGGCCU-ACCAUGG-CGUUAACGGGUAACGGAGAAUUAGGGUUCGAUUCC-GGAGAG
GGAGCCUGAGAAAUGGCUACCACAUCCAAGGAA-GGCAGCAGGCGCGUAAAUUGCCCGAA
UCCUGACACAGGGAGGUAGUGACAAGAAAUAACAAUACAGGGCUAUUUU-AGUCUUGUAA
UUGGAAUGAGUACAAUUUACAUCUCUUCACGAGGAUCAAU----UGGAGG-GCAAGU---
CUGGUGCCAGC-AGCC-GCG--GUAAUUCC-AGCUCCAAUAG-CGUAUAUUAAAGUUGUU
GCAG-UUAAAACGCU-CGUAGUCGGAUUUCGGGGCGGGCCGA------CC-GGUCUGCC-
GAU-GGG--UA--UGCACUGGCCGG--CGCGUCC------UUCCACCCGGAG-ACCGCGC
CUACUCUUAACUGAGCGGGCGC--GGGAGACGGGUC--UUUUACUUUGAAAAAA-UCAGA
GUGUUUCAA-GCAGG-CAGU--CGCUCUUGCAUGGAUUAGCAUGGGAUAAUGAAA-UAGG
ACUCUGG-UGCUAUUUUGUUGGUUUCGAACACCGG-AGUAAUGAUUAACAGGGACAGUCA
-GGGGCACUCGUAUUCCGCCGAGAGAGGUGAAAUUCUCAGACCAGCGGAAGACGAACCAC
UGCGAAAGCAUUUGCCA-GGGAUGUUUUCACUGAUCAAGAACGAAAGUUAGGGGAUCGAA
GACGAUCAGAUACC-GUCGUAGUCUUAACCAUAAACCAUGCC-GACUAGGGA-UUGGAGG
AUGUUCCAUUUGUGACUCC-UUCAGCACCUUUC-GGGAAACU-AAAGUCUUUGGGUUCCG
GGGGGAG---UAUGGUCGCAAGGC-UGAAAC-UUAAAGGAAUUGA-CGGAAGGGCACCAC
CAGGAGUGG-AGCCUG-CGGCUUAA-UUUGACUCAACACGGGGAAACUU-ACCAGGUCCA
G-ACAUUGUGAGGAUUGACAGAUUGAGAGCUCUUUCUUG-AUUCGAU---GGGUGGUGGU
GCAUGGCCGUUCUUAGUUGGUGGAGUGAUUUGUCUGGUUAAUUCCGUUAACGAACGAGAC
CGCAGCCUGCUAAAUAGCGACGCGA-ACCCUCCG---UUCGCUG--G-AGCUUCUUAGAG
GGACAACUUG--UCUUCAACAAGUGGAAGUUCGCGGCAAUAACAGGUCUGU-GAUGCCCU
UAGAUGUUCUGGG--CCGCACGCGCGCUACACUGAUGCACUCAACGAGUCUAUC---ACC
UUGACCGAGAGGUCCGGGUAAUCUUUUGAAAUUGCAUCGUGAUGGGGAUAGAUUAUUGCA
ACUAUUAAUCUUCAACGAGGAAUUCCUAGUAAG-CGUGUGUCAUCAGCGCACGUU-GAUU
ACGUCCCUGCCCUUUGUACACACCGCCCGUCGCUCCUACCGAUUGAAUGAUCCGGUGAGG
CCCCCGGACUGCGGCGCCGCAGCUGGUUCUCCAGCCGCGACGCC-GCG---
>JF489947_Isochrysis_galbana
UUUAUUUGAUGGUACCUUGCUACUUGGAUAACCGUAGUAAUUCUAGAGCUAAUACAUGCA
GGAGUUCCCGAC--------UUCGGAAGGGAUGUAUUUAUUAGAUAAGAA--ACCAAACC
GG---UCU---------CCGGUUG-CGUGCUGAGUCAUACUAACUGCUCGAAUCGCACGG
CUUUA---CGCUGGCGAUGGUUCAUUCAAAUUUCUGCCCUAUCAGCUUUCGAUGGUAGGA
UAGAGGCCU-ACCAUGG-CGUUAACGGGUAACGGAGAAUUAGGGUUCGAUUCC-GGAGAG
GGAGCCUGAGAAAUGGCUACCACAUCCAAGGAA-GGCAGCAGGCGCGUAAAUUGCCCGAA
UCCUGACACAGGGAGGUAGUGACAAGAAAUAACAAUACAGGGCUCUUCG-AGUCUUGUAA
UUGGAAUGAGUACAAUUUACAUCUCUUCACGAGGAUCAAU----UGGAGG-GCAAGU---
CUGGUGCCAGC-AGCC-GCG--GUAAUUCC-AGCUCCAAUAG-CGUAUAUUAAAGUUGUU
GCAG-UUAAAACGCU-CGUAGUCGGAUUUCGGGGCGGGCCCG------CC-GGUCUGCC-
GAU-GGG--UA--CGCACUGGCGGG--CGCGUCC------UUCCUCCCGGAG-ACGGCCG
CUACUCUUAACUGAGCGGUGGU--CGGAGACGGGAU--GUUUACUUUGAAAAAA-UCAGA
GUGUUUCAA-GCAGG-CAGU--CGCUCUUGCAUGGAUUAGCAUGGGAUAAUGAAA-UAGG
ACUCUGG-UGCUAUUUUGUUGGUUUCGAGCACCGGGAGUAAUGGUUAACAGGGACAGUCA
-GGGGCACUCGUAUUCCGCCGAGAGAGGUGAAAUUCUCAGACCAGCGGAAGACGAACGAC
UGCGAAAGCAUUUGCCA-GGGAUGUUUUCACUGAUCAAGAACGAAAGUUAGGGGAUCGAA
GACGAUCAGAUACC-GUCGUAGUCUUAACCAUAAACCAUGCC-GACUAGGGA-UUGGAGG
AUGUUCCGUUUGUGACUCC-UUCAGCACCUUUC-GGGAAACU-AAAGUCUUUGGGUUCCG
GGGGGAG---UAUGGUCGCAAGGC-UGAAAC-UUAAAGGAAUUGA-CGGAAGGGCACCAC
CAGGAGUGG-AGCCUG-CGGCUUAA-UUUGACUCAACACGGGGAAACUU-ACCAGGUCCA
G-ACAUUGUGAGGAUUGACAGAUUGAGAGCUCUUUCUUG-AUUCGAU---GGGUGGUGGU
GCAUGGCCGUUCUUAGUUGGUGGAGUGAUUUGUCUGGUUAAUUCCGUUAACGAACGAGAC
CGCAGCCUGCUAAAUAGUGUCCCCA-ACCCCCUG---UUGGGGC--U-CGCUUCUUAGAG
GGACAACUUG--UCUUCAACAAGUGGAAGUUCGCGGCAAUAACAGGUCUGU-GAUGCCCU
UAGAUGUUCUGGG--CCGCACGCGCGCUACACUGAUGCAUUCAGCGAGUCGUCU---CCC
UUGACCGAGAGGUCCGGGUAAUCUUGUGAACUUGCAUCGUGAUGGGGAUAGAUUAUUGCA
ACUAUUAAUCUUCAACGAGGAAUUCCUAGUAAG-CGUGUGUCAUCAGCGCACGUU-GAUU
ACGUCCCUGCCCUUUGUACACACCGCCCGUCGCUCCUACCGAUUGAAUGAUCCGGUGAGG
CCCCCGGACUGCGGCGCCGCCGCUGGUUCUCCAGCGCUGGCGUC-GCG---
>MN927500_Phaeocystis_globosa
UUUCUUUGAUGGUACCUUGCUACUUGGAUACCCGUAGUAAUUCUAGAGCUAAUACAUGCA
GGAAUGCCCGAC--------UUCGGAAGGGCUGUAUUUAUUAGAUAAGAA--ACCUUCUC
GGGUUCGC---------CCGGUUG-UGUGCUGAGUCAUAAUAACUGCUCGAAUCGCACGG
CUCUA---CGCCGGCGAUGGUUCAUUCAAAUUUCUGCCCUAUCAGCUUUCGAUGGUAGGA
UAGAGGCCU-ACCAUGG-CGUUAACGGGUAACGGAGAAUUAGGGUUCGAUUCC-GGAGAG
GGAGCCUGAGAGAUGGCUACCACAUCCAAGGAA-GGCAGCAGGCGCGUAAAUUGCCCGAA
UCCUGACACAGGGAGGUAGUGACAAGAAAUAACAAUACAGGGCUACUUCUAGUCUUGUAA
UUGGAAUGAGUACAACUUACAUCUCUUCACGAGGAUCAAU----UGGAGG-GCAAGUC--
-UGGUGCCAGC-AGCC-GCG--GUAAUUCC-AGCUCCAAAAG-CGUAUAUUAAAGUUGUU
GCAG-UUAAAACGCU-CGUAGUCGGGUUUCGGGUCGGGCCGA------GC-GGUCUGCC-
GAU-GGG--UA--UGCACUGUUUGG--CGCGGCC------UUCUUUCCGGAG-ACCGCGG
CUACUCUUAACUGAGCGGGCGU--GGGAGACGGAUC--GUUUACUUUGAAAAAA-UCAGA
GUGUUUCAA-GCAGG-CAGC-UCGCUCUUGCAUGGUACAGCAUGGGAUGAUUGAA-UAGG
ACUCCGG-UGCUAUUUUGUUGGUUUCGAACACCAGGAGUAAUGAUUAACAGGGACAGUCA
-GGGGCACUCGUAUUCCGUCGAGAGAGGUGAAAUUCUCAGACCAAUGGAAGACGAACCAC
UGCGAAAGCAUUUGCCA-GGGAUGUUUUCACUGAUCAAGAACGAAAGUUAGGGGAUCGAA
GACGAUCAGAUACC-GUCGUAGUCUUAACCAUAAACCAUGCC-GACUAGGGA-UUGGAGG
GUGUUCGUUU--CGACCUC-UUCAGCACCUUAC-GGGAAACU-AAAGUCUUUGGGUUCCG
GGGGGAG---UAUGGUCGCAAGGC-UGAAAC-UUAAAGGAAUUGA-CGGAAGGGCACCAC
CAGGAGUGG-AGCCUG-CGGCUUAA-UUUGACUCAACACGGGGAAACUU-ACCAGGUCCA
G-ACAUUGUUAGGAUUGACAGAUUGAGAGCUCUUUCUUG-AUUCGAU---GGGUGGUGGU
GCAUGGCCGUUCUUAGUUGGUGGAGUGAUUUGUCUGGUUAAUUCCGAUAACGAACGAGAC
CGUAGCCUGCUAAAUAGUCCCGCGA-ACUUCUUG---UUGGCGG--CCGACUUCUUAGAG
GGACAACUUG--UGACCAACAAGUGGAAGUUUGCGGCAAUAACAGGUCUGU-GAUGCCCU
UAGAUGUUCUGGG--CCGCACGCGCGCUACACUGAAGCACUCAACGAGUCC------ACC
UCGACCGACAGGUCUGGGAAACCUUUUGAAAUUGCUUCGUGAUGGGGAUAGAUUAUUGCA
ACUAUUAAUCUUCAACGAGGAAUUCCUAGUAAG-CGCAUGUCAUCAGCGUGCGUU-GAUU
ACGUCCCUGCCCUUUGUACACACCGCCCGUCGCUCCUACCGAUUGAAUGAUCCGGUGAGG
CCCCCGGACUGGGGCGACGCAUUCGGUUCGCCGGACGCGACGCU-CCG---
>MN927494_Phaeocystis_globosa
UUUCUUUGAUGGUACCUUGCUACUUGGAUACCCGUAGUAAUUCUAGAGCUAAUACAUGCA
GGAAUGCCCGAC--------UUCGGAAGGGCUGUAUUUAUUAGAUAAGAA--ACCUUCUC
GGGUUCGC---------CCGGUUG-UGUGCUGAGUCAUAAUAACUGCUCGAAUCGCACGG
CUCUA---CGCCGGCGAUGGUUCAUUCAAAUUUCUGCCCUAUCAGCUUUCGAUGGUAGGA
UAGAGGCCU-ACCAUGG-CGUUAACGGGUAACGGAGAAUUAGGGUUCGAUUCC-GGAGAG
GGAGCCUGAGAAAUGGCUACCACAUCCAAGGAA-GGCAGCAGGCGCGUAAAUUGCCCGAA
UCCUGACACAGGGAGGUAGUGACAAGAAAUAACAAUACAGGGCUACUUCUAGUCUUGUAA
UUGGAAUGAGUACAACUUACAUCUCUUCACGAGGAUCAAU----UGGAGG-GCAAGUC--
-UGGUGCCAGC-AGCC-GCG--GUAAUUCC-AGCUCCAAAAG-CGUAUAUUAAAGUUGUU
GCAG-UUAAAACGCU-CGUAGUCGGGUUUCGGGUCGGGCCGA------GC-GGUCUGCC-
GAU-GGG--UA--UGCACUGUUUGG--CGCGGCC------UUCUUUCCGGAG-ACCGCGG
CUACUCUUAACUGAGCGGGCGU--GGGAGACGGAUC--GUUUACUUUGAAAAAA-UCAGA
GUGUUUCAA-GCAGG-CAGC-UCGCUCUUGCAUGGUACAGCAUGGGAUGAUUGAA-UAGG
ACUCCGG-UGCUAUUUUGUUGGUUUCGAACACCAGGAGUAAUGAUUAACAGGGACAGUCA
-GGGGCACUCGUAUUCCGUCGAGAGAGGUGAAAUUCUCAGACCAAUGGAAGACGAACCAC
UGCGAAAGCAUUUGCCA-GGGAUGUUUUCACUGAUCAAGAACGAAAGUUAGGGGAUCGAA
GACGAUCAGAUACC-GUCGUAGUCUUAACCAUAAACCAUGCC-GACUAGGGA-UUGGAGG
GUGUUCGUUU--CGACCUC-UUCAGCACCUUAC-GGGAAACU-AAAGUCUUUGGGUUCCG
GGGGGAG---UAUGGUCGCAAGGC-UGAAAC-UUAAAGGAAUUGA-CGGAAGGGCACCAC
CAGGAGUGG-AGCCUG-CGGCUUAA-UUUGACUCAACACGGGGAAACUU-ACCAGGUCCA
G-ACAUUGUUAGGAUUGACAGAUUGAGAGCUCUUUCUUG-AUUCGAU---GGGUGGUGGU
GCAUGGCCGUUCUUAGUUGGUGGAGUGAUUUGUCUGGUUAAUUCCGAUAACGAACGAGAC
CGUAGCCUGCUAAAUAGUCCCGCGA-ACUUCUUG---UUGGCGG--CCGACUUCUUAGAG
GGACAACUUG--UGACCAACAAGUGGAAGUUUGCGGCAAUAACAGGUCUGU-GAUGCCCU
UAGAUGUUCUGGG--CCGCACGCGCGCUACACUGAAGCACUCAACGAGUCC------ACC
UCGACCGACAGGUCUGGGAAACCUUUUGAAAUUGCUUCGUGAUGGGGAUAGAUUAUUGCA
ACUAUUAAUCUUCAACGAGGAAUUCCUAGUAAG-CGCAUGUCAUCAGCGUGCGUU-GAUU
ACGUCCCUGCCCUUUGUACACACCGCCCGUCGCUCCUACCGAUUGAAUGAUCCGGUGAGG
CCCCCGGACUGGGGCGACGCAUUCGGUUCGCCGGACGCGACGCU-CCG---
>HQ877902_Isochrysis_aff__galbana_KMMCC_H_1
UUUAUUUGAUGGUACCUUGCUACUUGGAUAACCGUAGUAAUUCUAGAGCUAAUACAUGCA
GGAGUUCCCGAC--------UUCGGAAGGGAUGUAUUUAUUAGAUAAGAA--ACCAAACC
GG---UCU---------CCGGUUG-CGUGCUGAGUCAUACUAACUGCUCGAAUCGCACGG
CUUUA---CGCUGGCGAUGGUUCAUUCAAAUUUCUGCCCUAUCAGCUUUCGAUGGUAGGA
UAGAGGCCU-ACCAUGG-CGUUAACGGGUAACGGAGAAUUAGGGUUCGAUUCC-GGAGAG
GGAGCCUGAGAAAUGGCUACCACAUCCAAGGAA-GGCAGCAGGCGCGUAAAUUGCCCGAA
UCCUGACACAGGGAGGUAGUGACAAGAAAUAACAAUACAGGGCUCUUCG-AGUCUUGUAA
UUGGAAUGAGUACAAUUUACAUCUCUUCACGAGGAUCAAU----UGGAGG-GCAAGU---
CUGGUGCCAGC-AGCC-GCG--GUAAUUCC-AGCUCCAAUAG-CGUAUAUUAAAGUUGUU
GCAG-UUAAAACGCU-CGUAGUCGGAUUUCGGGGCGGGCCCG------CC-GGUCUGCC-
GAU-GGG--UA--CGCACUGGCGGG--CGCGUCC------UUCCUCCCGGAG-ACGGCCG
CUACUCUUAAUUGAGCGGUGGU--CGGAGACGGGAU--GUUUACUUUGAAAAAA-UCAGA
GUGUUUCAA-GCAGG-CAGU--CGCUCUUGCAUGGAUUAGCAUGGGAUAAUGAAA-UAGG
ACUCUGG-UGCUAUUUUGUUGGUUUCGAGCACCGG-AGUAAUGAUUAACAGGGACAGUCA
-GGGGCACUCGUAUUCCGCCGAGAGAGGUGAAAUUCUCAGACCAGCGGAAGACGAACGAC
UGCGAAAGCAUUUGCCA-GGGAUGUUUUCACUGAUCAAGAACGAAAGUUAGGGGAUCGAA
GACGAUCAGAUACC-GUCGUAGUCUUAACCAUAAACCAUGCC-GACUAGGGA-UUGGAGG
AUGUUCCGUUUGUGACUCC-UUCAGCACCUUUC-GGGAAACU-AAAGUCUUUGGGUUCCG
GGGGGAG---UAUGGUCGCAAGGC-UGAAAC-UUAAAGGAAUUGA-CGGAAGGGCACCAC
CAGGAGUGG-AGCCUG-CGGCUUAA-UUUGACUCAACACGGGGAAACUU-ACCAGGUCCA
G-ACAUUGUGAGGAUUGACAGAUUGAGAGCUCUUUCUUG-AUUCGAU---GGGUGGUGGU
GCAUGGCCGUUCUUAGUUGGUGGAGUGAUUUGUCUGGUUAAUUCCAUUAACGAACGAGAC
CGCAGCCUGCUAAAUAGUGUCCCCA-ACCCCUUG---UUGGGGC--U-CGCUUCUUAGAG
GGACAACUUG--UCUUCAACAAGUGGAAGUUCGCGGCAAUAACAGGUCUGU-GAUGCCCU
UAGAUGUUCUGGG--CCGCACGCGCGCUACACUGAUGCAUUCAGCGAGUCGUCU---CCC
UUGACCGAGAGGUCCGGGUAAUCUUGUGAACUUGCAUCGUGAUGGGGAUAGAUUAUUGCA
ACUAUUAAUCUUCAACGAGGAAUUCCUAGUAAG-CGUGUGUCAUCAGCGCACGUU-GAUU
ACGUCCCUGCCCUUUGUACACACCGCCCGUCGCUCCUACCGAUUGAAUGAUCCGGUGAGG
CCCCCGGACUGCGGCGCCGCCGCUGGUUCUCCAGCGCUGGCGUC-GCG---
>PQ870412_Isochrysis_galbana
UUUAUUUGAUGGUACCUUGCUACUUGGAUAACCGUAGUAAUUCUAGAGCUAAUACAUGCA
GGAGUUCCCGAC--------UUCGGAAGGGAUGUAUUUAUUAGAUAAGAA--ACCAAACC
GG---UCU---------CCGGUUG-UGUGCUGAGUCAUAAUAACUGCUCGAAUCGCACGG
CUCUA---CGCUGGCGAUGGUUCAUUCAAAUUUCUGCCCUAUCAGCUUUCGAUGGUAGGA
UAGAGGCCU-ACCAUGG-CGUUAACGGGUAACGGAGAAUUAGGGUUCGAUUCC-GGAGAG
GGAGCCUGAGAAAUGGCUACCACAUCCAAGGAA-GGCAGCAGGCGCGUAAAUUGCCCGAA
UCCUGACACAGGGAGGUAGUGACAAGAAAUAACAAUACAGGGCUCUUCG-AGUCUUGUAA
UUGGAAUGAGUACAAUUUACAUCUCUUCACGAGGAUCAAU----UGGAGG-GCAAGU---
CUGGUGCCAGC-AGCC-GCG--GUAAUUCC-AGCUCCAAUAG-CGUAUACUAAAGUUGUU
GCAG-UUAAAACGCU-CGUAGUCGGAUUUCGGGGCGGGCCCG------CC-GGUCUGCC-
GAU-GGG--UA--UGCACUGGCGGG--CGCGUCC------UUCCUCCCGGAG-ACGGCUG
CUACUCUUAACUGAGCGGUGGC--CGGAGACGGGAU--AUUUACUUUGAAAAAA-UCAGA
GUGUUUCAA-GCAGG-CAGU--CGCUCUUGCAUGGAUUAGCAUGGGAUAAUGAAA-UAGG
ACUCUGG-UGCUAUUUUGUUGGUUUCGAGCACCGG-AGUAAUGAUUAACAGGGACAGUCA
-GGGGCACUCGUAUUCCGCCGAGAGAGGUGAAAUUCUCAGACCAGCGGAAGACGAACCAC
UGCGAAAGCAUUUGCCA-GGGAUGUUUUCACUGAUCAAGAACGAAAGUUAGGGGAUCGAA
GACGAUCAGAUACC-GUCGUAGUCUUAACCAUAAACCAUGCC-GACUAGGGA-UUGGAGG
AUGUUCCAUUUGUGACUCC-UUCAGCACCUUUC-GGGAAACU-AAAGUCUUUGGGUUCCG
GGGGGAG---UAUGGUCGCAAGGC-UGAAAC-UUAAAGGAAUUGA-CGGAAGGGCACCAC
CAGGAGUGG-AGCCUG-CGGCUUAA-UUUGACUCAACACGGGGAAACUU-ACCAGGUCCA
G-ACAUUGUGAGGAUUGACAGAUUGAGAGCUCUUUCUUG-AUUCGAU---GGGUGGUGGU
GCAUGGCCGUUCUUAGUUGGUGGAGUGAUUUGUCUGGUUAAUUCCGUUAACGAACGAGAC
CGCAGCCUGCUAAAUAGCGUGCCGA-ACCCUUUG---UUGGGCG--U-CGCUUCUUAGAG
GGACAACUUG--UCUUCAACAAGUGGAAGUUCGCGGCAAUAACAGGUCUGU-GAUGCCCU
UAGAUGUUCUGGG--CCGCACGCGCGCUACACUGAUGCAUUCAGCGAGUCUAUC---ACC
UUGACCGAGAGGUCCGGGUAAUCUUUUGAACUUGCAUCGUGAUGGGGAUAGAUUAUUGCA
ACUAUUAAUCUUCAACGAGGAAUUCCUAGUAAG-CGUGUGUCAUCAGCGCACGUU-GAUU
ACGUCCCUGCCCUUUGUACACACCGCCCGUCGCUCCUACCGAUUGAAUGAUCCGGUGAGG
CCCCCGGACUGCGGCUCCGUCGCUGGUUCUCCAGCUUUGGGGUU-GCG---
>AM490974_Chrysotila_roscoffensis
UUUAUUUGAUGGUACCUUACUACUUGGAUACCCGUAGUAAUUCUAGAGCUAAUACAUGCA
GGAGUUCGUGCGCGGUUCGUCCGCGCCGCGAUGUAUUUAUUAGAUAAGAG--ACCAACCC
GC-CUUGU---------GCGGUUG-CGUGCCGAGUCAUAAUAACUGUUCGAAUCGCAUGG
CUCUG--ACGCCGGCGAUGGUUCAUUCAAGUUUCUGCCCUAUCAGCUUUCGAUGGUAGGA
UAGAGGCCU-ACCAUGG-CGUUAACGGGUAACGGGGAAUUAGGGUUCGAUUCC-GGAGAG
GGAGCCUGAGAGAUGGCUACCACAUCCAAGGAA-GGCAGCAGGCGCGUAAAUUGCCCGAA
UCCUGACACAGGGAGGUAGUGACAAGAAAUAACAAUACAGGGCCAUCUU-GGUCUUGUAC
UUGGAAUGAGUACAAUUUACAUCUCUUCACGAGGAUCAAU----UGGAGG-GCAAGU---
CUGGUGCCAGC-AGCC-GCG--GUAAUUCC-AGCUCCAAUAG-CGUAUAUUAAAGUUGUU
GCAG-UUAAAACGCU-CGUAGUCGGAUUUCGGGUCGGUUGCG------CC-GGUCUGCC-
[truncated: 309,246 more chars]
