# Supplementary material for: ITS2 and 18S rRNA gene sequence-structure phylogeny of the Haptophyta (Haptista)
Source: PLoS One. 2026 Mar 19;21(3):e0344353. doi: 10.1371/journal.pone.0344353 (PMC13001949; doi:10.1371/journal.pone.0344353)
Supplement: S3 File — (TXT) [file pone.0344353.s012.txt]

>AM490985 Algirosphaera robusta 
UUUAUUUGAUGGUACCUUACUACUUGGAUAACCGUAGUAAUUCUAGAGCUAAUACAUGCAGGAAU-UCCCG-AC--UC-C-G--G-AA-GGGAUGUAUUUAUUAGAUAAGAAACCGA-C-C--CG-GGU--C---------UC--C--C-GGU-UG-CG-UGCCGAGUCAUAAUAACUGCUCGAAUCGCACGGCCUU-GCGCCGGCGAUGGUUCAUUCAAAUUUCUGCCCUAUCAGCUUUCGAUGGUAGGAUAGAGGCCUACCAUGGCGUUUACGGGUAACGGAGAAUUAGGGUUCGAUUCCGGAGAGGGAGCCUGAGAAAUGGCUACCACAUCCAAGG-AAGGCAGCAGGCGCGUAAAUUGCCCGAAUCCUGACACAGGGAGGUAGUGACAAGAAAUAACAAUACAGGGCCA-U-C-UUGGUCUUGUAAUUGGAAUGAGUA-CAAUUUACAUCUCUUCACGAGGAUCAAUUGGAGGGCAAGUCUGGUGCCAGCAGCCGCGGUAAUU-CCAGCUCCAAUA-GCGUAUACUAAAGUUGUUGCAGUUAAAACGCUCGUAGUCGGA-UUUCGGG-G--C-GG----G-C-C-G-ACC-GGU--CUGCCG-AUG---G--GUAUGCAC-UGGCC-G--G---C-G-C-GUCCUU-CCUUC-C---GGAGAC--UG-CGCCUA-CUCUUAG-CUGAGCGGGCG--UG-GGAGAC-GG-AUCGUUUACUUUGAAAAAA-UCAGAGUGUUUCAAGCAGGC--AGC-UCGC-UCUUGCAUGGAUUAGCAUGGGAUAAUGAAAUAGGACUCUGGUGCUA-UUUUGUUGGUUU-CGAACACC-GGAGUAAUGAUUAACAGGGACAGUCA-GGGGCACUCGUAUUCCGUCGAGAGAGGUGAAAUUCUCAGACCAACGGAAGACGAACCACUGCGAAAGCAUUUGCCAGGGAUGUUUUCACUGAUCAAGAACGAAAGUUAGGGGAUCGAAGACGAUCAGAUACCGUCGUAGUCUUAACCAUAAACCAUGCCGACUAGGGAUUGGAGGAUG-U-U-CCU-U-UUGUGA-CUCCUUCAGCACCUU-UCGGGAAACUAAAGUCUUUGGGUUCCGGGGGGAGUAUGGUCGCAAGGCUGAAACUUAAAGGAAUUGACGGAAGGGCACCACCAGGAGUGGAGCCUGCGGCUUAAUUUGACUCAACACGGGGAAACUUACCAGGUCCAG-ACAUU-GUGAGGAUUGACAGAUUGAGAGCUCUUUCUUGAUUCGAUGGGUGGUGGUGCAUGGCCGUUCUUAGUUGGUGGAGUGAUUUGUCUGGUUAAUUCCGUUAACGAACGAGACCGCAGCCUGCUAAAUAG-U-U-CCU-C-GA--A--CC-CUCCGUU-C-G-U----GGCC-AACUUCUUAGAGGGACAA--CUUGUCUUC-AACAAGUGGAAGUUUGCGGCAAUAACAGGUCUGUGAUGCCCUUAGAUGUUCUGGGCCGCACGCGCGCUACACUGAUGCACUCAACGA---GU---C--UAC-A--ACC---U--UG-GCCGAAAGGUCCGGGUAACC-UUUGAACUUGCAUCGUGAUGGGGAUAGAUUAUUGCAACUAUUAAUCUUCAACGAGGAAUUCCUAGUAAGCGCA-U-GUCAUCAGCGUGCGUUGAUUACGUCCCUGCCCUUUGUACACACCGCCCGUCGCUCCUACCGAUUGAAUGAUCCGGUGAG-GCCCC----CGGA-CU-GUG-G-CAA-C--G-CAGC-U--GGU-UCUCC--A-GCCGC-GAUGCCGC-G
((....(((((.............((.....(..(((.....)))..)......)).........-.((..-..--..-.-.--.-..-.))..(((.((((((.........(((.-.-.--..-...--.---------..--.--.-...-..-..-))).......)))))).).).)...((((.((((...-..))))))))..)))))...))........(((....(((....((((((((.......)))))))))))......)))...(((.((((....))))....)))....((.(((..........))).)).(.((....)-).)................(.(((....((((.....))).)))))..............((((((((((...-.-.-....))))))).)))......(((-.(...........)).)).........(((((......(.((((.....((....)).......-))))))))))..-...................(.(.......(.((...(((..(-....(((-(--(-(.----(-.-(-(-..(-(((--.(((..-...---.--)))...))-))..)-)--.---)-.-)-))))).-..(((-(---(.....--.(-(.((((-((.....-...)))))).)--).-.....)-))-))..((((((.((......-.((..((.......)).(((--...-..))-)......))......)).))..))))........(((((((((((.-............-..))))))-))))).....)....(((((((..(.-..((((..(((.(((((.((...((........))......)).))))).))).......((....))...))))..)..))).)))..))))...)).)....((((((....(...((((.........))))...).))))))..........(((.((.(((..((((((((.(-.-.-.(.-.-....).-)))))))))..))).-..((....))...)).....))).).).(((......((((....))))....)))........(((((.(((((((..((..(((((..(((.((((((......((........))..........(((((.(...-.((((-(...........((.(.....)))...........)))))...((.(((..((.((((((....(((.(((((....)))..(.((......)))...)).))).....((((.((..((((..((-(-.-.(.-(-((--(--(.-....)))-)-)-.----)...-.)))..)))).))..(..--(((((....-.))))).....)..)))).....))).))).....))))))).....).)))))...)).)))).))).(.(.((((.(........---(.---.--...-.--.((---(--.(-(((....)))).)))....)-........).))))..)...(....(((((((........)))))))....)..)..))))).....((((((-(-(.......))))))))......))...)))))))))).)).......................................-.....----....-.(-(((-(-((.-(--(-((((-(--((.-...))--)-)))))-).))))))-)
>AJ544116 Calcidiscus leptoporus 
UUUAUUUGAUGGUACCUUACUACUUGGAUAACCGUAGUAAUUCUAGAGCUAAUACAUGCAGGAAG-UCCC------UU-C-U--G-G---GGAUGUAUUUAUUAGAUAAGAAACCAA-U-C--C--C-U--U---------C---G--G-GGU-UG-CG-UGCCGAGUCAUAAUAACUGCUCGAAUCGCAUGGCCUC-GCGCCGGCGAUGGUUCAUUCAAAUUUCUGCCCUAUCAGCUUUCGAUGGUAGGAUAGAGGCCUACCAUGGCGUUUACGGGUAACGGAGAAUUAGGGUUCGAUUCCGGAGAGGGAGCCUGAGAAAUGGCUACCACAUCCAAGG-AAGGCAGCAGGCGCGUAAAUUGCCCGAAUCCUGACACAGGGAGGUAGUGACAAGAAAUAACAAUACAGGGCCA-U-C-UUGGUCUUGUAAUUGGAAUGAGUA-CAAUUUACAUCUCUUCACGAGGAUCAAUUGGAGGGCAAGUCUGGUGCCAGCAGCCGCGGUAAUU-CCAGCUCCAAUA-GCGUAUAUUAAAGUUGUUGCAGUUAAAACGCUCGUAGUCGGA-UUUCGGG-G--C-GU----G-C-GAG--CC-GGU--CUGCCG-AUG---G--GUAUGCAC-UGG-C-GUUG---C-G-C-GUCCUU-UCUUU-C---GGAGCU--CU-CUGCUG-CUCUUAG-CUGAGCGGUGG--AG-GGAGAC-GG-AUCGUUUACUUUGAAAAAA-UCAGAGUGUUUCAAGCAGGC--AGC-UCGC-UCUUGCAUGGAUUAGCAUGGGAUAAUGAAAUAGGACUCUGGUGCUA-UUUUGUUGGUUU-CGAACACC-GGAGUAAUGGUCAACAGGGACAGUCA-GGGGCACUCGUAUUCCGCCGAGAGAGGUGAAAUUCUCAGACCAGCGGAAGACGAACCACUGCGAAAGCAUUUGCCAGGGAUGUUUUCACUGAUCAAGAACGAAAGUUAGGGGAUCGAAGACGAUCAGAUACCGUCGUAGUCUUAACCAUAAACCAUGCCGACUAGGGAUUGGGGGCUG-U-U-CCU-U-UUGUGA-CUCCCUCAGCACCUU-UCGGGAAACUAAAGUCUUUGGGUUCCGGGGGGAGUAUGGUCGCAAGGCUGAAACUUAAAGGAAUUGACGGAAGGGCACCACCAGGAGUGGAGCCUGCGGCUUAAUUUGACUCAACACGGGGAAACUUACCAGGUCCAG-ACAUU-GUGAGGAUUGACAGAUUGAGAGCUCUUUCUUGAUUCGAUGGGUGGUGGUGCAUGGCCGUUCUUAGUUGGUGGAGUGAUUUGUCUGGUUAAUUCCGUUAACGAACGAGACCGCAGCCUGCUAAAUAG-U-C-CCG-C-GA--A--CC-CUUCGUU-G-G-C----GGGU-CACUUCUUAGAGGGACAA--CUUGUCUUC-AACAAGUGGAAGUUUGCGGCAAUAACAGGUCUGUGAUGCCCUUAGAUGUUCUGGGCCGCACGCGCGCUACACUGAUGCACUCAACGA---GU---U--U-C-ACGUCC---U--UG-GCCGACAGGUCCGGGUAACCUUUUGAAAUUGCAUCGUGAUGGGGAUAGAUUAUUGCAAUUAUUAAUCUUCAACGAGGAAUUCCUAGUAAGCGCA-U-GUCAUCAGCGUGCGUUGAUUACGUCCCUGCCCUUUGUACACACCGCCCGUCGCUCCUACCGAUUGAAUGAUCCGGUGAG-GCCCC----CGGA-CU-GUG-G-CAA-C--G-CAGC-U--GGU-UCUCC--A-GCCGC-GAUGCCGC-G
((....(((((.............((.....(..(((.....)))..)......)).........-.((.------..-.-.--.-.---))..(((.((((((.........(((.-.-(--.--.-.--.---------.---)--.-...-..-..-))).......)))))).).).)...((((.((((...-..))))))))..)))))...))........(((....(((....((((((((.......)))))))))))......)))...(((.((((....))))....)))....((.(((..........))).)).(.((....)-).)................(.(((....((((.....))).)))))..............((((((((((...-.-.-....))))))).)))......(((-.(...........)).)).........(((((......(.((((.....((....)).......-))))))))))..-...................(.(.......(.((...(((..(-....(((-(--(-((----(-.-(.(--.(-(((--.(((..-...---.--)))...))-)).-)-..).---)-)-)-))))).-..(((-(---(.....--.(-(.((((-((.....-...)))))).)--).-.....)-))-))..((((((.((......-.((..((.......)).(((--...-..))-)......))......)).))..))))........(((((((((((.-............-..))))))-))))).....)....(((((((..(.-..((((..(((.(((((.((...((........))......)).))))).))).......((....))...))))..)..))).)))..))))...)).)....((((((....(...((((.........))))...).))))))..........(((.((.(((..(((((((..(-.-.-.(.-.-....).-).)))))))..))).-..((....))...)).....))).).).(((......((((....))))....)))........(((((.(((((((..((..(((((..(((.((((((......((........))..........(((((.(...-.((((-(...........((.(.....)))...........)))))...((.(((..((.((((((....(((.(((((....)))..(.((......)))...)).))).....((((.((..((((..((-(-.-.((-(-((--(--(.-....)))-)-)-)----)...-.)))..)))).))..(..--(((((....-.))))).....)..)))).....))).))).....))))))).....).)))))...)).)))).))).(.(.((((.(.......(---(.---.--.-.-.....(---(--.(-(((....)))).)).....))........).))))..)...(....(((((((........)))))))....)..)..))))).....((((((-(-(.......))))))))......))...)))))))))).)).......................................-.....----....-.(-(((-(-((.-(--(-((((-(--((.-...))--)-)))))-).))))))-)
>AJ544118 Umbilicosphaera sibogae 
UUUAUUUGAUGGUACCUUACUACUUGGAUAACCGUAGUAAUUCUAGAGCUAAUACAUGCAGGAAG-UCCC------UU-C-U--G-G---GGAUGUAUUUAUUAGAUAAGAAACCAA-U-C--C--C-A--U---------C---C--G-GGU-UG-CG-UGCCGAGUCAUAAUAACUGCUCGAAUCGCAUGGCCUC-GCGCCGGCGAUGGUUCAUUCAAAUUUCUGCCCUAUCAGCUUUCGAUGGUAGGAUAGAGGCCUACCAUGGCGUUUACGGGUAACGGAGAAUUAGGGUUCGAUUCCGGAGAGGGAGCCUGAGAAAUGGCUACCACAUCCAAGG-AAGGCAGCAGGCGCGUAAAUUGCCCGAAUCCUGACACAGGGAGGUAGUGACAAGAAAUAACAAUACAGGGCCA-U-C-UUGGUCUUGUAAUUGGAAUGAGUA-CAAUUUACAUCUCUUCACGAGGAUCAAUUGGAGGGCAAGUCUGGUGCCAGCAGCCGCGGUAAUU-CCAGCUCCAAUA-GCGUAUAUUAAAGUUGUUGCAGUUAAAACGCUCGUAGUCGGA-UUUCGGG-G--C-GU----G-C-GAG--CC-GGU--CUGCCG-AUG---G--GUAUGCAC-UGG-C-GUCG---C-G-C-GUCCUU-UCUUU-C---GGAGCU--CU-CCGCUG-CUCUUAG-CUGAGCGGUGG--AG-GGAGAC-GG-AUCGUUUACUUUGAAAAAA-UCAGAGUGUUUCAAGCAGGC--AGC-UCGC-UCUUGCAUGGAUUAGCAUGGGAUAAUGAAAUAGGACUCUGGUGCUA-UUUUGUUGGUUU-CGAACACC-GGAGUAAUGGUCAACAGGGACAGUCA-GGGGCACUCGUAUUCCGCCGAGAGAGGUGAAAUUCUCAGACCAGCGGAAGACGAACCACUGCGAAAGCAUUUGCCAGGGAUGUUUUCACUGAUCAAGAACGAAAGUUAGGGGAUCGAAGACGAUCAGAUACCGUCGUAGUCUUAACCAUAAACCAUGCCGACUAGGGAUUGGGGGCUG-UUC-C-A-U-UUGUGA-CUCCCUCAGCACCUU-UCGGGAAACUAAAGUCUUUGGGUUCCGGGGGGAGUAUGGUCGCAAGGCUGAAACUUAAAGGAAUUGACGGAAGGGCACCACCAGGAGUGGAGCCUGCGGCUUAAUUUGACUCAACACGGGGAAACUUACCAGGUCCAG-ACAUU-GUGAGGAUUGACAGAUUGAGAGCUCUUUCUUGAUUCGAUGGGUGGUGGUGCAUGGCCGUUCUUAGUUGGUGGAGUGAUUUGUCUGGUUAAUUCCGUUAACGAACGAGACCGCAGCCUGCUAAAUAG-U-C-CCG-C-GA--A--CC-CUUCGUU-G-G-C----GGGU-CACUUCUUAGAGGGACAA--CUUGUCUUC-AACAAGUGGAAGUUUGCGGCAAUAACAGGUCUGUGAUGCCCUUAGAUGUUCUGGGCCGCACGCGCGCUACACUGAUGCACUCAACGA---GU---U--U-U-UCGUCC---U--UG-GCCGACAGGUCCGGGUAACCUUUUGAAAUUGCAUCGUGAUGGGGAUAGAUUAUUGCAAUUAUUAAUCUUCAACGAGGAAUUCCUAGUAAGCGCA-U-GUCAUCAGCGUGCGUUGAUUACGUCCCUGCCCUUUGUACACACCGCCCGUCGCUCCUACCGAUUGAAUGAUCCGGUGAG-GCCCC----CGGA-CU-GUG-G-CAA-C--G-CAGC-U--GGU-UCUCC--A-GCCGC-GAUGCCGC-G
((....(((((.............((.....(..(((.....)))..)......)).........-.((.------..-.-.--.-.---))..(((.((((((.........(((.-.-.--.--.-.--.---------.---.--.-...-..-..-))).......)))))).).).)...((((.((((...-..))))))))..)))))...))........(((....(((....((((((((.......)))))))))))......)))...(((.((((....))))....)))....((.(((..........))).)).(.((....)-).)................(.(((....((((.....))).)))))..............((((((((((...-.-.-....))))))).)))......(((-.(...........)).)).........(((((......(.((((.....((....)).......-))))))))))..-...................(.(.......(.((...(((..(-....(((-(--(-((----(-.-(.(--.(-(((--.(((..-...---.--)))...))-)).-)-.)..---)-)-)-))))).-..(((-(---(.....--.(-(.((((-((.....-...)))))).)--).-.....)-))-))..((((((.((......-.((..((.......)).(((--...-..))-)......))......)).))..))))........(((((((((((.-............-..))))))-))))).....)....(((((((..(.-..((((..(((.(((((.((...((........))......)).))))).))).......((....))...))))..)..))).)))..))))...)).)....((((((....(...((((.........))))...).))))))..........(((.((.(((..(((((((..(-((.-.-.-.-....))-).)))))))..))).-..((....))...)).....))).).).(((......((((....))))....)))........(((((.(((((((..((..(((((..(((.((((((......((........))..........(((((.(...-.((((-(...........((.(.....)))...........)))))...((.(((..((.((((((....(((.(((((....)))..(.((......)))...)).))).....((((.((..((((..((-(-.-.((-(-((--(--(.-....)))-)-)-)----)...-.)))..)))).))..(..--(((((....-.))))).....)..)))).....))).))).....))))))).....).)))))...)).)))).))).(.(.((((.(.......(---(.---.--.-.-(....(---(--.(-(((....)))).)))....))........).))))..)...(....(((((((........)))))))....)..)..))))).....((((((-(-(.......))))))))......))...)))))))))).)).......................................-.....----....-.(-(((-(-((.-(--(-((((-(--((.-...))--)-)))))-).))))))-)
>AM491026 Oolithotus fragilis 
UUUAUUUGAUGGUACCUUACUACUUGGAUAACCGUAGUAAUUCUAGAGCUAAUACAUGCAGGAAG-UCCC------UU-C-U--G-G---GGAUGUAUUUAUUAGAUAAGAAACCAA-U-C--C--C-U--U---------C---G--G-GGU-UG-CG-UGCCGAGUCAUAAUAACUGCUCGAAUCGCAUGGCCUC-GCGCCGGCGAUGGUUCAUUCAAAUUUCUGCCCUAUCAGCUUUCGAUGGUAGGAUAGAGGCCUACCAUGGCGUUUACGGGUAACGGAGAAUUAGGGUUCGAUUCCGGAGAGGGAGCCUGAGAAAUGGCUACCACAUCCAAGG-AAGGCAGCAGGCGCGUAAAUUGCCCGAAUCCUGACACAGGGAGGUAGUGACAAGAAAUAACAAUACAGGGCCA-U-C-UUGGUCUUGUAAUUGGAAUGAGUA-CAAUUUACAUCUCUUCACGAGGAUCAAUUGGAGGGCAAGUCUGGUGCCAGCAGCCGCGGUAAUU-CCAGCUCCAAUA-GCGUAUAUUAAAGUUGUUGCAGUUAAAACGCUCGUAGUCGGA-UUUCGGG-G--C-GU----G-C-GAG--CC-GGU--CUGCCG-AUG---G--GUAUGCAC-UGG-C-GUUG---C-G-C-GUCCUU-UCUUU-C---GGAGCC--CU-CCGCUG-CUCUUAG-CUGAGCGGUGG--GG-GGAGAC-GG-AUCGUUUACUUUGAAAAAA-UCAGAGUGUUUCAAGCAGGC--AGC-UCGC-UCUUGCAUGGAUUAGCAUGGGAUAAUGAAAUAGGACUCUGGUGCUA-UUUUGUUGGUUU-CGAACACC-GGAGUAAUGGUCAACAGGGACAGUCA-GGGGCACUCGUAUUCCGCCGAGAGAGGUGAAAUUCUCAGACCAGCGGAAGACGAACCACUGCGAAAGCAUUUGCCAGGGAUGUUUUCACUGAUCAAGAACGAAAGUUAGGGGAUCGAAGACGAUCAGAUACCGUCGUAGUCUUAACCAUAAACCAUGCCGACUAGGGAUUGGGGGCUG-U-U-CCU-U-UUGUGA-CUCCCUCAGCACCUU-UCGGGAAACUAAAGUCUUUGGGUUCCGGGGGGAGUAUGGUCGCAAGGCUGAAACUUAAAGGAAUUGACGGAAGGGCACCACCAGGAGUGGAGCCUGCGGCUUAAUUUGACUCAACACGGGGAAACUUACCAGGUCCAG-ACAUU-GUGAGGAUUGACAGAUUGAGAGCUCUUUCUUGAUUCGAUGGGUGGUGGUGCAUGGCCGUUCUUAGUUGGUGGAGUGAUUUGUCUGGUUAAUUCCGUUAACGAACGAGACCGCAGCCUGCUAAAUAG-U-C-CCG-C-GA--A--CC-CUUCGUU-G-G-C----GGGU-CACUUCUUAGAGGGACAA--CUUGUCUUC-AACAAGUGGAAGUUUGCGGCAAUAACAGGUCUGUGAUGCCCUUAGAUGUUCUGGGCCGCACGCGCGCUACACUGAUGCACUCAACGA---GU---U--U-C-ACGUCC---U--UG-GCCGACAGGUCCGGGUAACCUUUUGAAAUUGCAUCGUGAUGGGGAUAGAUUAUUGCAAUUAUUAAUCUUCAACGAGGAAUUCCUAGUAAGCGCA-U-GUCAUCAGCGUGCGUUGAUUACGUCCCUGCCCUUUGUACACACCGCCCGUCGCUCCUACCGAUUGAAUGAUCCGGUGAG-GCCCC----CGGA-CU-GUG-G-CAA-C--G-CAGC-U--GGU-UCUCC--A-GCCGC-GAUGCCGC-G
((....(((((.............((.....(..(((.....)))..)......)).........-.((.------..-.-.--.-.---))..(((.((((((.........(((.-.-(--.--.-.--.---------.---)--.-...-..-..-))).......)))))).).).)...((((.((((...-..))))))))..)))))...))........(((....(((....((((((((.......)))))))))))......)))...(((.((((....))))....)))....((.(((..........))).)).(.((....)-).)................(.(((....((((.....))).)))))..............((((((((((...-.-.-....))))))).)))......(((-.(...........)).)).........(((((......(.((((.....((....)).......-))))))))))..-...................(.(.......(.((...(((..(-....(((-(--(-((----(-.-(.(--.(-(((--.(((..-...---.--)))...))-)).-)-..).---)-)-)-))))).-..(((-(---(.....--.(-(.((((-((.....-...)))))).)--).-.....)-))-))..((((((.((......-.((..((.......)).(((--...-..))-)......))......)).))..))))........(((((((((((.-............-..))))))-))))).....)....(((((((..(.-..((((..(((.(((((.((...((........))......)).))))).))).......((....))...))))..)..))).)))..))))...)).)....((((((....(...((((.........))))...).))))))..........(((.((.(((..(((((((..(-.-.-.(.-.-....).-).)))))))..))).-..((....))...)).....))).).).(((......((((....))))....)))........(((((.(((((((..((..(((((..(((.((((((......((........))..........(((((.(...-.((((-(...........((.(.....)))...........)))))...((.(((..((.((((((....(((.(((((....)))..(.((......)))...)).))).....((((.((..((((..((-(-.-.((-(-((--(--(.-....)))-)-)-)----)...-.)))..)))).))..(..--(((((....-.))))).....)..)))).....))).))).....))))))).....).)))))...)).)))).))).(.(.((((.(.......(---(.---.--.-.-.....(---(--.(-(((....)))).)).....))........).))))..)...(....(((((((........)))))))....)..)..))))).....((((((-(-(.......))))))))......))...)))))))))).)).......................................-.....----....-.(-(((-(-((.-(--(-((((-(--((.-...))--)-)))))-).))))))-)
>LC771592 Hayaster perplexus 
UUUAUUUGAUGGUACCUUACUACUUGGAUAACCGUAGUAAUUCUAGAGCUAAUACAUGCAGGACU-UCCC--A---U--C-U--C-G---GGAUGUAUUUAUUAGAUAAGAAACCAA-U-C--CG-C-U--U-------------G--C-GGU-UG-UG-UGCCGAGUCAUAAUAACUGCUCGAAUCGCAUGGCCUU-GCGCCGGCGAUGGUUCAUUCAAAUUUCUGCCCUAUCAGCUUUCGAUGGUAGGAUAGAGGCCUACCAUGGCGUUUACGGGUAACGGAGAAUUAGGGUUCGAUUCCGGAGAGGGAGCCUGAGAAAUGGCUACCACAUCCAAGG-AAGGCAGCAGGCGCGUAAAUUGCCCGAAUCCUGACACAGGGAGGUAGUGACAAGAAAUAACAAUACAGGGCCA-U-C-UUGGUCUUGUAAUUGGAAUGAGUA-CAAUUUACAUCACUUCACGAGGAUCAAUUGGAGGGCAAGUCUGGUGCCAGCAGCCGCGGUAAUU-CCAGCUCCAAUA-GCGUAUAUUAAAGUUGUUGCAGUUAAAACGCUCGUAGUCGGA-UUUCGGG-G--C-GU----G-C-GGG--CC-GGU--CUGCCG-AUG---G--GUAUGCAC-UGGUC-GU-G---C-G-C-GUCCUU-UCUUU-C---GGAGCU--CU-CUGCUG-CUCUUAG-CUGAGCGGUGG--AG-GGAGAC-GG-AUCGUUUACUUUGAAAAAA-UCAGAGUGUUUCAAGCAGGC--AGC-UCGC-UCUUGCAUGGAUUAGCAUGGGAUAAUGAAAUAGGACUCUGGUGCUA-UUUUGUUGGUUU-CGAACACC-GGAGUAAUGAUUAACAGGGACAGUCA-GGGGCACUCGUAUUCCGCCGAGAGAGGUGAAAUUCUCAGACCAGCGGAAGACGAACCACUGCGAAAGCAUUUGCCAGGGAUGUUUUCACUGAUCAAGAACGAAAGUUAGGGGAUCGAAGACGAUCAGAUACCGUCGUAGUCUUAACCAUAAACCAUGCCGACUAGGGAUUGGGGGCUG-U-U-CCU-U-UUGUGA-CUCCCUCAGCACCUU-UCGGGAAACUAAAGUCUUUGGGUUCCGGGGGGAGUAUGGUCGCAAGGCUGAAACUUAAAGGAAUUGACGGAAGGGCACCACCAGGAGUGGAGCCUGCGGCUUAAUUUGACUCAACACGGGGAAACUUACCAGGUCCAG-ACAUU-GUGAGGAUUGACAGAUUGAGAGCUCUUUCUUGAUUCGAUGGGUGGUGGUGCAUGGCCGUUCUUAGUUGGUGGAGUGAUUUGUCUGGUUAAUUCCGUUAACGAACGAGACCGCAGCCUGCUAAAUAG-U-C-CCG-C-GA--A--CC-CUUCGUU-G-G-C----GGGU-CACUUCUUAGAGGGACAA--CUUGUCUUC-AACAAGUGGAAGUUUGCGGCAAUAACAGGUCUGUGAUGCCCUUAGAUGUUCUGGGCCGCACGCGCGCUACACUGAUGCACUCAACGA---GU---U--U-C-ACCUCC---U--UG-GCCGAAAGGUCCGGGUAACCUUUUGAAAUUGCAUCGUGAUGGGGCUAGAUUAUUGCAAUUAUUAAUCUUCAACGAGGAAUUCCUAGUAAGCGCA-U-GUCAUCAGCGUGCGUUGAUUACGUCCCUGCCCUUUGUACACACCGCCCGUCGCUCCUACCGAUUGAAUGAUCCGGUGAG-GCCCC----CGGA-CU-GUG-G-CGA-C--G-UAGU-U--GGU-UUUCC--A-GCCGC-GAUGCUGC-G
((....(((((.............((.....(..(((.....)))..)......)).........-.((.--.---.--.-.--.-.---))..(((.((((((.........(((.-.-(--..-.-.--.-------------)--.-...-..-..-))).......)))))).).).)...((((.((((...-..))))))))..)))))...))........(((....(((....((((((((.......)))))))))))......)))...(((.((((....))))....)))....((.(((..........))).)).(.((....)-).)................(.(((....((((.....))).)))))..............((((((((((...-.-.-....))))))).)))......(((-.(...........)).)).........(((((......(.((((.....((....)).......-))))))))))..-...................(.(.......(.((...(((..(-....(((-(--(-((----(-.-(.(--.(-(((--.(((..-...---.--)))...))-))..)-.)-.---)-)-)-))))).-..(((-(---(.....--.(-(.((((-((.....-...)))))).)--).-.....)-))-))..((((((.((......-.((..((.......)).(((--...-..))-)......))......)).))..))))........(((((((((((.-............-..))))))-))))).....)....(((((((..(.-..((((..(((.(((((.((...((........))......)).))))).))).......((....))...))))..)..))).)))..))))...)).)....((((((....(...((((.........))))...).))))))..........(((.((.(((..(((((((..(-.-.-.(.-.-....).-).)))))))..))).-..((....))...)).....))).).).(((......((((....))))....)))........(((((.(((((((..((..(((((..(((.((((((......((........))..........(((((.(...-.((((-(...........((.(.....)))...........)))))...((.(((..((.((((((....(((.(((((....)))..(.((......)))...)).))).....((((.((..((((..((-(-.-.((-(-((--(--(.-....)))-)-)-)----)...-.)))..)))).))..(..--(((((....-.))))).....)..)))).....))).))).....))))))).....).)))))...)).)))).))).(.(.((((.(.......(---(.---.--.-.-.....(---(--.(-(((....)))).)).....))........).))))..)...(....(((((((........)))))))....)..)..))))).....((((((-(-(.......))))))))......))...)))))))))).)).......................................-.....----....-.(-(((-(-((.-(--(-((((-(--((.-...))--)-)))))-).))))))-)
>AJ246261 Coccolithus pelagicus 
UUUAUUUGAUGGUACCUUACUACUUGGAUAACCGUAGUAAUUCUAGAGCUAAUACAUGCAGGAAG-GCCC------U--C-C--G-G---GGCCGUAUUUAUUAGAUAAGAAACCAA-U-C--C--C-U--U---------U---U--G-GGU-UG-CG-UGCCGAGUCAUAAUAACUGCUCGAAUCGCAUGGCCUU-GUGCCGGCGAUGGUUCAUUCAAAUUUCUGCCCUAUCAGCUUUCGAUGGUAGGAUAGAGGCCUACCAUGGCGUUUACGGGUAACGGAGAAUUAGGGUUCGAUUCCGGAGAGGGAGCCUGAGAAAUGGCUACCACAUCCAAGG-AAGGCAGCAGGCGCGUAAAUUGCCCGAAUCCUGACACAGGGAGGUAGUGACAAGAAAUAACAAUACAGGGCCA-U-C-UUGGUCUUGUAAUUGGAAUGAGUA-CAAUUUACAACUCUUCACGAGGAUCAAUUGGAGGGCAAGUCUGGUGCCAGCAGCCGCGGUAAUU-CCAGCUCCAAUA-GCGUAUAUUAAAGUUGUUGCAGUUAAAACGCUCGUAGUCGGA-UUUCGGG-G--C-GU----G-CUG-A--CC-GGU--CUGCCG-AUG---G--GUAUGCAC-UGG-U-UUGG---C-G-C-GUCCUU-UCUUU-C---GGAGCU--CU-CUGCUG-CUCUUAA-CUGAGCGGUGG--AG-GGAGAC-GG-AUCGUUUACUUUGAAAAAA-UCAGAGUGUUUCAAGCAGGC--AGC-UCGC-UCUUGCAUGGAUUAGCAUGGGAUAAUGAAAUAGGACUCUGGUGCUA-UUUUGUUGGUUU-CGAACACC-GGAGUAAUGAUUAACAGGGACAGUCA-GGGGCACUCGUAUUCCGCCGAGAGAGGUGAAAUUCUCAGACCAGCGGAAGACGAACCACUGCGAAAGCAUUUGCCAGGGAUGUUUUCACUGAUCAAGAACGAAAGUUAGGGGAUCGAAGACGAUCAGAUACCGUCGUAGUCUUAACCAUAAACCAUGCCGACUAGGGAUUGGGGGUUG-U-A-CCA-U-UUGUGU-CUCCCUCAGCACCUU-UCGGGAAACUAAAGUCUUUGGGUUCCGGGGGGAGUAUGGUCGCAAGGCUGAAACUUAAAGGAAUUGACGGAAGGGCACCACCAGGAGUGGAGCCUGCGGCUUAAUUUGACUCAACACGGGGAAACUUACCAGGUCCAG-ACAUU-GUGAGGAUUGACAGAUUGAGAGCUCUUUCUUGAUUCGAUGGGUGGUGGUGCAUGGCCGUUCUUAGUUGGUGGAGUGAUUUGUCUGGUUAAUUCCGUUAACGAACGAGACCGCAGCCUGCUAAAUAG-U-C-CCG-C-GA--A--CC-CUUCGUU-G-G-C----GGGU-CACUUCUUAGAGGGACAA--CUUGUCUUC-AACAAGUGGAAGUUUGCGGCAAUAACAGGUCUGUGAUGCCCUUAGAUGUUCUGGGCCGCACGCGCGCUACACUGAUGCACUCAACGA---GU---U--C-C-U--UCC---U--UG-GCCGACAGGUCCGGGUAACCUUUUGAAAUUGCAUCGUGAUGGGGAUAGAUUAUUGCAAUUAUUAAUCUUCAACGAGGAAUUCCUAGUAAGCGCA-U-GUCAUCAGCGUGCGUUGAUUACGUCCCUGCCCUUUGUACACACCGCCCGUCGCUCCUACCGAUUGAAUGAUCCGGUGAG-GCCCC----CGGA-CU-GUG-G-CAA-C--G-CAGC-U--GGU-UCUCC--A-GCCGU-GAUGCCGC-G
((....(((((.............((.....(..(((.....)))..)......)).........-.((.------.--.-.--.-.---))..(((.((((((.........(((.-.-.--.--.-.--.---------.---.--.-...-..-..-))).......)))))).).).)...((((.((((...-..))))))))..)))))...))........(((....(((....((((((((.......)))))))))))......)))...(((.((((....))))....)))....((.(((..........))).)).(.((....)-).)................(.(((....((((.....))).)))))..............((((((((((...-.-.-....))))))).)))......(((-.(...........)).)).........(((((......(.((((.....((....)).......-))))))))))..-...................(.(.......(.((...(((..(-....(((-(--(-((----(-.((-(--.(-(((--.(((..-...---.--)))...))-)).-.-))).---)-)-)-))))).-..(((-(---(.....--.(-(.((((-((.....-...)))))).)--).-.....)-))-))..((((((.((......-.((..((.......)).(((--...-..))-)......))......)).))..))))........(((((((((((.-............-..))))))-))))).....)....(((((((..(.-..((((..(((.(((((.((...((........))......)).))))).))).......((....))...))))..)..))).)))..))))...)).)....((((((....(...((((.........))))...).))))))..........(((.((.(((..(((((((..(-.-.-.(.-.-....).-).)))))))..))).-..((....))...)).....))).).).(((......((((....))))....)))........(((((.(((((((..((..(((((..(((.((((((......((........))..........(((((.(...-.((((-(...........((.(.....)))...........)))))...((.(((..((.((((((....(((.(((((....)))..(.((......)))...)).))).....((((.((..((((..((-(-.-.((-(-((--(--(.-....)))-)-)-)----)...-.)))..)))).))..(..--(((((....-.))))).....)..)))).....))).))).....))))))).....).)))))...)).)))).))).(.(.((((.(.......(---(.---.--.-.-(--..(---(--.(-(((....)))).)))....))........).))))..)...(....(((((((........)))))))....)..)..))))).....((((((-(-(.......))))))))......))...)))))))))).)).......................................-.....----....-.(-(((-(-((.-(--(-((((-(--((.-...))--)-)))))-).))))))-)
>AJ544117 Coccolithus braarudii 
UUUAUUUGAUGGUACCUUACUACUUGGAUAACCGUAGUAAUUCUAGAGCUAAUACAUGCAGGAAG-GCCC------U--C-C--G-G---GGCCGUAUUUAUUAGAUAAGAAACCAA-U-C--C--C-U--U---------U---U--G-GGU-UG-CG-UGCCGAGUCAUAAUAACUGCUCGAAUCGCAUGGCCUU-GUGCCGGCGAUGGUUCAUUCAAAUUUCUGCCCUAUCAGCUUUCGAUGGUAGGAUAGAGGCCUACCAUGGCGUUUACGGGUAACGGAGAAUUAGGGUUCGAUUCCGGAGAGGGAGCCUGAGAAAUGGCUACCACAUCCAAGG-AAGGCAGCAGGCGCGUAAAUUGCCCGAAUCCUGACACAGGGAGGUAGUGACAAGAAAUAACAAUACAGGGCCA-U-C-UUGGUCUUGUAAUUGGAAUGAGUA-CAAUUUACAACUCUUCACGAGGAUCAAUUGGAGGGCAAGUCUGGUGCCAGCAGCCGCGGUAAUU-CCAGCUCCAAUA-GCGUAUAUUAAAGUUGUUGCAGUUAAAACGCUCGUAGUCGGA-UUUCGGG-G--C-GU----G-CUG-A--CC-GGU--CUGCCG-AUG---G--GUAUGCAC-UGG-U-UUGG---C-G-C-GUCCUU-UCUUU-C---GGAGCU--CU-CUGCUG-CUCUUAA-CUGAGCGGUGG--AG-GGAGAC-GG-AUCGUUUACUUUGAAAAAA-UCAGAGUGUUUCAAGCAGGC--AGC-UCGC-UCUUGCAUGGAUUAGCAUGGGAUAAUGAAAUAGGACUCUGGUGCUA-UUUUGUUGGUUU-CGAACACC-GGAGUAAUGAUUAACAGGGACAGUCA-GGGGCACUCGUAUUCCGCCGAGAGAGGUGAAAUUCUCAGACCAGCGGAAGACGAACCACUGCGAAAGCAUUUGCCAGGGAUGUUUUCACUGAUCAAGAACGAAAGUUAGGGGAUCGAAGACGAUCAGAUACCGUCGUAGUCUUAACCAUAAACCAUGCCGACUAGGGAUUGGGGGUUG-U-A-CCA-U-UUGUGU-CUCCCUCAGCACCUU-UCGGGAAACUAAAGUCUUUGGGUUCCGGGGGGAGUAUGGUCGCAAGGCUGAAACUUAAAGGAAUUGACGGAAGGGCACCACCAGGAGUGGAGCCUGCGGCUUAAUUUGACUCAACACGGGGAAACUUACCAGGUCCAG-ACAUU-GUGAGGAUUGACAGAUUGAGAGCUCUUUCUUGAUUCGAUGGGUGGUGGUGCAUGGCCGUUCUUAGUUGGUGGAGUGAUUUGUCUGGUUAAUUCCGUUAACGAACGAGACCGCAGCCUGCUAAAUAG-U-C-CCG-C-GA--A--CC-CUUCGUU-G-G-C----GGGU-CACUUCUUAGAGGGACAA--CUUGUCUUC-AACAAGUGGAAGUUUGCGGCAAUAACAGGUCUGUGAUGCCCUUAGAUGUUCUGGGCCGCACGCGCGCUACACUGAUGCACUCAACGA---GU---U--C-C-U--UCC---U--UG-GCCGACAGGUCCGGGUAACCUUUUGAAAUUGCAUCGUGAUGGGGAUAGAUUAUUGCAAUUAUUAAUCUUCAACGAGGAAUUCCUAGUAAGCGCA-U-GUCAUCAGCGUGCGUUGAUUACGUCCCUGCCCUUUGUACACACCGCCCGUCGCUCCUACCGAUUGAAUGAUCCGGUGAG-GCCCC----CGGA-CU-GUG-G-CAA-C--G-CAGC-U--GGU-UCUCC--A-GCCGU-GAUGCCGC-G
((....(((((.............((.....(..(((.....)))..)......)).........-.((.------.--.-.--.-.---))..(((.((((((.........(((.-.-.--.--.-.--.---------.---.--.-...-..-..-))).......)))))).).).)...((((.((((...-..))))))))..)))))...))........(((....(((....((((((((.......)))))))))))......)))...(((.((((....))))....)))....((.(((..........))).)).(.((....)-).)................(.(((....((((.....))).)))))..............((((((((((...-.-.-....))))))).)))......(((-.(...........)).)).........(((((......(.((((.....((....)).......-))))))))))..-...................(.(.......(.((...(((..(-....(((-(--(-((----(-.((-(--.(-(((--.(((..-...---.--)))...))-)).-.-))).---)-)-)-))))).-..(((-(---(.....--.(-(.((((-((.....-...)))))).)--).-.....)-))-))..((((((.((......-.((..((.......)).(((--...-..))-)......))......)).))..))))........(((((((((((.-............-..))))))-))))).....)....(((((((..(.-..((((..(((.(((((.((...((........))......)).))))).))).......((....))...))))..)..))).)))..))))...)).)....((((((....(...((((.........))))...).))))))..........(((.((.(((..(((((((..(-.-.-.(.-.-....).-).)))))))..))).-..((....))...)).....))).).).(((......((((....))))....)))........(((((.(((((((..((..(((((..(((.((((((......((........))..........(((((.(...-.((((-(...........((.(.....)))...........)))))...((.(((..((.((((((....(((.(((((....)))..(.((......)))...)).))).....((((.((..((((..((-(-.-.((-(-((--(--(.-....)))-)-)-)----)...-.)))..)))).))..(..--(((((....-.))))).....)..)))).....))).))).....))))))).....).)))))...)).)))).))).(.(.((((.(.......(---(.---.--.-.-(--..(---(--.(-(((....)))).)))....))........).))))..)...(....(((((((........)))))))....)..)..))))).....((((((-(-(.......))))))))......))...)))))))))).)).......................................-.....----....-.(-(((-(-((.-(--(-((((-(--((.-...))--)-)))))-).))))))-)
>AJ246262 Cruciplacolithus neohelis 
UUUAUUUGAUGGUACCUUACUACUUGGAUAACCGUAGUAAUUCUAGAGCUAAUACAUGCAGGAAG-UCCCG-AC--UU-U-U--G-GA-GGGAUGUAUUUAUUAGAUAAGAAACCAA-U-C--CG-G-U--C---------U---C--C-GGU-UGCUG-UGCUGAGUCAUAAUAACUGCUCGAAUCGCAUGGCUUU-ACGCUGGCGAUGGUUCAUUCAAAUUUCUGCCCUAUCAGCUUUCGAUGGUAGGAUAGAGGCCUACCAUGGCGUUUACGGGUAACGGAGAAUUAGGGUUCGAUUCCGGAGAGGGAGCCUGAGAAAUGGCUACCACAUCCAAGG-AAGGCAGCAGGCGCGUAAAUUGCCCGAAUCCUGACACAGGGAGGUAGUGACAAGAAAUAACAAUACAGGGCCA-U-C-UUGGUCUUGUAAUUGGAAUGAGUA-CAAUUUACAUCUCUUCACGAGGAUCAAUUGGAGGGCAAGUCUGGUGCCAGCAGCCGCGGUAAUU-CCAGCUCCAAUA-GCGUAUAUUAAAGUUGUUGCAGUUAAAACGCUCGUAGUCGGA-UUUCGGG-G--C-GU----G-C-GAG--CC-GGU--CUGCCG-CUG---G--GUAUGCAC-UGG-CUGU-G---C-G-C-GUCCUU-UCUUU-C---GGAGCU--CU-CUGCUG-CUCUUAG-CUGAGCGGUGG--AG-GGAGAC-GG-AUCGUUUACUUUGAAAAAA-UCAGAGUGUUUCAAGCAGGC--AGC-UCGC-UCUUGCAUGGAUUAGCAUGGGAUAAUGAAAUAGGACUCUGGUGCUA-UUUUGUUGGUUU-CGAACACC-GGAGUAAUGAUUAACAGGGACAGUCA-GGGGCACUCGUAUUCCGCCGAGAGAGGUGAAAUUCUCAGACCAGCGGAAGACGAACCACUGCGAAAGCAUUUGCCAGGGAUGUUUUCACUGAUCAAGAACGAAAGUUAGGGGAUCGAAGACGAUCAGAUACCGUCGUAGUCUUAACCAUAAACCAUGCCGACUAGGGAUUGGGGGCUG-UUC-C-A-U-UUGUGA-CUCCCUCAGCACCUU-UCGGGAAACUAAAGUCUUUGGGUUCCGGGGGGAGUAUGGUCGCAAGGCUGAAACUUAAAGGAAUUGACGGAAGGGCACCACCAGGAGUGGAGCCUGCGGCUUAAUUUGACUCAACACGGGGAAACUUACCAGGUCCAG-ACAUU-GUGAGGAUUGACAGAUUGAGAGCUCUUUCUUGAUUCGAUGGGUGGUGGUGCAUGGCCGUUCUUAGUUGGUGGAGUGAUUUGUCUGGUUAAUUCCGUUAACGAACGAGACCGCAGCCUGCUAAAUAG-U-G-UCG-C-GA--A--CC-CUUCGUU-G-G-C----GGUU-CACUUCUUAGAGGGACAA--CUUGUCUUC-AACAAGUGGAAGUUUGCGGCAAUAACAGGUCUGUGAUGCCCUUAGAUGUUCUGGGCCGCACGCGCGCUACACUGAUGCACUCAACGA---GU---U--G-C-U--UCC---U--UG-GCCGGAAGGUCCGGGUAACCUUUUGAAAUUGCAUCGUGAUGGGGAUAGAUUAUUGCAAUUAUUAAUCUUCAACGAGGAAUUCCUAGUAAGCGCA-U-GUCAUCAGCGUGCGUUGAUUACGUCCCUGCCCUUUGUACACACCGCCCGUCGCUCCUACCGAUUGAAUGAUCCGGUGAG-GCCCC----CGGA-CU-GUG-G-CAA-C--G-CAGC-U--GGU-UCUCC--A-GCCGU-GAUGCCGC-G
((....(((((.............((.....(..(((.....)))..)......)).........-.((..-..--..-.-.--.-..-.))..(((.((((((........((((.-.-.--..-.-.--.---------.---.--.-...-.....-))))......)))))).).).)...((((.((((...-..))))))))..)))))...))........(((....(((....((((((((.......)))))))))))......)))...(((.((((....))))....)))....((.(((..........))).)).(.((....)-).)................(.(((....((((.....))).)))))..............((((((((((...-.-.-....))))))).)))......(((-.(...........)).)).........(((((......(.((((.....((....)).......-))))))))))..-...................(.(.......(.((...(((..(-....(((-(--(-((----(-.-(.(--.(-(((--.(((..-...---.--)))...))-)).-)..)-.---)-)-)-))))).-..(((-(---(.....--.(-(.((((-((.....-...)))))).)--).-.....)-))-))..((((((.((......-.((..((.......)).(((--...-..))-)......))......)).))..))))........(((((((((((.-............-..))))))-))))).....)....(((((((..(.-..((((..(((.(((((.((...((........))......)).))))).))).......((....))...))))..)..))).)))..))))...)).)....((((((....(...((((.........))))...).))))))..........(((.((.(((..(((((((..(-((.-.-.-.-....))-).)))))))..))).-..((....))...)).....))).).).(((......((((....))))....)))........(((((.(((((((..((..(((((..(((.((((((......((........))..........(((((.(...-.((((-(...........((.(.....)))...........)))))...((.(((..((.((((((....(((.(((((....)))..(.((......)))...)).))).....((((.((..((((..((-(-.-.((-(-((--(--(.-....)))-)-)-)----)...-.)))..)))).))..(..--(((((....-.))))).....)..)))).....))).))).....))))))).....).)))))...)).)))).))).(.(.((((.(.......(---(.---.--.-.-(--..(---(--.(-(((....)))).)))....))........).))))..)...(....(((((((........)))))))....)..)..))))).....((((((-(-(.......))))))))......))...)))))))))).)).......................................-.....----....-.(-(((-(-((.-(--(-((((-(--((.-...))--)-)))))-).))))))-)
>AB058348 Cruciplacolithus neohelis 
UUUAUUUGAUGGUACCUUACUACUUGGAUAACCGUAGUAAUUCUAGAGCUAAUACAUGCAGGAAG-UCCCG-AC--UU-U-U--G-GA-GGGAUGUAUUUAUUAGAUAAGAAACCAA-U-C--CG-G-U--C---------U---C--C-GGU-UG-UG-UGCUGAGUCAUAAUAACUGCUCGAAUCGCAUGGCUUU-ACGCUGGCGAUGGUUCAUUCAAAUUUCUGCCCUAUCAGCUUUCGAUGGUAGGAUAGAGGCCUACCAUGGCGUUUACGGGUAACGGAGAAUUAGGGUUCGAUUCCGGAGAGGGAGCCUGAGAAAUGGCUACCACAUCCAAGG-AAGGCAGCAGGCGCGUAAAUUGCCCGAAUCCUGACACAGGGAGGUAGUGACAAGAAAUAACAAUACAGGGCCA-U-C-UUGGUCUUGUAAUUGGAAUGAGUA-CAAUUUACAUCUCUUCACGAGGAUCAAUUGGAGGGCAAGUCUGGUGCCAGCAGCCGCGGUAAUU-CCAGCUCCAAUA-GCGUAUAUUAAAGUUGUUGCAGUUAAAACGCUCGUAGUCGGA-UUUCGGG-G--C-GU----G-C-GAG--CC-GGU--CUGCCG-CUG---G--GUAUGCAC-UGG-CUGU-G---C-G-C-GUCCUU-UCUUU-C---GGAGCU--CU-CUGCUG-CUCUUAG-CUGAGCGGUGG--AG-GGAGAC-GG-AUCGUUUACUUUGAAAAAA-UCAGAGUGUUUCAAGCAGGC--AGC-UCGC-UCUUGCAUGGAUUAGCAUGGGAUAAUGAAAUAGGACUCUGGUGCUA-UUUUGUUGGUUU-CGAACACC-GGAGUAAUGAUUAACAGGGACAGUCA-GGGGCACUCGUAUUCCGCCGAGAGAGGUGAAAUUCUCAGACCAGCGGAAGACGAACCACUGCGAAAGCAUUUGCCAGGGAUGUUUUCACUGAUCAAGAACGAAAGUUAGGGGAUCGAAGACGAUCAGAUACCGUCGUAGUUUUAACCAUAAACCAUGCCGANUAGGGAUUGGGGGCUG-UUC-C-A-U-UUGUGA-CUCCCUCAGCACCUU-UCGGGAAACUAAAGUCUUUGGGUUCCGGGGGGAGUAUGGUCGCAAGGCUGAAACUUAAAGGAAUUGACGGAAGGGCACCACCAGGAGUGGAGCCUGCGGCUUAAUUUGACUCAACACGGGGAAACUUACCAGGUCCAG-ACAUU-GUGAGGAUUGACAGAUUGAGAGCUCUUUCUUGAUUCGAUGGGUGGUGGUGCAUGGCCGUUCUUAGUUGGUGGAGUGAUUUGUCUGGUUAAUUCCGUUAACGAACGAGACCGCAGCCUGCUAAAUAG-U-G-UCG-C-GA--A--CC-CUUCGUU-G-G-C----GGUU-CACUUCUUAGAGGGACAA--CUUGUCUUC-AACAAGUGGAAGUUUGCGGCAAUAACAGGUCUGUGAUGCCCUUAGAUGUUCUGGGCCGCACGCGCGCUACACUGAUGCACUCAACGA---GU---U--G-C-U--UCC---U--UG-GCCGGAAGGUCCGGGUAACCUUUUGAAAUUGCAUCGUGAUGGGGAUAGAUUAUUGCAAUUAUUAAUCUUCAACGAGGAAUUCCUAGUAAGCGCA-U-GUCAUCAGCGUGCGUUGAUUACGUCCCUGCCCUUUGUACACACCGCCCGUCGCUCCUACCGAUUGAAUGAUCCGGUGAG-GCCCC----CGGA-CU-GUG-G-CAA-C--G-CAGC-U--GGU-UCUCC--A-GCCGU-GAUGCCGC-G
((....(((((.............((.....(..(((.....)))..)......)).........-.((..-..--..-.-.--.-..-.))..(((.((((((........((((.-.-.--..-.-.--.---------.---.--.-...-..-..-))))......)))))).).).)...((((.((((...-..))))))))..)))))...))........(((....(((....((((((((.......)))))))))))......)))...(((.((((....))))....)))....((.(((..........))).)).(.((....)-).)................(.(((....((((.....))).)))))..............((((((((((...-.-.-....))))))).)))......(((-.(...........)).)).........(((((......(.((((.....((....)).......-))))))))))..-...................(.(.......(.((...(((..(-....(((-(--(-((----(-.-(.(--.(-(((--.(((..-...---.--)))...))-)).-)..)-.---)-)-)-))))).-..(((-(---(.....--.(-(.((((-((.....-...)))))).)--).-.....)-))-))..((((((.((......-.((..((.......)).(((--...-..))-)......))......)).))..))))........(((((((((((.-............-..))))))-))))).....)....(((((((..(.-..((((..(((.(((((.((...((........))......)).))))).))).......((....))...))))..)..))).)))..))))...)).)....((((((....(...((((.........))))...).))))))..........(((.(..(((..(((((((..(-((.-.-.-.-....))-).)))))))..))).-..((....))....).....))).).).(((......((((....))))....)))........(((((.(((((((..((..(((((..(((.((((((......((........))..........(((((.(...-.((((-(...........((.(.....)))...........)))))...((.(((..((.((((((....(((.(((((....)))..(.((......)))...)).))).....((((.((..((((..((-(-.-.((-(-((--(--(.-....)))-)-)-)----)...-.)))..)))).))..(..--(((((....-.))))).....)..)))).....))).))).....))))))).....).)))))...)).)))).))).(.(.((((.(.......(---(.---.--.-.-(--..(---(--.(-(((....)))).)))....))........).))))..)...(....(((((((........)))))))....)..)..))))).....((((((-(-(.......))))))))......))...)))))))))).)).......................................-.....----....-.(-(((-(-((.-(--(-((((-(--((.-...))--)-)))))-).))))))-)
>AB636316 Tergestiella adriatica 
UUUAUUUGAUGGUACCUUGCUACUUGGAUAACCGUAGUAAUUCUAGAGCUAAUACAUGCAGGAAU-UCCCG-AC--UU-C-G--GAA--GGGAUGUAUUUAUUAGAUAAGAAACCGA-CUC--GG-G-C--U---------UG--C--CCGGU-UG-UG-UGCUGAGUCAUAAUAACUGCUCGAAUCGCAUGCCUUU-ACGGCGGCGAUGGUUCAUUCAAAUUUCUGCCCUAUCAGCUUUCGAUGGUAGGAUAGAGGCCUACCAUGGCGUUUACGGGUAACGGAGAAUUAGGGUUCGAUUCCGGAGAGGGAGCCUGAGAAAUGGCUACCACAUCCAAGG-AAGGCAGCAGGCGCGUAAAUUGCCCGAAUCCUGACACAGGGAGGUAGUGACAAGAAAUAACAAUACAGGGC-C-U-UUCAGGUCUUGUAAUUGGAAUGAGUA-CAAUUUACAUCUCUUCACGAGGAUCAAUUGGAGGGCAAGUCUGGUGCCAGCAGCCGCGGUAAUU-CCAGCUCCAAUA-GCGUAUAUUAAAGUUGUUGCAGUUAAAACGCUCGUAGUCGGA-UUUCGGG-G--C-GG----G-C-CGG--CC-GGU--CUGCCG-AUG---G--GUAUGCAC-UGG-UUG--G---C-G-C-GUCCUU-CCUUC-C---GGAGAC--CA-CGCCUG-CUCUUAG-CUGAGUGGGUG--UG-GGAGAC-GG-AUCUUUUACUUUGAAAAAA-UCAGAGUGUUUCAAGCAGGC--AGU-UCGC-UCUUGCAUGGAUUAGCAUGGGAUAAUGAAAUAGGACUUUGGUGCUA-UUUUGUUGGUUU-CGAACACC-GAAGUAAUGAUUAACAGGGACAGUCA-GGGGCACUCGUAUUCCGCCGAGAGAGGUGAAAUUCUCAGACCAGCGGAAGACGAACCACUGCGAAAGCAUUUGCCAGGGAUGUUUUCACUGAUCAAGAACGAAAGUUAGGGGAUCGAAGACGAUCAGAUACCGUCGUAGUCUUAACCAUAAACCAUGCCGACUAGGGAUUGGAGGAUG-UUC-C-A-U-UUGUGA-CUCCUUCAGCACCUU-UCGGGAAACUAAAGUCUUUGGGUUCCGGGGGGAGUAUGGUCGCAAGGCUGAAACUUAAAGGAAUUGACGGAAGGGCACCACCAGGAGUGGAGCCUGCGGCUUAAUUUGACUCAACACGGGGAAACUUACCAGGUCCAG-ACAUU-GUGAGGAUUGACAGAUUGAGAGCUCUUUCUUGAUUCGAUGGGUGGUGGUGCAUGGCCGUUCUUAGUUGGUGGAGUGAUUUGUCUGGUUAAUUCCGUUAACGAACGAGACCGCAGCCUGCUAAAUAG-U-U-GUG-C-GA--A--CC-CUUCGUU-C-G-C----AUCU-GACUUCUUAGAGGGACAA--CUUGUCUUC-AACAAGUGGAAGUUUGCGGCAAUAACAGGUCUGUGAUGCCCUUAGAUGUUCUGGGCCGCACGCGCGCUACACUGAUGCACUCAACGA---GU---U--U-ACA--ACC---U--UG-ACCGGAAGGUCCGGGUAAUCUUUUGAAAUUGCAUCGUGAUGGGGAUAGAUUAUUGCAACUAUUAAUCUUCAACGAGGAAUUCCUAGUAAGCGCA-U-GUCAUCAGCGUGCGUUGAUUACGUCCCUGCCCUUUGUACACACCGCCCGUCGCUCCUACCGAUUGAAUGAUCCGGUGAG-GCCCC----CGGA-CU-GUG-G-UUC-C--GAC-GC-U--GGU--CUCC--A-GUGAC-GGUGCCGC-G
((....(((((.............((.....(..(((.....)))..)......)).........-.((..-..--..-.-.--...--.))..(((.((((((........((((.-.(.--..-.-.--.---------.)--.--.....-..-..-))))......)))))).).).)...((((.((((...-..))))))))..)))))...))........(((....(((....((((((((.......)))))))))))......)))...(((.((((....))))....)))....((.(((..........))).)).(.((....)-).)................(.(((....((((.....))).)))))..............((((((((((.-.-.-......))))))).)))......(((-.(...........)).)).........(((((......(.((((.....((....)).......-))))))))))..-...................(.(.......(.((...(((..(-....(((-(--(-(.----(-.-(((--.(-(((--.(((..-...---.--)))...))-)).-)))--.---)-.-)-))))).-..(((-(---(.....--.(-(.((((-((.....-...)))))).)--).-.....)-))-))..((((((.((......-.((..((.......)).(((--...-..))-)......))......)).))..))))........(((((((((((.-............-..))))))-))))).....)....(((((((..(.-..((((..(((.(((((.((...((........))......)).))))).))).......((....))...))))..)..))).)))..))))...)).)....((((((....(...((((.........))))...).))))))..........(((.((.(((..((((((((.(-((.-.-.-.-....))-)))))))))..))).-..((....))...)).....))).).).(((......((((....))))....)))........(((((.(((((((..((..(((((..(((.((((((......((........))..........(((((.(...-.((((-(...........((.(.....)))...........)))))...((.(((..((.((((((....(((.(((((....)))..(.((......)))...)).))).....((((.((..((((..((-(-.-.((-(-((--(--(.-....)))-)-)-)----)...-.)))..)))).))..(..--(((((....-.))))).....)..)))).....))).))).....))))))).....).)))))...)).)))).))).(.(.((((.(.......(---(.---.--.-...--.((---(--.(-(((....)))).)))....))........).))))..)...(....(((((((........)))))))....)..)..))))).....((((((-(-(.......))))))))......))...)))))))))).)).......................................-.....----....-.(-(((-(-(..-(--(.(-((-(--((.--..))--)-))).)-)..)))))-)
>AF163148 Phaeocystis jahnii 
UUUCUUUGAUGGUACCUUGCUACUUGGAUACCCGUAGUAAUUCUAGAGCUAAUACAUGCAGGAAU-UCCCG-AC--UU-C-G--G-AA-GGGAUGUAUUUAUUAGAUAAGAAACCAU-CUC--GG-G-U--U---------CGC-C--C-GGU-UG-UG-UGCUGAGUCAUAAUAACUGCUCGAAUCGCACGGCUCU-ACGCCGGCGAUGGUUCAUUCAAAUUUCUGCCCUAUCAGCUUUCGAUGGUAGGAUAGAGGCCUACCAUGGCGUUAACGGGUAACGGAGAAUUAGGGUUCGAUUCCGGAGAGGGAGCCUGAGAAAUGGCUACCACAUCCAAGG-AAGGCAGCAGGCGCGUAAAUUGCCCGAAUCCUGACACAGGGAGGUAGUGACAAGAAAUAACAAUACAGGGCUACU-U-CUAGUCUUGUAAUUGGAAUGAGUA-CAACUUACAUCUCUUCACGAGGAUCAAUUGGAAAGCAAGUCUGGUGCCAGCAGCCGCGGUAAUU-CCAGCUCCAAUA-GCGUAUAUUAAAGUUGUUGCAGUUAAAACGCUCGUAGUCGGA-UUUCGGG-C--C-GG----G-C-C-G-AGC-GGU--CUGCCG-AUG---G--GUAUGCAC-UGU-UCG--G---C-G-C-GUCCUU-CUUUC-C---GGAGAC--CG-CGCCUA-CUCUUAG-CUGAGCGGGCG--CG-GGAGAC-GG-AUCGUUUACUUUGAAAAAA-UCAGAGUGUUUCAAGCAGGC--AGC-UCGC-UCUUGCAUGGAUUAGCAUGGGAUAAUGAAAUAGGACUCUGGUGCUA-UUUUGUUGGUUU-CGAACACC-GGAGUAAUGAUUAACAGGGACAGUCA-GGGGCACUCGUAUUCCGUCGAGAGAGGUGAAAUUCUCAGACCAAUGGAAGACGAACCACUGCGAAAGCAUUUGCCAGGGAUGUUUUCACUGAUCAAGAACGAAAGUUAGGGGAUCGAAGACGAUCAGAUACCGUCGUAGUCUUAACCAUAAACCAUGCCGACUAGGGAUUGGAGGGUG-UUC---U-A-UU-UGA-CCUCUUCAGCACCUU-ACGGGAAACUAAAGUCUUUGGGUUCCGGGGGGAGUAUGGUCGCAAGGCUGAAACUUAAAGGAAUUGACGGAAGGGCACCACCAGGAGUGGAGCCUGCGGCUUAAUUUGACUCAACACGGGGAAACUUACCAGGUCCAG-ACAUU-GUUAGGAUUGACAGAUUGAGAGCUCUUUCUUGAUUCGAUGGGUGGUGGUGCAUGGCCGUUCUUAGUUGGUGGAGUGAUUUGUCUGGUUAAUUCCGUUAACGAACGAGACCUUA-CCUGCUAAAUAG-U-G-GCG-C-GA--A--CU-UUUUGUU-G-G-C----GGCU-CACUUCUUAGAGGGACAA--CUUGUUUGC-AACAAGUGGAAGUUUGAGGCAAUAACAGGUCUGUGAUGCCCUUAGAUGUUCUGGGCCGCACGCGCGCUACACUGAUGCACUCAACGA---G----C--U-G-----C----U--GG-ACCGAGAGGUCUGGGAAACCUUUUGAAAUUGCAUCGUGAUGGGGCUAGAUUAUUGCAACUAUUAAUCUUCAACGAGGAAUUCCUAGUAAGCGUG-U-GUCAUCAGCGCACGUUGAUUACGUCCCUGCCCUUUGUACACACCGCCCGUCGCUCCUACCGAUUGAAUGAUCCGGUGAG-GCCCU----UGGA-CU-UUG-G-CAA-CAUU-CAU-----GGU-UCGCCAUG-GACG---AUGUUGA-G
((....(((((.............((.....(..(((.....)))..)......)).........-.((..-..--..-.-.--.-..-.))..(((.((((((........((((.-.(.--..-.-.--.---------.).-.--.-...-..-..-))))......)))))).).).)...((((.((((...-..))))))))..)))))...))........(((....(((....((((((((.......)))))))))))......)))...(((.((((....))))....)))....((.(((..........))).)).(.((....)-).)................(.(((....((((.....))).)))))..............((((((((((.....-.-....))))))).)))......(((-.(...........)).)).........(((((......(.((((.....((....)).......-))))))))))..-...................(.(.......(.((...(((..(-....(((-.--(-(.----(-.-(-(-(.(-(((--.(((..-...---.--)))...))-)).-)))--.---)-.-)-).))).-..(((-(---(.....--.(-(.((((-((.....-...)))))).)--).-.....)-))-))..((((((.((......-.((..((.......)).(((--...-..))-)......))......)).))..))))........(((((((((((.-............-..))))))-))))).....)....(((((((..(.-..((((..(((.(((((.((...((........))......)).))))).))).......((....))...))))..)..))).)))..))))...)).)....((((((....(...((((.........))))...).))))))..........(((.((.(((..((((((((.(-((.---.-.-..-.))-)))))))))..))).-..((....))...)).....))).).).(((......((((....))))....)))........(((((.(((((((..((..(((((..(((.((((((......((........))..........(((((.(...-.((((-(...........((.(.....)))...........)))))...((.(((..((.((((((....(((.(((((....)))..(.((......)))...)).))).....((((-((..((((..((-(-.-.((-(-((--(--(.-....)))-)-)-)----)...-.)))..)))).))..(..--(((((....-.))))).....)..)))).....))).))).....))))))).....).)))))...)).)))).))).(.(.((((.(.......(---(----.--.-.-----(----(--.(-(((....)))).)).....))........).))))..)...(....(((((((........)))))))....)..)..))))).....((((((-(-(.......))))))))......))...)))))))))).)).......................................-.....----....-.(-(((-(-((.-(.((-(((-----((.-...)))))-)).)---.))))))-)
>AJ278036 Phaeocystis pouchetii 
UUUCUUUGAUGGUACCUUGCUACUUGGAUACCCGUAGUAAUUCUAGAGCUAAUACAUGCAGGACU-GCCCG-AC--UU-C-G--G-AA-GGGCUGUAUUUAUUAGAUAAGAAACCAU-CUC--GG-G-U--C---------CGC-C--C-GGU-UG-UG-UGCUGAGUCAUAAUAACUGCUCGAAUCGCACGGCUCU-ACGCCGGCGAUGGUUCAUUCAAAUUUCUGCCCUAUCAGCUUUCGAUGGUAGGAUAGAGGCCUACCAUGGCGUUAACGGGUAACGGAGAAUUAGGGUUCGAUUCCGGAGAGGGAGCCUGAGAAAUGGCUACCACAUCCAAGGAAAGGCAGCAGGCGCGUAAAUUGC-CGAAUCCUGACACAGGGAGGUAGUG-CAAGAAAUACCAAUACAGGGCUACU-U-CUAGUCUUGUAAUUGGAAUGAGUA-CAACUUACAUCUCUUCACGAGGAUCAAUUGGAGGGCAAGUCUGGUGCCAGCAGCCGCGGUAAUU-CCAGCUCCAAUA-GCGUAUAUUAAAGUUGUUGCAGUUAAAAAGCUCGUAGUCGGA-UUUCGGG-U--C-GG----G-C-C-G-AGC-GGU--CUGCCG-AUG---G--GUAUGCAC-UGC-UUG--G---C-G-C-GGCCUU-CUUUC-C---GGAGAC--CG-CGGCUA-CUCUUAA-CUGAGCGGGCG--UG-GGAGAC-GG-AUCGUUUACUUUGAAAAAA-UCAGAGUGUUUCUAGCAGGC--AGC-UCGC-UCUUGCAUAGGUUAGCAUGGGAUAAUUUAAUAGGACUCUGGUGCUA-UUUUGUUGGUUU-CGAACACC-GGAGUAAUGAUUAAAAGGGGCAGUCA-GGGGCACUCGUAUUCCGUCGAGAGAGGUGAAAUUCUCAGACCAAUGGAAGACGAACCACUGCGAAAGCAUUUGCCAGGGAUGUUUUCACUGAUCAAGAACGAAAGUUAGGGGAUCGAAGACGAUCAGAUACCGUCGUAGUCUUAACCAUAAACCAUGCCGACUAGGGAUUGGAGGGUG-UUC---G-U-UU-CGA-CCUCUUCAGCACCUU-ACGGGAAACUAAAGUCUUUGGGUUCCGGGGGGAGUAUGGUCGCAAGGCUGAAACUUAAAGGAAUUGACGAAAGGGCACCACCAGGAGUGGAGCCUGCGGCUUAAUUUGACUCAACACGGGGAAACUUACCAGGUCCAG-ACAUU-GUUAGGAUUGACAGAUUGAGAGCUCUUUCUUGAUUCGAUGGGUGGUGGUGCAUGGCCGUUCUUAGUUGGUGGAGUGAUUUGUCUGGUUAAUUCCGUUAACGAACGAGACCGUAGCCUGCUAAAUAG-U-U-CCG-C-GA--A--CU-UCUUGUU-G-G-C----GGUC-GACUUCUUAGAGGGACAA--CUUGUGACC-AACAAGUGGAAGUUUGCGGCAAUAACAGGUCUGUGAUGCCCCUAGAUGUUCUGGGCCGCACGCGCGCUACACUGAAGCACUCAACGA---GU---C--C-A-----CC---U--CG-ACCGACAGGUCUGGGAAACCUUUUGAAAUUGCUUCGUGAUGGGGAUAGAUUAUUGCAACUAUUAAUCUUCAACGAGGAAUUCCUAGUAAGCGCA-U-GUCAUCAGCGUGCGUUGAUUACGUCCCUGCCCUUUGUACACACCGCCCGUCGCUCCUACCGAUUGAAUGAUCCGGUGAG-GCCCC----CGGA-CU-GGG-G-CGA-C--G-CAUU-C--GGU-UCGCC--G-GACGC-GACGCUCC-G
((....(((((.............((.....(..(((.....)))..)......)).........-.((..-..--..-.-.--.-..-.))..(((.((((((........((((.-...--..-.-.--.---------...-.--.-...-..-..-))))......)))))).).).)...((((.((((...-..))))))))..)))))...))........(((....(((....((((((((.......)))))))))))......)))...(((.((((....))))....)))....((.(((..........))).)).(.((....).).)................(.((-....((((.....))).)).))...-..........((((((((((.....-.-....))))))).)))......(((-.(...........)).)).........(((((......(.((((.....((....)).......-))))))))))..-...................(.(.......(.((...(((..(-....(((-(--(-(.----(-.-(-(-(.(-(((--.(((..-...---.--)))...))-)).-)))--.---)-.-)-))))).-..(((-(---(.....--.(-(..(((-((.....-...)))))..)--).-.....)-))-))..((((((.((......-..(..((.......)).(((--...-..))-)......).......)).))..))))........(((((((((((.-............-..))))))-))))).....)....(((((((..(.-..((((..(((.(((((.((...((........))......)).))))).))).......((....))...))))..)..))).)))..))))...)).)....((((((....(...((((.........))))...).))))))..........(((.((.(((..((((((((.(-((.---.-.-..-.))-)))))))))..))).-..((....))...)).....))).).).(((......((((....))))....)))........(((((.(((((((..((..(((((..(((.((((((......((........))..........(((((.(...-.((((-(...........((.(.....)))...........)))))...((.(((..((.((((((....(((.(((((....)))..(.((......)))...)).))).....((((.((..((((..((-(-.-.((-(-((--(--(.-....)))-)-)-)----)...-.)))..)))).))..(..--(((((....-.))))).....)..)))).....))).))).....))))))).....).)))))...)).)))).))).(.(.((((.(.......(---(.---.--.-.-----((---(--.(-(((....)))).)))....))........).))))..)...(....(((((((........)))))))....)..)..))))).....((((((-(-(.......))))))))......))...)))))))))).)).......................................-.....----....-.(-(((-(-((.-(--(-((((-(--((.-...))--)-)))))-).))))))-)
>AB058367 Phaeocystis antarctica 
UUUCUUUGAUGGUACCUUGCUACUUGGAUACCCGUAGUAAUUCUAGAGCUAAUACAUGCAGGACU-GCCCG-AC--UU-C-G--G-AA-GGGCUGUAUUUAUUAGAUAAGAAACCAU-CUC--GG-G-U--C---------CGC-C--C-GGU-UG-UG-UGCUGAGUCAUAAUAACUGCUCGAAUCGCACGGCUCU-ACGCCGGCGAUGGUUCAUUCAAAUUUCUGCCCUAUCAGCUUUCGAUGGUAGGAUAGAGGCCUACCAUGGCGUUAACGGGUAACGGAGAAUUAGGGUUCGAUUCCGGAGAGGGAGCCUGAGAAAUGGCUACCACAUCCAAGG-AAGGCAGCAGGCGCGUAAAUUGCCCGAAUCCUGACACAGGGAGGUAGUGACAAGAAAUAACAAUACAGGGCUACU-U-CUAGUCUUGUAAUUGGAAUGAGUA-CAACUUACAUCUCUUCACGAGGAUCAAUUGGAGGGCAAGUCUGGUGCCAGCAGCCGCGGUAAUU-CCAGCUCCAAUA-GCGUAUAUUAAAGUUGUUGCAGUUAAAAAGCUCGUAGUCGGA-UUUCGGG-U--C-GG----G-C-C-G-AGC-GGU--CUGCCG-AUG---G--GUAUGCAC-UGU-UUG--G---C-G-C-GGCCUU-CUUUC-C---GGAGAC--CG-CGGCUA-CUCUUAA-CUGAGCGGGCG--UG-GGAGAC-GG-AUCGUUUACUUUGAAAAAA-UCAGAGUGUUUCAAGCAGGC--AGC-UCGC-UCUUGCAUGGAUUAGCAUGGGAUAAUUGAAUAGGACUCUGGUGCUA-UUUUGUUGGUUU-CGAACACC-GGAGUAAUGAUUAACAGGGACAGUCA-GGGGCACUCGUAUUCCGUCGAGAGAGGUGAAAUUCUCAGACCAAUGGAAGACGAACCACUGCGAAAGCAUUUGCCAGGGAUGUUUUCACUGAUCAAGAACGAAAGUUAGGGGAUCGAAGACGAUCAGAUACCGUCGUAGUCUUAACCAUAAACCAUGCCGACUAGGGAUUGGAGGGUG-UUC---G-U-UU-CGA-CCUCUUCAGCACCUU-ACGGGAAACUAAAGUCUUUGGGUUCCGGGGGGAGUAUGGUCGCAAGGCUGAAACUUAAAGGAAUUGACGGAAGGGCACCACCAGGAGUGGAGCCUGCGGCUUAAUUUGACUCAACACGGGGAAACUUACCAGGUCCAG-ACAUU-GUUAGGAUUGACAGAUUGAGAGCUCUUUCUUGAUUCGAUGGGUGGUGGUGCAUGGCCGUUCUUAGUUGGUGGAGUGAUUUGUCUGGUUAAUUCCGUUAACGAACGAGACCGUAGCCUGCUAAAUAG-U-U-CCG-C-GA--A--CU-UCUUGUU-G-G-C----GGUC-GACUUCUUAGAGGGACAA--CUUGUGACC-AACAAGUGGAAGUUUGCGGCAAUAACAGGUCUGUGAUGCCCUUAGAUGUUCUGGGCCGCACGCGCGCUACACUGAAGCACUCAACGA---GU---C--C-A-----CC---U--CG-ACCGACAGGUCUGGGAAACCUUUUGAAAUUGCUUCGUGAUGGGGAUAGAUUAUUGCAACUAUUAAUCUUCAACGAGGAAUUCCUAGUAAGCGCA-U-GUCAUCAGCGUGCGUUGAUUACGUCCCUGCCCUUUGUACACACCGCCCGUCGCUCCUACCGAUUGAAUGAUCCGGUGAG-GCCCC----CGGA-CU-GGG-G-CGA-C--G-CAUU-C--GGU-UCGCC--G-GACGC-GACGCUCC-G
((....(((((.............((.....(..(((.....)))..)......)).........-.((..-..--..-.-.--.-..-.))..(((.((((((........((((.-...--..-.-.--.---------...-.--.-...-..-..-))))......)))))).).).)...((((.((((...-..))))))))..)))))...))........(((....(((....((((((((.......)))))))))))......)))...(((.((((....))))....)))....((.(((..........))).)).(.((....)-).)................(.(((....((((.....))).)))))..............((((((((((.....-.-....))))))).)))......(((-.(...........)).)).........(((((......(.((((.....((....)).......-))))))))))..-...................(.(.......(.((...(((..(-....(((-(--(-(.----(-.-(-(-(.(-(((--.(((..-...---.--)))...))-)).-)))--.---)-.-)-))))).-..(((-(---(.....--.(-(..(((-((.....-...)))))..)--).-.....)-))-))..((((((.((......-.((..((.......)).(((--...-..))-)......))......)).))..))))........(((((((((((.-............-..))))))-))))).....)....(((((((..(.-..((((..(((.(((((.((...((........))......)).))))).))).......((....))...))))..)..))).)))..))))...)).)....((((((....(...((((.........))))...).))))))..........(((.((.(((..((((((((.(-((.---.-.-..-.))-)))))))))..))).-..((....))...)).....))).).).(((......((((....))))....)))........(((((.(((((((..((..(((((..(((.((((((......((........))..........(((((.(...-.((((-(...........((.(.....)))...........)))))...((.(((..((.((((((....(((.(((((....)))..(.((......)))...)).))).....((((.((..((((..((-(-.-.((-(-((--(--(.-....)))-)-)-)----)...-.)))..)))).))..(..--(((((....-.))))).....)..)))).....))).))).....))))))).....).)))))...)).)))).))).(.(.((((.(.......(---(.---.--.-.-----((---(--.(-(((....)))).)))....))........).))))..)...(....(((((((........)))))))....)..)..))))).....((((((-(-(.......))))))))......))...)))))))))).)).......................................-.....----....-.(-(((-(-((.-(--(-((((-(--((.-...))--)-)))))-).))))))-)
>MN927493 Phaeocystis globosa      
UUUCUUUGAUGGUACCUUGCUACUUGGAUACCCGUAGUAAUUCUAGAGCUAAUACAUGCAGGAGU-GCCCG-AC--UU-C-G--G-AA-GGGCUGUAUUUAUUAGAUAAGAAACCUU-CUC--GG-G-U--U---------CGC-C--C-GGU-UG-UG-UGCUGAGUCAUAAUAACUGCUCGAAUCGCACGGCUCU-ACGCCGGCGAUGGUUCAUUCAAAUUUCUGCCCUAUCAGCUUUCGAUGGUAGGAUAGAGGCCUACCAUGGCGUUAACGGGUAACGGAGAAUUAGGGUUCGAUUCCGGAGAGGGAGCCUGAGAAAUGGCUACCACAUCCAAGG-AAGGCAGCAGGCGCGUAAAUUGCCCGAAUCCUGACACAGGGAGGUAGUGACAAGAAAUAACAAUACAGGGCUACU-U-CUAGUCUUGUAAUUGGAAUGAGUA-CAACUUACAUCUCUUCACGAGGAUCAACUGGAGGGCAAGUCUGGUGCCAGCAGCCGCGGUAAUU-CCAGCUCCAGUA-GCGUAUAUUAAAGUUGUUGCAGUUAAAACGCUCGUAGUCGGG-UUUCGGG-U--C-GG----G-C-C-G-AGC-GGU--CUGCCG-AUG---G--GUAUGCAC-UGU-UUG--G---C-G-C-GGCCUU-CUUUC-C---GGAGAC--CG-CGGCUA-CUCUUAA-CUGAGCGGGCG--UG-GGAGAC-GG-AUCGUUUACUUUGAAAAAA-UCAGAGUGUUUCAAGCAGGC--AGC-UCGC-UCUUGCAUGGUACAGCAUGGGAUGAUAGAAUAGGACUCCGGUGCUA-UUUUGUUGGUUU-CGAACACCAGGAGUAAUGAUUAACAGGGACAGUCA-GGGGCACUCGUAUUCCGUCGAGAGAGGUGAAAUUCUCAGACCAAUGGAAGACGAACCACUGCGAAAGCAUUUGCCAGGGAUGUUUUCACUGAUCAAGAACGAAAGUUAGGGGAUCGAAGACGAUCAGAUACCGUCGUAGUCUUAACCAUAAACCAUGCCGACUAGGGAUUGGAGGGUG-UUC---G-U-UU-CGA-CCUCUUCAGCACCUU-ACGGGAAACUAAAGUCUUUGGGUUCCGGGGGGAGUAUGGUCGCAAGGCUGAAACUUAAAGGAAUUGACGGAAGGGCACCACCAGGAGUGGAGCCUGCGGCUUAAUUUGACUCAACACGGGGAAACUUACCAGGUCCAG-ACAUU-GUUAGGAUUGACAGAUUGAGAGCUCUUUCUUGAUUCGAUGGGUGGUGGUGCAUGGCCGUUCUUAGUUGGUGGAGUGAUUUGUCUGGUUAAUUCCGAUAACGAACGAGACCGUAGCCUGCUAAAUAG-U-C-CCG-C-GA--A--CU-UCUUGUU-G-G-C----GGCC-GGCUUCUUAGAGGGACAA--CUUGUGACC-AACAAGUGGAAGUUUGCGGCAAUAACAGGUCUGUGAUGCCCUUAGAUGUUCUGGGCCGCACGCGCGCUACACUGAAGCACUCAACGA---GU---C--C-A-----CC---U--CG-ACCGACAGGUCUGGGAAACCUUUUGAAAUUGCUUCGUGAUGGGGAUAGAUUAUUGCAACUAUUAAUCUUCAACGAGGAAUUCCUAGUAAGCGCA-U-GUCAUCAGCGUGCGUUGAUUACGUCCCUGCCCUUUGUACACACCGCCCGUCGCUCCUACCGAUUGAAUGAUCCGGUGAG-GCCCC----CGGA-CU-GGG-G-CGA-C--G-CAUU-C--GGU-UCGCC--G-GACGC-GACGCUCC-G
((....(((((.............((.....(..(((.....)))..)......)).........-.((..-..--..-.-.--.-..-.))..(((.((((((........(((..-.(.--..-.-.--.---------.).-.--.-...-..-..-.)))......)))))).).).)...((((.((((...-..))))))))..)))))...))........(((....(((....((((((((.......)))))))))))......)))...(((.((((....))))....)))....((.(((..........))).)).(.((....)-).)................(.(((....((((.....))).)))))..............((((((((((.....-.-....))))))).)))......(((-.(...........)).)).........(((((......(.((((.....((....)).......-))))))))))..-...................(.(.......(.((...(((..(-....(((-(--(-(.----(-.-(-(-(.(-(((--.(((..-...---.--)))...))-)).-)))--.---)-.-)-))))).-..(((-(---(.....--.(-(..(((-((.....-...)))))..)--).-.....)-))-))..((((((.((......-.((..((.......)).(((--...-..))-)......))......)).))..))))........(((((((((((.-............-..)))))).))))).....)....(((((((..(.-..((((..(((.(((((.((...((........))......)).))))).))).......((....))...))))..)..))).)))..))))...)).)....((((((....(...((((.........))))...).))))))..........(((.((.(((..((((((((.(-((.---.-.-..-.))-)))))))))..))).-..((....))...)).....))).).).(((......((((....))))....)))........(((((.(((((((..((..(((((..(((.((((((......((........))..........(((((.(...-.((((-(...........((.(.....)))...........)))))...((.(((..((.((((((....(((.(((((....)))..(.((......)))...)).))).....((((.((..((((..((-(-.-.((-(-((--(--(.-....)))-)-)-)----)...-.)))..)))).))..(..--(((((....-.))))).....)..)))).....))).))).....))))))).....).)))))...)).)))).))).(.(.((((.(.......(---(.---.--.-.-----((---(--.(-(((....)))).)))....))........).))))..)...(....(((((((........)))))))....)..)..))))).....((((((-(-(.......))))))))......))...)))))))))).)).......................................-.....----....-.(-(((-(-((.-(--(-((((-(--((.-...))--)-)))))-).))))))-)
>HM149543 Isochrysis galbana 
UUUAUUUGAUGGUACCUUGCUACUUGGAUAACCGUAGUAAUUCUAGAGCUAAUACAUGCAGGAGU-UCCCG-AC--UU-C-G--G-AA-GGGAUGUAUUUAUUAGAUAAGAAACCAA-A-C--CG-G-U--C---------U---C--C-GGU-UG-CG-UGCUGAGUCAUACUAACUGCUCGAAUCGCACGGCUUU-ACGCUGGCGAUGGUUCAUUCAAAUUUCUGCCCUAUCAGCUUUCGAUGGUAGGAUAGAGGCCUACCAUGGCGUUAACGGGUAACGGAGAAUUAGGGUUCGAUUCCGGAGAGGGAGCCUGAGAAAUGGCUACCACAUCCAAGG-AAGGCAGCAGGCGCGUAAAUUGCCCGAAUCCUGACACAGGGAGGUAGUGACAAGAAAUAACAAUACAGGGCUC-U-U-CGAGUCUUGUAAUUGGAAUGAGUA-CAAUUUACAUCUCUUCACGAGGAUCAAUUGGAGGGCAAGUCUGGUGCCAGCAGCCGCGGUAAUU-CCAGCUCCAAUA-GCGUAUAUUAAAGUUGUUGCAGUUAAAACGCUCGUAGUCGGA-UUUCGGG-G--C-GG----U-C-CCG--CC-GGU--CUGCCG-AUG---G--GUACGCAC-UGG-CGG--G---C-G-C-GUCCUU-CCUCC-C---GGAGAC--GG-CCGCUA-CUCUUAA-CUGAGCGGUGG--UC-GGAGAC-GG-GAUGUUUACUUUGAAAAAA-UCAGAGUGUUUCAAGCAGGC--AG--UCGC-UCUUGCAUGGAUUAGCAUGGGAUAAUGAAAUAGGACUCUGGUGCUA-UUUUGUUGGUUU-CGAGCACC-GGAGUAAUGAUUAACAGGGACAGUCA-GGGGCACUCGUAUUCCGCCGAGAGAGGUGAAAUUCUCAGACCAGCGGAAGACGAACGACUGCGAAAGCAUUUGCCAGGGAUGUUUUCACUGAUCAAGAACGAAAGUUAGGGGAUCGAAGACGAUCAGAUACCGUCGUAGUCUUAACCAUAAACCAUGCCGACUAGGGAUUGGAGGAUG-UUC-C-G-U-UUGUGA-CUCCUUCAGCACCUU-UCGGGAAACUAAAGUCUUUGGGUUCCGGGGGGAGUAUGGUCGCAAGGCUGAAACUUAAAGGAAUUGACGGAAGGGCACCACCAGGAGUGGAGCCUGCGGCUUAAUUUGACUCAACACGGGGAAACUUACCAGGUCCAG-ACAUU-GUGAGGAUUGACAGAUUGAGAGCUCUUUCUUGAUUCGAUGGGUGGUGGUGCAUGGCCGUUCUUAGUUGGUGGAGUGAUUUGUCUGGUUAAUUCCGUUAACGAACGAGACCGCAGCCUGCUAAAUAG-UGUCC---C-CA--A--CC-CCCUGUU-G-GGG-----C-U-CGCUUCUUAGAGGGACAA--CUUGUCUUC-AACAAGUGGAAGUUCGCGGCAAUAACAGGUCUGUGAUGCCCUUAGAUGUUCUGGGCCGCACGCGCGCUACACUGAUGCAUUCAGCGAGUCGU---C--U-C-----CC---U--UG-ACCGAGAGGUCCGGGUAAUCUUGUGAACUUGCAUCGUGAUGGGGAUAGAUUAUUGCAACUAUUAAUCUUCAACGAGGAAUUCCUAGUAAGCGUG-U-GUCAUCAGCGCACGUUGAUUACGUCCCUGCCCUUUGUACACACCGCCCGUCGCUCCUACCGAUUGAAUGAUCCGGUGAG-GCCCC----CGGA-CU-GCG-G-CGC-C--GCC-GC-U--GGU-UCUCC--A-GCGCU-GGCGUCGC-G
((....(((((.............((.....(..(((.....)))..)......)).........-.((..-..--..-.-.--.-..-.))..(((.(((.((........((((.-.-.--..-.-.--.---------.---.--.-...-..-..-))))......)).))).).).)...((((.((((...-..))))))))..)))))...))........(((....(((....((((((((.......)))))))))))......)))...(((.((((....))))....)))....((.(((..........))).)).(.((....)-).)................(.(((....((((.....))).)))))..............((((((((((...-.-.-....))))))).)))......(((-.(...........)).)).........(((((......(.((((.....((....)).......-))))))))))..-...................(.(.......(.((...(((..(-....(((-(--(-(.----(-.-(((--.(-(((--.(((..-...---.--)))...))-)).-)))--.---)-.-)-))))).-..(((-(---(.....--.(-(.((((-((.....-...)))))).)--).-.....)-))-))..((((((.((......-.((..((.......)).(((--..--..))-)......))......)).))..))))........(((((((((((.-............-..))))))-))))).....)....(((((((..(.-..((((..(((.(((((.((...((........))......)).))))).))).......((....))...))))..)..))).)))..))))...)).)....((((((....(...((((.........))))...).))))))..........(((.((.(((..((((((((.(-((.-.-.-.-....))-)))))))))..))).-..((....))...)).....))).).).(((......((((....))))....)))........(((((.(((((((..((..(((((..(((.((((((......((........))..........(((((.(...-.((((-(...........((.(.....)))...........)))))...((.(((..((.((((((....(((.(((((....)))..(.((......)))...)).))).....(((..((..((((..((-(..(.---(-((--(--(.-....)))-)-)).-----.-.-.)))..)))).))..(..--(((((....-.))))).....)...))).....))).))).....))))))).....).)))))...)).)))).))).(.(.((((.(.......(...(.---.--.-.-----((---(--.(-(((....)))).)))....))........).))))..)...(....(((((((........)))))))....)..)..))))).....((((((-(-(.......))))))))......))...)))))))))).)).......................................-.....----....-.(-(((-(-((.-(--(.(-((-(--((.-...))--)-))).)-).))))))-)
>AM490998 Ruttnera lamellosa 
UUUAUUUGAUGGUACCUUGCUACUUGGAUAACCGUAGUAAUUCUAGAGCUAAUACAUGCAGGAGU-UCCCG-AC--UU-C-G--G-AA-GGGAUGUAUUUAUUAGAUAAGAAACCAA-A-C--CG-G-A--A---------A---C----GGU-UG-UG-UGCUGAGUCAUAAUAACUGCUCGAAUCGCACGGCUCU-ACGCUGGCGAUGGUUCAUUCAAAUUUCUGCCCUAUCAGCUUUCGAUGGUAGGAUAGAGGCCUACCAUGGCGUUAACGGGUAACGGAGAAUUAGGGUUCGAUUCCGGAGAGGGAGCCUGAGAAAUGGCUACCACAUCCAAGG-AAGGCAGCAGGCGCGUAAAUUGCCCGAAUCCUGACACAGGGAGGUAGUGACAAGAAAUAACAAUACAGGGCUC-U-U-CGAGUCUUGUAAUUGGAAUGAGUA-CAAUUUACAUCUCUUCACGAGGAUCAAUUGGAGGGCAAGUCUGGUGCCAGCAGCCGCGGUAAUU-CCAGCUCCAAUA-GCGUAUAUUAAAGUUGUUGCAGUUAAAACGCUCGUAGUCGGA-UUUCGGG-G--C-GG----G-C-CCG--CC-GGU--CUGCCG-AUG---G--GUACGCAC-UGG-CGG--G---C-G-C-GCCCUU-CCUCC-C---GGAGAC--GG-CCGCUA-CUCUUAA-CUGAGCGGUGG--CC-GGAGAC-GG-GAUAUUUACUUUGAAAAAA-UCAGAGUGUUUCAAGCAGGC--AG--UCGC-UCUUGCAUGGAUUAGCAUGGGAUAAUGAAAUAGGACUCUGGUGCUA-UUUUGUUGGUUU-CGAGCACC-GGAGUAAUGAUUAACAGGGACAGUCA-GGGGCACUCGUAUUCCGCCGAGAGAGGUGAAAUUCUCAGACCAGCGGAAGACGAACCACUGCGAAAGCAUUUGCCAGGGAUGUUUUCACUGAUCAAGAACGAAAGUUAGGGGAUCGAAGACGAUCAGAUACCGUCGUAGUCUUAACCAUAAACCAUGCCGACUAGGGAUUGGAGGAUG-UUC-C-A-U-UUGUGA-CUCCUUCAGCACCUU-UCGGGAAACUAAAGUCUUUGGGUUCCGGGGGGAGUAUGGUCGCAAGGCUGAAACUUAAAGGAAUUGACGGAAGGGCACCACCAGGAGUGGAGCCUGCGGCUUAAUUUGACUCAACACGGGGAAACUUACCAGGUCCAG-ACAUU-GUGAGGAUUGACAGAUUGAGAGCUCUUUCUUGAUUCGAUGGGUGGUGGUGCAUGGCCGUUCUUAGUUGGUGGAGUGAUUUGUCUGGUUAAUUCCGUUAACGAACGAGACCGCAGCCUGCUAAAUAG-CGUGC---C-GA--A--CC-CCUUGUU-G-G-G-----CGG-CGCUUCUUAGAGGGACAA--CUUGUCUUC-AACAAGUGGAAGUUCGCGGCAAUAACAGGUCUGUGAUGCCCUUAGAUGUUCUGGGCCGCACGCGCGCUACACUGAUGCACUCAGCGA---GU---C--U-A-----UCACCU--UG-ACCGAGAGGUCCGGGUAAUCUUUUGAAAUUGCAUCGUGAUGGGGAUAGAUUAUUGCAACUAUUAAUCUUCAACGAGGAAUUCCUAGUAAGCGUG-U-GUCAUCAGCGCACGUUGAUUACGUCCCUGCCCUUUGUACACACCGCCCGUCGCUCCUACCGAUUGAAUGAUCCGGUGAG-GCCCC----CGGA-CU-GCG-G-CUC-C--GUC-GC-U--GGU-UCUCC--A-GCUUU-GGGGUCGC-G
((....(((((.............((.....(..(((.....)))..)......)).........-.((..-..--..-.-.--.-..-.))..(((.((((((........((((.-.-.--..-.-.--.---------.---.----...-..-..-))))......)))))).).).)...((((.((((...-..))))))))..)))))...))........(((....(((....((((((((.......)))))))))))......)))...(((.((((....))))....)))....((.(((..........))).)).(.((....)-).)................(.(((....((((.....))).)))))..............((((((((((...-.-.-....))))))).)))......(((-.(...........)).)).........(((((......(.((((.....((....)).......-))))))))))..-...................(.(.......(.((...(((..(-....(((-(--(-(.----(-.-(((--.(-(((--.(((..-...---.--)))...))-)).-)))--.---)-.-)-))))).-..(((-(---(.....--.(-(.((((-((.....-...)))))).)--).-.....)-))-))..((((((.((......-.((..((.......)).(((--..--..))-)......))......)).))..))))........(((((((((((.-............-..))))))-))))).....)....(((((((..(.-..((((..(((.(((((.((...((........))......)).))))).))).......((....))...))))..)..))).)))..))))...)).)....((((((....(...((((.........))))...).))))))..........(((.((.(((..((((((((.(-((.-.-.-.-....))-)))))))))..))).-..((....))...)).....))).).).(((......((((....))))....)))........(((((.(((((((..((..(((((..(((.((((((......((........))..........(((((.(...-.((((-(...........((.(.....)))...........)))))...((.(((..((.((((((....(((.(((((....)))..(.((......)))...)).))).....(((..((..((((..((-(....---(-((--(--(.-....)))-)-)-.-----...-.)))..)))).))..(..--(((((....-.))))).....)...))).....))).))).....))))))).....).)))))...)).)))).))).(.(.((((.(.......(---(.---.--.-.-----((....--.(-(((....))))..))....))........).))))..)...(....(((((((........)))))))....)..)..))))).....((((((-(-(.......))))))))......))...)))))))))).)).......................................-.....----....-.(-(((-(-((.-(--(.(-((-(--((.-...))--)-))).)-).))))))-)
>HQ877921 Pseudoisochrysis paradoxa 
UUUAUUUGAUGGUACCUUGCUACUUGGAUAACCGUAGUAAUUCUAGAGCUAAUACAUGCAGGAGU-UCCCG-AC--UU-C-G--G-AA-GGGAUGUAUUUAUUAGAUAAGAAACCAA-A-C--CG-G-U--C---------U---C--C-GGU-UG-UG-UGCUGAGUCAUAAUAACUGCUCGAAUCGCACGGCUCU-ACGCUGGCGAUGGUUCAUUCAAAUUUCUGCCCUGUCAGCUUUCGAUGGUAGGAUAGAGGCCUACCAUGGCGUUAACGGGUAACGGAGAAUUAGGGUUCGAUUCCGGAGAGGGAGCCUGAGAAAUGGCUACCACAUCCAAGG-AAGGCAGCAGGCGCGUAAAUUGCCCGAAUCCUGACACAGGGAGGUAGUGACAAGAAAUAACAAUACAGGGCUC-U-U-CGAGUCUUGUAAUUGGAAUGAGUA-CAAUUUACAUCUCUUCACGAGGAUCAAUUGGAGGGCAAGUCUGGUGCCAGCAGCCGCGGUAAUU-CCAGCUCCAAUA-GCGUAUACUAAAGUUGUUGCAGUUAAAACGCUCGUAGUCGGA-UUUCGGG-G--C-GG----G-C-CCG--CC-GGU--CUGCCG-AUG---G--GUAUGCAC-UGG-CGG--G---C-G-C-GUCCUU-CCUCC-C---GGAGAC--GG-CUGCUA-CUCUUAA-CUGAGCGGUGG--CC-GGAGAC-GG-GAUAUUUACUUUGAAAAAA-UCAGAGUGUUUCAAGCAGGC--AG--UCGC-UCUUGCAUGGAUUAGCAUGGGAUAAUGAAAUAGGACUCUGGUGCUA-UUUUGUUGGUUU-CGAGCACC-GGAGUAAUGAUUAACAGGGACAGUCAAGGGGCACUCGUAUUCCGCCGAGAGAGGUGAAAUUCUCAGACCAGCGGAGGACGAACCACUGCGAAAGCAUUUGCCAGGGAUGUUUUCACUGAUCAAGAACGAAAGUUAGGGGAUCGAAGACGAUCAGAUACCGUCGUAGUCUUAACCAUAAACCAUGCCGACUAGGGAUUGGAGGAUG-UUC-C-A-U-UUGUGA-CUCCUUCAGCACCUU-UCGGGAAACUAAAGUCUUUGGGUUCCGGGGGGAGUAUGGUCGCAAGGCUGAAACUUAAAGGAAUUGACGGAAGGCCACCACCAGGAGUGGAGCCUGCGGCUUAAUUUGACUCAACACGGGGAAACUUACCAGGUCCAG-ACAUU-GUGAGGAUUGACAGAUUGAGAGCUCUUUCUUGAUUCGAUGGGUGGUGGUGCAUGGCCGUUCUUAGUUGGUGGAGUGAUUUGUCUGGUUAAUUCCGUUAACGAACGAGACCGCAGCCUGCUAAAUAG-CGUGC---C-GA--A--CC-CUUUGUU-G-G-G-----CGU-CGCUUCUUAGAGGGACAA--CUUGUCUUC-AACAAGUGGAAGUUCGCGGCAAUAACAGGUCUGUGAUGCCCUUAGAUGUUCUGGGCCGCACGCGCGCUACACUGAUGCAUUCAGCGA---GU---C--U-A-----UCACCU--UG-ACCGAGAGGUCCGGGUAAUCUUUUGAACUUGCAUCGUGAUGGGGAUAGAUUAUUGCAACUAUUAAUCUUCAACGAGGAAUUCCUAGUAAGCGUG-U-GUCAUCAGCGCACGUUGAUUACGUCCCUGCCCUUUGUACACACCGCCCGUCGCUCCUACCGAUUGAAUGAUCCGGUGAG-GCCCC----CGGA-CU-GCG-G-CUC-U--GUC-GC-U--GGU-UCUCC--A-GCUUU-GGGGUUGC-G
((....(((((.............((.....(..(((.....)))..)......)).........-.((..-..--..-.-.--.-..-.))..(((.((((((........((((.-.-.--..-.-.--.---------.---.--.-...-..-..-))))......)))))).).).)...((((.((((...-..))))))))..)))))...))........(((....(((....((((((((.......)))))))))))......)))...(((.((((....))))....)))....((.(((..........))).)).(.((....)-).)................(.(((....((((.....))).)))))..............((((((((((...-.-.-....))))))).)))......(((-.(...........)).)).........(((((......(.((((.....((....)).......-))))))))))..-...................(.(.......(.((...(((..(-....(((-(--(-(.----(-.-(((--.(-(((--.(((..-...---.--)))...))-)).-)))--.---)-.-)-))))).-..(((-(---(.....--.(-(.((((-((.....-...)))))).)--).-.....)-))-))..((((((.((......-.((..((.......)).(((--..--..))-)......))......)).))..))))........(((((((((((.-............-..))))))-))))).....)....(((((((..(....((((..(((.(((((.((...((........))......)).))))).))).......((....))...))))..)..))).)))..))))...)).)....((((((....(...((((.........))))...).))))))..........(((.((.(((..((((((((.(-((.-.-.-.-....))-)))))))))..))).-..((....))...)).....))).).).(((......((((....))))....)))........(((((.((((.((..((..(((((..(((.((((((......((........))..........(((((.(...-.((((-(...........((.(.....)))...........)))))...((.(((..((.((((((....(((.(((((....)))..(.((......)))...)).))).....(((..((..((((..((-(....---(-((--(--(.-....)))-)-)-.-----...-.)))..)))).))..(..--(((((....-.))))).....)...))).....))).))).....))))))).....).)))))...)).)))).))).(.(.((((.(.......(---(.---.--.-.-----((....--.(-(((....))))..))....))........).))))..)...(....(((((((........)))))))....)..)..))))).....((((((-(-(.......))))))))......))...)).))))))).)).......................................-.....----....-.(-(((-(-((.-(--(.(-((-(--((.-...))--)-))).)-).))))))-)
>KX056532 Gephyrocapsa ericsonii 
UUUAUUUGAUGGUACCUUGCUACUUGGAUAACCGUAGUAAUUCUAGAGCUAAUACAUGCAGGAGU-UCCCG-AC--UCAC-G--G-A--GGGAUGUAUUUAUUAGAUAAGAAACCAA-A-C--CG-G-U--C---------U---C--C-GGU-UG-CG-UGCUGAGUCAUAAUAACUGCUCGAAUCGCACGGCUCU-ACGCCGGCGAUGGUUCAUUCAAAUUUCUGCCCUAUCAGCUUUCGAUGGUAGGAUAGAGGCCUACCAUGGCGUUAACGGGUAACGGAGAAUUAGGGUUCGAUUCCGGAGAGGGAGCCUGAGAAAUGGCUACCACAUCCAAGG-AAGGCAGCAGGCGCGUAAAUUGCCCGAAUCCUGACACAGGGAGGUAGUGACAAGAAAUAACAAUACAGGGCUA-U-U-UUAGUCUUGUAAUUGGAAUGAGUA-CAAUUUACAUCUCUUCACGAGGAUCAAUUGGAGGGCAAGUCUGGUGCCAGCAGCCGCGGUAAUU-CCAGCUCCAAUA-GCGUAUAUUAAAGUUGUUGCAGUUAAAACGCUCGUAGUCGGA-UUUCGGG-G--C-GG----G-C-C-A-ACC-GGU--CUGCCG-AUG---G--GUAUGCAC-UGG-CCG--G---C-G-C-GUCCUU-CCACC-C---GGAGAC--CG-CGCCUA-CUCUUAA-CUGAGCGGGCG--CG-GGAGAC-GG-GUCUUUUACUUUGAAAAAA-UCAGAGUGUUUCAAGCAGGC--AG--UCGC-UCUUGCAUGGAUUAGCAUGGGAUAAUGAAAUAGGACUCUGGUGCUA-UUUUGUUGGUUU-CGAACACC-GGAGUAAUGAUUAACAGGGACAGUCA-GGGGCACUCGUAUUCCGCCGAGAGAGGUGAAAUUCUCAGACCAGCGGAAGACGAACCACUGCGAAAGCAUUUGCCAGGGAUGUUUUCACUGAUCAAGAACGAAAGUUAGGGGAUCGAAGACGAUCAGAUACCGUCGUAGUCUUAACCAUAAACCAUGCCGACUAGGGAUUGGAGGAUG-UUC-C-A-U-UUGUGA-CUCCUUCAGCACCUU-UCGGGAAACUAAAGUCUUUGGGUUCCGGGGGGAGUAUGGUCGCAAGGCUGAAACUUAAAGGAAUUGACGGAAGGGCACCACCAGGAGUGGAGCCUGCGGCUUAAUUUGACUCAACACGGGGAAACUUACCAGGUCCAG-ACAUU-GUGAGGAUUGACAGAUUGAGAGCUCUUUCUUGAUUCGAUGGGUGGUGGUGCAUGGCCGUUCUUAGUUGGUGGAGUGAUUUGUCUGGUUAAUUCCGUUAACGAACGAGACCGCAGCCUGCUAAAUAG-CGA-C-G-C-GA--A--CC-CUCCGUU-C-G-C-----UGG-AGCUUCUUAGAGGGACAA--CUUGUCUUC-AACAAGUGGAAGUUCGCGGCAAUAACAGGUCUGUGAUGCCCUUAGAUGUUCUGGGCCGCACGCGCGCUACACUGAUGCACUCAACGA---GU---C--U-A-----UCACCU--UG-ACCGAGAGGUCCGGGUAAUCUUUUGAAAUUGCAUCGUGAUGGGGAUAGAUUAUUGCAACUAUUAAUCUUCAACGAGGAAUUCCUAGUAAGCGUG-U-GUCAUCAGCGCACGUUGAUUACGUCCCUGCCCUUUGUACACACCGCCCGUCGCUCCUACCGAUUGAAUGAUCCGGUGAG-GCCCC----CGGA-CU-GCG-G-CGC-C--G-CAGC-U--GGU-UCUCC--A-GCCGC-GACGCCGC-G
((....(((((.............((.....(..(((.....)))..)......)).........-.((..-..--....-.--.-.--.))..(((.((((((........((((.-.-.--..-.-.--.---------.---.--.-...-..-..-))))......)))))).).).)...((((.((((...-..))))))))..)))))...))........(((....(((....((((((((.......)))))))))))......)))...(((.((((....))))....)))....((.(((..........))).)).(.((....)-).)................(.(((....((((.....))).)))))..............((((((((((...-.-.-....))))))).)))......(((-.(...........)).)).........(((((......(.((((.....((....)).......-))))))))))..-...................(.(.......(.((...(((..(-....(((-(--(-(.----(-.-(-.-..(-(((--.(((..-...---.--)))...))-)).-..)--.---)-.-)-))))).-..(((-(---(.....--.(-(.((((-((.....-...)))))).)--).-.....)-))-))..((((((.((......-.((..((.......)).(((--..--..))-)......))......)).))..))))........(((((((((((.-............-..))))))-))))).....)....(((((((..(.-..((((..(((.(((((.((...((........))......)).))))).))).......((....))...))))..)..))).)))..))))...)).)....((((((....(...((((.........))))...).))))))..........(((.((.(((..((((((((.(-((.-.-.-.-....))-)))))))))..))).-..((....))...)).....))).).).(((......((((....))))....)))........(((((.(((((((..((..(((((..(((.((((((......((........))..........(((((.(...-.((((-(...........((.(.....)))...........)))))...((.(((..((.((((((....(((.(((((....)))..(.((......)))...)).))).....(((..((..((((..((-(..-.-(-(-((--(--(.-....)))-)-)-)-----...-.)))..)))).))..(..--(((((....-.))))).....)...))).....))).))).....))))))).....).)))))...)).)))).))).(.(.((((.(.......(---(.---.--.-.-----((....--.(-(((....))))..))....))........).))))..)...(....(((((((........)))))))....)..)..))))).....((((((-(-(.......))))))))......))...)))))))))).)).......................................-.....----....-.(-(((-(-((.-(--(-((((-(--((.-...))--)-)))))-).))))))-)
>KC404130 Emiliania huxleyi 
UUUAUUUGAUGGUACCUUGCUACUUGGAUAACCGUAGUAAUUCUAGAGCUAAUACAUGCAGGAGU-UCCCG-AC--UCAC-G--G-A--GGGAUGUAUUUAUUAGAUAAGAAACCAA-A-C--CG-G-U--C---------U---C--C-GGU-UG-CG-UGCUGAGUCAUAAUAACUGCUCGAAUCGCACGGCUCU-ACGCCGGCGAUGGUUCAUUCAAAUUUCUGCCCUAUCAGCUUUCGAUGGUAGGAUAGAGGCCUACCAUGGCGUUAACGGGUAACGGAGAAUUAGGGUUCGAUUCCGGAGAGGGAGCCUGAGAAAUGGCUACCACAUCCAAGG-AAGGCAGCAGGCGCGUAAAUUGCCCGAAUCCUGACACAGGGAGGUAGUGACAAGAAAUAACAAUACAGGGCUA-U-U-UUAGUCUUGUAAUUGGAAUGAGUA-CAAUUUACAUCUCUUCACGAGGAUCAAUUGGAGGGCAAGUCUGGUGCCAGCAGCCGCGGUAAUU-CCAGCUCCAAUA-GCGUAUAUUAAAGUUGUUGCAGUUAAAACGCUCGUAGUCGGA-UUUCGGG-G--C-GG----G-C-C-G-ACC-GGU--CUGCCG-AUG---G--GUAUGCAC-UGG-CCG--G---C-G-C-GUCCUU-CCACC-C---GGAGAC--CG-CGCCUA-CUCUUAA-CUGAGCGGGCG--CG-GGAGAC-GG-GUCUUUUACUUUGAAAAAA-UCAGAGUGUUUCAAGCAGGC--AG--UCGC-UCUUGCAUGGAUUAGCAUGGGAUAAUGAAAUAGGACUCUGGUGCUA-UUUUGUUGGUUU-CGAACACC-GGAGUAAUGAUUAACAGGGACAGUCA-GGGGCACUCGUAUUCCGCCGAGAGAGGUGAAAUUCUCAGACCAGCGGAAGACGAACCACUGCGAAAGCAUUUGCCAGGGAUGUUUUCACUGAUCAAGAACGAAAGUUAGGGGAUCGAAGACGAUCAGAUACCGUCGUAGUCUUAACCAUAAACCAUGCCGACUAGGGAUUGGAGGAUG-UUC-C-A-U-UUGUGA-CUCCUUCAGCACCUU-UCGGGAAACUAAAGUCUUUGGGUUCCGGGGGGAGUAUGGUCGCAAGGCUGAAACUUAAAGGAAUUGACGGAAGGGCACCACCAGGAGUGGAGCCUGCGGCUUAAUUUGACUCAACACGGGGAAACUUACCAGGUCCAGCACAUU-GUGAGGAUUGACAGAUUGAGAGCUCUUUCUUGAUUCGAUGGGUGGUGGUGCAUGGCCGUUCUUAGUUGGUGGAGUGAUUUGUCUGGUUAAUUCCGUUAACGAACGAGACCGCAGCCUGCUAAAUAG-CGA-C-G-C-GA--A--CC-CUCCGUU-C-G-C-----UGG-AGCUUCUUAGAGGGACAA--CUUGUCUUC-AACAAGUGGAAGUUCGCGGCAAUAACAGGUCUGUGAUGCCCUUAGAUGUUCUGGGCCGCACGCGCGCUACACUGAUGCACUCAACGA---GU---C--U-A-----UCACCU--UG-ACCGAGAGGUCCGGGUAAUCUUUUGAAAUUGCAUCGUGAUGGGGAUAGAUUAUUGCAACUAUUAAUCUUCAACGAGGAAUUCCUAGUAAGCGUG-U-GUCAUCAGCGCACGUUGAUUACGUCCCUGCCCUUUGUACACACCGCCCGUCGCUCCUACCGAUUGAAUGAUCCGGUGAG-GCCCC----CGGA-CU-GCG-G-CGC-C--G-CAGC-U--GGU-UCUCC--A-GCCGC-GACGCCGC-G
((....(((((.............((.....(..(((.....)))..)......)).........-.((..-..--....-.--.-.--.))..(((.((((((........((((.-.-.--..-.-.--.---------.---.--.-...-..-..-))))......)))))).).).)...((((.((((...-..))))))))..)))))...))........(((....(((....((((((((.......)))))))))))......)))...(((.((((....))))....)))....((.(((..........))).)).(.((....)-).)................(.(((....((((.....))).)))))..............((((((((((...-.-.-....))))))).)))......(((-.(...........)).)).........(((((......(.((((.....((....)).......-))))))))))..-...................(.(.......(.((...(((..(-....(((-(--(-(.----(-.-(-(-..(-(((--.(((..-...---.--)))...))-)).-.))--.---)-.-)-))))).-..(((-(---(.....--.(-(.((((-((.....-...)))))).)--).-.....)-))-))..((((((.((......-.((..((.......)).(((--..--..))-)......))......)).))..))))........(((((((((((.-............-..))))))-))))).....)....(((((((..(.-..((((..(((.(((((.((...((........))......)).))))).))).......((....))...))))..)..))).)))..))))...)).)....((((((....(...((((.........))))...).))))))..........(((.((.(((..((((((((.(-((.-.-.-.-....))-)))))))))..))).-..((....))...)).....))).).).(((......((((....))))....)))........(((((.(((((((..((..(((((..(((.((((((......((........))..........(((((.(.....((((-(...........((.(.....)))...........)))))...((.(((..((.((((((....(((.(((((....)))..(.((......)))...)).))).....(((..((..((((..((-(..-.-(-(-((--(--(.-....)))-)-)-)-----...-.)))..)))).))..(..--(((((....-.))))).....)...))).....))).))).....))))))).....).)))))...)).)))).))).(.(.((((.(.......(---(.---.--.-.-----((....--.(-(((....))))..))....))........).))))..)...(....(((((((........)))))))....)..)..))))).....((((((-(-(.......))))))))......))...)))))))))).)).......................................-.....----....-.(-(((-(-((.-(--(-((((-(--((.-...))--)-)))))-).))))))-)
>AF534709 Chlamydaster sterni 
UUUAUUUGAUGGUACCUUACUACUUGGAUAACCGUAGUAAUUCUAGAGCUAAUACAUGCGUCAAG-CCCCG-AC--UC-A-C--G-AA-GGGGUGCAUUUAUUAGAUUCAAA-CC-A-U-C--GG-C-U--U---------U---CG---GGUCUU-UGAUGGUGAGUCAUAAUAACUGAGCGAAUCGAAUGGCCUU-GCGCCGUCGAUGCUUCAUUCAAAUUUCUGCCCUAUCAGCUUUCGAUGGUAGGAUCUUGGCCUACCAUGGCUAUAACGGGUAACGGGGAAUUAGGGUUCGAUUCCGGAGAGGGAGCUUGAGAAACGGCUACCACAUCCAAGG-AUGGCAGCAGGCGCGCAAAUUACCC-AAUCCCGACACGGGGAGGUAGUGACAAUAAAUAACGAUGCUGGAUUA-U-UUUUAAUCCGGC-AUUGGAAUGAG-A--GUUUUAAAUCAAUACUCGAGGAACCAUUGGAGGGCAAGUCUGGUGCCAGCAGCCGCGGUAAUU-CCAGCU-CAAUA-GCGUAUAUUAAAGUUGUUGCAGUUAAAAAGCUCGUAGUCUGAGUCUUGG--U--C-GACAUUGGA-GCG-UCC--GCGGC---CUUACG---GUCACGUGCAUGCGA-U-AU-G-U-U-G---GCCAUG-UACUUCG---GAGGAA--CA-UGGGUG-CUUUUCA-CUAAGUGCUCA--UG-GGAUUC-CG-AUAGUUUACUUUGAGAAAA-AUAGAGUGUUCAAAGCAGG---CGU-UUGUGCCUUGAAUACAUUAGCAUGGGAUAAUGGAAUAGGACAUUGGU--UCUAUUUGAUGGUUUACGGAC--C-GAUGUAAUGAUUAAUAGGGACAGUUG-GGGACAUUCAUAUUCCAUGGCUAGAGGUGAAAUUCUUGGAUUCAUGGAAGAUGAACUACUGCGAAAGCAUUUGUCAAAGAUG-UUUCAUUGAUCAAGAACGAAAGUUAGGGGAGCAAAGACGAUCAGAUACCGUCGUAGUCUUAACCAUAAACGAUGCCGACUAGGGAUCGGUGGGUG-UUA-G-U-U-UUAUGA-CUCCAUCGGCACCUC-AUGGGAAACCAAAGUCUUUGGGUUCCGGGGGGAGUAUGGUCGCAAGGCUGAAACUUAAAGGAAUUGACGGAAGGGCACCACCAGGAGUGGAGCCUGCGGCUUAAUUUGACUCAACACGGGAAA-CUCACCAGGUCCAG-ACAUG-GUAAGGAUUGACAGAUUGAGAGCUCUUUCUUGAUUCCAUGAAAGGUGGCGCAUGNCCGUUCUUAGUUGGUGGAGUGAUUUGUCUGGUUAAUUCCGUUAACGAACGAGACCUUAACCUGCUAACUAG-U-CAC-GGU--A--AGCAU-CUUGCUU-G-C-U----GGCUGUACUUCUUAGAGGGACAA--UCUGUUUUC-AGCAGAUGGAAGUUUGAGGCAAUAACAGGUCUGUGAUGCCCUUAGAUGUCCUGGGCUGCACGCGCGCUACACUGACGAACUCAACGA---GU---U--U-A-C--AACC--U--UG-GCAGAGAUGUCUGGGUAAUCUUUUAAAAGUUCGUCGUGAUGGGGAUAGAUGAUUGUAAUUAUUCGUCUUGAACGAGGAAUUCCUAGUAAGUGUG-A-GUCAUCAGCUCGCGCUGAUUACGUCCCUGCCCUUUGUACACACCGCCCGUCGCUCCUACCGAUUGAAUGGUCCGGUGAG-AACGU----CGGAUCACGUG---UAA----GAU-AC-U---GC-UUGC---A-GU-AA-CUUG-CGC-G
((....(((((.............((.....(..(((.....)))..)......)).........-.((..-..--..-.-.--.-..-.))..(((.((((((........-(.-.-.-.--..-.-.--.---------.---..---......-....)........)))))).).).)...((((.((((...-..))))))))..)))))...))........(((....(((....((((((((.......)))))))))))......)))...(((.((((....))))....)))....((.(((..........))).)).(.((....)-).)................(.(((.-..((((.....))).)))))..............(((..(.((....-.-......)).)..-.)))......(-(--(...........)..)).........((((.......(.((((.....((....)).......-))))))-)))..-...................(.(.......(.((...(((..(......(--.--(-......((.-(((-...--((...---......---.......))...)).-.-.)-.-)-)-.---).)...-..(((.(---(.....--.(-(.((((-((.....-...)))))).)--).-....))-.)-))..((((((.((......-.((..((.......)).(.---...-.....)......))......)).))..))))........((((((((--..(...............)))--)-))))).....)....((((.((..(.-..((((..(((.(((((.((...((........))......)).))))).))).......((....))...))))..)..))-.)))..))))...)).)....((((((....(...((((.........))))...).))))))..........(((.((.(((..((((((((.(-((.-.-.-.-....))-)))))))))..))).-.(((....)))..)).....))).).).(((......((((....))))....)))........(((((.(((((((..((..(((((..(((.((((((.......(........)......-....(((((.(...-.((((-(...........((.(.....)))...........)))))...((.(((..((..(((((....(((.(((((....)))..(.((......)))...)).))).....((((.((..((((..((-(-...-(.(--(--..((.-..)).))-.-)-.----......)))..)))).))..(..--(((((....-.))))).....)..)))).....))).))......))))))).....).)))))...)).)))).))).(.(.((((.(.......(---(.---.--.-.-.--..((--(--.(-(((....)))).)))....))........).))))..)...(....(((((((........)))))))....)..)..))))).....((((((-(-(.......))))))))......))...)))))))))).)).......................................-.....----...........---(..----(.(-(.-(---..-....---.-..-.)-.)).-)..-)
>AY749614 Sphaerastrum fockii 
UUUAUUUGAUGGUACCUUACUACUUGGAUAACCGUAGUAAUUCUAGAGCUAAUACAUGCGUCAAG-CCCUG-AC--UU-C-G--G-AA-AGGGUGCAUUUAUUAGAUUCAAACC--A-U-C--GG-C-UCGUCUGGGCAACUGGGCG-C-GGCCUU-UGAUGGUGAGUCAUAAUAACUUAGCGAAUCGAAUGGCCUU-GCGCCGUCGAUGCUUCAUUCAAAUUUCUGCCCUAUCAGCUUUCGAUGGUAGGAUCUUGGCCUACCAUGGCUAUAACGGGUAACGGGGAAUUAGGGUUCGAUUCCGGAGAGGGAGCUUGAGAAACGGCUACCACAUCCAAGG-AUGGCAGCAGGCGCGCAAAUUACCC-AAUCCCGACACGGGGAGGUAGUGACAAUAAAUAACGAUGCUGGAUUA-U-UAUUAAUCCGGCAAUUGGAAUGAG-AGUGAAUUAAAUCUCCACUCGAGGAACCAUUGGAGGGCAAGUCUGGUGCCAGCAGCCGCGGUAAUUCCCAGCUCCCAUAAGCGUAUAUUAAAGUUGUUGCAGUUAAAAAGCUCGUAGUCUGAAUCUUGGUCU----GGUGUUG-A-GUA-UCC--GUGGCUCCCUCACGGGAGUUGCGUGCAUGCGA-U-AU-ACACUGGCCAGCUUUUGUACU-UCG--GAGGAA--CGCAGG-UG-CUUUUCA-UUAAGUGCUUGUUUG-GGAUUC-CG-AUAGUUUACUUUGAGAAAA-AUAGAGUGUUCAAAGCAGG---CGU-UUUUGCCUUGAAUACAUUAGCAUGGGAUAAUGGAAUAGGACAUUGGUUCUA-UUUUGUUGGUUUACGGAC--C-GAUGUAAUGAUUAAUAGGAACAGUUG-GGGACAUUCAUAUUCCGCGGCUAGAGGUGAAAUUCUUGGAUUCGUGGAAGAUGAACUACUGCGAAAGCAUUUGUCAAAGAUGUUUUCAUUGAUCAAGAACGAAAGUUAGGGGAGCAAAGACGAUUAGAUACCGUCGUAGUCUUAACUAUAAACGAUGCCGACUAGGGAUCGGUGGGAG-UUA-U-A-U-UCAUGA-CUCCAUCGGCACCUC-AUGGGAAACCAAAGUCUUUGGGUUCCGGGGGGAGUAUGGUCGCAAGGCUGAAACUUAAAGGAAUUGACGGAAGGGCACCACCAGGAGUGGAGCCUGCGGCUUAAUUUGACUCAACACGGGAAAACUCACCAGGUCCAG-ACAUG-GUAAGGAUUGACAGAUUGAGAGCUCUUUCUUGAUUCCAUGAAAGGUGGCGCAUGGCCGUUCUUAGUUGGUGGAGUGAUUUGUCUGGUUAAUUCCGUUAACGAACGAGACCUUGACCUGCUAACUAG-U-CAC-GAU--A--A--GUGCUUUGUC-G-C-UUGUCGGUUGAUCUUCUUAGAGGGACAAUCUGUGUUUUC-AGCAGAUGGAAGUGCGAGGCAAUAACAGGUCUGUGAUGCCCUUAGAUGUCCUGGGCUGCACGCGCGCUACACUGACGAACUCAACGA---GU---U--U-AUC--ACC---U--UG-GCAGAGAUGUCUGGGUAAUCUUUUAAAAGUUCGUCGUGAUGGGGAUAGAUGAUUGUAAUUAUUCGUCUUCAACGAGGAA-----A---------------------UC-C----------------------------------------------------------------------------------------------------------------------------------------
((....(((((.............((.....(..(((.....)))..)......)).........-.((..-..--..-.-.--.-..-.))..(((.((((((.........(--.-.-.--..-.-.((..(.....).......-.-......-...))).......)))))).).).)...((((.((((...-..))))))))..)))))...))........(((....(((....((((((((.......)))))))))))......)))...(((.((((....))))....)))....((.(((..........))).)).(.((....)-).)................(.(((.-..((((.....))).)))))..............((((((((((...-.-......))))))).)))......(-(..(...........)..))..........(((.......(.((((.....((....))........)))))..)))......................(.(.......(.((...(((..(......((..----.......-.-(.(-(..--(((..(((......)))....)))..)).)..-.-))-.....(.(..(.....(..(.-.(.--(.....--......-..-.......-.....).)..)..).-....).-.)-.)..((((((.((......-.((..((.......)).(.---...-.....)......))......)).))..))))........((((((((((..-..............))))--)-))))).....)....(((((((..(.-..((((..(((.(((((.((...((........))......)).))))).))).......((....))...))))..)..))).)))..))))...)).)....((((((....(...((((.........))))...).))))))..........(((.((.(((..((((((((.(-...-(-.-.-....).-)))))))))..))).-.(((....)))..)).....))).).).(((......((((....))))....)))...........................(((.(..(((.((((((......((........))..........(((((.(...-.((((-(...........((.(.....)))...........)))))...((.(((..((.((((((....(((.(((((....)))..(.((......)))...)).))).....((((.((..((((..((-.-...-(.(--(--.--(.....).))-.-)-............))..)))).))..(....(.(((....-.))).).....)..)))).....))).))).....))))))).....).)))))...)).)))).))).(.(.((((.(.......(---(.---.--.-.((--...---.--.(-(((....))))..))....))........).))))..)...(....(((((((........)))))))....)..)..)-----.---------------------))-)----------------------------------------------------------------------------------------------------------------------------------------
>AJ515250 Exanthemachrysis gayraliae 
UUUAUUUGAUGGUACCUUACUACAUGGAUAACCGUAGUAAUUCUAGAGCUAAUACAUGCAGGAUU-UCCCG-AC--UU-U-G--G-AA-GGGAUGUAUUUAUUAGAUUAGAAACCGAUC-U--GG-G-U--U---------CGC-C--C-GGU-UG-UG-UGCUGAGUCAUAAUAACUUUUCGAAUCGCAUUGCUUU-ACGCUGGCGAUGGUUCAUUCAAAUUUCUGCCCUAUCAGCUUUCGAUGGUAGGAUAGAGGCCUACCAUGGCGUUAACGGGUAACGGAGAAUUAGGGUUCGAUUCCGGAGAGGGAGCCUGAGAGACGGCUACCACAUCCAAGG-AAGGCAGCAGGCGCGCAAAUUACCC-AAUCCUGACACAGGGAGGUAGUGACAAGAAAUAACAAUACAGGGCUC-U-U-UGAGUCUUGUAAUUGGAAUGAGUA-CAAUUUAAAUCCCUUAACGAGGAUCCAUUGGAGGGCAAGUCUGGUGCCAGCAGCCGCGGUAAUU-CCAGCUCCAAUA-GCGUAUAUUAAAGUUGUUGCAGUUAAAAAGCUCGUAGUCGGA-UUUCGGG-G--C-GU----U-UCU-GCGU--GGU--CUGCCG-CAA---G--GUACGCAC-UG--C-GU-G---G-A-C-GUUCUU-UCUG--GC--GCUG-U--UG-CCCAUG-CACUUUG-CUGU--GUGUG--GG-UUGUUCACGUCACGUUUACUUUGAGAAAA-UCAGAGUGUUCAAAGCAGGC--CU--UUGC-CAUUGUAUGUGUUAGCAUGGGAUAAUGGAAUAGGACUUUGGUGCUA-UUUUGUUGGUUU-CGAACACC-GAGGUAAUGAUUAAUAGGGACAGUCA-GGGGCACUCGUAUUCCGUAGAGAGAGGUGAAAUUCUUAGACCCACGGAAGACGCACUACUGCGAAAGCAUUUGCCAGGGAUGUUUUCACUGAUCAAGAACGAAAGUUAGGGGAUCGAAGAUGAUCAGAUACCGUCGUAGUCUUAACCAUAAACCAUGCCGACCAGGGAUUGGUGGGUG-U-C---A-U-UU-UGA-CCCCAUCAGCACCUU-UCGAGAAAUCAGAGUCUUUGGGUUCCGGGGGGAGUAUGGUCGCAAGGCUGAAACUUAAAGGAAUUGACGGAAGGGCACCACCAGGCGUGGAGCCUGCGGCUUAAUUUGACUCAACACGGGGAAACUUACCAGGUCCAG-ACAUU-GUGAGGAUUGACAGAUUGAGAGCUCUUUCUUGAUUCAAUGGGUGGUGGUGCAUGGCCGUUCUUAGUUGGUGGAGUGAUUUGUCUGGUUAAUUCCGUUAACGAACGAGACCUUAACCUGCUAAAUAG-G-U-U-U-CCGA--AC-CA-UUGUGUUUG-G-U----UGAU---CUUCUUAGAGGGACUG--UCGGUAUCC-AACCGACGGAAGUUUGAGGCAAUAACAGGUCUGUGAUGCCCUUAGAUGUUCUGGGCCGCACGCGCGCUACACUGAUGCAUUCAGCGA---GU---U--U-U-----AC---C--UGCAUCGAAAGGUCUGGGUAAUCUUUUGAACCUGCAUCGUGAUGGGGAUAGAUUAUUGCAAUUAUUAAUCUUCAACGAGGAAUGCCUAGUAAGCGUG-A-GUCAUCAGCUCGCGUUGAUUACGUCCCUGCCCUUUGUACACACCGCCCGUCGCUCCUACCGAUUGGAUGGUCCGGUGAG-GUUUU----CGGA-UU-G-GCG-C-AGC--G-C-A--GC-GGU-UUUCC----GC-UUUGCUG-CGCCG
((....(((((.............((.....(..(((.....)))..)......)).........-.((..-..--..-.-.--.-..-.))..(((.((((((........((((...-.--..-.-.--.---------...-.--.-...-..-..-))))......)))))).).).)...((((.(.((...-..)).)))))..)))))...))........(((....(((....((((((((.......)))))))))))......)))...(((.((((....))))....)))....((.(((..........))).)).(.((....)-).)................(.(((.-..((((.....))).)))))..............((((((((((...-.-.-....))))))).)))......(((-.(...........)).)).........(((((......(.((((.....((....)).......-))))))))))..-...................(.(.......(.((...(((..(-....(((-(--(-((----(-..(-(...--.((--.(((..-...---.--)))...))-..--)-).-.---)-)-)-))))).-..((--((--(...-.--.(-(.((((-((.....-...)--)))))--.)-)......)))))..((((((.((......-.((..((.......)).(((--..--..))-)......))......)).))..))))........(((((((((((.-............-..))))))-))))).....)....(((((((..(.-..((((..(((.(((((.((...((........))......)).))))).))).......((....))...))))..)..))).)))..))))...)).)....((((((....(...((((.........))))...).))))))..........(((.((.(((..((((((((.(-(-.---.-.-..-.).-)))))))))..))).-..((....))...)).....))).).).(((......((((....))))....)))........(((((.(((((((..((..(((((..(((.((((((......((........))..........(((((.(...-.((((-(...........((.(.....)))...........)))))...((.(((..((.((((((....(((.(((((....)))..(.((......)))...)).))).....((((.((..((((..((-(-.-.-(-(.((--..-(.-..)..)).)-)-.----...)---))..)))).))..(..--(((((....-.))))).....)..)))).....))).))).....))))))).....).)))))...)).)))).))).(.(.((((.(.......(---(.---.--.-.-----.(---(--.(.(((....)))).)).....))........).))))..)...(....(((((((........)))))))....)..)..))))).....((((((-(-(.......))))))))......))...)))))))))).)).......................................-.....----....-..-.-..(-(-...--(-(-(--(.-(..-.....----.)-.))))..-.))..
>KU561125 Rebecca salina 
UUUAUUUGAUGGUACCUUACUACUUGGAUAACCGUAGUAAUUCUAGAGCUAAUACAUGCAGGAAG-UCCCG-AC--UU-C-G--G-AA-GGGAUGUAUUUAUUAGAUAAGAAACCGA-C-G--CGGG-G--C---------AAC-C--C-GGU-UG-AG-UGCUGAGUCAUACUAACUGUUCGAAUCGCAUGGCCUU-GUGCCGGCGAUGGUUCAUUCAAAUUUCUGCCCUAUCAGCUUUCGAUGGUAGGAUAGAGGCCUACCAUGGCGUUAACGGGUAACGGAGAAUUAGGGUUCGAUUCCGGAGAGGGAGCCUGAGAGACGGCUACCACAUCCAAGG-AAGGCAGCAGGCGCGCAAAUUACCC-AAUCCUGACACAGGGAGGUAGUGACAAGAAAUAACAAUACAGGGCUC-U-U-CGAGUCUUGUAAUUGGAAUGAGUA-CAAUUUAAAUCCCUUAACGAGGAUCCAUUGGAGGGCAAGUCUGGUGCCAGCAGCCGCGGUAAUU-CCAGCUCCAAUA-GCGUAUAUUAAAGUUGUUGCAGUUAAAAAGCUCGUAGUCGGA-UUUCGGG-UUGU-GU----C---C-G--UC-GGU--CUGCCU-UUG---G--GUACGCAC-UGG-C-GG-G---U-G-C-UUCCUU-UCUG---C---GCG-CGGGU-CG--U--C--UCGG--CG---GC-UC--CG-UGGCGC--A---CGUUUACUUUGAGAAAA-UCAGAGUGUUCAAAGCAGGC--CA--UUGC-CAUUGUAUGUGUUAGCAUGGGAUAAUGGAAUAGGACCUUGGUGCUA-UUUUGUUGGUUU-CGAACGCC-GAGGUAAUGAUUAAUAGGGACAGUCA-GGGGCACUCGUAUUCCGUAGAGAGAGGUGAAAUUCUUAGACCCACGGAAGACGAACUACUGCGAAAGCAUUUGCCAGGGAUGUUUUCACUGAUCAAGAACGAAAGUUAGGGGAUCGAAGAUGAUCAGAUACCGUCGUAGUCUUAACCAUAAACCAUGCCGACCAGGGAUUGGUGGGUG-UCG---UCU-UU-UGA-CCCCAUCAGCACCUU-UCGAGAAAUCAGAGUCUUUGGGUUCCGGGGGGAGUAUGGUCGCAAGGCUGAAACUUAAAGGAAUUGACGGAAGGGCACCACCAGGCGUGGAGCCUGCGGCUUAAUUUGACUCAACACGGGGAAACUUACCAGGUCCAG-ACAUU-GUGAGGAUUGACAGAUUGAGAGCUCUUUCUUGAUUCAAUGGGUGGUGGUGCAUGGCCGUUCUUAGUUGGUGGAGUGAUUUGUCUGGUUAAUUCCGUUAACGAACGAGACCUUAACCUGCUAAAUAGG--U-C-GUC-GA--AC-CA-UUGCGUU-C-G-C----UGGG--CCUUCUUAGAGGGACUG--UCGGUAUCC-AACCGACGGAAGUUUGAGGCAAUAACAGGUCUGUGAUGCCCUUAGAUGUUCUGGGCCGCACGCGCGCUACACUGAUGCAUUCACCGA---GU---C--U-C-----AC---C--UGCAUCGAAAGGUGUGGGCAAUCUGUUGAACCUGCAUCGUGAUGGGGAUAGAUUAUUGCAAUUAUUAAUCUUCAACGAGGAAUGCCUAGUAAGCGUG-A-GUCAUCAGCUCGCGUUGAUUACGUCCCUGCCCUUUGUACACACCGCCCGUCGCUCCUACCGAUUGGAUGGUCCGGUGAG-GUUUU----CGGA-CU-G-ACG-CAA-C--G-CAG--C--GGU-UCGCC----GUCGU-GAUG-CGUCG
((....(((((.............((.....(..(((.....)))..)......)).........-.((..-..--..-.-.--.-..-.))..(((.(((.((........((((.-.-.--..(.-.--.---------..)-.--.-...-..-..-))))......)).))).).).)...((((.((((...-..))))))))..)))))...))........(((....(((....((((((((.......)))))))))))......)))...(((.((((....))))....)))....((.(((..........))).)).(.((....)-).)................(.(((.-..((((.....))).)))))..............((((((((((...-.-.-....))))))).)))......(((-.(...........)).)).........(((((......(.((((.....((....)).......-))))))))))..-...................(.(.......(.((...(((..(-....(((-..((-(.----(---(-(--.(-(((--.(((..-...---.--)))...))-)).-)-))-.---)-)-)-..))).-..(.---.---...-.((..-(.--(--(--...)--).---).-.)--).-......--)---..((((((.((......-.((..((.......)).(((--..--..))-)......))......)).))..))))........(((((((((((.-............-..))))))-))))).....)....(((((((..(.-..((((..(((.(((((.((...((........))......)).))))).))).......((....))...))))..)..))).)))..))))...)).)....((((((....(...((((.........))))...).))))))..........(((.((.(((..((((((((.(-((.---...-..-.))-)))))))))..))).-..((....))...)).....))).).).(((......((((....))))....)))........(((((.(((((((..((..(((((..(((.((((((......((........))..........(((((.(...-.((((-(...........((.(.....)))...........)))))...((.(((..((.((((((....(((.(((((....)))..(.((......)))...)).))).....((((.((..((((..((.--.-.-(.(-((--(.-(.-....)))-)-)-.----)...--.))..)))).))..(..--(((((....-.))))).....)..)))).....))).))).....))))))).....).)))))...)).)))).))).(.(.((((.(.......(---(.---.--.-.-----.(---(--...(((....)))..)).....))........).))))..)...(....(((((((........)))))))....)..)..))))).....((((((-(-(.......))))))))......))...)))))))))).)).......................................-.....----....-.(-(-(((-((.-(--(-(((--(--((.-...))----)))))-).))-)))))
>AJ515246 Diacronema vlkianum 
UUUAUUUGAUGGUACCUUACUACUUGGAUACCCGUAGUAAUUCUAGAGCUAAUACAUGCAGGCAG-UCCCG-AC--UUUU-G--G-A--GGGAUGUAUUUAUUAGAUUUGAAACCUU-C-U--CG-G-G--G---------CGA-C--CCGGU-UG-UG-UGCUGAGUCAUACUAACUUUUCGAAUCGCAUGGC-UC-ACGCCGGCGAUGGUUCAUUCAAAUUUCUGCCCUAUCAGCUUUCGAUGGUAGGAUAGAGGCCUACCAUGGCGUUAACGGGUAACGGAGAAUUAGGGUUCGAUUCCGGAGAGGGAGCCUGAGAGACGGCUACCACAUCCAAGG-AAGGCAGCAGGCGCGCAAAUUACCC-AAUCCUGACACAGGGAGGUAGUGACAAGAAAUAACAAUACAGGGCUC-U-U-CGAGUCUUGUAAUUGGAAUGAGUA-CAAUUUAAAUCCCUUAACGAGGAUCCAUUGGAGGGCAAGUCUGGUGCCAGCAGCCGCGGUAAUU-CCAGCUCCAAUA-GCGUAUAUUAAAGUUGUUGCAGUUAAAAAGCUCGUAGUCGGA-UUUCGGG----UCG-----U---CUG-GUCCGGU--CUGCCG-UUG---G--GUAUGCAC-UGGUC-UU-G---G-G-C-GGCCUU-UUCGC-GU--GAGG-C--CG-CGCGUGUCGUUUGU-UCGUC-GCGCG--CG-GCGCUC-UG-CACGUUUACUUUGAGAAAA-UCAGAGUGUUCAAAGCAGGC--CU--UUGC-CAUUGUAUGUGUUAGCAUGGGAUAAUGGAAUAGGACCUUGGUGCUA-UUUUGUUGGUUU-CGAACGCC-GAGGUAAUGAUUAAUAGGGACAGUCA-GGGGCACUCGUAUUCCGUAGAGAGAGGUGAAAUUCUUAGACCCACGGAAGACGCACUACUGCGAAAGCAUUUGCCAGGGAUGUUUUCACUGAUCAAGAACGAAAGUUAGGGGAUCGAAGAUGAUCAGAUACCGUCGUAGUCUUAACCAUAAACCAUGCCGACCAGGGAUUGGUGGGUG-UCU---A-U-UG-UGA-CUCCAUCAGCACCUU-UCGAGAAAUCAGAGUCUUUGGGUUCCGGGGGGAGUAUGGUCGCAAGGCUGAAACUUAAAGGAAUUGACGGAAGGGCACCACCAGGCGUGGAGCCUGCGGCUUAAUUUGACUCAACACGGGGAAACUUACCAGGUCCAG-ACAUU-GUGAGGAUUGACAGAUUGAGAGCUCUUUCUUGAUUCAAUGGGUGGUGGUGCAUGGCCGUUCUUAGUUGGUGGAGUGAUUUGUCUGGUUAAUUCCGUUAACGAACGAGACCUUAACCUGCUAAAUAGUC-CGC-GC---A--AC-CA-UUGCGUU-GCG-U----CGGC--GCUUCUUAGAGGGACUA--UCGGUAUCC-AACCGAUGGAAGUUUGAGGCAAUAACAGGUCUGUGAUGCCCUUAGAUGUUCUGGGCCGCACGCGCGCUACACUGACGCAUUCAUCGA---GU---C--C-U-----UC---C--UGCAUCGAGAGGUGUGGGCAAUCUGUUGAACCUGCGUCGUGAUGGGGAUAGAUUAUUGCAAUUAUUAAUCUUCAACGAGGAAUGCCUAGUAAGCGUG-A-GUCAUCAGCUCGCGUUGAUUACGUCCCUGCCCUUUGUACACACCGCCCGUCGCUCCUACCGAUUGGAUGGUCCGGUGAG-GUUUU----CGGA-CU-G-GCG-CAG-C--G-U-U--UGAGGU-UCGCC--UCGA-GU-GCUG-UGCCG
((....(((((.............((.....(..(((.....)))..)......)).........-.((..-..--....-.--.-.--.))..(((.(((.((........(((..-.-.--..-.-.--.---------...-.--.....-..-..-.)))......)).))).).).)...((((.((((-..-..))))))))..)))))...))........(((....(((....((((((((.......)))))))))))......)))...(((.((((....))))....)))....((.(((..........))).)).(.((....)-).)................(.(((.-..((((.....))).)))))..............((((((((((...-.-.-....))))))).)))......(((-.(...........)).)).........(((((......(.((((.....((....)).......-))))))))))..-...................(.(.......(.((...(((..(-....(((----(((-----(---(.(-(..((((--.(((..-...---.--)))...))-))...-))-.---)-)-)-))))).-..(((-(.--(...-.--.(-(.((((.(......-..).)-))).)--).-....).-))-))..((((((.((......-.((..((.......)).(((--..--..))-)......))......)).))..))))........(((((((((((.-............-..))))))-))))).....)....(((((((..(.-..((((..(((.(((((.((...((........))......)).))))).))).......((....))...))))..)..))).)))..))))...)).)....((((((....(...((((.........))))...).))))))..........(((.((.(((..((((((((.(-((.---.-.-..-.))-)))))))))..))).-..((....))...)).....))).).).(((......((((....))))....)))........(((((.(((((((..((..(((((..(((.((((((......((........))..........(((((.(...-.((((-(...........((.(.....)))...........)))))...((.(((..((.((((((....(((.(((((....)))..(.((......)))...)).))).....((((.((..((((..((.(-...-..---(--(.-(.-....).)-)..-.----....--)))..)))).))..(..--(((((....-.))))).....)..)))).....))).))).....))))))).....).)))))...)).)))).))).(.(.((((.(.......(---(.---.--.-.-----((---(--...(((....)))..)))....))........).))))..)...(....(((((((........)))))))....)..)..))))).....((((((-(-(.......))))))))......))...)))))))))).)).......................................-.....----....-..-.-..(-((.-.--(-(-(--(.(((.-...))--)...-))-))..-)))..
>AJ515249 Pavlova pseudogranifera 
UUUAUUUGAUGGUACCUUACUACUUGGAUAACCGUAGUAAUUCUAGAGCUAAUACAUGCAGGCAG-UCCCG-AC--UU-C-G--G-AA-GGGAUGUAUUUAUUAGAUAAGAAACCGA-C-C--CG-G-C--U---------U-G-C--C-GGU-UG-UG-UGCUGAGUCAUACUAACUUUUCGAAUCGCAUGGGCUU-GUCCCGGCGAUGGUUCAUUCAAAUUUCUGCCCUAUCAGCUUUCGAUGGUAGGAUAGAGGCCUACCAUGGCGUUAACGGGUAACGGAGAAUUAGGGUUCGAUUCCGGAGAGGGAGCCUGAGAGACGGCUACCACAUCCAAGG-AAGGCAGCAGGCGCGCAAAUUACCC-AAUCCUGACACAGGGAGGUAGUGACAAGAAAUAACAAUACAGGGCUC-U-U-CGAGUCUUGUAAUUGGAAUGAGUA-CAAUUUAAAUCCCUUAACGAGGAUCCAUUGGAGGGCAAGUCUGGUGCCAGCAGCCGCGGUAAUU-CCAGCUCCAAUA-GCGUAUAUUAAAGUUGUUGCAGUUAAAAAGCUCGUAGUCGGA-UUUCGGG-U--U-GG----C-G-C-G-GUG-GGU--CUGCCG-UUG---G--GUAUGCAC-UGA-C-UG-U-------C--GCCUU-CCUU---UCCGGGG-U--AG-UGCGUG-CG-UUGACUCGU--GCGUG--UC-UC-CUC--G---CGUUUACUUUGAGAAAA-UCAGAGUGUUCAAAGCAGGC--CU--UUGC-CAUUGUAUGUGUUAGCAUGGGAUAAUGGAAUAGGACUCUGGUGCUA-UUUUGUUGGUUU-CGAACGCC-GGGGUAAUGAUUAAUAGGGACAGUCA-GGGGCACUCGUAUUCCGUAGAGAGAGGUGAAAUUCUUAGACCCACGGAAGACGCACUACUGCGAAAGCAUUUGCCAGGGAUGUUUUCACUGAUCAAGAACGAAAGUUAGGGGAUCGAAGAUGAUCAGAUACCGUCGUAGUCUUAACCAUAAACCAUGCCGACCAGGGAUUGGUGGGUG-U-C---G-U-UU-UGA-CUCCAUCAGCACCUU-UCGAGAAAUCAGAGUCUUUGGGUUCCGGGGGGAGUAUGGUCGCAAGGCUGAAACUUAAAGGAAUUGACGGAAGGGCACCACCAGGCGUGGAGCCUGCGGCUUAAUUUGACUCAACACGGGGAAACUUACCAGGUCCAG-ACAUU-GUGAGGAUUGACAGAUUGAGAGCUCUUUCUUGAUUCAAUGGGUGGUGGUGCAUGGCCGUUCUUAGUUGGUGGAGUGAUUUGUCUGGUUAAUUCCGUUAACGAACGAGACCUUAACCUGCUAAAUAG---U-CCG-C--GUAAC-CC-UUG-GUU-GCG-U----CGUU-GGCUUCUUAGAGGGACUG--UCGGUAUCC-AACCGACGGAAGUUUGAGGCAAUAACAGGUCUGUGAUGCCCUUAGAUGUUCUGGGCCGCACGCGCGCUACACUGACGCAUUCAUCGA---GUUCAC--C-U-----UC---C--UGCAUCGAGAGGUGUGGGGAAUCUGUUGAACCUGCGUCGUGAUGGGGAUAGAUUAUUGCAAUUAUUAAUCUUCAACGAGGAAUGCCUAGUAAGCGUG-A-GUCAUCAGCUCGCGUUGAUUACGUCCCUGCCCUUUGUACACACCGCCCGUCGCUCCUACCGAUUGGAUGGUCCGGUGAG-GUUUU----CGGA-UU-G-GCG-C-A-U--U-GGU--U--GGUUUC-C-----GA-CG-GGUG-CGCCG
((....(((((.............((.....(..(((.....)))..)......)).........-.((..-..--..-.-.--.-..-.))..(((.(((.((........((((.-.-.--(.-.-.--.---------.-)-.--.-...-..-..-))))......)).))).).).)...((((.((((...-..))))))))..)))))...))........(((....(((....((((((((.......)))))))))))......)))...(((.((((....))))....)))....((.(((..........))).)).(.((....)-).)................(.(((.-..((((.....))).)))))..............((((((((((...-.-.-....))))))).)))......(((-.(...........)).)).........(((((......(.((((.....((....)).......-))))))))))..-...................(.(.......(.((...(((..(-....(((-.--.-..----(-.-(-(-(..-(((--.(((..-...---.--)))...))-)..-)-))-.-------)--.))).-..(.---...(...-.--..-..((((-((-........)--)))))--..-).-...--)---..((((((.((......-.((..((.......)).(((--..--..))-)......))......)).))..))))........(((((((((((.-............-..))))))-))))).....)....(((((((..(.-..((((..(((.(((((.((...((........))......)).))))).))).......((....))...))))..)..))).)))..))))...)).)....((((((....(...((((.........))))...).))))))..........(((.((.(((..((((((((.(-(-.---.-.-..-.).-)))))))))..))).-..((....))...)).....))).).).(((......((((....))))....)))........(((((.(((((((..((..(((((..(((.((((((......((........))..........(((((.(...-.((((-(...........((.(.....)))...........)))))...((.(((..((.((((((....(((.(((((....)))..(.((......)))...)).))).....((((.((..((((..((---.-.((-(--(....-..-...-..)-)))-.----....-..))..)))).))..(..--(((((....-.))))).....)..)))).....))).))).....))))))).....).)))))...)).)))).))).(.(.((((.(.......(---(.....--.-.-----((---(--...(((....)))..)))....))........).))))..)...(....(((((((........)))))))....)..)..))))).....((((((-(-(.......))))))))......))...)))))))))).)).......................................-.....----....-..-.-...-(-.-.--(-(.(--(--...(..-.-----.)-..-.)).-))..)
>FR865772 Pavlova gyrans 
UUUAUUUGAUGGUACCUUACUACUUGGAUACCCGUAGUAAUUCUAGAGCUAAUACAUGCAGGCAG-UCCCG-AC--UUUC-G--G-A--GGGAUGUAUUUAUUAGAUAAGAAACCGA-C-U--CG-GCU--U---------CGG-C--C-GGU-UG-UG-UGCUGAGUCAUACUAACUUUUCGAAUCGCAUGGCCUU-GCGCCGGCGAUGGUUCAUUCAAAUUUCUGCCCUAUCAGCUUUCGAUGGUAGGAUAGAGGCCUACCAUGGCGUUAACGGGUAACGGAGAAUUAGGGUUCGAUUCCGGAGAGGGAGCCUGAGAGACGGCUACCACAUCCAAGG-AAGGCAGCAGGCGCGCAAAUUACCC-AAUCCUGACACAGGGAGGUAGUGACAAGAAAUAACAAUACAGGGCUC-U-U-CGAGUCUUGUAAUUGGAAUGAGUA-CAAUUUAAAUCCCUUAACGAGGAUCCAUUGGAGGGCAAGUCUGGUGCCAGCAGCCGCGGUAAUU-CCAGCUCCAAUA-GCGUAUAUUAAAGUUGUUGCAGUUAAAAAGCUCGUAGUCGGA-UUUCGGG-U--U-GG----A-G-C-G-UUC-GGU--CUGCCG-UUG---G--GUA-GCAC-UGUUC-UG-C---U-G-C-AUCCUU-UUUGC-GU--GAGG-C--CU-UG-AUC-UGCUUGA-UUGUG-GGUUU--UG-GUGCUC-UG-CACAUUUACUUUGAGAAAA-UCAGAGUGUUCAAAGCAGGC--CU--UUGC-CAUUGUAUGUGUUAGCAUGGGAUAAUGGAAUAGGACCUUGGUGCUA-UUUUGUUGGUUU-CGAACACC-GAGGUAAUGAUUAAUAGGGAUAGUCA-GGGGCACUCGUAUUCCGUAGAGAGAGGUGAAAUUCUUAGACCCACGGAAGACGCACUACUGCGAAAGCAUUUGCCAGGGAUGUUUUCACUGAUCAAGAACGAAAGUUAGGGGAUCGAAGAUGAUCAGAUACCGUCGUAGUCUUAACCAUAAACCAUGCCGACCAGGGAUUGGUGGGUG-UCG---U-U-UU-UGA-CUCCAUCAGCACCUU-UCGAGAAAUCAGAGUCUUUGGGUUCCGGGGGGAGUAUGGUCGCAAGUCUGAAACUUAAAGGAAUUGACGGAAGGGCACCACCAGGCGUGGAGCCUGCGGCUUAAUUUGACUCAACACGGGGAAACUUACCAGGUCCAG-ACAUU-GUGAGGAUUGACAGAUUGAGAGCUCUUUCUUGAUUCAAUGGGUGGUGGUGCAUGGCCGUUCUUAGUUGGUGGAGUGAUUUGUCUGGUUAAUUCCGUUAACGAACGAGACCUUAACCUGCUAAAUAG-U-C-C-GCC-GA--AC-CAUUUG-GUUUG-G-U----CGUU-GGCUUCUUAGAGGGACUG--UCGGUAUCC-AACCGACGGAAGUUUGAGGCAAUAACAGGUCUGUGAUGCCCUUAGAUGUUCUGGGCCGCACGCGCGCUACACUGACGCAUUCACCGA---GU--AU--U-U-G--UUC---C--UGCAUCGAGAGGUGUGGGCAAUCUGUUGAACCUGCGUCGUGAUGGGGAUAGAUUAUUGCAAUUAUUAAUCUUCAACGAGGAAUGCCUAGUAGG-GUCUAUGUCAUCAGCAUGACCCGAUUACGUCCCUGCCCUUUGUACACACCGCCCGUCGCUCCUACCGAUUGGAUGGUCCGGUGAG-GUUUU----CGGA-UU-G-GCG-CAA-U--G-UUU--U--GGU-UCUCC----GA-UC-GCUG-UGCCG
((....(((((.............((.....(..(((.....)))..)......)).........-.((..-..--....-.--.-.--.))..(((.(((.((........((((.-.-.--(.-...--.---------..)-.--.-...-..-..-))))......)).))).).).)...((((.((((...-..))))))))..)))))...))........(((....(((....((((((((.......)))))))))))......)))...(((.((((....))))....)))....((.(((..........))).)).(.((....)-).)................(.(((.-..((((.....))).)))))..............((((((((((...-.-.-....))))))).)))......(((-.(...........)).)).........(((((......(.((((.....((....)).......-))))))))))..-...................(.(.......(.((...(((..(-....(((-.--(-(.----(-.-(-(-...-.(.--.(((..-...---.--)))-....-)....-))-.---)-.-)-).))).-..(((-(.--(...-.--..-..-(((-((.....-...))-)))..--..-....).-))-))..((((((.((......-.((..((.......)).(((--..--..))-)......))......)).))..))))........(((((((((((.-............-..))))))-))))).....)....(((((((..(.-..((((..(((.(((((.((...((........))......)).))))).))).......((....))...))))..)..))).)))..))))...)).)....((((((....(...((((.........))))...).))))))..........(((.((.(((..((((((((.(-((.---.-.-..-.))-)))))))))..))).-..((....))...)).....))).).).(((......((.(....).))....)))........(((((.(((((((..((..(((((..(((.((((((......((........))..........(((((.(...-.((((-(...........((.(.....)))...........)))))...((.(((..((.((((((....(((.(((((....)))..(.((......)))...)).))).....((((.((..((((..((-(-.-.-(.(-((--(.-..(...-).)))-)-.----)...-.)))..)))).))..(..--(((((....-.))))).....)..)))).....))).))).....))))))).....).)))))...)).)))).))).(.(.((((.(.......(---(.--..--.-.-.--.((---(--...(((....)))..)))....))........).))))..)...(....(((((((........)))))))....)..)..))))).....((-(((.(((.......))))))))......))...)))))))))).)).......................................-.....----....-..-.-..(-((.-.--(-(.(--(--((.-...))----))-.)-.)..-)))..
>LC599498 Haptophyceae sp. NIES3900
UUUAUUUGAUGGUACCUUACUACUUGGAUAACCGUAGUAAUUCUAGAGCUAAUACAUGCAGGAAG-UCGCG-AC--UU-C-G--G-GA-GCGAUGUAUUUAUUAGAUAAGAAACCAA-UGCGAGG-G-UG-UAAAAG----CU--CU-C-GGU-UG-CG-UGCUGAGUCAUAAUAACUUAUCGAAUCGCAUGGCUUU-ACGCUGGCGAUGGUUCAUUCAAAUUUCUGCCCUAUCAGCUUUCGAUGGUAGGAUAGAGGCCUACCAUGGCGUUUACGGGUAACGGAGAAUUAGGGUUCGAUUCCGGAGAGGGAGCCUGAGAAACGGCUACCACAUCCAAGG-AAGGCAGCAGGCGCGCAAAUUACCC-AAUCCUGACACAGGGAGGUAGUGACAAGAAAUAACAAUACAGGGCUA-C-UACUAGUCUUGUAAUUGGAAUGAGUA-CAAUUUAAAUCUCUUAACGAGGAUCAAUUGGAGGGCAAGUCUGGUGCCAGCAGCCGCGGUAAUU-CCAGCUCCAAUA-GCGUAUAUUAAAGUUGUUGCAGUUAAAAAGCUCGUAGUCGGA-UUUCAGG-G--CAG-----G-G-C-G-ACC-GGU--CUGCCG-AUG---G--GUAUGCAC-UGGUC-G--A---C-U-U-GUCCUU-CCUUC-U---GGAGAC--CG-UGCCUA-CUCUUAA-CUGAGCGGGGA--CG-GGAAAC-AG-AUCGUUUACUUUGAAAAAA-UCAGAGUGUUUAAAGCAGGCCAAGA-UUGC-UCUUGCAUGGAUUAGCAUGGGAUAAUGAAAUAGGACUUUGGUGCUA-UUUUGUUGGUUU-CGAACACC-GAAGUAAUGAUUAAUAGGGAUAGUCA-GGGGCACUCGUAUUCCGUCGAGAGAGGUGAAAUUCUCAGACCAAUGGAAGACGAACUACUGCGAAAGCAUUUGCCAGGGAUGUUUUCACUGAUCAAGAACGAAAGUUAGGGGAUCGAAGACGAUCAGAUACCGUCGUAGUCUUAACCAUAAACCAUGCCGACUAGGGAUUGGAGGAUG-UUA---A-U-UUGUGA-CUCCUUCAGCACCUU-AUGAGAAAUCAAAGUCUUUGGGUUCCGGGGGGAGUAUGGUCGCAAGGCUGAAACUUAAAGGAAUUGACGGAAGGGCACCACCAGGAGUGGAGCCUGCGGCUUAAUUUGACUCAACACGGGGAAACUUACCAGGUCCAG-ACAUA-GUAAGGAUUGACAGAUUGAGAGCUCUUUCUUGAUUCUAUGGGUGGUGGUGCAUGGCCGUUCUUAGUUGGUGGAGUGAUUUGUCUGGUUAAUUCCGUUAACGAACGAGACCUUAACCUGCUAAAUAG-U-U-ACG-C-GA--A--CGACUUUGUU-C-G-U----GGCC-AACUUCUUAGAGGGACUA--UCGGUGUUC-AACCGAUGGAAGUUUGAGGCAAUAACAGGUCUGUGAUGCCCUUAGAUGUUCUGGGCCGCACGCGCGCUACACUGAUGCACUCAACGA---GU---U--U-A-U-AACC---U--UG-AUCGAAAGGUCUGGGUAAUCUUUUGAAAUUGCAUCGUGAUGGGGAUAGAUUAUUGCAAUUAUUAAUCUUCAACGAGGAAUUCCUAGUAAACGUG-A-GUCAUCAGCUCGCGUUGAUUACGUCCCUGCCCUUUGUACACACCGCCCGUCGCUCCUACCGAUUGAAUGAUCCGGUGAG-GUCUU----CGGA-CU-G-G-GAUGG-U--G-CAGC-U--GGU-CCGCC--A-GCAGC-GCUGCCUC-G
((....(((((.............((.....(..(((.....)))..)......)).........-.((..-..--..-.-.--.-..-.))..(((.((((((........((((.-.......-.-..-......----..--..-.-...-..-..-))))......)))))).).).)...((((.((((...-..))))))))..)))))...))........(((....(((....((((((((.......)))))))))))......)))...(((.((((....))))....)))....((.(((..........))).)).(.((....)-).)................(.(((.-..((((.....))).)))))..............((((((((((...-.-......))))))).)))......(((-.(...........)).)).........(((((......(.((((.....((....)).......-))))))))))..-...................(.(.......(.((...(((..(-....(((-(--(((-----(-.-(-(-(.(-(((--.(((..-...---.--)))...))-)).))-)--.---)-)-)-))))).-..(((-(---(.....--.(-(.((((-((.....-...)))))).)--).-.....)-))-))..((((((.((......-.((..((.......)).(((.....-..))-)......))......)).))..))))........(((((((((((.-............-..))))))-))))).....)....(((((((..(.-..((((..(((.(((((.((...((........))......)).))))).))).......((....))...))))..)..))).)))..))))...)).)....((((((....(...((((.........))))...).))))))..........(((.((.(((..((((((((.(-((.---.-.-....))-)))))))))..))).-.(((....)))..)).....))).).).(((......((((....))))....)))........(((((.(((((((..((..(((((..(((.((((((......((........))..........(((((.(...-.((((-(...........((.(.....)))...........)))))...((.(((..((.((((((....(((.(((((....)))..(.((......)))...)).))).....((((.((..((((..((-(-.-.((-(-((--(--(.(...))))-)-)-)----)...-.)))..)))).))..(..--(((((....-.))))).....)..)))).....))).))).....))))))).....).)))))...)).)))).))).(.(.((((.(.......(---(.---.--.-.-(-...(---(--.(-(((....)))).)))....))........).))))..)...(....(((((((........)))))))....)..)..))))).....((((((-(-(.......))))))))......))...)))))))))).)).......................................-.....----....-.(-(-(-(.((.-(--(-((((-(--((.-...))--)-)))))-).)).)))-)
>LC603171 Haptophyta sp. RCC3430
UUUAUUUGAUGGUACCUUACUACUUGGAUAACCGUAGUAAUUCUAGAGCUAAUACAUGCAGGAAG-UCGCG-AC--UU-C-G--G-GA-GCGAUGUAUUUAUUAGAUAAGAAACCAA-UGCGAGG-G-UG-UAAAAG----CU--CU-C-GGU-UG-CG-UGCUGAGUCAUAAUAACUUAUCGAAUCGCAUGGCUUU-ACGCUGGCGAUGGUUCAUUCAAAUUUCUGCCCUAUCAGCUUUCGAUGGUAGGAUAGAGGCCUACCAUGGCGUUUACGGGUAACGGAGAAUUAGGGUUCGAUUCCGGAGAGGGAGCCUGAGAAACGGCUACCACAUCCAAGG-AAGGCAGCAGGCGCGCAAAUUACCC-AAUCCUGACACAGGGAGGUAGUGACAAGAAAUAACAAUACAGGGCUA-C-UACUAGUCUUGUAAUUGGAAUGAGUA-CAAUUUAAAUCUCUUAACGAGGAUCAAUUGGAGGGCAAGUCUGGUGCCAGCAGCCGCGGUAAUU-CCAGCUCCAAUA-GCGUAUAUUAAAGUUGUUGCAGUUAAAAAGCUCGUAGUCGGA-UUUCAGG-G--CAG-----G-G-C-G-ACC-GGU--CUGCCG-AUG---G--GUAUGCAC-UGGUC-G--A---C-U-U-GUCCUU-CCUUC-U---GGAGAC--CG-UGCCUA-CUCUUAA-CUGAGCGGGGA--CG-GGAAAC-AG-AUCGUUUACUUUGAAAAAA-UCAGAGUGUUUAAAGCAGGCCAAGA-UUGC-UCUUGCAUGGAUUAGCAUGGGAUAAUGAAAUAGGACUUUGGUGCUA-UUUUGUUGGUUU-CGAACACC-GAAGUAAUGAUUAAUAGGGAUAGUCA-GGGGCACUCGUAUUCCGUCGAGAGAGGUGAAAUUCUCAGACCAAUGGAAGACGAACUACUGCGAAAGCAUUUGCCAGGGAUGUUUUCACUGAUCAAGAACGAAAGUUAGGGGAUCGAAGACGAUCAGAUACCGUCGUAGUCUUAACCAUAAACCAUGCCGACUAGGGAUUGGAGGAUG-UUA---A-U-UUGUGA-CUCCUUCAGCACCUU-AUGAGAAAUCAAAGUCUUUGGGUUCCGGGGGGAGUAUGGUCGCAAGGCUGAAACUUAAAGGAAUUGACGGAAGGGCACCACCAGGAGUGGAGCCUGCGGCUUAAUUUGACUCAACACGGGGAAACUUACCAGGUCCAG-ACAUA-GUAAGGAUUGACAGAUUGAGAGCUCUUUCUUGAUUCUAUGGGUGGUGGUGCAUGGCCGUUCUUAGUUGGUGGAGUGAUUUGUCUGGUUAAUUCCGUUAACGAACGAGACCUUAACCUGCUAAAUAG-U-U-ACG-C-GA--A--CGACUUUGUU-C-G-U----GGCC-AACUUCUUAGAGGGACUA--UCGGUGUUC-AACCGAUGGAAGUUUGAGGCAAUAACAGGUCUGUGAUGCCCUUAGAUGUUCUGGGCCGCACGCGCGCUACACUGAUGCACUCAACGA---GU---U--U-A-U-AACC---U--UG-AUCGAAAGGUCUGGGUAAUCUUUUGAAAUUGCAUCGUGAUGGGGAUAGAUUAUUGCAAUUAUUAAUCUUCAACGAGGAAUUCCUAGUAAACGUG-A-GUCAUCAGCUCGCGUUGAUUACGUCCCUGCCCUUUGUACACACCGCCCGUCGCUCCUACCGAUUGAAUGAUCCGGUGAG-GUCUU----CGGA-CU-G-G-GAUGG-U--G-CAGC-U--GGU-CCGCC--A-GCAGC-GCUGCCUC-G
((....(((((.............((.....(..(((.....)))..)......)).........-.((..-..--..-.-.--.-..-.))..(((.((((((........((((.-.......-.-..-......----..--..-.-...-..-..-))))......)))))).).).)...((((.((((...-..))))))))..)))))...))........(((....(((....((((((((.......)))))))))))......)))...(((.((((....))))....)))....((.(((..........))).)).(.((....)-).)................(.(((.-..((((.....))).)))))..............((((((((((...-.-......))))))).)))......(((-.(...........)).)).........(((((......(.((((.....((....)).......-))))))))))..-...................(.(.......(.((...(((..(-....(((-(--(((-----(-.-(-(-(.(-(((--.(((..-...---.--)))...))-)).))-)--.---)-)-)-))))).-..(((-(---(.....--.(-(.((((-((.....-...)))))).)--).-.....)-))-))..((((((.((......-.((..((.......)).(((.....-..))-)......))......)).))..))))........(((((((((((.-............-..))))))-))))).....)....(((((((..(.-..((((..(((.(((((.((...((........))......)).))))).))).......((....))...))))..)..))).)))..))))...)).)....((((((....(...((((.........))))...).))))))..........(((.((.(((..((((((((.(-((.---.-.-....))-)))))))))..))).-.(((....)))..)).....))).).).(((......((((....))))....)))........(((((.(((((((..((..(((((..(((.((((((......((........))..........(((((.(...-.((((-(...........((.(.....)))...........)))))...((.(((..((.((((((....(((.(((((....)))..(.((......)))...)).))).....((((.((..((((..((-(-.-.((-(-((--(--(.(...))))-)-)-)----)...-.)))..)))).))..(..--(((((....-.))))).....)..)))).....))).))).....))))))).....).)))))...)).)))).))).(.(.((((.(.......(---(.---.--.-.-(-...(---(--.(-(((....)))).)))....))........).))))..)...(....(((((((........)))))))....)..)..))))).....((((((-(-(.......))))))))......))...)))))))))).)).......................................-.....----....-.(-(-(-(.((.-(--(-((((-(--((.-...))--)-)))))-).)).)))-)
>AB636317 Tergestiella adriatica 
UUUAUUUGAUGGUACCUUGCUACUUGGAUAACCGUAGUAAUUCUAGAGCUAAUACAUGCAGGAAU-UCCCG-AC--UU-C-G--GAA--GGGAUGUAUUUAUUAGAUAAGAAACCGA-CUC--GG-G-C--U---------UG--C--CCGGU-UG-UG-UGCUGAGUCAUAAUAACUGCUCGAAUCGCAUGCCUUU-ACGGCGGCGAUGGUUCAUUCAAAUUUCUGCCCUAUCAGCUUUCGAUGGUAGGAUAGAGGCCUACCAUGGCGUUUACGGGUAACGGAGAAUUAGGGUUCGAUUCCGGAGAGGGAGCCUGAGAAAUGGCUACCACAUCCAAGG-AAGGCAGCAGGCGCGUAAAUUGCCCGAAUCCUGACACAGGGAGGUAGUGACAAGAAAUAACAAUACAGGGC-C-U-UUCAGGUCUUGUAAUUGGAAUGAGUA-CAAUUUACAUCUCUUCACGAGGAUCAAUUGGAGGGCAAGUCUGGUGCCAGCAGCCGCGGUAAUU-CCAGCUCCAAUA-GCGUAUAUUAAAGUUGUUGCAGUUAAAACGCUCGUAGUCGGA-UUUCGGG-G--C-GG----G-C-CGG--CC-GGU--CUGCCG-AUG---G--GUAUGCAC-UGG-UUG--G---C-G-C-GUCCUU-CCUUC-C---GGAGAC--CA-CGCCUG-CUCUUAG-CUGAGUGGGUG--UG-GGAGAC-GG-AUCUUUUACUUUGAAAAAA-UCAGAGUGUUUCAAGCAGGC--AGU-UCGC-UCUUGCAUGGAUUAGCAUGGGAUAAUGAAAUAGGACUUUGGUGCUA-UUUUGUUGGUUU-CGAACACC-GAAGUAAUGAUUAACAGGGACAGUCA-GGGGCACUCGUAUUCCGCCGAGAGAGGUGAAAUUCUCAGACCAGCGGAAGACGAACCACUGCGAAAGCAUUUGCCAGGGAUGUUUUCACUGAUCAAGAACGAAAGUUAGGGGAUCGAAGACGAUCAGAUACCGUCGUAGUCUUAACCAUAAACCAUGCCGACUAGGGAUUGGAGGAUG-UUC-C-A-U-UUGUGA-CUCCUUCAGCACCUU-UCGGGAAACUAAAGUCUUUGGGUUCCGGGGGGAGUAUGGUCGCAAGGCUGAAACUUAAAGGAAUUGACGGAAGGGCACCACCAGGAGUGGAGCCUGCGGCUUAAUUUGACUCAACACGGGGAAACUUACCAGGUCCAG-ACAUU-GUGAGGAUUGACAGAUUGAGAGCUCUUUCUUGAUUCGAUGGGUGGUGGUGCAUGGCCGUUCUUAGUUGGUGGAGUGAUUUGUCUGGUUAAUUCCGUUAACGAACGAGACCGCAGCCUGCUAAAUAG-U-U-GUG-C-GA--A--CC-CUUCGUU-C-G-C----AUCU-GACUUCUUAGAGGGACAA--CUUGUCUUC-AACAAGUGGAAGUUUGCGGCAAUAACAGGUCUGUGAUGCCCUUAGAUGUUCUGGGCCGCACGCGCGCUACACUGAUGCACUCAACGA---GU---U--U-ACA--ACC---U--UG-ACCGGAAGGUCCGGGUAAUCUUUUGAAAUUGCAUCGUGAUGGGGAUAGAUUAUUGCAACUAUUAAUCUUCAACGAGGAAUUCCUAGUAAGCGCA-U-GUCAUCAGCGUGCGUUGAUUACGUCCCUGCCCUUUGUACACACCGCCCGUCGCUCCUACCGAUUGAAUGAUCCGGUGAG-GCCCC----CGGA-CU-GUG-G-UUC-C--GAC-GC-U--GGU--CUCC--A-GUGAC-GGUGCCGC-G
((....(((((.............((.....(..(((.....)))..)......)).........-.((..-..--..-.-.--...--.))..(((.((((((........((((.-.(.--..-.-.--.---------.)--.--.....-..-..-))))......)))))).).).)...((((.((((...-..))))))))..)))))...))........(((....(((....((((((((.......)))))))))))......)))...(((.((((....))))....)))....((.(((..........))).)).(.((....)-).)................(.(((....((((.....))).)))))..............((((((((((.-.-.-......))))))).)))......(((-.(...........)).)).........(((((......(.((((.....((....)).......-))))))))))..-...................(.(.......(.((...(((..(-....(((-(--(-(.----(-.-(((--.(-(((--.(((..-...---.--)))...))-)).-)))--.---)-.-)-))))).-..(((-(---(.....--.(-(.((((-((.....-...)))))).)--).-.....)-))-))..((((((.((......-.((..((.......)).(((--...-..))-)......))......)).))..))))........(((((((((((.-............-..))))))-))))).....)....(((((((..(.-..((((..(((.(((((.((...((........))......)).))))).))).......((....))...))))..)..))).)))..))))...)).)....((((((....(...((((.........))))...).))))))..........(((.((.(((..((((((((.(-((.-.-.-.-....))-)))))))))..))).-..((....))...)).....))).).).(((......((((....))))....)))........(((((.(((((((..((..(((((..(((.((((((......((........))..........(((((.(...-.((((-(...........((.(.....)))...........)))))...((.(((..((.((((((....(((.(((((....)))..(.((......)))...)).))).....((((.((..((((..((-(-.-.((-(-((--(--(.-....)))-)-)-)----)...-.)))..)))).))..(..--(((((....-.))))).....)..)))).....))).))).....))))))).....).)))))...)).)))).))).(.(.((((.(.......(---(.---.--.-...--.((---(--.(-(((....)))).)))....))........).))))..)...(....(((((((........)))))))....)..)..))))).....((((((-(-(.......))))))))......))...)))))))))).)).......................................-.....----....-.(-(((-(-(..-(--(.(-((-(--((.--..))--)-))).)-)..)))))-)
>AM490987 Syracosphaera pulchra 
UUUAUUUGAUGGUACCUUACUACUUGGAUAACCGUAGUAAUUCUAGAGCUAAUACAUGCAGGAAU-UCCCG-AC--UU-C-G--G-AA-GGGAUGUAUUUAUUAGAUAAGAAACCAA-U-C--CG-G-U--C---------U---C--C-GGU-UG-CG-UGCUGAGUCAUAAUAACUGCUCGAAUCGCACGGCUUC-ACGCCGGCGAUGGUUCAUUCAAAUUUCUGCCCUAUCAGCUUUCGAUGGUAGGAUAGAGGCCUACCAUGGCGUUUACGGGUAACGGAGAAUUAGGGUUCGAUUCCGGAGAGGGAGCCUGAGAAAUGGCUACCACAUCCAAGG-AAGGCAGCAGGCGCGUAAAUUGCCCGAAUCCUGACACAGGGAGGUAGUGACAAGAAAUAACAAUACAGGGCUA-U-C-UUAGUCUUGUAAUUGGAAUGAGUA-CAAUUUACAUCUCUUCACGAGGAUCAAUUGGAGGGCAAGUCUGGUGCCAGCAGCCGCGGUAAUU-CCAGCUCCAAUA-GCGUAUAUUAAAGUUGUUGCAGUUAAAACGCUCGUAGUCGGA-UUUCGGG-G--C-GG----G-C-C-G-ACC-GGU--CUGCCG-AUG---G--GUAUGCAC-UGGCC-G--G---C-G-C-GUCCUU-CCUUC-C---GGAGAC--CG-CGCCUA-CUCUUAA-CUGAGCGGGCG--CG-GGAGAC-GG-AUCGUUUACUUUGAAAAAA-UCAGAGUGUUUCAAGCAGGC--AGC-UCGC-UCUUGCAUGGAUUAGCAUGGGAUAAUGAAAUAGGACUUUGGUGCUA-UUUUGUUGGUUU-CGAACACC-GAAGUAAUGAUUAACAGGGACAGUCA-GGGGCACUCGUAUUCCGCCGAGAGAGGUGAAAUUCUCAGACCAGCGGAAGACGAACCACUGCGAAAGCAUUUGCCAGGGAUGUUUUCACUGAUCAAGAACGAAAGUUAGGGGAUCGAAGACGAUCAGAUACCGUCGUAGUCUUAACCAUAAACCAUGCCGACUAGGGAUUGGAGGAUG-UUC-C-A-U-CUGUGA-CUCCUUCAGCACCUU-UCGGGAAACUAAAGUCUUUGGGUUCCGGGGGGAGUAUGGUCGCAAGGCUGAAACUUAAAGGAAUUGACGGAAGGGCACCACCAGGAGUGGAGCCUGCGGCUUAAUUUGACUCAACACGGGGAAACUUACCAGGUCCAG-ACAUU-GUGAGGAUUGACAGAUUGAGAGCUCUUUCUUGAUUCGAUGGGUGGUGGUGCAUGGCCGUUCUUAGUUGGUGGAGUGAUUUGUCUGGUUAAUUCCGUUAACGAACGAGACCGCAGCCUGCUAAAUAG-U-U-CCG-C-GA--A--CC-CUCCGUU-C-G-C----GGCC-GACUUCUUAGAGGGACAA--CUUGUCUUC-AACAAGUGGAAGUUUGCGGCAAUAACAGGUCUGUGAUGCCCUUAGAUGUUCUGGGCCGCACGCGCGCUACACUGAUGCACUCAACGA---GU---C--UAC-A--ACC---U--UG-ACCGAAAGGUCCGGGUAACC-UUUGAACUUGCAUCGUGAUGGGGAUAGAUUAUUGCAAUUAUUAAUCUUCAACGAGGAAUUCCUAGUAAGCGCA-U-GUCAUCAGCGUGCGUUGAUUACGUCCCUGCCCUUUGUACACACCGCCCGUCGCUCCUACCGAUUGAAUGAUCCGGUGAG-GCCCC----CGGA-CU-GUG-G-CGA-C--G-CAGC-U--GGU-UUUCC--A-GCCGC-GAUGCCGC-G
((....(((((.............((.....(..(((.....)))..)......)).........-.((..-..--..-.-.--.-..-.))..(((.((((((........((((.-.-.--..-.-.--.---------.---.--.-...-..-..-))))......)))))).).).)...((((.((((...-..))))))))..)))))...))........(((....(((....((((((((.......)))))))))))......)))...(((.((((....))))....)))....((.(((..........))).)).(.((....)-).)................(.(((....((((.....))).)))))..............((((((((((...-.-.-....))))))).)))......(((-.(...........)).)).........(((((......(.((((.....((....)).......-))))))))))..-...................(.(.......(.((...(((..(-....(((-(--(-(.----(-.-(-(-..(-(((--.(((..-...---.--)))...))-))..)-)--.---)-.-)-))))).-..(((-(---(.....--.(-(.((((-((.....-...)))))).)--).-.....)-))-))..((((((.((......-.((..((.......)).(((--...-..))-)......))......)).))..))))........(((((((((((.-............-..))))))-))))).....)....(((((((..(.-..((((..(((.(((((.((...((........))......)).))))).))).......((....))...))))..)..))).)))..))))...)).)....((((((....(...((((.........))))...).))))))..........(((.((.(((..((((((((.(-((.-.-.-.-....))-)))))))))..))).-..((....))...)).....))).).).(((......((((....))))....)))........(((((.(((((((..((..(((((..(((.((((((......((........))..........(((((.(...-.((((-(...........((.(.....)))...........)))))...((.(((..((.((((((....(((.(((((....)))..(.((......)))...)).))).....((((.((..((((..((-(-.-.((-(-((--(--(.-....)))-)-)-)----)...-.)))..)))).))..(..--(((((....-.))))).....)..)))).....))).))).....))))))).....).)))))...)).)))).))).(.(.((((.(........---(.---.--...-.--.((---(--.(-(((....)))).)))....)-........).))))..)...(....(((((((........)))))))....)..)..))))).....((((((-(-(.......))))))))......))...)))))))))).)).......................................-.....----....-.(-(((-(-((.-(--(-((((-(--((.-...))--)-)))))-).))))))-)
>AM490986 Coronosphaera mediterranea 
UUUAUUUGAUGGUACCUUACUACUUGGAUAACCGUAGUAAUUCUAGAGCUAAUACAUGCAGGAAU-UCCCG-AC--UU-C-G--G-AA-GGGAUGUAUUUAUUAGAUAAGAAACCAA-U-C--CG-G-U--C---------U---C--C-GGU-UG-CG-UGCUGAGUCAUAAUAACUGCUCGAAUCGCACGGCUUU-ACGCUGGCGAUGGUUCAUUCAAAUUUCUGCCCUAUCAGCUUUCGAUGGUAGGAUAGAGGCCUACCAUGGCGUUUACGGGUAACGGAGAAUUAGGGUUCGAUUCCGGAGAGGGAGCCUGAGAAAUGGCUACCACAUCCAAGG-AAGGCAGCAGGCGCGUAAAUUGCCCGAAUCCUGACACAGGGAGGUAGUGACAAGAAAUAACAAUACAGGGUUU-U-C-UUGAUCUUGUAAUUGGAAUGAGUA-CAAUUUACAUCUCUUCACGAGGAUCAAUUGGAGGGCAAGUCUGGUGCCAGCAGCCGCGGUAAUU-CCAGCUCCAAUA-GCGUAUAUUAAAGUUGUUGCAGUUAAAACGCUCGUAGUCGGA-UUUCGGG-G--C-GG----G-C-C-G-ACC-GGU--CUGCCG-AUG---G--GUAUGCAC-UGGCC-G--G---C-G-C-GUCCUU-UUCUC-C---GGAGAC--CG-CGCCUC-CUCUUAG-CUGAGCGGGUG--CG-GGAGAC-GG-AUCGUUUACUUUGAAAAAA-UCAGAGUGUUUCAAGCAGGC--AGC-UCGC-UCUUGCAUGGAUUAGCAUGGGAUAAUGAAAUAGGACUUUGGUGCUA-UUUUGUUGGUUU-CGAACACC-GAAGUAAUGAUUAACAGGGACAGUCA-GGGGCACUCGUAUUCCGCCGAGAGAGGUGAAAUUCUCAGACCAGCGGAAGACGAACCACUGCGAAAGCAUUUGCCAGGGAUGUUUUCACUGAUCAAGAACGAAAGUUAGGGGAUCGAAGACGAUCAGAUACCGUCGUAGUCUUAACCAUAAACCAUGCCGACUAGGGAUUGGAGGAUG-UUC-C-A-U-CUGUGA-CUCCUUCAGCACCUU-UCGGGAAACUAAAGUCUUUGGGUUCCGGGGGGAGUAUGGUCGCAAGGCUGAAACUUAAAGGAAUUGACGGAAGGGCACCACCAGGAGUGGAGCCUGCGGCUUAAUUUGACUCAACACGGGGAAACUUACCAGGUCCAG-ACAUU-GUGAGGAUUGACAGAUUGAGAGCUCUUUCUUGAUUCGAUGGGUGGUGGUGCAUGGCCGUUCUUAGUUGGUGGAGUGAUUUGUCUGGUUAAUUCCGUUAACGAACGAGACCGCAGCCUGCUAAAUAG-U-U-ACG-C-GA--A--CC-CUCCGUU-C-G-C----GGCC-AACUUCUUAGAGGGACAA--CUUG-CUUUUAACAAGUGGAAGUUUGCGGCAAUAACAGGUCUGUGAUGCCCUUAGAUGUUCUGGGCCGCACGCGCGCUACACUGAUGCACUCAACGA---GU---C--UAC-A--ACC---U--UG-ACCGAAAGGUCCGGGUAACC-UUUGAAAUUGCAUCGUGAUGGGGAUAGAUUAUUGCAAUUAUUAAUCUUCAACGAGGAAUUCCUAGUAAGCGCA-U-GUCAUCAGCGUGCGUUGAUUACGUCCCUGCCCUUUGUACACACCGCCCGUCGCUCCUACCGAUUGAAUGAUCCGGUGAG-GCCCC----CGGA-CU-GUG-G-CAA-C--G-CAGC-U--GGU-UCUCC--A-GCCGC-GAUGCCGC-G
((....(((((.............((.....(..(((.....)))..)......)).........-.((..-..--..-.-.--.-..-.))..(((.((((((........((((.-.-.--..-.-.--.---------.---.--.-...-..-..-))))......)))))).).).)...((((.((((...-..))))))))..)))))...))........(((....(((....((((((((.......)))))))))))......)))...(((.((((....))))....)))....((.(((..........))).)).(.((....)-).)................(.(((....((((.....))).)))))..............((((((((((...-.-.-....))))))).)))......(((-.(...........)).)).........(((((......(.((((.....((....)).......-))))))))))..-...................(.(.......(.((...(((..(-....(((-(--(-(.----(-.-(-(-..(-(((--.(((..-...---.--)))...))-))..)-)--.---)-.-)-))))).-..(((-(---(.....--.(-(.((((-((.....-...)))))).)--).-.....)-))-))..((((((.((......-.((..((.......)).(((--...-..))-)......))......)).))..))))........(((((((((((.-............-..))))))-))))).....)....(((((((..(.-..((((..(((.(((((.((...((........))......)).))))).))).......((....))...))))..)..))).)))..))))...)).)....((((((....(...((((.........))))...).))))))..........(((.((.(((..((((((((.(-((.-.-.-.-....))-)))))))))..))).-..((....))...)).....))).).).(((......((((....))))....)))........(((((.(((((((..((..(((((..(((.((((((......((........))..........(((((.(...-.((((-(...........((.(.....)))...........)))))...((.(((..((.((((((....(((.(((((....)))..(.((......)))...)).))).....((((.((..((((..((-(-.-.((-(-((--(--(.-....)))-)-)-)----)...-.)))..)))).))..(..--((((-.......)))).....)..)))).....))).))).....))))))).....).)))))...)).)))).))).(.(.((((.(........---(.---.--...-.--.((---(--.(-(((....)))).)))....)-........).))))..)...(....(((((((........)))))))....)..)..))))).....((((((-(-(.......))))))))......))...)))))))))).)).......................................-.....----....-.(-(((-(-((.-(--(-((((-(--((.-...))--)-)))))-).))))))-)
>KF422620 Helicosphaera carteri 
UUUAUUUGAUGGUACCUUACUACUUGGAUAACCGUAGUAAUUCUAGAGCUAAUACAUGCAGGAGU-UCCCG-AC--UU-C-G--G-AA-GGGAUGUAUUUAUUAGAUAAGAAACCAA-U-C--CG-G-U--C---------UC--C--C-GGU-UG-CG-UGCUGAGUCAUAAUAACUGCUCGAAUCGCAUGGCCUU-GCGCCGGCGAUGGUUCAUUCAAAUUUCUGCCCUAUCAGCUUUCGAUGGUAGGAUAGAGGCCUACCAUGGCGUUUACGGGUAACGGAGAAUUAGGGUUCGAUUCCGGAGAGGGAGCCUGAGAAAUGGCUACCACAUCCAAGG-AAGGCAGCAGGCGCGUAAAUUGCCCGAAUCCUGACACAGGGAGGUAGUGACAAGAAAUAACAAUACAGGGCUA-U-U-CUAGUCUUGUAAUUGGAAUGAGUA-CAAUUUACAUCUCUUCACGAGGAUCAAUUGGAGGGCAAGUCUGGUGCCAGCAGCCGCGGUAAUU-CCAGCUCCAAUA-GCGUAUAUUAAAGUUGUUGCAGUUAAAACGCUCGUAGUCGGA-UUUCGGG-G--C-GG----G-C-C-G-ACC-GGU--CUGCCG-AUG---G--GUAUGCAC-UGGCC-G--G---C-G-C-GUCCUU-CCUUC-C---GGAGAC--CG-CGCCUA-CUCUUAG-CUGAGCGGGUG--CG-GGAGAC-GG-AUCGUUUACUUUGAAAAAA-UCAGAGUGUUUCAAGCAGGC--AGC-UCGC-UCUUGCAUGGAUUAGCAUGGGAUAAUGAAAUAGGACUUUGGUGCUA-UUUUGUUGGUUU-CGAACACC-GAAGUAAUGAUUAACAGGGACAGUCA-GGGGCACUCGUAUUCCGUCGAGAGAGGUGAAAUUCUCAGACCAACGGAAGACGAACCACUGCGAAAGCAUUUGCCAGGGAUGUUUUCACUGAUCAAGAACGAAAGUUAGGGGAUCGAAGACGAUCAGAUACCGUCGUAGUCUUAACCAUAAACCAUGCCGACUAGGGAUUGGAGGAUG-UUC-C-A-U-CUGUGA-CUCCUUCAGCACCUU-UCGGGAAACUAAAGUCUUUGGGUUCCGGGGGGAGUAUGGUCGCAAGGCUGAAACUUAAAGGAAUUGACGGAAGGGCACCACCAGGAGUGGAGCCUGCGGCUUAAUUUGACUCAACACGGGGAAACUUACCAGGUCCAG-ACAUU-GUGAGGAUUGACAGAUUGAGAGCUCUUUCUUGAUUCGAUGGGUGGUGGUGCAUGGCCGUUCUUAGUUGGUGGAGUGAUUUGUCUGGUUAAUUCCGUUAACGAACGAGACCGCAGCCUGCUAAAUAG-U-U-CCG-C-GA--A--CC-CUUCGUU-C-G-C----GGCC-AACUUCUUAGAGGGACAA--CUUGUUUUC-AACAAGUGGAAGUUUGCGGCAAUAACAGGUCUGUGAUGCCCUUAGAUGUUCUGGGCCGCACGCGCGCUACACUGAUGCACUCAACGA---GU---U--UAC-A--ACC---U--CG-GCCGGAAGGUCCGGGUAACCUUUUGAACUUGCAUCGUGAUGGGGAUAGAUUAUUGCAACUAUUAAUCUUCAACGAGGAAUUCCUAGUAAGCGCA-U-GUCAUCAGCGUGCGUUGAUUACGUCCCUGCCCUUUGUACACACCGCCCGUCGCUCCUACCGAUUGAAUGGUCCGGUGAG-GCCCC----CGGA-CU-GCG-A-CAA-C--G-CAGC-U--GGU-UCUCC--A-GCCGU-GAUGUCGC-G
((....(((((.............((.....(..(((.....)))..)......)).........-.((..-..--..-.-.--.-..-.))..(((.((((((........((((.-.-.--..-.-.--.---------..--.--.-...-..-..-))))......)))))).).).)...((((.((((...-..))))))))..)))))...))........(((....(((....((((((((.......)))))))))))......)))...(((.((((....))))....)))....((.(((..........))).)).(.((....)-).)................(.(((....((((.....))).)))))..............((((((((((...-.-.-....))))))).)))......(((-.(...........)).)).........(((((......(.((((.....((....)).......-))))))))))..-...................(.(.......(.((...(((..(-....(((-(--(-(.----(-.-(-(-..(-(((--.(((..-...---.--)))...))-))..)-)--.---)-.-)-))))).-..(((-(---(.....--.(-(.((((-((.....-...)))))).)--).-.....)-))-))..((((((.((......-.((..((.......)).(((--...-..))-)......))......)).))..))))........(((((((((((.-............-..))))))-))))).....)....(((((((..(.-..((((..(((.(((((.((...((........))......)).))))).))).......((....))...))))..)..))).)))..))))...)).)....((((((....(...((((.........))))...).))))))..........(((.((.(((..((((((((.(-((.-.-.-.-....))-)))))))))..))).-..((....))...)).....))).).).(((......((((....))))....)))........(((((.(((((((..((..(((((..(((.((((((......((........))..........(((((.(...-.((((-(...........((.(.....)))...........)))))...((.(((..((.((((((....(((.(((((....)))..(.((......)))...)).))).....((((.((..((((..((-(-.-.((-(-((--(--(.-....)))-)-)-)----)...-.)))..)))).))..(..--(((((....-.))))).....)..)))).....))).))).....))))))).....).)))))...)).)))).))).(.(.((((.(.......(---(.---.--...-.--.((---(--.(-(((....)))).)))....))........).))))..)...(....(((((((........)))))))....)..)..))))).....((((((-(-(.......))))))))......))...)))))))))).)).......................................-.....----....-.(-(((-(-((.-(--(-((((-(--((.-...))--)-)))))-).))))))-)
>KT861320 Scyphosphaera apsteinii 
UUUAUUUGAUGGUACCUUACUACUUGGAUAACCGUAGUAAUUCUAGAGCUAAUACAUGCAGGAAU-UCCCG-AC--UC-C-G--G-AA-GGGAUGUAUUUAUUAGAUAAGAAACCAA-U-C--CG-G-U--C---------CU--C--C-GGU-UG-CG-UGCUGAGUCAUAAUAACUUCUCGAAUCGUACGGCCCC-GCGCUGGCGAUGGUUCAUUCAAAUUUCUGCCCUAUCAGCUUUCGAUGGUAGGAUAGAGGCCUACCAUGGCGUUUACGGGUAACGGAGAAUUAGGGUUCGAUUCCGGAGAGGGAGCCUGAGAAAUGGCUACCACAUCCAAGG-AAGGCAGCAGGCGCGUAAAUUGCCCGAAUCCUGACACAGGGAGGUAGUGACAAGAAAUAACAAUACAGGGCUA-U-C-UUAGUCUUGUAAUUGGAAUGAGUA-CAAUUUACAUCUCUUCACGAGGAUCAAUUGGAGGGCAAGUCUGGUGCCAGCAGCCGCGGUAAUU-CCAGCUCCAAUA-GCGUAUAUUAAAGUUGUUGCAGUUAAAACGCUCGUAGUCGGA-UUUCGGG-G--C-GG----G-C-C-G-ACC-GGU--CUGCCG-AUG---G--GUAUGCAC-UGGCC-G--G---C-G-C-GUCCUU-CCUUC-C---GGAGAC--CG-CGCCUA-CUCUUAA-CUGAGCGGGUG--CG-GGAGAC-GG-AUCGUUUACUUUGAAAAAA-UCAGAGUGUUUCAAGCAGGC--AGC-UCGC-UCUUGCAUGGAUUAGCAUGGGAUAAUGAAAUAGGACUUUGGUGCUA-UUUUGUUGGUUU-CGAACACC-GAAGUAAUGAUUAACAGGGACAGUCA-GGGGCACUCGUAUUCCGUCGAGAGAGGUGAAAUUCUCAGACCAACGGAAGACGAACCACUGCGAAAGCAUUUGCCAGGGAUGUUUUCACUGAUCAAGAACGAAAGUUAGGGGAUCGAAGACGAUCAGAUACCGUCGUAGUCUUAACCAUAAACCAUGCCGACUAGGGAUUGGAGGAUG-UUC-C-A-U-CUGUGA-CUCCUUCAGCACCUU-UCGGGAAACUAAAGUCUUUGGGUUCCGGGGGGAGUAUGGUCGCAAGGCUGAAACUUAAAGGAAUUGACGGAAGGGCACCACCAGGAGUGGAGCCUGCGGCUUAAUUUGACUCAACACGGGGAAACUUACCAGGUCCAG-ACAUU-GUGAGGAUUGACAGAUUGAGAGCUCUUUCUUGAUUCGAUGGGUGGUGGUGCAUGGCCGUUCUUAGUUGGUGGAGUGAUUUGUCUGGUUAAUUCCGUUAACGAACGAGACCGCAGCCUGCUAAAUAG-U-U-CCG-C-GA--A--CC-CUUCGUU-C-G-C----GGCC-AACUUCUUAGAGGGACAA--CUUGUUUUC-AACAAGUGGAAGUUUGCGGCAAUAACAGGUCUGUGAUGCCCUUAGAUGUUCUGGGCCGCACGCGCGCUACACUGAUGCACUCAACGA---GU---U--UAC-A--ACC---U--CG-GCCGGAAGGUCCGGGUAACCUUUUGAACUUGCAUCGUGAUGGGGAUAGAUUAUUGCAACUAUUAAUCUUCAACGAGGAAUUCCUAGUAAGCGCA-U-GUCAUCAGCGUGCGUUGAUUACGUCCCUGCCCUUUGUACACACCGCCCGUCGCUCCUACCGAUUGAAUGGUCCGGUGAG-GCCCC----CGGA-CU-GGG-A-CAA-C--G-CAGC-U--GGU-UCGCU--C-GCCGC-GAUGUUCC-G
((....(((((.............((.....(..(((.....)))..)......)).........-.((..-..--..-.-.--.-..-.))..(((.((((((........((((.-.-.--..-.-.--.---------..--.--.-...-..-..-))))......)))))).).).)...((((.((((...-..))))))))..)))))...))........(((....(((....((((((((.......)))))))))))......)))...(((.((((....))))....)))....((.(((..........))).)).(.((....)-).)................(.(((....((((.....))).)))))..............((((((((((...-.-.-....))))))).)))......(((-.(...........)).)).........(((((......(.((((.....((....)).......-))))))))))..-...................(.(.......(.((...(((..(-....(((-(--(-(.----(-.-(-(-..(-(((--.(((..-...---.--)))...))-))..)-)--.---)-.-)-))))).-..(((-(---(.....--.(-(.((((-((.....-...)))))).)--).-.....)-))-))..((((((.((......-.((..((.......)).(((--...-..))-)......))......)).))..))))........(((((((((((.-............-..))))))-))))).....)....(((((((..(.-..((((..(((.(((((.((...((........))......)).))))).))).......((....))...))))..)..))).)))..))))...)).)....((((((....(...((((.........))))...).))))))..........(((.((.(((..((((((((.(-((.-.-.-.-....))-)))))))))..))).-..((....))...)).....))).).).(((......((((....))))....)))........(((((.(((((((..((..(((((..(((.((((((......((........))..........(((((.(...-.((((-(...........((.(.....)))...........)))))...((.(((..((.((((((....(((.(((((....)))..(.((......)))...)).))).....((((.((..((((..((-(-.-.((-(-((--(--(.-....)))-)-)-)----)...-.)))..)))).))..(..--(((((....-.))))).....)..)))).....))).))).....))))))).....).)))))...)).)))).))).(.(.((((.(.......(---(.---.--...-.--.((---(--.(-(((....)))).)))....))........).))))..)...(....(((((((........)))))))....)..)..))))).....((((((-(-(.......))))))))......))...)))))))))).)).......................................-.....----....-.(-(((-(-((.-(--(-((((-.--((.-...))--.-)))))-).))))))-)
>AB847978 Braarudosphaera bigelowii 
UUUAUUUGAUGGUACCUUACUACUUGGAUAACCGUAGUAAUUCUAGAGCUAAUACAUGCAGGAAA-GCC----C--GC-C------A--GGGCUGUAUUUAUUAGAUAAGAAACCAA-U-C--CA-G-C--U---------UG--C--U-GGU-UG-AG-UGCUGAGUCACAAUAACUGCUCGAAUCGCAUGGCUUU--UGCCGGCGAUGGUUCAUUCAAAUUUCUGCCCUAUCAGCUUUCGAUGGUAGGAUAGAGGCCUACCAUGGCGUUAACGGGUAACGGAGAAUUAGGGUUCGAUUCCGGAGAGGGAGCCUGAGAAAUGGCUACCACAUCCAAGG-AAGGCAGCAGGCGCGUAAAUUGCCCGAAUCCUGACACAGGGAGGUAGUGACAAGAAAUAACAAUACAGGGCUC-U-UUCGAGUCUUGUAAUUGGAAUGAGUA-CAAUUUACAUCUCUUCACGAGGAUCAAUUGGAGGGCAAGUCUGGUGCCAGCAGCCGCGGUAAUU-CCAGCUCCAAUA-GCGUAUAUUAAAGUUGUUGCAGUUAAAACGCUCGUAGUCGGA-UUUCGGG-G--C-GG----U-U-UUG--CC-GGU--CUGCCG-UUG---G--GUAUGCAC-UGG-U-GC-G---A-G-C-GUCCUU-CCUUC-C---GGAGAC--GG-CGCCUG-CUCUUAA-CUGAGUGGGUG--UC-GGAGAC-GG-AUCGUUUACUUUGAAAAAA-UCAGAGUGUUUCAAGCAGGC--AGC-UCGC-UUUUGCAUGGAUUAGCAUGGGAUAAUGAAAUAGGACUUUGGUGCUA-UUUUGUUGGUUU-CGAACACC-GAAGUAAUGAUUAACAGGGACAGUCA-GGGGCACUCGUAUUCCGCCGAGAGAGGUGAAAUUCUCAGACCAGCGGAAGACGCACCACUGCGAAAGCAUUUGCCAGGGAUGUUUUCACUGAUCAAGAACGAAAGUUAGGGGAUCGAAGACGAUCAGAUACCGUCGUAGUCUUAACCAUAAACCAUGCCGACUAGGGAUUGGAGGAUGUUCC---A-A-U-GUGA-CUCCUUCAGCACCUU-UCGGGAAACUAAAGUCUUUGGGUUCCGGGGGGAGUAUGGUCGCAAGGCUGAAACUUAAAGGAAUUGACGGAAGGGCACCACCAGGAGUGGAGCCUGCGGCUUAAUUUGACUCAACACGGGGAAACUUACCAGGUCCAG-ACAUU-GUGAGGAUUGACAGAUUGAGAGCUCUUUCUUGAUUCGAUGGGUGGUGGUGCAUGGCCGUUCUUAGUUGGUGGAGUGAUUUGUCUGGUUAAUUCCGUUAACGAACGAGACCGCAGCCUGCUAAAUAG-U-U-GCG-C-GA--A--CC-CUCCGUU-C-G-C----GU-G-AACUUCUUAGAGGGACAA--CUUGUCUUC-AACAAGUGGAAGUUUGCGGCAAUAACAGGUCUGUGAUGCCCUUAGAUGUUCUGGGCCGCACGCGCGCUACACUGAUGCACUCAACGA---GU---C--U-ACA--ACC---U--UG-ACCGGAAGGUCCGGGUAAUCUUUUGAAAUUGCAUCGUGAUGGGGAUAGAUUAUUGCAACUAUUAAUCUUCAACGAGGAAUUCCUAGUAAGCGCA-U-GUCANCAGCGUGCGUUGAUUACGUCCCUGCCCUUUGUACACACCGCCCGUCGCUCCUACCGAUUGAAUGAUCCGGUGAG-GCCCC----CGGA-CU-GUG-G-CGA-C--G-CAGC-U--GGU-UCUCC--A-GCCGC-GAUGCCGC-G
((....(((((.............((.....(..(((.....)))..)......)).........-.((----.--..-.------.--.))..(((.((((((........((((.-.-.--(.-.-.--.---------.)--.--.-...-..-..-))))......)))))).).).)...((((.(((....--..)))))))..)))))...))........(((....(((....((((((((.......)))))))))))......)))...(((.((((....))))....)))....((.(((..........))).)).(.((....)-).)................(.(((....((((.....))).)))))..............((((((((((...-.-......))))))).)))......(((-.(...........)).)).........(((((......(.((((.....((....)).......-))))))))))..-...................(.(.......(.((...(((..(-....(((-(--(-(.----(-.-.((--.(-(((--.(((..-...---.--)))...))-)).-)-).-.---)-.-)-))))).-..(((-(---(.....--.(-(.((((-((.....-...)))))).)--).-.....)-))-))..((((((.((......-.((..((.......)).(((--...-..))-)......))......)).))..))))........(((((((((((.-............-..))))))-))))).....)....(((((((..(.-..((((..(((.(((((.((...((........))......)).))))).))).......((....))...))))..)..))).)))..))))...)).)....((((((....(...((((.........))))...).))))))..........(((.((.(((..((((((((.(.((.---.-.-.-..))-)))))))))..))).-..((....))...)).....))).).).(((......((((....))))....)))........(((((.(((((((..((..(((((..(((.((((((......((........))..........(((((.(...-.((((-(...........((.(.....)))...........)))))...((.(((..((.((((((....(((.(((((....)))..(.((......)))...)).))).....((((.((..((((..((-(-.-.((-(-((--(--(.-....)))-)-)-)----).-.-.)))..)))).))..(..--(((((....-.))))).....)..)))).....))).))).....))))))).....).)))))...)).)))).))).(.(.((((.(.......(---(.---.--.-...--.((---(--.(-(((....)))).)))....))........).))))..)...(....(((((((........)))))))....)..)..))))).....((((((-(-(.......))))))))......))...)))))))))).)).......................................-.....----....-.(-(((-(-((.-(--(-((((-(--((.-...))--)-)))))-).))))))-)
>AB847972 Braarudosphaera bigelowii 
UUUAUUUGAUGGUACCUUACUACUUGGAUAACCGUAGUAAUUCUAGAGCUAAUACAUGCAGGAGU-GUC----C--UU-C------G--GGGCUGUAUUUAUUAGAUAAGAAACCAA-U-C--CA-G-C--U---------UG--C--U-GGU-UG-AG-UGCUGAGUCACAAUAACUGCUCGAAUCGCAUGGCUUU--UGCCGGCGAUGGUUCAUUCAAAUUUCUGCCCUAUCAGCUUUCGAUGGUAGGAUAGAGGCCUACCAUGGCGUUAACGGGUAACGGAGAAUUAGGGUUCGAUUCCGGAGAGGGAGCCUGAGAAAUGGCUACCACAUCCAAGG-AAGGCAGCAGGCGCGUAAAUUGCCCGAAUCCUGACACAGGGAGGUAGUGACAAGAAAUAACAAUACAGGGCUC-U-UUCGAGUCUUGUAAUUGGAAUGAGUA-CAAUUUACAUCUCUUCACGAGGAUCAAUUGGAGGGCAAGUCUGGUGCCAGCAGCCGCGGUAAUU-CCAGCUCCAAUA-GCGUAUAUUAAAGUUGUUGCAGUUAAAACGCUCGUAGUCGGA-UUUCGGG-G--C-GG----U-C-UUG--CC-GGU--CUGCCG-UUG---G--GUAUGCAC-UGG-U-GC-G---A-G-C-GUCCUU-CCUUC-C---GGAGAC--GG-UGCCUC-CUCUUAA-CUGAGUGGGUA--UC-GGAGAC-GG-AUCGUUUACUUUGAAAAAA-UCAGAGUGUUUCAAGCAGGC--AGC-UCGC-UUUUGCAUGGAUUAGCAUGGGAUAAUGAAAUAGGACUUUGGUGCUA-UUUUGUUGGUUU-CGAACACC-GAAGUAAUGAUUAACAGGGACAGUCA-GGGGCACUCGUAUUCCGCCGAGAGAGGUGAAAUUCUCAGACCAGCGGAAGACGCACCACUGCGAAAGCAUUUGCCAGGGAUGUUUUCACUGAUCAAGAACGAAAGUUAGGGGAUCGAAGACGAUCAGAUACCGUCGUAGUCUUAACCAUAAACCAUGCCGACUAGGGAUUGGAGGAUGUUCC---A-A-U-GUGA-CUCCUUCAGCACCUU-UCGGGAAACUAAAGUCUUUGGGUUCCGGGGGGAGUAUGGUCGCAAGGCUGAAACUUAAAGGAAUUGACGGAAGGGCACCACCAGGAGUGGAGCCUGCGGCUUAAUUUGACUCAACACGGGGAAACUUACCAGGUCCAG-ACAUU-GUGAGGAUUGACAGAUUGAGAGCUCUUUCUUGAUUCGAUGGGUGGUGGUGCAUGGCCGUUCUUAGUUGGUGGAGUGAUUUGUCUGGUUAAUUCCGUUAACGAACGAGACCGCAGCCUGCUAAAUAG-U-U-GCG-C-GA--A--CC-CUCCGUU-C-G-C----GU-G-AACUUCUUAGAGGGACAA--CUUGUUUUC-AACAAGUGGAAGUUUGCGGCAAUAACAGGUCUGUGAUGCCCUUAGAUGUUCUGGGCCGCACGCGCGCUACACUGAUGCACUCAACGA---GU---C--U-ACA--ACC---U--UG-ACCGGAAGGUCCGGGUAAUCUUUUGAAAUUGCAUCGUGAUGGGGAUAGAUUAUUGCAACUAUUAAUCUUCAACGAGGAAUUCCUAGUAAGCGCA-U-GUCAUCAGCGUGCGUUGAUUACGUCCCUGCCCUUUGUACACACCGCCCGUCGCUCCUACCGAUUGAAUGAUCCGGUGAG-GCCCC----CGGA-CU-GUG-G-CAA-C--G-CAGC-U--GGU-UCUCC--A-GCCGU-GAUGCCGC-G
((....(((((.............((.....(..(((.....)))..)......)).........-.((----.--..-.------.--.))..(((.((((((........((((.-.-.--(.-.-.--.---------.)--.--.-...-..-..-))))......)))))).).).)...((((.(((....--..)))))))..)))))...))........(((....(((....((((((((.......)))))))))))......)))...(((.((((....))))....)))....((.(((..........))).)).(.((....)-).)................(.(((....((((.....))).)))))..............((((((((((...-.-......))))))).)))......(((-.(...........)).)).........(((((......(.((((.....((....)).......-))))))))))..-...................(.(.......(.((...(((..(-....(((-(--(-(.----(-.-.((--.(-(((--.(((..-...---.--)))...))-)).-)-).-.---)-.-)-))))).-..(((-(---(.....--.(-(.((((-((.....-...)))))).)--).-.....)-))-))..((((((.((......-.((..((.......)).(((--...-..))-)......))......)).))..))))........(((((((((((.-............-..))))))-))))).....)....(((((((..(.-..((((..(((.(((((.((...((........))......)).))))).))).......((....))...))))..)..))).)))..))))...)).)....((((((....(...((((.........))))...).))))))..........(((.((.(((..((((((((.(.((.---.-.-.-..))-)))))))))..))).-..((....))...)).....))).).).(((......((((....))))....)))........(((((.(((((((..((..(((((..(((.((((((......((........))..........(((((.(...-.((((-(...........((.(.....)))...........)))))...((.(((..((.((((((....(((.(((((....)))..(.((......)))...)).))).....((((.((..((((..((-(-.-.((-(-((--(--(.-....)))-)-)-)----).-.-.)))..)))).))..(..--(((((....-.))))).....)..)))).....))).))).....))))))).....).)))))...)).)))).))).(.(.((((.(.......(---(.---.--.-...--.((---(--.(-(((....)))).)))....))........).))))..)...(....(((((((........)))))))....)..)..))))).....((((((-(-(.......))))))))......))...)))))))))).)).......................................-.....----....-.(-(((-(-((.-(--(-((((-(--((.-...))--)-)))))-).))))))-)
>MN727031 Prymnesium parvum     
UUUAUUUGAUGGUACCUUACUACUUGGAUAACCGUAGUAAUUCUAGAGCUAAUACAUGCAGGAAG-UCCCG-AC--UU-C-G--G-AA-GGGAUGUAUUUAUUAGAUAAGAAACCAA-U-CC-GG-C-U--U---------G---C--C-GGU-UG-CG-UGCUGAGUCACAAUAACUGCUCGAAUCGCAUGGCCUU-GCGCCGGCGAUGGUUCAUUCAAAUUUCUGCCCUAUCAGCUUUCGAUGGUAGGAUCGAGGCCUACCAUGGCGUUAACGGGUAACGGAGAAUUAGGGUUCGAUUCCGGAGAGGGAGCCUGAGAAAUGGCUACCACAUCCAAGG-AAGGCAGCAGGCGCGUAAAUUGCCCGAAUCCUGACACAGGGAGGUAGUGACAAGAAAUAACAAUACAGGGCUA-U-U-UUAGUCUUGUAAUUGGAAUGAGUA-CAAUUUACAUCUCUUCACGAGGAUCAAUUGGAGGGCAAGUCUGGUGCCAGCAGCCGCGGUAAUU-CCAGCUCCAAUA-GCGUAUAUUAAAGUUGUUGCAGUUAAAACGCUCGUAGUCGGA-UUUCGGG-G--C-GG----G-G-CCG--CC-GGU--CUGCCG-AUG---G--GUAUGCAC-UGG-C-GG-G---C-G-C-GUCCUU-CCUUC-C---GGAGAC--UG-GCCCUA-CUCUUAA-CUGAGCGGGGU--CG-GGAAUC-GG-AUCGUUUACUUUGAAAAAA-UCAGAGUGUUUCAAGCAGGC--AGC-UCGC-UCUUGCAUGGAUUAGCAUGGGAUAAUGAAAUAGGACUUUGGUGCUA-UUUUGUUGGUUU-CGAACACC-GAAGUAAUGAUUAACAGGGACAGUCA-GGGGCACUCGUAUUCCGCAGAGAGAGGUGAAAUUCUCAGACCCGCGGAAGACGAACCACUGCGAAAGCAUUUGCCAGGGAUGUUUUCACUGAUCAAGAACGAAAGUUAGGGGAUCGAAGACGAUCAGAUACCGUCGUAGUCUUAACCAUAAACCAUGCCGACUAGGGAUCGGCGGAAG-UCC---U-U-UU-UGA-CUCCGUCGGCACCUUGA-GGGAAACUAUAGUCUUUGGGUUCCGGGGGGAGUAUGGUCGCAAGGCUGAAACUUAAAGGAAUUGACGGAAGGGCACCACCAGGAGUGGAGCCUGCGGCUUAAUUUGACUCAACACGGGGAAACUUACCAGGUCCAG-ACAUU-GUGAGGAUUGACAGAUUGAGAGCUCUUUCUUGAUUCGAUGGGUGGUGGUGCAUGGCCGUUCUUAGUUGGUGGAGUGAUUUGUCUGGUUAAUUCCGUUAACGAACGAGACCUUAGCCUAUUAAAUAG-U-G-GCG-C-GA--A--CA-CCUCGUU-G-G-C-----GAG-CACUUCUUAGAGGGACAA--CUUGUCUUC-AACAAGUGGAAGUUUGAGGCAAUAACAGGUCUGUGAUGCCCUUAGAUGUUCUGGGCCGCACGCGCGCUACACUGAUGCACUCAACGA---GU---C--U-C-U--ACC---U--UG-ACCGAAAGGUCCGGGAAACCUUUUGAACUUGCAUCGUGAUGGGGAUAGAUUAUUGCAACUAUUAAUCUUCAACGAGGAAUUCCUAGUAAGCGCA-U-GUCAUCAGCGUGCGUUGAUUACGUCCCUGCCCUUUGUACACACCGCCCGUCGCUCCUACCGAUUGAAUGAUCCGGUGAG-GCCCC----CGGA-CU-GUG-G-CAA-C--G-CAGC-U--GGU-UCGCC--A-GCCGU-GAUGCCGC-G
((....(((((.............((.....(..(((.....)))..)......)).........-.((..-..--..-.-.--.-..-.))..(((.((((((........((((.-.-.(-..-.-.--.---------)---.--.-...-..-..-))))......)))))).).).)...((((.((((...-..))))))))..)))))...))........(((....(((....((((((((.......)))))))))))......)))...(((.((((....))))....)))....((.(((..........))).)).(.((....)-).)................(.(((....((((.....))).)))))..............((((((((((...-.-.-....))))))).)))......(((-.(...........)).)).........(((((......(.((((.....((....)).......-))))))))))..-...................(.(.......(.((...(((..(-....(((-(--(-(.----(-.-(((--.(-(((--.(((..-...---.--)))...))-)).-)-))-.---)-.-)-))))).-..(((-(---((....--.(-(.((((-((.....-...)))))).)--).-....))-))-))..((((((.((......-.((..((.......)).(((--...-..))-)......))......)).))..))))........(((((((((((.-............-..))))))-))))).....)....(((((((..(.-..((((..(((.(((((.((...((........))......)).))))).))).......((....))...))))..)..))).)))..))))...)).)....((((((....(...((((.........))))...).))))))..........(((.((.(((..((((((((.(-((.---.-.-..-.))-)))))))))..)))...-((....))...)).....))).).).(((......((((....))))....)))........(((((.(((((((..((..(((((..(((.((((((......((........))..........(((((.(...-.((((-(...........((.(.....)))...........)))))...((.(((..((.((((((....(((.(((((....)))..(.((......)))...)).))).....((((.((..((((..((-(-.-..(-(-((--(--(.-....)))-)-)-)-----...-.)))..)))).))..(..--(((((....-.))))).....)..)))).....))).))).....))))))).....).)))))...)).)))).))).(.(.((((.(.......(---(.---.--.-.-(--..(---(--.(-(((....)))).)))....))........).))))..)...(....(((((((........)))))))....)..)..))))).....((((((-(-(.......))))))))......))...)))))))))).)).......................................-.....----....-.(-(((-(-((.-(--(-((((-(--((.-...))--)-)))))-).))))))-)
>KU561118 Prymnesium simplex 
UUUAUUUGAUGGUACCUUACUACUUGGAUAACCGUAGUAAUUCUAGAGCUAAUACAUGCAGGAAG-UCCCG-AC--UU-C-G--G-AA-GGGAUGUAUUUAUUAGAUAAGAGACCAA-C-CC-GG-C-U--U---------G---C--C-GGU-UG-CG-UGCUGAGUCACAAUAACUGCUCGAAUCGCAUGGCCUC-GCGCCGGCGAUGGUUCAUUCAAAUUUCUGCCCUAUCAGCUUUCGAUGGUAGGAUCGAGGCCUACCAUGGCGUUAACGGGUAACGGAGAAUUAGGGUUCGAUUCCGGAGAGGGAGCCUGAGAAAUGGCUACCACAUCCAAGG-AAGGCAGCAGGCGCGUAAAUUGCCCGAAUCCUGACACAGGGAGGUAGUGACAAGAAAUAACAAUACAGGGCUA-U-U-CUAGUCUUGUAAUUGGAAUGAGUA-CAAUUUACAUCUCUUCACGAGGAUCAAUUGGAGGGCAAGUCUGGUGCCAGCAGCCGCGGUAAUU-CCAGCUCCAAUA-GCGUAUAUUAAAGUUGUUGCAGUUAAAACGCUCGUAGUCGGA-UUUCGGG-G--C-GG----G-U-CCG--CC-GGU--CUGCCG-AUG---G--GUACGCAC-UGG-C-GG-G---C-G-C-GUCCUU-CCUUC-C---GGAGAC--UG-GCCCUA-CUCUUAG-CUGAGCGGGGU--CG-GGAGUC-GG-AUCGUUUACUUUGAAAAAA-UCAGAGUGUUUCAAGCAGGC--AGC-UCGC-UCUUGCAUGGAUUAGCAUGGGAUAAUGAAAUAGGACUUUGGUGCUA-UUUUGUUGGUUU-CGAACACC-GAAGUAAUGAUUAACAGGGACAGUCA-GGGGCACUCGUAUUCCGCCGAGAGAGGUGAAAUUCUCAGACCAGCGGAAGACGAACCACUGCGAAAGCAUUUGCCAGGGAUGUUUUCACUGAUCAAGAACGAAAGUUAGGGGAUCGAAGACGAUCAGAUACCGUCGUAGUCUUAACCAUAAACCAUGCCGACUAGGGAUCGGCGGAAG-UCC---U-UCUU-UGA-CUCCGUCGGCACCUUGA-GGGAAACUAUAGUCUUUGGGUUCCGGGGGGAGUAUGGUCGCAAGGCUGAAACUUAAAGGAAUUGACGGAAGGGCACCACCAGGAGUGGAGCCUGCGGCUUAAUUUGACUCAACACGGGGAAACUUACCAGGUCCAG-ACAUU-GUGAGGAUUGACAGAUUGAGAGCUCUUUCUUGAUUCGAUGGGUGGUGGUGCAUGGCCGUUCUUAGUUGGUGGAGUGAUUUGUCUGGUUAAUUCCGUUAACGAACGAGACCUUAGCCUAUUAAAUAG-U-G-GCG-C-GA--A--CA-CCUUGUU-G-G-C----GGUU-CACUUCUUAGAGGGACAA--CUUGUCUUC-AACAAGUGGAAGUUUGAGGCAAUAACAGGUCUGUGAUGCCCUUAGAUGUUCUGGGCCGCACGCGCGCUACACUGAUGCACUCAACGA---GU---C--U-C-C--GCC---U--UG-ACCGGAAGGUCCGGGAAACCUUUUGAACUUGCAUCGUGAUGGGGAUAGAUUAUUGCAACUAUUAAUCUUCAACGAGGAAUUCCUAGUAAGCGCA-U-GUCAUCAGCGUGCGUUGAUUACGUCCCUGCCCUUUGUACACACCGCCCGUCGCUCCUACCGAUUGAAUGAUCCGGUGAG-GCCCC----CGGA-CU-GUG-G-CAA-C--G-CAGC-U--GGU-UCGCC--A-GCCGC-GAUGCCGC-G
((....(((((.............((.....(..(((.....)))..)......)).........-.((..-..--..-.-.--.-..-.))..(((.((((((........((((.-.-.(-..-.-.--.---------)---.--.-...-..-..-))))......)))))).).).)...((((.((((...-..))))))))..)))))...))........(((....(((....((((((((.......)))))))))))......)))...(((.((((....))))....)))....((.(((..........))).)).(.((....)-).)................(.(((....((((.....))).)))))..............((((((((((...-.-.-....))))))).)))......(((-.(...........)).)).........(((((......(.((((.....((....)).......-))))))))))..-...................(.(.......(.((...(((..(-....(((-(--(-(.----(-.-(((--.(-(((--.(((..-...---.--)))...))-)).-)-))-.---)-.-)-))))).-..(((-(---((....--.(-(.((((-((.....-...)))))).)--).-....))-))-))..((((((.((......-.((..((.......)).(((--...-..))-)......))......)).))..))))........(((((((((((.-............-..))))))-))))).....)....(((((((..(.-..((((..(((.(((((.((...((........))......)).))))).))).......((....))...))))..)..))).)))..))))...)).)....((((((....(...((((.........))))...).))))))..........(((.((.(((..((((((((.(-((.---.-....-.))-)))))))))..)))...-((....))...)).....))).).).(((......((((....))))....)))........(((((.(((((((..((..(((((..(((.((((((......((........))..........(((((.(...-.((((-(...........((.(.....)))...........)))))...((.(((..((.((((((....(((.(((((....)))..(.((......)))...)).))).....((((.((..((((..((-(-.-.((-(-((--(--((-...))))-)-)-)----)...-.)))..)))).))..(..--(((((....-.))))).....)..)))).....))).))).....))))))).....).)))))...)).)))).))).(.(.((((.(.......(---(.---.--.-.-.--.((---(--.(-(((....)))).)))....))........).))))..)...(....(((((((........)))))))....)..)..))))).....((((((-(-(.......))))))))......))...)))))))))).)).......................................-.....----....-.(-(((-(-((.-(--(-((((-(--((.-...))--)-)))))-).))))))-)
>AJ004866 Prymnesium polylepis 
UUUAUUUGAUGGUACCUUACUACUUGGAUACCCGUAGUAAUUCUAGAGCUAAUACAUGCAGGAAG-UCCCG-AC--UU-N-G--G-AA-GGGAUGUAUUUAUUAGAUAAGAAACCAA---CC-GG-C-U--U---------G---C--C-GGU-UG-CG-UGCUGAGUCACAAUAACUGCUCGAAUCGCAUGGCCUU-GUGCCGGCGAUGGUUCAUUCAAAUUUCUGCCCUAUCAGCUUUCGAUGGUAGGAUCGAGGCCUACCAUGGCGUUUACGGGUAACGGAGAAUUAGGGUUCGAUUCCGGAGAGGGAGCCUGAGAAAUGGCUACCACAUCCAAGG-AAGGCAGCAGGCGCGUAAAUUGCCCGAAUCCUGACACAGGGAGGUAGUGACAAGAAAUAACAAUACAGGGCUA-U-U-UUAGUCUUGUAAUUGGAAUGAGUA-CAAUUUACAUCUCUUCACGAGGAUCAAUUGGAGGGCAAGUCUGGUGCCAGCAGCCGCGGUAAUU-CCAGCUCCAAUA-GCGUAUAUUAAAGUUGUUGCAGUUAAAACGCUCGUAGUCGGA-UUUCGGG-G--C-GU----G-C-CCG--CC-GGU--CUGCCG-AUG---G--GUAUGCAC-UGG-C-GG-G---N-G-C-GUCCUU-CCUUC-C---GGAGAC--UG-GUCCUA-CUCUUAA-CUGAGCGGGGU--CG-GGAGUC-GG-AUCGUUUACUUUGAAAAAA-UCAGAGUGUUUCAAGCAGGC--AGC-UCGC-UCUUGCAUGGAUUAGCAUGGGAUAAUGAAAUAGGACUUUGGUGCUA-UUUUGUUGGUUU-CGAACACC-GAAGUAAUGAUUAACAGGGACAGUCA-GGGGCACUCGUAUUCCGCCGAGAGAGGUGAAAUUCUCAGACCAGCGGAAGACGAACCACUGCGAAAGCAUUUGCCAGGGAUGUUUUCACUGAUCAAGAACGAAAGUUAGGGGAUCGAAGACGAUCAGAUACCGUCGUAGUCUUAACCAUAAACCAUGCCGACUAGGGAUCGGCGGAAG-UCC---U-U-UU-UGA-CUCCGUCGGCACCUU-AUGGGAAACUAUAGUCUUUGGGUUCCGGGGGGAGUAUGGUCGCAAGGCUGAAACUUAAAGGAAUUGACGGAAGGGCACCACCAGGAGUGGAGCCUGCGGCUUAAUUUGACUCAACACGGGGAAACUUACCAGGUCCAG-ACAUU-GUGAGGAUUGACAGAUUGAGAGCUCUUUCUUGAUUCGAUGGGUGGUGGUGCAUGGCCGUUCUUAGUUGGUGGAGUGAUUUGUCUGGUUAAUUCCGUUAACGAACGAGACCUUAGCCUAUUAAAUAG-U-G-GCG-C-GA--A--CA-CCUUGUU-G-G-C----GGUU-CACUUCUUAGAGGGACAA--CUUGUCUUC-AACAAGUGGAAGUUUGAGGCAAUAACAGGUCUGUGAUGCCCUUAGAUGUUCUGGGCCGCACGCGCGCUACACUGAUGCACUCAACGA---GU---C--U-C-G----C---U--CG-ACCGAGAGGUCCGGCAAACCUUUUGAACUUGCAUCGUGAUGGGGAUAGAUUAUUGCAACUAUUAAUCUUCAACGAGGAAUUCCUAGUAAGCGCA-U-GUCAUCAGCGUGCGUUGAUUACGUCCCUGCCCUUUGUACACACCGCCCGUCGCUCCUACCGAUUGAAUGAUCCGGUGAG-GCCCC----CGGA-CU-GUG-G-CAA-C--G-CAGC-U--GGU-UCGCC--A-GCCGC-GAUGCCGC-G
((....(((((.............((.....(..(((.....)))..)......)).........-.((..-..--..-.-.--.-..-.))..(((.((((((........((((.---.(-..-.-.--.---------)---.--.-...-..-..-))))......)))))).).).)...((((.((((...-..))))))))..)))))...))........(((....(((....((((((((.......)))))))))))......)))...(((.((((....))))....)))....((.(((..........))).)).(.((....)-).)................(.(((....((((.....))).)))))..............((((((((((...-.-.-....))))))).)))......(((-.(...........)).)).........(((((......(.((((.....((....)).......-))))))))))..-...................(.(.......(.((...(((..(-....(((-(--(-((----(-.-(((--.(-(((--.(((..-...---.--)))...))-)).-)-))-.---)-)-)-))))).-..(((-(---((....--.(-(.((((-((.....-...)))))).)--).-....))-))-))..((((((.((......-.((..((.......)).(((--...-..))-)......))......)).))..))))........(((((((((((.-............-..))))))-))))).....)....(((((((..(.-..((((..(((.(((((.((...((........))......)).))))).))).......((....))...))))..)..))).)))..))))...)).)....((((((....(...((((.........))))...).))))))..........(((.((.(((..((((((((.(-((.---.-.-..-.))-)))))))))..))).-.(((....)))..)).....))).).).(((......((((....))))....)))........(((((.(((((((..((..(((((..(((.((((((......((........))..........(((((.(...-.((((-(...........((.(.....)))...........)))))...((.(((..((.((((((....(((.(((((....)))..(.((......)))...)).))).....((((.((..((((..((-(-.-.((-(-((--(--((-...))))-)-)-)----)...-.)))..)))).))..(..--(((((....-.))))).....)..)))).....))).))).....))))))).....).)))))...)).)))).))).(.(.((((.(.......(---(.---.--.-.-(----(---(--.(-(((....)))).)))....))........).))))..)...(....(((((((........)))))))....)..)..))))).....((((((-(-(.......))))))))......))...)))))))))).)).......................................-.....----....-.(-(((-(-((.-(--(-((((-(--((.-...))--)-)))))-).))))))-)
>AB058369 Haptolina ericina 
UUUAUUUGAUGGUACCUUACUACUUGGAUAACCGUAGUAAUUCUAGAGCUAAUACAUGCAGGAGG-UCCCG-AC--UU-C-G--G-AA-GGGAUGUAUUUAUUAGAUAAGAAACCAA-U-CC-GG-C-U--U---------G---C--C-GGU-UG-CG-UGCUGAGUCACAAUAACUGCUCGAAUCGAAUGGCCUU-GCGCCGUCGAUGGUUCAUUCAAAUUUCUGCCCUAUCAGCUUUCGAUGGUAGGAUCGAGGCCUACCAUGGCGUUUACGGGUAACGGAGAAUUAGGGUUCGAUUCCGGAGAGGGAGCCUGAGAAAUGGCUACCACAUCCAAGG-AAGGCAGCAGGCGCGUAAAUUGCCCGAAUCCUGACACAGGGAGGUAGUGACAAGAAAUAACAAUACAGGGCUA-C-U-UUAGUCUUGUAAUUGGAAUGAGUA-CAAUUUACAUCUCUUCACGAGGAUCAAUUGGAGGGCAAGUCUGGUGCCAGCAGCCGCGGUAAUU-CCAGCUCCAAUA-GCGUAUAUUAAAGUUGUUGCAGUUAAAACGCUCGUAGUCGGA-UUUCGGG-G--CCU-----G-C-CUG--CC-GGU--CUGCCG-AUG---G--GUAUGCAC-UGG-C-AG-G---C-G-C-GUCCUU-CCUUC-C---GGAGAC--UG-UCCCUA-CUCUUAA-CUGAGCGGGGU--CG-GGAGAC-GG-AUCGUUUACUUUGAAAAAA-UCAGAGUGUUUCAAGCAGGC--AGC-UCGC-UCUUGCAUGGAUUAGCAUGGGAUAAUGAAAUAGGACUUUGGUGCUA-UUUUGUUGGUUU-CGAACACC-GAAGUAAUGAUUAACAGGGACAGUCA-GGGGCACUCGUAUUCCGCCGAGAGAGGUGAAAUUCUCAGACCAGCGGAAGACGAACCACUGCGAAAGCAUUUGCCAGGGAUGUUUUCACUGAUCAAGAACGAAAGUUAGGGGAUCGAAGACGAUCAGAUACCGUCGUAGUCUUAACCAUAAACCAUGCCGACUAGGGAUUGGAGGAUG-UCC-A-U-U-UU-UGA-CUCCUUCAGCACCUU-ACGGGAAACUAAAGUCUUUGGGUUCCGGGGGGAGUAUGGUCGCAAGGCUGAAACUUAAAGGAAUUGACGGAAGGGCACCACCAGGAGUGGAGCCUGCGGCUUAAUUUGACUCAACACGGGGAAACUUACCAGGUCCAG-ACAUU-GUGAGGAUUGACAGAUUGAGAGCUCUUUCUUGAUUCGAUGGGUGGUGGUGCAUGGCCGUUCUUAGUUGGUGGAGUGAUUUGUCUGGUUAAUUCCGUUAACGAACGAGACCUUAGCCUAUUAAAUAG-U-G-GCG-C-GA--A--CA-CUUCGUU-G-G-C----GGUU-CACUUCUUAGAGGGACAA--CUUGUCUUC-AACAAGUGGAAGUUUGAGGCAAUAACAGGUCUGUGAUGCCCUUAGAUGUUCUGGGCCGCACGCGCGCUACACUGAUGCACUCAACGA---GU---C--U-C----GCC---U--UG-GCCGAGAGGUCCGGGAAACCUUUUGAACUUGCAUCGUGAUGGGGAUAGAUUAUUGCAACUAUUAAUCUUCAACGAGGAAUUCCUAGUAAGCGCA-U-GUCAUCAGCGUGCGUUGAUUACGUCCCUGCCCUUUGUACACACCGCCCGUCGCUCCUACCGAUUGAAUGAUCCGGUGAG-GCCCC----CGGA-CU-GUA-G-CUU-U--G-CAGC-U--GGU-UCGCC--A-GCCGC-GAGGCCGC-G
((....(((((.............((.....(..(((.....)))..)......)).........-.((..-..--..-.-.--.-..-.))..(((.((((((........((((.-.-.(-..-.-.--.---------)---.--.-...-..-..-))))......)))))).).).)...((((.((((...-..))))))))..)))))...))........(((....(((....((((((((.......)))))))))))......)))...(((.((((....))))....)))....((.(((..........))).)).(.((....)-).)................(.(((....((((.....))).)))))..............((((((((((...-.-.-....))))))).)))......(((-.(...........)).)).........(((((......(.((((.....((....)).......-))))))))))..-...................(.(.......(.((...(((..(-....(((-(--(.(-----(-.-(((--.(-(((--.(((..-...---.--)))...))-)).-)-))-.---)-)-.-))))).-..(((-(---(.....--.(-..((((-((.....-...))))))..--).-.....)-))-))..((((((.((......-.((..((.......)).(((--...-..))-)......))......)).))..))))........(((((((((((.-............-..))))))-))))).....)....(((((((..(.-..((((..(((.(((((.((...((........))......)).))))).))).......((....))...))))..)..))).)))..))))...)).)....((((((....(...((((.........))))...).))))))..........(((.((.(((..((((((((.(-((.-.-.-.-..-.))-)))))))))..))).-..((....))...)).....))).).).(((......((((....))))....)))........(((((.(((((((..((..(((((..(((.((((((......((........))..........(((((.(...-.((((-(...........((.(.....)))...........)))))...((.(((..((.((((((....(((.(((((....)))..(.((......)))...)).))).....((((.((..((((..((-(-.-.((-(-((--(--(.-....)))-)-)-)----)...-.)))..)))).))..(..--(((((....-.))))).....)..)))).....))).))).....))))))).....).)))))...)).)))).))).(.(.((((.(.......(---(.---.--.-.----..(---(--.(-(((....)))).)).....))........).))))..)...(....(((((((........)))))))....)..)..))))).....((((((-(-(.......))))))))......))...)))))))))).)).......................................-.....----....-.(-((.-(-((.-(--(-((((-(--((.-...))--)-)))))-).))).))-)
>LC519889 Dicrateria rotunda 
UUUAUUUGAUGGUACCUUACUACUUGGAUAACCGUAGUAAUUCUAGAGCUAAUACAUGCAGGAUC-GCCCG-AC--UU-C-G--G-AA-GGGCUGUAUUUAUUAGAUAAGAAACCAA-C-C--CG-C-U--U---------U---UUGC-GGU-UG-CG-UGCUGAGUCACAAUAACUGCUCGAAUCGCACGGCCUC-GUGCCGGCGAUGGUUCAUUCAAAUUUCUGCCCUAUCAGCUUUCGAUGGUAGGAUCGAGGCCUACCAUGGCGUUAACGGGUAACGGAGAAUUAGGGUUCGAUUCCGGAGAGGGAGCCUGAGAAAUGGCUACCACAUCCAAGG-AAGGCAGCAGGCGCGUAAAUUGCCCGAAUCCUGACACAGGGAGGUAGUGACAAGAAAUAACAAUACAGGGCCA-C-U-UUGGUCUUGUAAUUGGAAUGAGUA-CAAUUUACAUCUCUUCACGAGGAUCAAUUGGAGGGCAAGUCUGGUGCCAGCAGCCGCGGUAAUU-CCAGCUCCAAUA-GCGUAUAUUAAAGUUGUUGCAGUUAAAACGCUCGUAGUCGGA-UUUCGGG-G--C-GG----C-U-UCG--UC-GGU--CUGCCG-AUG---G--GUAUGCAC-UGA-C-GC-G---G-G-C-GUCCUU-CCUUC-C---GGAGAC--GC-GUCCUA-CUCUUAG-CUGAGCGGGG---CGUGGAGAC-GG-AUCGUUUACUUUGAAAAAA-UCAGAGUGUUUCAAGCAGGC--AUCAUCGC-UCUUGCAUGGAUUAGCAUGGGAUAAUGAAAUAGGACCUUGGUGCUA-UUUUGUUGGUUU-CGAGCACC-GAAGUAAUGAUUAACAGGGACAGUCA-GGGGCACUCGUAUUCCGCCGAGAGAGGUGAAAUUCUCAGACCAGCGGAAGACGAACCACUGCGAAAGCAUUUGCCAGGGAUGUUUUCACUGAUCAAGAACGAAAGUUAGGGGAUCGAAGACGAUCAGAUACCGUCGUAGUCUUAACCAUAAACCAUGCCGACUAGGGAUUGGAGGAUG-UCC-A-C-U-UU-UGA-CUUCUUCAGCACCUU-ACGGGAAACUAAAGUCUUUGGGUUCCGGGGGGAGUAUGGUCGCAAGGCUGAAACUUAAAGGAAUUGACGGAAGGGCACCACCAGGAGUGGAGCCUGCGGCUUAAUUUGACUCAACACGGGGAAACUUACCAGGUCCAG-ACAUU-GUGAGGAUUGACAGAUUGAGAGCUCUUUCUUGAUUCGAUGGGUGGUGGUGCAUGGCCGUUCUUAGUUGGUGGAGUGAUUUGUCUGGUUAAUUCCGUUAACGAACGAGACCUUAGCCUAUUAAAUAG-U-G-UCG-C-GA--A--CA-CUUGGUU-C-G-C-----GUU-CACUUCUUAGAGGGACAA--CUUGUCUUC-AACAAGUGGAAGUUUGAGGCAAUAACAGGUCUGUGAUGCCCUUAGAUGUUCUGGGCCGCACGCGCGCUACACUGAUGCACUCAACGA---GU---C--UUC----GCC---U--UG-ACCGAGAGGUCCGGGAAACCUUUUGAACUUGCAUCGUGAUGGGGAUAGAUUAUUGCAACUAUUAAUCUUCAACGAGGAAUUCCUAGUAAGCGCA-U-GUCAUCAGCGUGCGUUGAUUACGUCCCUGCCCUUUGUACACACCGCCCGUCGCUCCUACCGAUUGAAUGAUCCGGUGAG-GCCCC----CGGA-CU-GUG-G-CAA-C--G-CAGC-U--GGU-UCGCC--A-GCCGC-GAUGCCGC-G
((....(((((.............((.....(..(((.....)))..)......)).........-.((..-..--..-.-.--.-..-.))..(((.((((((........((((.-.-.--..-.-.--.---------.---....-...-..-..-))))......)))))).).).)...((((.((((...-..))))))))..)))))...))........(((....(((....((((((((.......)))))))))))......)))...(((.((((....))))....)))....((.(((..........))).)).(.((....)-).)................(.(((....((((.....))).)))))..............((((((((((...-.-.-....))))))).)))......(((-.(...........)).)).........(((((......(.((((.....((....)).......-))))))))))..-...................(.(.......(.((...(((..(-....(((-(--(-(.----(-.-.((--.(-(((--.(((..-...---.--)))...))-)).-)-).-.---)-.-)-))))).-..(((-(---(.....--.(-(.((((-((.....-...)))))).---))......)-))-))..((((((.((......-.((..((.......)).(((--......))-)......))......)).))..))))........((.((((((((.-............-..))))))-)).)).....)....(((((((..(.-..((((..(((.(((((.((...((........))......)).))))).))).......((....))...))))..)..))).)))..))))...)).)....((((((....(...((((.........))))...).))))))..........(((.((.(((..((((((((.(-((.-.-.-.-..-.))-)))))))))..))).-..((....))...)).....))).).).(((......((((....))))....)))........(((((.(((((((..((..(((((..(((.((((((......((........))..........(((((.(...-.((((-(...........((.(.....)))...........)))))...((.(((..((.((((((....(((.(((((....)))..(.((......)))...)).))).....((((.((..((((..((-(-.-..(-(-((--(--(.-....)))-)-)-)-----...-.)))..)))).))..(..--(((((....-.))))).....)..)))).....))).))).....))))))).....).)))))...)).)))).))).(.(.((((.(.......(---(.---.--...----.((---(--.(-(((....)))).)))....))........).))))..)...(....(((((((........)))))))....)..)..))))).....((((((-(-(.......))))))))......))...)))))))))).)).......................................-.....----....-.(-(((-(-((.-(--(-((((-(--((.-...))--)-)))))-).))))))-)
>KY980030 Chrysochromulina strobilus       
UUUAUUUGAUGGUACCU-ACUACUUGGAUAACCGUAGUAAUUCUAGAGCUAAUACAUGCAGGAAG-ACCCG-AC--UU-C-G--G-AA-GGGUUGUAUUUAUUAGAUAAGAAACCAA-U-CC-AG-C-U--U---------G---C--U-GGU-UG-CG-UGCCGAGUCACAAUAACUGCUCGAAUCGCAUGGCUUC-ACGCCGGCGAUGGUUCAUUCAAAUUUCUGCCCUAUCAGCUUUCGAUGGUAGGAUCGAGGCCUACCAUGGCGUUUACGGGUAACGGAGAAUUAGGGUUCGAUUCCGGAGAGGGAGCCUGAGAGAUGGCUACCACAUCCAAGG-AAGGCAGCAGGCGCAUAAAUUGCCCGAAUCCUGACACAGGGAGAUAGUGACAAGAAAUAACAAUACAGGGCUU-C-U-AAAGUCUUGUAAUUGGAAUGAGUA-CAAUUUACAUCUCUUCACGAGGAUCAAUUGGAGGGCAAGUCUGGUGCCAGCAGCCGCGGUAAUU-CCAGCUCCAAUA-GCGUAUAUUAAAGUUGUUGCAGUUAGAACGCUCGUAGUCGGA-UUUCGGG-G--C-GG----G-C-C-G-ACC-GGU--CUGCCG-AUG---G--GUACGCAC-UGGUC-G--G---C-G-C-GUCCUU-CCUUC-C---GGAGAC--CG-UGCCUA-CUCUUAA-CUGAGCGGGGG--CG-GGAGAC-GG-AUCGUUUACUUUGAAAAAA-UCAGAGUGUUUCAAGCAGGC--AGC-UCGC-UCUUGCAUGGAUUAGCAUGGGAUAAUGAAAUAGGACUUUGGUGCUA-UUUUGUUGGUUU-CGAACACC-GAAGUAAUGAUUAACAGGGACAGUCA-GGGGCACUCGUAUUCCGCCGAGAGAGGUGAAAUUCUCAGACCAGCGGAAGACGAACUACUGCGAAAGCAUUUGCCAGGGAUGUUUUCACUGAUCAAGAACGAAAGUUAGGGGAUCGAAGAGGAUCAGAUACCCUCGUAGUCUUAACCAUAAACCAUGCCGACUAGGGAUUGGAGGAUG-UUCAC-A-C-AU-CGA-CUCCUUCAGCACCUU-ACGGGAAACUAAAGUCUUUGGGUUCCGGGGGGAGUAUGGUCGCAAGGCUGAAACUUAAAGGAAUUGACGGAAGGGCACCACCAGGUGUGGAGCCUGCGGCUUAAUUUGACUCAACACGGGGAAACUUACCAGGUCCAG-ACAUU-GUGAGGAUUGACAGAUUGAGAGCUCUUUCUUGAUUCGAUGGGUGGUGGUGCAUGGCCGUUCUUAGUUGGUGGAGUGAUUUGUCUGGUUAAUUCCGUUAACGAACGAGACCUUAGCCUGCUAAAUAG-U-G-ACG-C-GA--A--CA-CUUCGUU-C-G-C----GGGC-CACUUCUUAGAGGGACAA--CUUGUCUUC-AACAAGUGGAAGUUUGAGGCAAUAACAGGUCUGUGAUGCCCUUAGAUGUUCUGGGCCGCACGCGCGCUACACUGAUGCACUCAACGA---GU---C--U-C----ACC---U--UG-ACCGAAAGGUCCGGGAAACC-UUCGAACUUGCAUCGUGAUGGGGCUAGAUUAUUGCAACUAUUAAUCUUCAACGAGGAAUACCUAGUAAGCGCA-U-GUCAUCAGCGUGCGUUGAUUACGUCCCUGCCCUUUGUACACACCGCCCGUCGCUCCUACCGAUUGAAUGAUCCGGUGAG-CUUUU----UGGA-CA-GUG-G-CGC-C--G-G-UUGU--GGU-UCGCC--A-CUCU--GGCGCUGC-G
((....(((((......-......((.....(..(((.....)))..)......)).........-.((..-..--..-.-.--.-..-.))..(((.((((((.........(((.-.-.(-..-.-.--.---------)---.--.-...-..-..-))).......)))))).).).)...((((.((((...-..))))))))..)))))...))........(((....(((....((((((((.......)))))))))))......)))...(((.((((....))))....)))....((.(((..........))).)).(.((....)-).)................(.(.(....((((.....))).)).))..............((((((((((...-.-.-....))))))).)))......(((-.(...........)).)).........(((((......(.((((.....((....)).......-))))))))))..-...................(.(.......(.((...(((..(-....(((-(--(-(.----(-.-(-(-(.(-(((--.(((..-...---.--)))...))-)).))-)--.---)-.-)-))))).-..(((-(---(.....--.(-(.((((-((.....-...)))))).)--).-.....)-))-))..((((((.((......-.((..((.......)).(((--...-..))-)......))......)).))..))))........(((((((((((.-............-..))))))-))))).....)....(((((((..(.-..((((..(((.(((((.((...((........))......)).))))).))).......((....))...))))..)..))).)))..))))...)).)....((((((....(...((((.........))))...).))))))..........(((.((.(((..((((((((.(-((...-.-.-..-.))-)))))))))..))).-..((....))...)).....))).).).(((......((((....))))....)))........(((((.(((((((..((..(((((..(((.((((((......((........))..........(((((.(...-.((((-(...........((.(.....)))...........)))))...((.(((..((.((((((....(((.(((((....)))..(.((......)))...)).))).....((((.((..((((..((-(-.-.((-(-((--(--(.-....)))-)-)-)----)...-.)))..)))).))..(..--(((((....-.))))).....)..)))).....))).))).....))))))).....).)))))...)).)))).))).(.(.((((.(........---(.---.--.-.----..(---(--.(-(((....)))).)).....)-........).))))..)...(....(((((((........)))))))....)..)..))))).....((((((-(-(.......))))))))......))...)))))))))).)).......................................-.....----....-..-(((-(-((.-(--(-(-(..(--((.-...))--)-.)))--).))))))-.
>ON815373 Chrysochromulina leadbeateri      
UUUAUUUGAUGGUACCU-ACUACUUGGAUAACCGUAGUAAUUCUAGAGCUAAUACAUGCAGGAAG-ACCCG-AC--UU-C-G--G-AA-GGGUUGUAUUUAUUAGAUAAGAAACCAA-U-CC-AG-C-U--U---------G---C--U-GGU-UG-CG-UGCCGAGUCACAAUAACUGCUCGAAUCGCACGGCUUC-ACGCCGGCGAUGGUUCAUUCAAAUUUCUGCCCUAUCAGCUUUCGAUGGUAGGAUCGAGGCCUACCAUGGCGUUUACGGGUAACGGAGAAUUAGGGUUCGAUUCCGGAGAGGGAGCCUGAGAGAUGGCUACCACAUCCAAGG-AAGGCAGCAGGCGCGUAAAUUGCCCGAAUCCUGACACAGGGAGGUAGUGACAAGAAAUAACAAUACAGGGCUA-CAU-CUAGUCUUGUAAUUGGAAUGAGUA-CAAUUUACAUCUCUUCACGAGGAUCAAUUGGAGGGCAAGUCUGGUGCCAGCAGCCGCGGUAAUU-CCAGCUCCAAUA-GCGUAUAUUAAAGUUGUUGCAGUUAGAACGCUCGUAGUCGGA-UUUCGGG-G--C-GG----G-G-C-G-ACC-GGU--CUGCCG-UUG---G--GUACGCAC-UGGUC-G--G---C-G-C-GUCCUU-CCUUC-C---GGAGAC--CG-UGCCUA-CUCUUAA-CUGAGCGGGUG--CG-GGAGAC-GG-AACGUUUACUUUGAAAAAA-UCAGAGUGUUUCAAGCAGGC--AGC-UCGC-UCUUGCAUGGAUUAGCAUGGGAUAAUGAAAUAGGACUUUGGUGCUA-UUUUGUUGGUUU-CGAACACC-GAAGUAAUGAUGAGAAGGGACAGUCA-GGGGCAUUUGUAUUCGACCGAGAGAGGUGAAAUUCUCAGACCAGUCGAAGACAAACUACUGCGAAAGCAUCUGCCAGGGAUGUUUUCACUGAUCAAGAACGAAAGUUAGGGGAUCGAAGACGAUCAGAUACCGUCGUAGUCUUAACCAUAAACCAUGCCGACUAGGGAUUGGGGGAUG-UUCAC-A-U-AU-UGA-CUCCCUCAGCACCUU-ACGGGAAACUAAAGUCUUUGGGUUCCGGGGGGAGUAUGGUCGCAAGGCUGAAACUUAAAGGAAUUGACGGAAGGGCACCACCAGGUGUGGAGCCUGCGGCUUAAUUUGACUCAACACGGGGAAACUUACCAGGUCCAG-ACAUU-GUGAGGAUUGACAGAUUGAGAGCUCUUUCNUGAUUCGAUGGGUGGUGGUGCAUGGCCGUUCUUAGUUGGUGGAGUGAUUUGUCUGGUUAAUUCCGUUAACGAACGAGACCGUCGCCUGCUAAAUAG-U-G-CGG-C-GA--A--CA-CUUCGUU-C-G-C----UCGU-CACUUCUUAGAGGGACAC--CUUGUUUUC-AACAAGGGGAAGCCGUCGGCAAUAACAGGUCUGUGAUGCCCUUAGAUGUUCUGGGCCGCACGCGCGCUACACUGAUGCACUCAACGA---GU---C--U-C-C--ACC---U--UG-ACCGAAAGGUCCGGGAAAUC-UGCGAACUUGCAUCGUGAUGGGGAUAGAUUAUUGCAACUAUUAAUCUUCAACGAGGAAUACCUAGUAGGCGCA-U-GUCAUCAGCGUGCGUCGAUUACGUCCCUGCCCUUUGUACACACCGCCCGUCGCUCCUACCGAUUGAAUAAUCCGGUGAG-UUUUU----UGGA-CC-CUG-G-CAA-C--GGC-UU-U--GGU-UCGCC--A-AACU--GAUGCUGG-G
((....(((((......-......((.....(..(((.....)))..)......)).........-.((..-..--..-.-.--.-..-.))..(((.((((((.........(((.-.-.(-..-.-.--.---------)---.--.-...-..-..-))).......)))))).).).)...((((.((((...-..))))))))..)))))...))........(((....(((....((((((((.......)))))))))))......)))...(((.((((....))))....)))....((.(((..........))).)).(.((....)-).)................(.(((....((((.....))).)))))..............((((((((((...-...-....))))))).)))......(((-.(...........)).)).........(((((......(.((((.....((....)).......-))))))))))..-...................(.(.......(.((...(((..(-....(((-(--(-(.----(-.-(-(-(.(-(((--.(((..-...---.--)))...))-)).))-)--.---)-.-)-))))).-..(((-(---(.....--.(-(.((((-((.....-...)))))).)--).-.....)-))-))..((((((.((......-.((..((.......)).(((--...-..))-)......))......)).))..))))........(((((((((((.-............-..))))))-))))).....)....(((((((..(.-..((((..(((.(((((.((...((........))......)).))))).))).......((....))...))))..)..))).)))..))))...)).)....((((((....(...((((.........))))...).))))))..........(((.((.(((..((((((((.(-((...-.-.-..-.))-)))))))))..))).-..((....))...)).....))).).).(((......((((....))))....)))........(((((.(((((((..((..(((((..(((.((((((......((........))..........(((((.(...-.((((-(...........((.(.....)))...........)))))...((.(((..((.((((((....(((.(((((....)))..(.((......)))...)).))).....((.(.((..((((..((-(-.-.((-(-((--(--(.-....)))-)-)-)----)...-.)))..)))).))..(..--(((((....-.))))).....)..).)).....))).))).....))))))).....).)))))...)).)))).))).(.(.((((.(........---(.---.--.-.-.--.((---(--.(-(((....)))).)))....)-........).))))..)...(....(((((((........)))))))....)..)..))))).....((((((-(-(.......))))))))......))...)))))))))).)).......................................-.....----....-.(-(((-(-((.-(--(.(-((-(--((.-...))--)-))))--).))))))-)
>AJ246277 Chrysochromulina throndsenii 
UUUAUUUGAUGGUACCU-ACUACUUGGAUAACCGUAGUAAUUCUAGAGCUAAUACAUGCAGGAAG-ACCCG-AC--UU-U-G--G-AA-GGGUUGUAUUUAUUAGAUAAGAAACC-U-U-CC-C--C-U--U----C----G------G-GGU-UG-CG-UGCUGAGUCACAAUAACUGCUCGAAUCGCAUGGCUUU-ACGCUGGCGAUGGUUCAUUCAAAUUUCUGCCCUAUCAGCUUUCGAUGGUAGGAUCGAGGCCUACCAUGGCGUUUACGGGUAACGGAGAAUUAGGGUUCGAUUCCGGAGAGGGAGCCUGAGAGAUGGCUACCACAUCCAAGG-AAGGCAGCAGGCGCGUAAAUUGCCCGAAUCCUGACACAGGGAGGUAGUGACAAGAAAUAACAAUACAGGGCUA-CAU-CUAGUCUUGUAAUUGGAAUGAGUA-CAAUUUACAUCUCUUCACGAGGAUCAAUUGGAGGGCAAGUCUGGUGCCAGCAGCCGCGGUAAUU-CCAGCUCCAAUA-GCGUAUAUUAAAGUUGUUGCAGUUAGAACGCUCGUAGUCGGA-UUUCGGG-G--C-GG----G-G-C-G-ACC-GGU--CUGCCG-AUG---G--GUACGCAC-UGGUC-G--G---C-G-C-GUCCUU-CCUUC-C---GGAGAC--CG-UGCCUA-CUCUUAA-CUGAGCGGGGG--CG-GGAGAC-GG-AUCGUUUACUUUGAAAAAA-UCAGAGUGUUUCAAGCAGGC--AGC-UCGC-UCUUGCAUGGAUUAGCAUGGGAUAAUGAAAUAGGACUUUGGUGCUA-UUUUGUUGGUUU-CGAACACC-GAAGUAAUGAUUAAAAGGGACAGUCA-GGGGCACUCGUAUUCCGCCGAGAGAGGUGAAAUUCUCAGACCAGCGGAAGACGAACCACUGCGAAAGCAUUUGCCAGGGAUGUUUUCACUGAUCAAGAACGAAAGUUAGGGGAUCGAAGAGGAUCAGAUACCCUCGUAGUCUUAACCAUAAACCAUGCCGACUAGGGAUUGGAGGAUG-UUCAC-U-G-AU-UGA-CUCCUUCAGCACCUU-ACGGGAAACUAAAGUCUUUGGGUUCCGGGGGGAGUAUGGUCGCAAGGCUGAAACUUAAAGGAAUUGACGGAAGGGCACCACCAGGUGUGGAGCCUGCGGCUUAAUUUGACUCAACACGGGGAAACUUACCAGGUCCAG-ACAUU-GUGAGGAUUGACAGAUUGAGAGCUCUUUCUUGAUUCGAUGGGUGGUGGUGCAUGGCCGUUCUUAGUUGGUGGAGUGAUUUGUCUGGUUAAUUCCGUUAACGAACGAGACCUUAGCCUGCUAAAUAG-U-G-ACG-U-GA--A--CA-CUUCGUU-C-A-C----GGGC-CACUUCUUAGAGGGACAA--CUUGUCUUC-AACAAGUGGAAGUUUGAGGCAAUAACAGGUCUGUGAUGCCCUUAGAUGUUCUGGGCCGCACGCGCGCUACACUGAUGCACUCAACGA---GU---C--U-C-C--ACC---U--UG-ACCGAAAGGUCCGG-AAAUC-UUCGAACUUGCAUCGUGAUGGGGAUAGAUUAUUGCAACUAUUAAUCUUCAACGAGGAAUACCUAGUAGGCGCA-U-GUCAUCAGCGUGCGUCGAUUACGUCCCUGCCCUUUGUACACACCGCCCGUCGCUCCUACCGAUUGAAUGAUCCGGUGAGGCCCCCGGAAUGGAUCA-CU------G-C----C----U--GGU-UCGCC--A----G--AAUG-AG--A
((....(((((......-......((.....(..(((.....)))..)......)).........-.((..-..--..-.-.--.-..-.))..(((.((((((........(((-.-.-.(-.--.-.--.----.----)------.-...-..-..-.)))......)))))).).).)...((((.((((...-..))))))))..)))))...))........(((....(((....((((((((.......)))))))))))......)))...(((.((((....))))....)))....((.(((..........))).)).(.((....)-).)................(.(((....((((.....))).)))))..............((((((((((...-...-....))))))).)))......(((-.(...........)).)).........(((((......(.((((.....((....)).......-))))))))))..-...................(.(.......(.((...(((..(-....(((-(--(-(.----(-.-(-(-(.(-(((--.(((..-...---.--)))...))-)).))-)--.---)-.-)-))))).-..(((-(---(.....--.(-(.((((-((.....-...)))))).)--).-.....)-))-))..((((((.((......-.((..((.......)).(((--...-..))-)......))......)).))..))))........(((((((((((.-............-..))))))-))))).....)....(((((((..(.-..((((..(((.(((((.((...((........))......)).))))).))).......((....))...))))..)..))).)))..))))...)).)....((((((....(...((((.........))))...).))))))..........(((.((.(((..((((((((.(-((...-.-.-..-.))-)))))))))..))).-..((....))...)).....))).).).(((......((((....))))....)))........(((((.(((((((..((..(((((..(((.((((((......((........))..........(((((.(...-.((((-(...........((.(.....)))...........)))))...((.(((..((.((((((....(((.(((((....)))..(.((......)))...)).))).....((((.((..((((..((-(-.-.((-(-((--(--(.-....)))-)-)-)----)...-.)))..)))).))..(..--(((((....-.))))).....)..)))).....))).))).....))))))).....).)))))...)).)))).))).(.(.((((.(........---..---.--.-.-.--..(---(--.(-(((....)))).))-.....-........).))))..)...(....(((((((........)))))))....)..)..))))).....((((((-(-(.......))))))))......))...)))))))))).))........................................................-.(------.-(----(----(--((.-...))--)----)--...)-.)--.
>KY980095 Chrysocampanula spinifera      
UUUAUUUGAUGGUACCUUACUACUUGGAUAACCGUAGUAAUUCUAGAGCUAAUACAUGCAGGAAU-UCCCG-AC--UU-C-G--G-AA-GGGAUGUAUUUAUUAGAUAAGAAACCAA-CCCG-GG-C-U--U----G----C---C--C-GGU-UG-CG-UGCUGAGUCACAAUAACUGUUCGAAUCGCACGGCUUC-ACGCCGGCGAUGGUUCAUUCAAAUUUCUGCCCUAUCAGCUUUCGAUGGUAGGAUCGAGGCCUACCAUGGCGUUUACGGGUAACGGAGAAUUAGGGUUCGAUUCCGGAGAGGGAGCCUGAGAAAUGGCUACCACAUCCAAGG-AAGGCAGCAGGCGCGUAAAUUGCCCGAAUCCUGACACAGGGAGGUAGUAACAAGAAAUAACAAUACAGGGCUA-U-U-UUAGUCUUGUAAUUGGAAUGAGUA-CAAUUUACAUCUCUUCACGAGGAUCAAUUGGAGGGCAAGUCUGGUGCCAGCAGCCGCGGUAAUU-CCAGCUCCAAUA-GCGUAUAUUAAAGUUGUUGCAGUUAAAACGCUCGUAGUCGGA-UUUCGGG-G--C-GA----U-C-CCG--CC-GGU--CUGCCG-UUG---G--GUAUGCAC-UGG-U-GG-G---C-G-C-GUCCUU-CCUUC-C---GGAGAC--CG-UUCCUA-CUCUUAG-CUGAGCGGGGA--CG-GGAGAC-GG-AUCGUUUACUUUGAAAAAAAUCAGAGUGUUUCAAGCAGGC--AU--UUGC-UCUUGCAUGGAUUAGCAUGGGAUAAUGAAAUAGGAAUUUGGUGCUA-UUUUGUUGGUUU-CGAACACC-GAAGUAAUGAUUAACAGGGACAGUCC-GGGGCACUCGUAUUCCGCCGAGAGAGGUGAAAUUCUCAGACCAGCGGAAGACGAACCACUGCGAAAGCAUUUGCCAGGGAUGUUUUCACUGAUCAAGAACGAAAGUUAGGGGAUCGAAGACGAUCAGAUACCGUCGUAGUCUUAACCAUAAACCAUGCCGACUAGGGAUCCGUGGGUG-UUC-U-U-U-CU-UGACCCCCAUGGGCACCUU-ACGGGAAACUAAAGUCUUUGGGUUCCGGGGGGGGUAUGGUCGCAAGGCUGAAACUUAAAGGAAUUGACGGAAGGGCACCACCAGGAGUGGAGCCUGCGGCUUAAUUUGACUCAACACGGGGAAACUUACCAGGUCCAG-ACA-UGGUGAGGAUUGACAGAUUGAGAGCUCUUUCUUGAUUCGAUGGGUGGUGGUGCAUGGCCGUUCUUAGUUGGUGGAGUGAUUUGUCUGGUUAAUUCCGUUAACGAACGAGACCUUAGCCCAUUAAAUAG-U-G-GCG-C-GA--A--CU-CUUUGUU-G-G-C----GGCU-CACUUCUUAGAGGGACAA--CUUGUCUUC-AACAAGUGGAAGUUUGAGGCAAUAACAGGUCUGUGAUGCCCUUAGAUGUUCUGGGCCGCACGCGCGCUACACUGAUGCACUCAACGA---GU---C--U-U-U---CC---A--UU-UUCGACAGAAAUGGGUAAAC-UUUGAACUUGCAUCGUGAUGGGGAUCGACGAUUGCAAUUAUUCGUCUUCAACGAGGAAUUCCUAGUAGGCGCA-U-GUCAUCAGCGUGCGUCGAUUACGUCCCUGCCCUUUGUACACACCGCCCGUCGCUCCUACCGAUGGAAGGUUUAGGUGAG-UUUUU----CGGA-GU-UUU-C-UCC-G--G-CAUC-U--GGU-UCGCC--A-GACGC-CGGGGAGG-G
((....(((((.............((.....(..(((.....)))..)......)).........-.((..-..--..-.-.--.-..-.))..(((.((((((........((((.-.(..-..-.-.--.----)----.---.--.-...-..-..-))))......)))))).).).)...((((.((((...-..))))))))..)))))...))........(((....(((....((((((((.......)))))))))))......)))...(((.((((....))))....)))....((.(((..........))).)).(.((....)-).)................(.(((....((((.....))).)))))..............((((((((((...-.-.-....))))))).)))......(((-.(...........)).)).........(((((......(.((((.....((....)).......-))))))))))..-...................(.(.......(.((...(((..(-....(((-(--(-(.----(-.-(((--.(-(((--.(((..-...---.--)))...))-)).-)-))-.---)-.-)-))))).-..(((-(---(.....--.(-(.((((-((.....-...)))))).)--).-.....)-))-))..((((((.((........((..((.......)).(((--..--..))-)......))......)).))..))))........(.(((((((((.-............-..))))))-))).).....)....(((((((..(.-..((((..(((.(((((.((...((........))......)).))))).))).......((....))...))))..)..))).)))..))))...)).)....((((((....(...((((.........))))...).))))))..........(((.((.(((..((((((((.(-.(.-.-.-.-..-..).)))))))))..))).-..((....))...)).....))).).).(((......((((....))))....)))........(((((.(((((((..((..(((((..(((.((((((......((........))..........(((((.(...-.((-(.(...........((.(.....)))...........).)))...((.(((..((.((((((....(((.(((((....)))..(.((......)))...)).))).....((((.((..((((..((-(-.-.((-(-((--(--(.-....)))-)-)-)----)...-.)))..)))).))..(..--(((((....-.))))).....)..)))).....))).))).....))))))).....).)))))...)).)))).))).(.(.((((.(........---(.---.--.-.-(---.(---.--.(-(((....))))..))....)-........).))))..)...(.....((((((........)))))).....)..)..))))).....((((((-(-(.......))))))))......))...)))))))))).)).......................................-.....----....-.(-(((-(-((.-(--(-((((-(--((.-...))--)-)))))-).))))))-)
>KY980081 Chrysocampanula spinifera      
UUUAUUUGAUGGUACCUUACUACUUGGAUAACCGUAGUAAUUCUAGAGCUAACACAUGCAGGAAU-UCCCG-AC--UU-C-G--G-AA-GGGAUGUAUUUAUUAGAUAAGAAACCAA-CCCG-GG-C-U--U----G----C---C--C-GGU-UG-CG-UGCUGAGUCACAAUAACUGUUCGAAUCGCACGGCUUC-ACGCCGGCGAUGGUUCAUUCAAAUUUCUGCCCUAUCAGCUUUCGAUGGUAGGAUCGAGGCCUACCAUGGCGUUUACGGGUAACGGAGAAUUAGGGUUCGAUUCCGGAGAGGGAGCCUGAGAAAUGGCUACCACAUCCAAGG-AAGGCAGCAGGCGCGUAAAUUGCCCGAAUCCUGACACAGGGAGGUAGUGACAAGAAAUAACAAUACAGGGCUA-U-U-UUAGUCUUGUAAUUGGAAUGAGUA-CAAUUUACAUCUCUUCACGAGGAUCAAUUGGAGGGCGAGUCUGGUGCCAGCAGCCGCGGUAAUU-CCAGCUCCAAUA-GCGUAUAUUAAAGUUGUUGCAGUUAAAACGCUCGUAGUCGGA-UUUCGGG-G--C-GA----U-C-CCG--CC-GGU--CUGCCG-UUG---G--GUAUGCAC-UGG-U-GG-G---C-G-C-GUCCUU-CCUUC-C---GGAGAC--CG-UUCCUA-CUCUUAG-CUGAGCGGGGA--CG-GGAGAC-GG-AUCGUUUACUUUGAAAAAA-UCAGAGUGUUUCAAGCAGGC--AU--UUGC-UCUUGCAUGGAUUAGCAUGGGAUAAUGAAAUAGGACUUUGGUGCUA-UUUUGUUGGUUU-CGAACACC-GAAGUAAUGAUUAACAGGGACAGUCA-GGGGCACUCGUAUUCCGCCGAGAGAGGUGAAAUUCUCAGACCAGCGGAAGACGAACCACUGCGAAAGCAUUUGCCAGGGAUGUUUUCACUGAUCAAGAACGAAAGUUAGGGGAUCGAAGACGAUCAGAUACCGUCGUAGUCUUAACCAUAAACCAUGCCGACUAGGGAUCCGUGGGUG-UUC-U-U-U-CU-UGA-CCCCAUGGGCACCUU-ACGGGAAACUAAAGUCUUUGGGUUCCGGGGGGAGUAUGGUCGCAAGGCUGAAACUUAAAGGAAUUGACGGAAGGGCACCACCAGGAGUGGAGCCUGCGGCUUAAUUUGACUCAACACGGGGAAACUUACCAGGUCCAG-ACACU-GUGAGGAUUGACAGAUUGAGAGCUCUUUCUUGAUUCGAUGGGUGGUGGUGCAUGGCCGUUCUUAGUUGGUGGAGUGAUUUGUCUGGUUAAUUCCGUUAACGAACGAGACCUUAGCCUAUUAAAUAG-U-G-GCG-C-GA--A--CU-CUUUGUU-G-G-C----GGCU-CACUUCUUAGAGGGACAA--CUUGUCUUC-AACAAGUGGAAGUUUGAGGCAAUAACAGGUCUGUGAUGCCCUUAGAUGUUCUGGGCCGCACGCGCGCUACACUGAUGCACUCAACGA---GU---C--U-U-U---CC---U--UU-UUCGACAGAAAUGGGUAAAC-UUUGAACUUGCAUCGUGAUGGGGAUCGACGAUUGCAAUUAUUCGUCUUCAACGAGGAAUUCCUAGUAGGCGCA-U-GUCAUCAGCGUGCGUCGAUUACGUCCCUGCCCUUUGUACACACCGCCCGUCGCUCCUACCGAUGGAAGGUUUAGGUGAG-UUUUU----CGGA-GU-UUU-C-UCC-G--G-CAUC-U--GGU-UCGCC--A-GACGC-CGGGGAGG-G
((....(((((.............((.....(..(((.....)))..)......)).........-.((..-..--..-.-.--.-..-.))..(((.((((((........((((.-.(..-..-.-.--.----)----.---.--.-...-..-..-))))......)))))).).).)...((((.((((...-..))))))))..)))))...))........(((....(((....((((((((.......)))))))))))......)))...(((.((((....))))....)))....((.(((..........))).)).(.((....)-).)................(.(((....((((.....))).)))))..............((((((((((...-.-.-....))))))).)))......(((-.(...........)).)).........(((((......(.((((.....((....)).......-))))))))))..-...................(.(.......(.((...(((..(-....(((-(--(-(.----(-.-(((--.(-(((--.(((..-...---.--)))...))-)).-)-))-.---)-.-)-))))).-..(((-(---(.....--.(-(.((((-((.....-...)))))).)--).-.....)-))-))..((((((.((......-.((..((.......)).(((--..--..))-)......))......)).))..))))........(((((((((((.-............-..))))))-))))).....)....(((((((..(.-..((((..(((.(((((.((...((........))......)).))))).))).......((....))...))))..)..))).)))..))))...)).)....((((((....(...((((.........))))...).))))))..........(((.((.(((..((((((((.(-.((-.-.-.-..-.))-)))))))))..))).-..((....))...)).....))).).).(((......((((....))))....)))........(((((.(((((((..((..(((((..(((.((((((......((........))..........(((((.(...-.((.(-(...........((.(.....)))...........)).))...((.(((..((.((((((....(((.(((((....)))..(.((......)))...)).))).....((((.((..((((..((-(-.-.((-(-((--(--(.-....)))-)-)-)----)...-.)))..)))).))..(..--(((((....-.))))).....)..)))).....))).))).....))))))).....).)))))...)).)))).))).(.(.((((.(........---(.---.--.-.-(---.(---(--.(-(((....)))).)))....)-........).))))..)...(.....((((((........)))))).....)..)..))))).....((((((-(-(.......))))))))......))...)))))))))).)).......................................-.....----....-.(-(((-(-((.-(--(-((((-(--((.-...))--)-)))))-).))))))-)
>AM490974 Chrysotila roscoffensis 
UUUAUUUGAUGGUACCUUACUACUUGGAUACCCGUAGUAAUUCUAGAGCUAAUACAUGCAGGAGU-UCGUGCGCGGUU-CGUCCGCGCCGCGAUGUAUUUAUUAGAUAAGAGACCAA-C-C--CG-C-C--U---------UGU-G--C-GGU-UG-CG-UGCCGAGUCAUAAUAACUGUUCGAAUCGCAUGGCUCUGACGCCGGCGAUGGUUCAUUCAAGUUUCUGCCCUAUCAGCUUUCGAUGGUAGGAUAGAGGCCUACCAUGGCGUUAACGGGUAACGGGGAAUUAGGGUUCGAUUCCGGAGAGGGAGCCUGAGAGAUGGCUACCACAUCCAAGG-AAGGCAGCAGGCGCGUAAAUUGCCCGAAUCCUGACACAGGGAGGUAGUGACAAGAAAUAACAAUACAGGGCCA-U-C-UUGGUCUUGUACUUGGAAUGAGUA-CAAUUUACAUCUCUUCACGAGGAUCAAUUGGAGGGCAAGUCUGGUGCCAGCAGCCGCGGUAAUU-CCAGCUCCAAUA-GCGUAUAUUAAAGUUGUUGCAGUUAAAACGCUCGUAGUCGGA-UUUCGGG-U--C-G-----GUUGC-G--CC-GGU--CUGCCG-AUG---G--GUAUGCAC-UGG-C-GG-A---G-U-C-GUCCUU-UCUUC-C---GGAGAC--CG-GGCCUC-CUCUUAG-CUGAGCGGGUU--CG-GGAGAC-GG-AUCGUUUACUUUGAAAAAA-UCAGAGUGUUUCAAGCAGGC--AGC-UCGC-UCUUGCAUGGAUUAGCAUGGGAUAAUGAAAUAGGACUCUGGUGCUA-UUUUGUUGGUUU-CGAACACC-GGAGUAAUGGUCAACAGGGACAGUCA-GGGGCACUCGUAUUCCGCCGAGAGAGGUGAAAUUCUCAGACCAGCGGAAGACGAACCACUGCGAAAGCAUUUGCCAGGGAUGUUUUCACUGAUCAAGAACGAAAGUUAGGGGAUCGAAGACGAUCAGAUACCGUCGUAGUCUUAACCAUAAACCAUGCCGACUAGGGAUUGGAGGCUG-U-U-CCU-U-UUGUGA-CUCCUUCAGCACCUU-UCGGGAAACUAAAGUCUUUGGGUUCCGGGGGGAGUAUGGUCGCAAGGCUGAAACUUAAAGGAAUUGACGGAAGGGCACCACCAGGAGUGGAGCCUGCGGCUUAAUUUGACUCAACACGGGGAAACUUACCAGGUCCAG-ACAUU-GUGAGGAUUGACAGAUUGAGAGCUCUUUCUUGAUUCGAUGGGUGGUGGUGCAUGGCCGUUCUUAGUUGGUGGAGUGAUUUGUCUGGUUAAUUCCGUUAACGAACGAGACCGCAGCCUGCUAAAUAG-U-U-UCG-C-GA--A--CA-CUCCGUU-G-G-C----GUUG-AGCUUCUUAGAGGGACAA--CUUGUCUUC-AACAAGUGGAAGUUUGCGGCAAUAACAGGUCUGUGAUGCCCUUAGAUGUUCUGGGCCGCACGCGCGCUACACUGAUGCAUUCAGCGA---GU---C--U-C-U-UCCC---U--UG-GCCGAGAGGUCCGGGUAAUCUUGUGAACUUGCAUCGUGAUGGGGAUAGAUUAUUGCAAUUAUUAAUCUUCAACGAGGAAUUCCUAGUAAGCGCA-U-GUCAUCAGCGUGCGUUGAUUACGUCCCUGCCCUUUGUACACACCGCCCGUCGCUCCUACCGAUUGAAUGAUCCGGUGAG-GCCCC----CGGA-CU-GUG-G-CAA-C--G-UGGC-U--GGU-GUUCC--A-GCCGC-GAUGCCGC-G
((....(((((.............((.....(..(((.....)))..)......)).........-.((.........-...........))..(((.((((((.........(((.-.-.--..-.-.--.---------...-.--.-...-..-..-))).......)))))).).).)...((((.((((......))))))))..)))))...))........(((....(((....((((((((.......)))))))))))......)))...(((.((((....))))....)))....((.(((..........))).)).(.((....)-).)................(.(((....((((.....))).)))))..............((((((((((...-.-.-....))))))).)))......(((-.(...........)).)).........(((((......(.((((.....((....)).......-))))))))))..-...................(.(.......(.((...(((..(-....(((-.--(-(-----((..(-(--.(-(((--.(((..-...---.--)))...))-)).-)-).-.---)-)-)-).))).-..(((-(---(.....--.(-(.((((-((.....-...)))))).)--).-.....)-))-))..((((((.((......-.((..((.......)).(((--...-..))-)......))......)).))..))))........(((((((((((.-............-..))))))-))))).....)....(((((((..(.-..((((..(((.(((((.((...((........))......)).))))).))).......((....))...))))..)..))).)))..))))...)).)....((((((....(...((((.........))))...).))))))..........(((.((.(((..(((((((..(-.-.-.(.-.-....).-).)))))))..))).-..((....))...)).....))).).).(((......((((....))))....)))........(((((.(((((((..((..(((((..(((.((((((......((........))..........(((((.(...-.((((-(...........((.(.....)))...........)))))...((.(((..((.((((((....(((.(((((....)))..(.((......)))...)).))).....((((.((..((((..((-(-.-.((-(-((--(--(.-....)))-)-)-)----)...-.)))..)))).))..(..--(((((....-.))))).....)..)))).....))).))).....))))))).....).)))))...)).)))).))).(.(.((((.(.......(---(.---.--.-.-(-...(---(--.(-(((....)))).)))....))........).))))..)...(....(((((((........)))))))....)..)..))))).....((((((-(-(.......))))))))......))...)))))))))).)).......................................-.....----....-.(-(((-(-((.-(--(-((((-(--((.-...))--)-)))))-).))))))-)
>KF728655 Chrysotila stipitata 
UUUAUUUGAUGGUACCUUACUACUUGGAUACCCGUAGUAAUUCUAGAGCUAAUACAUGCAGGAGU-UCGCGCGCGGCU-CGCCCGCGC-GCGAUGUAUUUAUUAGAUAAGAGACCAA-C-C--CG-C-C--U---------CGU-G--C-GGU-UG-CG-UGCCGAGUCAUAAUAACUGUUCGAAUCGCAUGGCUCUGACGCCGGCGAUGGUUCAUUCAAAUUUCUGCCCUAUCAGCUUUCGAUGGUAGGAUAGAGGCCUACCAUGGCGUUAACGGGUAACGGGGAAUUAGGGUUCGAUUCCGGAGAGGGAGCCUGAGAGAUGGCUACCACAUCCAAGG-AAGGCAGCAGGCGCGUAAAUUGCCCGAAUCCUGACACAGGGAGGUAGUGACAAGAAAUAACAAUACAGGGCCA-U-C-UUGGUCUUGUAGUUGGAAUGAGUA-CAAUUUACAUCUCUUCACGAGGAUCAAUUGGAGGGCAAGUCUGGUGCCAGCAGCCGCGGUAAUU-CCAGCUCCAAUA-GCGUAUAUUAAAGUUGUUGCAGUUAAAACGCUCGUAGUCGGA-UUUCGGG-U--C-G-----GUUGC-G--CC-GGU--CUGCCG-UUG---G--GUAUGCAC-UGG-C-GG-A---G-U-C-GUCCUU-UCUUC-C---GGAGAC--CG-CGCCUC-CUCUUAG-CUGAGCGGGUG--CG-GGAGAC-GG-AUCGUUUACUUUGAAAAAA-UCAGAGUGUUUCAAGCAGGC--AGC-UCGC-UCUUGCAUGGAUUAGCAUGGGAUAAUGAAAUAGGACUCUGGUGCUA-UUUUGUUGGUUU-CGAACACC-GGAGUAAUGGUCAACAGGGACAGUCA-GGGGCACUCGUAUUCCGCCGAGAGAGGUGAAAUUCUCAGACCAGCGGAAGACGAACCACUGCGAAAGCAUUUGCCAGGGAUGUUUUCACUGAUCAAGAACGAAAGUUAGGGGAUCGAAGACGAUCAGAUACCGUCGUAGUCUUAACCAUAAACCAUGCCGACUAGGGAUUGGAGGCUG-U-U-CCU-U-UUGUGA-CUCCUUCAGCACCUU-UCGGGAAACUAAAGUCUUUGGGUUCCGGGGGGAGUAUGGUCGCAAGGCUGAAACUUAAAGGAAUUGACGGAAGGGCACCACCAGGAGUGGAGCCUGCGGCUUAAUUUGACUCAACACGGGGAAACUUACCAGGUCCAG-ACAUU-GUGAGGAUUGACAGAUUGAGAGCUCUUUCUUGAUUCGAUGGGUGGUGGUGCAUGGCCGUUCUUAGUUGGUGGAGUGAUUUGUCUGGUUAAUUCCGUUAACGAACGAGACCGCAGCCUGCUAAAUAG-C-U-UCG-C-GA--A--CA-CUCCGUU-G-G-C----GUUG-GGCUUCUUAGAGGGACAA--CUUGUCUUC-AACAAGUGGAAGUUUGCGGCAAUAACAGGUCUGUGAUGCCCUUAGAUGUUCUGGGCCGCACGCGCGCUACACUGAUGCACUCAACGA---GU---U--G-U-UCUCC----U--UG-GCCGAGAGGUCCGGGUAAUCUUUUGAAAUUGCAUCGUGAUGGGGAUAGAUUAUUGCAAUUAUUAAUCUUCAACGAGGAAUUCCUAGUAAGCGCA-U-GUCAUCAGCGUGCGUUGAUUACGUCCCUGCCCUUUGUACACACCGCCCGUCGCUCCUACCGAUUGAAUGAUCCGGUGAG-GCCCC----CGGA-CU-GUG-G-CAA-C--G-CAGC-U--GGU-UCACU--A-GCCGC-GAUGCCGC-G
((....(((((.............((.....(..(((.....)))..)......)).........-.((.........-.........-.))..(((.((((((.........(((.-.-.--..-.-.--.---------...-.--.-...-..-..-))).......)))))).).).)...((((.((((......))))))))..)))))...))........(((....(((....((((((((.......)))))))))))......)))...(((.((((....))))....)))....((.(((..........))).)).(.((....)-).)................(.(((....((((.....))).)))))..............((((((((((...-.-.-....))))))).)))......(((-.(...........)).)).........(((((......(.((((.....((....)).......-))))))))))..-...................(.(.......(.((...(((..(-....(((-.--(-(-----((..(-(--.(-(((--.(((..-...---.--)))...))-)).-)-).-.---)-)-)-).))).-..(((-(---(.....--.(-(.((((-((.....-...)))))).)--).-.....)-))-))..((((((.((......-.((..((.......)).(((--...-..))-)......))......)).))..))))........(((((((((((.-............-..))))))-))))).....)....(((((((..(.-..((((..(((.(((((.((...((........))......)).))))).))).......((....))...))))..)..))).)))..))))...)).)....((((((....(...((((.........))))...).))))))..........(((.((.(((..(((((((..(-.-.-.(.-.-....).-).)))))))..))).-..((....))...)).....))).).).(((......((((....))))....)))........(((((.(((((((..((..(((((..(((.((((((......((........))..........(((((.(...-.((((-(...........((.(.....)))...........)))))...((.(((..((.((((((....(((.(((((....)))..(.((......)))...)).))).....((((.((..((((..((-(-.-.((-(-((--(--(.-....)))-)-)-)----)...-.)))..)))).))..(..--(((((....-.))))).....)..)))).....))).))).....))))))).....).)))))...)).)))).))).(.(.((((.(.......(---(.---.--.-.-(((..----.--.(-(((....)))).)))....))........).))))..)...(....(((((((........)))))))....)..)..))))).....((((((-(-(.......))))))))......))...)))))))))).)).......................................-.....----....-.(-(((-(-((.-(--(-((((-(--((.-...))--)-)))))-).))))))-)
>AM936924 Pleurochrysis elongata 
UUUAUUUGAUGGUACCUUACUACUUGGAUACCCGUAGUAAUUCUAGAGCUAAUACAUGCAGGAGAUC-GUGCGCGGUU-UGUCCGCGCCGCGACGUAUUUAUUAGAUAAGAGACCGA-C-C--CG-C-C--U---------UGU-G--C-GGU-UG-CG-UGCCGAGUCAUAAUAACUGUUCGAAUCGCAUGGCUCUGACGCCGGCGAUGGUUCAUUCAAGUUUCUGCCCUAUCAGCUUUCGAUGGUAGGAUAGAGGCCUACCAUGGCGUUAACGGGUAACGGGGAAUUAGGGUUCGAUUCCGGAGAGGGAGCCUGAGAGAUGGCUACCACAUCCAAGG-AAGGCAGCAGGCGCGUAAAUUGCCCGAAUCCUGACACAGGGAGGUAGUGACAAGAAAUAACAAUACAGGGCCA-U-C-UUGGUCUUGUACUUGGAAUGAGUA-CAAUUUACAUCUCUUCACGAGGAUCAAUUGGAGGGCAAGUCUGGUGCCAGCAGCCGCGGUAAUU-CCAGCUCCAAUA-GCGUAUAUUAAAGUUGUUGCAGUUAAAACGCUCGUAGUCGGA-UUUCGGG-U--C-G-----GUUGC-G--CU-GGU--CUGCCG-AUG---G--GUAUGCAC-UUG-C-GG-A---G-U-C-GUCCUU-UCUUC-C---GGAGAC--CG-CGCCUC-CUCUUAG-CUGAGCGGGUG--CG-GGAGAC-GG-AUCUUUUACUUUGAAAAAA-UCAGAGUGUUUCAAGCAGGC--AGC-UCGC-UCUUGCAUGGAUUAGCAUGGGAUAAUGAAAUAGGACUCUGGUGCUA-UUUUGUUGGUUU-CGAACACC-GGAGUAAUGGUCAACAGGGACAGUCA-GGGGCACUCGUAUUCCGCCGAGAGAGGUGAAAUUCUCAGACCAGCGGAAGACGAACCACUGCGAAAGCAUUUGCCAGGGAUGUUUUCACUGAUCAAGAACGAAAGUUAGGGGAUCGAAGACGAUCAGAUACCGUCGUAGUCUUAACCAUAAACCAUGCCGACUAGGGAUUGGAGGCUG-U-U-CCU-U-UUGUGA-CUCCUUCAGCACCUU-UCGGGAAACUAAAGUCUUUGGGUUCCGGGGGGAGUAUGGUCGCAAGGCUGAAACUUAAAGGAAUUGACGGAAGGGCACCACCAGGAGUGGAGCCUGCGGCUUAAUUUGACUCAACACGGGGAAACUUACCAGGUCCAG-ACAUU-GUGAGGAUUGACAGAUUGAGAGCUCUUUCUUGAUUCGAUGGGUGGUGGUGCAUGGCCGUUCUUAGUUGGUGGAGUGAUUUGUCUGGUUAAUUCCGUUAACGAACGAGACCGCAGCCUGCUAAAUAG-U-U-UCG-C-GA--A--CA-CUCCGUU-G-G-C----GUUG-AGCUUCUUAGAGGGACAA--CUUGUCUUC-AACAAGUGGAAGUUUGCGGCAAUAACAGGUCUGUGAUGCCCUUAGAUGUUCUGGGCCGCACGCGCGCUACACUGAUGCAUUCAGCGA---GU---C--G-U-U-GUCC---U--UG-GCCGAGAGGUCCGGGUAAUCUUGUGAACUUGCAUCGUGAUGGGGAUAGAUUAUUGCAAUUAUUAAUCUUCAACGAGGAAUUCCUAGUAAGCGCA-U-GUCAUCAGCGUGCGUUGAUUACGUCCCUGCCCUUUGUACACACCGCCCGUCGCUCCUACCGAUUGAAUGAUCCGGUGAG-GCCCC----CGGA-CU-GUG-G-CCA-C--G-UGGC-U--GGU-GUUCC--A-GCUGC-GAUGCCGC-G
((....(((((.............((.....(..(((.....)))..)......)).........(.-..........-............)..(((.((((((.........(((.-.-.--..-.-.--.---------...-.--.-...-..-..-))).......)))))).).).)...((((.((((......))))))))..)))))...))........(((....(((....((((((((.......)))))))))))......)))...(((.((((....))))....)))....((.(((..........))).)).(.((....)-).)................(.(((....((((.....))).)))))..............((((((((((...-.-.-....))))))).)))......(((-.(...........)).)).........(((((......(.((((.....((....)).......-))))))))))..-...................(.(.......(.((...(((..(-....(((-.--(-(-----((..(-(--..-(((--.(((..-...---.--)))...))-)..-)-).-.---)-)-)-).))).-..(((-(---(.....--.(-(.((((-((.....-...)))))).)--).-.....)-))-))..((((((.((......-.((..((.......)).(((--...-..))-)......))......)).))..))))........(((((((((((.-............-..))))))-))))).....)....(((((((..(.-..((((..(((.(((((.((...((........))......)).))))).))).......((....))...))))..)..))).)))..))))...)).)....((((((....(...((((.........))))...).))))))..........(((.((.(((..(((((((..(-.-.-.(.-.-....).-).)))))))..))).-..((....))...)).....))).).).(((......((((....))))....)))........(((((.(((((((..((..(((((..(((.((((((......((........))..........(((((.(...-.((((-(...........((.(.....)))...........)))))...((.(((..((.((((((....(((.(((((....)))..(.((......)))...)).))).....((((.((..((((..((-(-.-.((-(-((--(--(.-....)))-)-)-)----)...-.)))..)))).))..(..--(((((....-.))))).....)..)))).....))).))).....))))))).....).)))))...)).)))).))).(.(.((((.(.......(---(.---.--.-.-(-...(---(--.(-(((....)))).)))....))........).))))..)...(....(((((((........)))))))....)..)..))))).....((((((-(-(.......))))))))......))...)))))))))).)).......................................-.....----....-.(-(((-(-(..-(--(-((((-(--((.-...))--)-)))))-)..)))))-)
>AM491024 Calyptrosphaera radiata 
UUUAUUUGAUGGUACCUUACUACUUGGAUAACCGUAGUAAUUCUAGAGCUAAUACAUGCAGGAAG-UCCCG-AC--UU-U-U--G-GA-GGGAUGUAUUUAUUAGAUAAGAAACCAA-U-C--CG-CCU--U----G----U---G--C-GGU-UG-CG-UGCUGAGUCAUACUAACUGCUCGAAUCGCAUGGCCUU-GUGCCGGCGAUGGUUCAUUCAAAUUUCUGCCCUAUCAGCUUUCGAUGGUAGGAUAGAGGCCUACCAUGGCGUUUACGGGUAACGGAGAAUUAGGGUUCGAUUCCGGAGAGGGAGCCUGAGAAAUGGCUACCACAUCCAAGG-AAGGCAGCAGGCGCGUAAAUUGCCCGAAUCCUGACACAGGGAGGUAGUGACAAGAAAUAACAAUACAGGGCCA-U-U-UUGGUCUUGUAAUUGGAAUGAGUA-CAAUUUACAUCUCUUCACGAGGAUCAAUUGGAGGGCAAGUCUGGUGCCAGCAGCCGCGGUAAUU-CCAGCUCCAAUA-GCGUAUAUUAAAGUUGUUGCAGUUAAAACGCUCGUAGUCGGA-UUUCGGG-G--C-GU----G-C-GUG--CC-GGU--CUGCCG-AUG---G--GUAUGCAC-UGG-CAGUCG---C-G-C-GUCCUU-UCUUU-C---GGAGCC--UG-CGGCUG-CUCUUAG-CUGAGCGGUUG--UG-GGAGAC-GG-AUCGUUUACUUUGAAAAAA-UCAGAGUGUUUCAAGCAGGC--AGC-UCGC-UCUUGCAUGGAUUAGCAUGGGAUAAUGAAAUAGGACUCUGGUGCUA-UUUUGUUGGUUU-CGAACACC-GGAGUAAUGAUUAACAGGGACAGUCA-GGGGCACUCGUAUUCCGCCGAGAGAGGUGAAAUUCUCAGACCAGCGGAAGACGAACCACUGCGAAAGCAUUUGCCAGGGAUGUUUUCACUGAUCAAGAACGAAAGUUAGGGGAUCGAAGACGAUCAGAUACCGUCGUAGUCUUAACCAUAAACCAUGCCGACUAGGGAUUGGGGGUUG-UUC-C-A-U-UUGUGA-CUCCCUCAGCACCUU-UCGGGAAACUAAAGUCUUUGGGUUCCGGGGGGAGUAUGGUCGCAAGGCUGAAACUUAAAGGAAUUGACGGAAGGGCACCACCAGGAGUGGAGCCUGCGGCUUAAUUUGACUCAACACGGGGAAACUUACCAGGUCCAG-ACAUU-GUGAGGAUUGACAGAUUGAGAGCUCUUUCUUGAUUCGAUGGGUGGUGGUGCAUGGCCGUUCUUAGUUGGUGGAGUGAUUUGUCUGGUUAAUUCCGUUAACGAACGAGACCGCAGCCUGCUAAAUAG-U-G-UCG-C-GA--A--CC-CUUUGUU-G-G-C----GGAU-CACUUCUUAGAGGGACAA--CUUGUCUUC-AACAAGUGGAAGUUUGCGGCAAUAACAGGUCUGUGAUGCCCUUAGAUGUUCUGGGCCGCACGCGCGCUACACUGAUGCACUCAACGA---GU---UUCAUC-U-GUCC---U--UG-GCCGAGAGGUCCGGGUAACCUUUUGAAAUUGCAUCGUGAUGGGGAUAGAUUAUUGCAAUUAUUAAUCUUCAACGAGGAAUUCCUAGUAAGCGCA-U-GUCAUCAGCGUGCGUUGAUUACGUCCCUGCCCUUUGUACACACCGCCCGUCGCUCCUACCGAUUGAAUGAUCCGGUGAG-GCCCC----CGGA-CU-GUG-G-CAA-C--G-CAGC-U--GGU-UCUCC--A-GCCGU-GAUGCCGC-G
((....(((((.............((.....(..(((.....)))..)......)).........-.((..-..--..-.-.--.-..-.))..(((.(((.((........((((.-.-.--..-...--.----.----.---.--.-...-..-..-))))......)).))).).).)...((((.((((...-..))))))))..)))))...))........(((....(((....((((((((.......)))))))))))......)))...(((.((((....))))....)))....((.(((..........))).)).(.((....)-).)................(.(((....((((.....))).)))))..............((((((((((...-.-.-....))))))).)))......(((-.(...........)).)).........(((((......(.((((.....((....)).......-))))))))))..-...................(.(.......(.((...(((..(-....(((-(--(-((----(-.-.((--.(-(((--.(((..-...---.--)))...))-)).-))....---)-)-)-))))).-..(((-(---(.....--.(-(.((((-((.....-...)))))).)--).-.....)-))-))..((((((.((......-.((..((.......)).(((--...-..))-)......))......)).))..))))........(((((((((((.-............-..))))))-))))).....)....(((((((..(.-..((((..(((.(((((.((...((........))......)).))))).))).......((....))...))))..)..))).)))..))))...)).)....((((((....(...((((.........))))...).))))))..........(((.((.(((..(((((((..(-((.-.-.-.-....))-).)))))))..))).-..((....))...)).....))).).).(((......((((....))))....)))........(((((.(((((((..((..(((((..(((.((((((......((........))..........(((((.(...-.((((-(...........((.(.....)))...........)))))...((.(((..((.((((((....(((.(((((....)))..(.((......)))...)).))).....((((.((..((((..((-(-.-.((-(-((--(--(.-....)))-)-)-)----)...-.)))..)))).))..(..--(((((....-.))))).....)..)))).....))).))).....))))))).....).)))))...)).)))).))).(.(.((((.(.......(---(.---......-.-...(---(--.(-(((....)))).)).....))........).))))..)...(....(((((((........)))))))....)..)..))))).....((((((-(-(.......))))))))......))...)))))))))).)).......................................-.....----....-.(-(((-(-((.-(--(-((((-(--((.-...))--)-)))))-).))))))-)
>AM490990 Calyptrosphaera sphaeroidea 
UUUAUUUGAUGGUACCUUACUACUUGGAUAACCGUAGUAAUUCUAGAGCUAAUACAUGCAGGAAG-UCCCG-AC--UU-U-U--G-GA-GGGAUGUAUUUAUUAGAUAAGAAACCAA-U-C--CG-CCU--U----G----U---G--C-GGU-UG-CG-UGCUGAGUCAUACUAACUGCUCGAAUCGCAUGGCCUU-GUGCCGGCGAUGGUUCAUUCAAAUUUCUGCCCUAUCAGCUUUCGAUGGUAGGAUAGAGGCCUACCAUGGCGUUUACGGGUAACGGAGAAUUAGGGUUCGAUUCCGGAGAGGGAGCCUGAGAAAUGGCUACCACAUCCAAGG-AAGGCAGCAGGCGCGUAAAUUGCCCGAAUCCUGACACAGGGAGGUAGUGACAAGAAAUAACAAUACAGGGCCA-U-U-UUGGUCUUGUAAUUGGAAUGAGUA-CAAUUUACAUCUCUUCACGAGGAUCAAUUGGAGGGCAAGUCUGGUGCCAGCAGCCGCGGUAAUU-CCAGCUCCAAUA-GCGUAUAUUAAAGUUGUUGCAGUUAAAACGCUCGUAGUCGGA-UUUCGGG-G--C-GU----G-C-GUG--CC-GGU--CUGCCG-AUG---G--GUAUGCAC-UGG-CAUUCG---C-G-C-GUCCUU-UCUUU-C---GGAGCC--UG-CGUCUG-CUCUUAG-CUGAGCGGUUG--UG-GGAGAC-GG-AUCGUUUACUUUGAAAAAA-UCAGAGUGUUUCAAGCAGGC--AGC-UCGC-UCUUGCAUGGAUUAGCAUGGGAUAAUGAAAUAGGACUCUGGUGCUA-UUUUGUUGGUUU-CGAACACC-GGAGUAAUGAUUAACAGGGACAGUCA-GGGGCACUCGUAUUCCGCCGAGAGAGGUGAAAUUCUCAGACCAGCGGAAGACGAACCACUGCGAAAGCAUUUGCCAGGGAUGUUUUCACUGAUCAAGAACGAAAGUUAGGGGAUCGAAGACGAUCAGAUACCGUCGUAGUCUUAACCAUAAACCAUGCCGACUAGGGAUUGGGGGUUG-UUC-C-A-U-UUGUGA-CUCCCUCAGCACCUU-UCGGGAAACUAAAGUCUUUGGGUUCCGGGGGGAGUAUGGUCGCAAGGCUGAAACUUAAAGGAAUUGACGGAAGGGCACCACCAGGAGUGGAGCCUGCGGCUUAAUUUGACUCAACACGGGGAAACUUACCAGGUCCAG-ACAUU-GUGAGGAUUGACAGAUUGAGAGCUCUUUCUUGAUUCGAUGGGUGGUGGUGCAUGGCCGUUCUUAGUUGGUGGAGUGAUUUGUCUGGUUAAUUCCGUUAACGAACGAGACCGCAGCCUGCUAAAUAG-U-G-UCG-C-GA--A--CC-CUUUGUU-G-G-C----GGAU-CACUUCUUAGAGGGACAA--CUUGUCUUC-AACAAGUGGAAGUUUGCGGCAAUAACAGGUCUGUGAUGCCCUUAGAUGUUCUGGGCCGCACGCGCGCUACACUGAUGCACUCAACGA---GU---UUCAUC-U-GUCC---U--UG-GCCGAGAGGUCCGGGUAACCUUUUGAAAUUGCAUCGUGAUGGGGAUAGAUUAUUGCAAUUAUUAAUCUUCAACGAGGAAUUCCUAGUAAGCGCA-U-GUCAUCAGCGUGCGUUGAUUACGUCCCUGCCCUUUGUACACACCGCCCGUCGCUCCUACCGAUUGAAUGAUCCGGUGAG-GCCCC----CGGA-CU-GUG-G-CAA-C--G-CAGC-U--GGU-UCUCC--A-GCCGU-GAUGCCGC-G
((....(((((.............((.....(..(((.....)))..)......)).........-.((..-..--..-.-.--.-..-.))..(((.(((.((........((((.-.-.--..-...--.----.----.---.--.-...-..-..-))))......)).))).).).)...((((.((((...-..))))))))..)))))...))........(((....(((....((((((((.......)))))))))))......)))...(((.((((....))))....)))....((.(((..........))).)).(.((....)-).)................(.(((....((((.....))).)))))..............((((((((((...-.-.-....))))))).)))......(((-.(...........)).)).........(((((......(.((((.....((....)).......-))))))))))..-...................(.(.......(.((...(((..(-....(((-(--(-((----(-.-(((--.(-(((--.(((..-...---.--)))...))-)).-)))...---)-)-)-))))).-..(((-(---(.....--.(-(..(((-((.....-...)))))..)--).-.....)-))-))..((((((.((......-.((..((.......)).(((--...-..))-)......))......)).))..))))........(((((((((((.-............-..))))))-))))).....)....(((((((..(.-..((((..(((.(((((.((...((........))......)).))))).))).......((....))...))))..)..))).)))..))))...)).)....((((((....(...((((.........))))...).))))))..........(((.((.(((..(((((((..(-((.-.-.-.-....))-).)))))))..))).-..((....))...)).....))).).).(((......((((....))))....)))........(((((.(((((((..((..(((((..(((.((((((......((........))..........(((((.(...-.((((-(...........((.(.....)))...........)))))...((.(((..((.((((((....(((.(((((....)))..(.((......)))...)).))).....((((.((..((((..((-(-.-.((-(-((--(--(.-....)))-)-)-)----)...-.)))..)))).))..(..--(((((....-.))))).....)..)))).....))).))).....))))))).....).)))))...)).)))).))).(.(.((((.(.......(---(.---......-.-...(---(--.(-(((....)))).)).....))........).))))..)...(....(((((((........)))))))....)..)..))))).....((((((-(-(.......))))))))......))...)))))))))).)).......................................-.....----....-.(-(((-(-((.-(--(-((((-(--((.-...))--)-)))))-).))))))-)
>AM490982 Hymenomonas coronata 
UUUAUUUGAUGGUACCUUACUACUUGGAUACCCGUAGUAAUUCUAGAGCUAAUACAUGCAGGAAU-UCCCG-AC--UC-A-C--G-GA-GGGAUGUAUUUAUUAGAUAAGAAACCAA-U-C--CG-C-C--U---------CG--G--C-GGU-UG-UG-UGCUGAGUCAUAAUAACUGUUCGAAUCGCAUGGCUUU-ACGCUGGCGAUGGUUCAUUCAAAUUUCUGCCCUAUCAGCUUUCGAUGGUAGGAUAGAGGCCUACCAUGGCGUUUACGGGUAACGGAGAAUUAGGGUUCGAUUCCGGAGAGGGAGCCUGAGAAAUGGCUACCACAUCCAAGG-AAGGCAGCAGGCGCGUAAAUUGCCCGAAUCCUGACACAGGGAGGUAGUGACAAGAAAUAACAAUACAGGGCCA-G-C-UUGGUCUUGUAAUUGGAAUGAGUA-CAAUUUACAUCUCUUCACGAGGAUCAAUUGGAGGGCAAGUCUGGUGCCAGCAGCCGCGGUAAUU-CCAGCUCCAAUA-GCGUAUAUUAAAGUUGUUGCAGUUAAAACGCUCGUAGUCGGA-UUUCGGG-G--C-GG----G-C-CUG--CC-GGU--CUGCCG-UUC---G--GUACGUAC-UGG-C-GG-G---C-G-C-GUCCUU-CCUUU-C---GGAGAC--CG-CGCCUC-CUCUUAA-CUGAGCGGGCG--CG-GGAGAC-GG-AUCGUUUACUUUGAAAAAA-UCAGAGUGUUUCAAGCAGGC--AGC-UCGC-UCUUGCAUGGAUUAGCAUGGGAUAAUGAAAUAGGACUCUGGUGCUA-UUUUGUUGGUUU-CGAACACC-GGAGUAAUGGUCAACAGGGACAGUCA-GGGGCACUCGUAUUCCGCCGAGAGAGGUGAAAUUCUCAGACCAGCGGAAGACGAACCACUGCGAAAGCAUUUGCCAGGGAUGUUUUCACUGAUCAAGAACGAAAGUUAGGGGAUCGAAGACGAUCAGAUACCGUCGUAGUCUUAACCAUAAACCAUGCCGACUAGGGAUUGGAGGCUG-U-U-CCU-U-UUGUGA-CUCCUUCAGCACCUU-UCGGGAAACUAAAGUCUUUGGGUUCCGGGGGGAGUAUGGUCGCAAGGCUGAAACUUAAAGGAAUUGACGGAAGGGCACCACCAGGAGUGGAGCCUGCGGCUUAAUUUGACUCAACACGGGGAAACUUACCAGGUCCAG-ACAUU-GUGAGGAUUGACAGAUUGAGAGCUCUUUCUUGAUUCGAUGGGUGGUGGUGCAUGGCCGUUCUUAGUUGGUGGAGUGAUUUGUCUGGUUAAUUCCGUUAACGAACGAGACCGCAGCCUGCUAAAUAG-U-U-CCG-C-GA--A--CA-CUUGGUU-G-G-C----GGCC-AACUUCUUAGAGGGACAA--CUUGUCUUC-AACAAGUGGAAGUUUGCGGCAAUAACAGGUCUGUGAUGCCCUUAGAUGUUCUGGGCCGCACGCGCGCUACACUGAUGCACUCAACGA---GU---C--U-U-U----C---CCUUG-GCCGGAAGGUCCGGGUAAUCUUUUGAACUUGCAUCGUGAUGGGGAUAGAUUAUUGCAAUUAUUAAUCUUCAACGAGGAAUUCCUAGUAAGCGCA-U-GUCAUCAGCGUGCGUUGAUUACGUCCCUGCCCUUUGUACACACCGCCCGUCGCUCCUACCGAUUGAAUGAUCCGGUGAG-GCCCC----CGGA-CU-GUG-G-CAA-C--G-CAGC-U--GGU-UCUCC--A-GCCGU-GAUGCCGC-G
((....(((((.............((.....(..(((.....)))..)......)).........-.((..-..--..-.-.--.-..-.))..(((.((((((........((((.-.-.--(.-.-.--.---------.)--.--.-...-..-..-))))......)))))).).).)...((((.((((...-..))))))))..)))))...))........(((....(((....((((((((.......)))))))))))......)))...(((.((((....))))....)))....((.(((..........))).)).(.((....)-).)................(.(((....((((.....))).)))))..............((((((((((...-.-.-....))))))).)))......(((-.(...........)).)).........(((((......(.((((.....((....)).......-))))))))))..-...................(.(.......(.((...(((..(-....(((-(--(-(.----(-.-(((--.(-(((--.(((..-...---.--)))...))-)).-)-))-.---)-.-)-))))).-..(((-(---(.....--.(-(.((((-((.....-...)))))).)--).-.....)-))-))..((((((.((......-.((..((.......)).(((--...-..))-)......))......)).))..))))........(((((((((((.-............-..))))))-))))).....)....(((((((..(.-..((((..(((.(((((.((...((........))......)).))))).))).......((....))...))))..)..))).)))..))))...)).)....((((((....(...((((.........))))...).))))))..........(((.((.(((..(((((((..(-.-.-.(.-.-....).-).)))))))..))).-..((....))...)).....))).).).(((......((((....))))....)))........(((((.(((((((..((..(((((..(((.((((((......((........))..........(((((.(...-.((((-(...........((.(.....)))...........)))))...((.(((..((.((((((....(((.(((((....)))..(.((......)))...)).))).....((((.((..((((..((-(-.-.((-(-((--(--(.-....)))-)-)-)----)...-.)))..)))).))..(..--(((((....-.))))).....)..)))).....))).))).....))))))).....).)))))...)).)))).))).(.(.((((.(.......(---(.---.--.-.-(----(---(...(-(((....)))).)))....))........).))))..)...(....(((((((........)))))))....)..)..))))).....((((((-(-(.......))))))))......))...)))))))))).)).......................................-.....----....-.(-(((-(-((.-(--(-((((-(--((.-...))--)-)))))-).))))))-)
>FR865767 Ochrosphaera neapolitana 
UUUAUUUGAUGGUACCUUACUACUUGGAUACCC-UAGUAAUUCUAGAGCUAAUACAUGCAGGAAU-UCCCG-AC--UU-U-U--G-GA-GGGAUGUAUUUAUUAGAUAAGAAACCAA-U-C--CG-C-U--U---------CG--G--C-GGU-UG-CG-UGCCGAGUCAUAAUAACUGUUCGAAUCGCAUGGCUUU-ACGCCGGCGAUGGUUCAUUCAAAUUUCUGCCCUAUCAGCUUUCGAUGGUAGGAUAGAGGCCUACCAUGGCGUUUACGGGUAACGGAGAAUUAGGGUUCGAUUCCGGAGAGGGAGCCUGAGAAAUGGCUACCACAUCCAAGG-AAGGCAGCAGGCGCGUAAAUUGCCCGAAUCCUGACACAGGGAGGUAGUGACAAGAAAUAACAAUACAGGGCCA-U-C-UUGGUCUUGUAAUUGGAAUGAGUA-CAAUUUACAUCUCUUCACGAGGAUCAAUUGGAGGGCAAGUCUGGUGCCAGCAGCCGCGGUAAUU-CCAGCUCCAAUA-GCGUAUAUUAAAGUUGUUGCAGUUAAAACGCUCGUAGUCGGA-UUUCGGG-G--C-GG----G-C-CUG--CC-GGU--CUGCCG-AUC---G--GUACGCAC-UGG-C-GG-G---C-G-C-GUCCUU-CCUUC-C---GGAGAC--CG-CGCCUC-CUCUUAA-CUGAGCGGGCG--UG-GGAGAC-GG-AUCGUUUACUUUGAAAAAA-UCAGAGUGUUUCAAGCAGGC--AGC-UCGC-UCUUGCAUGGAUUAGCAUGGGAUAAUGAAAUAGGACUCUGGUGCUA-UUUUGUUGGUUU-CGAACACC-GGAGUAAUGGUCAACAGGGACAGUCA-GGGGCACUCGUAUUCCGCCGAGAGAGGUGAAAUUCUCAGACCAGCGGAAGACGAACCACUGCGAAAGCAUUUGCCAGGGAUGUUUUCACUGAUCAAGAACGAAAGUUAGGGGAUCGAAGACGAUCAGAUACCGUCGUAGUCUUAACCAUAAACCAUGCCGACUAGGGAUUGGAGGUUG-U-U-CCU-U-UUGUGA-CUCCUUCAGCACCUU-UCGGGAAACUAAAGUCUUUGGGUUCCGGGGGGAGUAUGGUCGCAAGGCUGAAACUUAAAGGAAUUGACGGAAGGGCACCACCAGGAGUGGAGCCUGCGGCUUAAUUUGACUCAACACGGGGAAACUUACCAGGUCCAG-ACAUU-GUGAGGAUUGACAGAUUGAGAGCUCUUUCUUGAUUCGAUGGGUGGUGGUGCAUGGCCGUUCUUAGUUGGUGGAGUGAUUUGUCUGGUUAAUUCCGUUAACGAACGAGACCGCAGCCUGCUAAAUAG-U-U-CCG-C-GA--A--CA-CUCCGUU-G-G-C----GGCC-AACUUCUUAGAGGGACAA--CUUGUCUUC-AACAAGUGGAAGUUUGCGGCAAUAACAGGUCUGUGAUGCCCUUAGAUGUUCUGGGCCGCACGCGCGCUACACUGAUGCACUCAACGA---GU---C--U-U-U---CC---U--UG-GCCGAAAGGUCCGGGUAACCUUUUGAACUUGCAUCGUGAUGGGGAUAGAUUAUUGCAAUUAUUAAUCUUCAACGAGGAAUUCCUAGUAAGCGCA-U-GUCAUCAGCGUGCGUUGAUUACGUCCCUGCCCUUUGUACACACCGCCCGUCGCUCCUACCGAUUGAAUGAUCCGGUGAG-GCCCC----CGGA-CU-GUG-G-CAA-C--G-CAGC-U--GGU-UCUCC--A-GCCGU-GAUGCCGC-G
((....(((((.............((.....(.-(((.....)))..)......)).........-.((..-..--..-.-.--.-..-.))..(((.((((((.........(((.-.-.--(.-.-.--.---------.)--.--.-...-..-..-))).......)))))).).).)...((((.((((...-..))))))))..)))))...))........(((....(((....((((((((.......)))))))))))......)))...(((.((((....))))....)))....((.(((..........))).)).(.((....)-).)................(.(((....((((.....))).)))))..............((((((((((...-.-.-....))))))).)))......(((-.(...........)).)).........(((((......(.((((.....((....)).......-))))))))))..-...................(.(.......(.((...(((..(-....(((-(--(-(.----(-.-(((--.(-(((--.(((..-...---.--)))...))-)).-)-))-.---)-.-)-))))).-..(((-(---(.....--.(-(.((((-((.....-...)))))).)--).-.....)-))-))..((((((.((......-.((..((.......)).(((--...-..))-)......))......)).))..))))........(((((((((((.-............-..))))))-))))).....)....(((((((..(.-..((((..(((.(((((.((...((........))......)).))))).))).......((....))...))))..)..))).)))..))))...)).)....((((((....(...((((.........))))...).))))))..........(((.((.(((..(((((((..(-.-.-.(.-.-....).-).)))))))..))).-..((....))...)).....))).).).(((......((((....))))....)))........(((((.(((((((..((..(((((..(((.((((((......((........))..........(((((.(...-.((((-(...........((.(.....)))...........)))))...((.(((..((.((((((....(((.(((((....)))..(.((......)))...)).))).....((((.((..((((..((-(-.-.((-(-((--(--(.-....)))-)-)-)----)...-.)))..)))).))..(..--(((((....-.))))).....)..)))).....))).))).....))))))).....).)))))...)).)))).))).(.(.((((.(.......(---(.---.--.-.-(---.(---(--.(-(((....)))).)))....))........).))))..)...(....(((((((........)))))))....)..)..))))).....((((((-(-(.......))))))))......))...)))))))))).)).......................................-.....----....-.(-(((-(-((.-(--(-((((-(--((.-...))--)-)))))-).))))))-)
>AM490979 Jomonlithus littoralis 
UUUAUUUGAUGGUACCUUACUACUUGGAUACCCGUAGUAAUUCUAGAGCUAAUACAUGCAGGAAG-UCCCG-AC--UU-U-U--G-GA-GGGAUGUAUUUAUUAGAUAAGAAACCAA-U-C--CG-C-U--U---------CG--G--C-GGU-UG-CG-UGCCGAGUCAUAAUAACUGUUCGAAUCGCAUGGCUUU-ACGCUGGCGAUGGUUCAUUCAAAUUUCUGCCCUAUCAGCUUUCGAUGGUAGGAUAGAGGCCUACCAUGGCGUUUACGGGUAACGGAGAAUUAGGGUUCGAUUCCGGAGAGGGAGCCUGAGAAAUGGCUACCACAUCCAAGG-AAGGCAGCAGGCGCGUAAAUUGCCCGAAUCCUGACACAGGGAGGUAGUGACAAGAAAUAACAAUACAGGGCCA-U-C-UUGGUCUUGUAAUUGGAAUGAGUA-CAAUUUACAUCUCUUCACGAGGAUCAAUUGGAGGGCAAGUCUGGUGCCAGCAGCCGCGGUAAUU-CCAGCUCCAAUA-GCGUAUAUUAAAGUUGUUGCAGUUAAAACGCUCGUAGUCGGA-UUUCGGG-G--C-GG----G-C-CUG--CC-GGU--CUGCCG-AUC---G--GUACGCAC-UGG-C-GG-G---C-G-C-GUCCUU-CCUUC-C---GGAGAC--CA-CGCCUC-CUCUUAA-CUGAGCGGGCG--UG-GGAGAC-GG-AUCGUUUACUUUGAAAAAA-UCAGAGUGUUUCAAGCAGGC--AGC-UCGC-UCUUGCAUGGAUUAGCAUGGGAUAAUGAAAUAGGACUCUGGUGCUA-UUUUGUUGGUUU-CGAACACC-GGAGUAAUGGUCAACAGGGACAGUCA-GGGGCACUCGUAUUCCGCCGAGAGAGGUGAAAUUCUCAGACCAGCGGAAGACGAACCACUGCGAAAGCAUUUGCCAGGGAUGUUUUCACUGAUCAAGAACGAAAGUUAGGGGAUCGAAGACGAUCAGAUACCGUCGUAGUCUUAACCAUAAACCAUGCCGACUAGGGAUUGGAGGCUG-UUC-C-A-U-UUGUGA-CUCCUUCAGCACCUU-UCGGGAAACUAAAGUCUUUGGGUUCCGGGGGGAGUAUGGUCGCAAGGCUGAAACUUAAAGGAAUUGACGGAAGGGCACCACCAGGAGUGGAGCCUGCGGCUUAAUUUGACUCAACACGGGGAAACUUACCAGGUCCAG-ACAUU-GUGAGGAUUGACAGAUUGAGAGCUCUUUCUUGAUUCGAUGGGUGGUGGUGCAUGGCCGUUCUUAGUUGGUGGAGUGAUUUGUCUGGUUAAUUCCGUUAACGAACGAGACCGCAGCCUGCUAAAUAG-U-U-CCG-C-GA--A--CA-CUCCGUU-G-G-C----GGCC-AACUUCUUAGAGGGACAA--CUUGUCUUC-AACAAGUGGAAGUUUGCGGCAAUAACAGGUCUGUGAUGCCCUUAGAUGUUCUGGGCCGCACGCGCGCUACACUGAUGCACUCAACGA---GU---C--C-C-U---CC---U--UG-GCCGACAGGUCCGGGUAACCUUUUGAACUUGCAUCGUGAUGGGGAUAGAUUAUUGCAAUUAUUAAUCUUCAACGAGGAAUUCCUAGUAAGCGCA-U-GUCAUCAGCGUGCGUUGAUUACGUCCCUGCCCUUUGUACACACCGCCCGUCGCUCCUACCGAUUGAAUGAUCCGGUGAG-GCCCC----CGGA-CU-GUG-G-CAA-C--G-UCGC-U--GGU--CUCC--A-GCAGC-GAUGCCGC-G
((....(((((.............((.....(..(((.....)))..)......)).........-.((..-..--..-.-.--.-..-.))..(((.((((((.........(((.-.-.--(.-.-.--.---------.)--.--.-...-..-..-))).......)))))).).).)...((((.((((...-..))))))))..)))))...))........(((....(((....((((((((.......)))))))))))......)))...(((.((((....))))....)))....((.(((..........))).)).(.((....)-).)................(.(((....((((.....))).)))))..............((((((((((...-.-.-....))))))).)))......(((-.(...........)).)).........(((((......(.((((.....((....)).......-))))))))))..-...................(.(.......(.((...(((..(-....(((-(--(-(.----(-.-(((--.(-(((--.(((..-...---.--)))...))-)).-)-))-.---)-.-)-))))).-..(((-(---(.....--.(-(.((((-((.....-...)))))).)--).-.....)-))-))..((((((.((......-.((..((.......)).(((--...-..))-)......))......)).))..))))........(((((((((((.-............-..))))))-))))).....)....(((((((..(.-..((((..(((.(((((.((...((........))......)).))))).))).......((....))...))))..)..))).)))..))))...)).)....((((((....(...((((.........))))...).))))))..........(((.((.(((..(((((((..(-((.-.-.-.-....))-).)))))))..))).-..((....))...)).....))).).).(((......((((....))))....)))........(((((.(((((((..((..(((((..(((.((((((......((........))..........(((((.(...-.((((-(...........((.(.....)))...........)))))...((.(((..((.((((((....(((.(((((....)))..(.((......)))...)).))).....((((.((..((((..((-(-.-.((-(-((--(--(.-....)))-)-)-)----)...-.)))..)))).))..(..--(((((....-.))))).....)..)))).....))).))).....))))))).....).)))))...)).)))).))).(.(.((((.(.......(---(.---.--.-.-(---.(---(--.(-(((....)))).)))....))........).))))..)...(....(((((((........)))))))....)..)..))))).....((((((-(-(.......))))))))......))...)))))))))).)).......................................-.....----....-.(-(((-(-((.-(--(-((((-(--((.--..))--)-)))))-).))))))-)
