# Supplementary material for: ITS2 and 18S rRNA gene sequence-structure phylogeny of the Haptophyta (Haptista)
Source: PLoS One. 2026 Mar 19;21(3):e0344353. doi: 10.1371/journal.pone.0344353 (PMC13001949; doi:10.1371/journal.pone.0344353)
Supplement: S4 File — (TXT) [file pone.0344353.s013.txt]

>AJ246261_Coccolithus_pelagicus
UUUAUUUGAUGGUACCUUACUACUUGGAUAACCGUAGUAAUUCUAGAGCUAAUACAUGCA
GGAAGGCCCU---------CC-----GGGGCCGUAUUUAUUAGAUAAGAA--ACCAAUCC
C----UU--------UUGGG-UUG-CGUGCCGAGUCAUAAUAACUGCUCGAAUCGCAUGG
CCUU-GUGCCGGCGAUGGUUCAUUCAAAUUUCUGCCCUAUCAGCUUUCGAUGGUAGGAUA
GAGGCCUACCAUGGCGUUUACGGGUAACGGAGAAUUAGGGUUCGAUUCCGGAGAGGGAGC
CUGAGAAAUGGCUACCACAUCCAAGGAA-GGCAGCAGGCGCGUAAAUUGCCCGAAUCCUG
ACACAGGGAGGUAGUGACAAGAAAUAACAAUACAGGGC-CAUCUUGGUCUUGUAAUUGGA
AUGAGUACAAUUUACAACUCUUCACGAGGAUCAAUUGGAGGGCAAGUCUGGUGCCAGCAG
CCGCGGUAAUUCC-AGCUCC-AAUAGCGUAUAUUAAAGUUGUUGCAGUUAAAACGCUCGU
AGUCGGAUUUCGGGGCGUGCU-GACCGGUCUGCCGA----------------UGGGUAUG
CACUGGU-UUGGCGCG---UCCUUUCUUUCGGAGCUCUCUGCUGCUCUUAACUGAGCGGU
GGA--GGGAGACGGAUCGUUUACUUUGAAAAAA-UCAGAGUGUUUCAAGCAGGC-AGC-U
CGCUCUUGCAUGGAUUAGCAUGGGAUAAUGAAAUAGGACUCUGGUGCUAUUUUGUUGGUU
UCGAACACC-GGAGUAAUGAUUAACAGGGACAGUCA-GGGGCACUCGUAUUCCGCCGAGA
GAGGUGAAAUUCUCAGACCAGCGGAAGACGAACCACUGCGAAAGCAUUUGCCAGGGAUGU
UUUCACUGAUCAAGAACGAAAGUUAGGGGAUCGAAGACGAUCAGAUACCGUCGUAGUCUU
AACCAUAAACCAUGCCGACUAGGGAUUGGGGGUUGUACCAUUUGUGUCUCCCUCAGCACC
UUUCGGGAAACUAAAGUCUUUGGGUUCCGGGGGGAGUAUGGUCGCAAGGCUGAAACUUAA
AGGAAUUGACGGAAGGGCACCACCAGGAGUGGAGCCUGCGGCUUAAUUUGACUCAACACG
GGGAAACUUACCAGGUCCAG-ACAUUGUGAGGAUUGACAGAUUGAGAGCUCUUUCUUGAU
UCGAUGGGUGGUGGUGCAUGGCCGUUCUUAGUUGGUGGAGUGAUUUGUCUGGUUAAUUCC
GUUAACGAACGAGACCGCAGCCUGCUAAAUAGUCCCGCGAAC-CCUUCG---UU-GGCGG
GU-CACUUCUUAGAGGGACAACUUGU--CUUCAACAAGUGGAAGUUUGCGGCAAUAACAG
GUCUGUGAUGCCCUUAGAUGUUCUGGGCCGCACGCGCGCUACACUGAUGCACUCAACGAG
UUCCU----UCCUUGGCCGACAGGUCCGGGUAACCUUUUGAAAUUGCAUCGUGAUGGGGA
UAGAUUAUUGCAAUUAUUAAUCUUCAACGAGGAAUUCCUAGUAAG-CGCAUGUCAUCAGC
GUGCGUUGAUUACGUCCCUGCCCUUUGUACACACCGCCCGUCGCUCCUACCGAUUGAAUG
AUCCGGUGAGGCCCCCGGACUGUGGCAACGCAGCUGGUUCUCCAGCCGUGAUGCCGCG-
>AJ544117_Coccolithus_braarudii
UUUAUUUGAUGGUACCUUACUACUUGGAUAACCGUAGUAAUUCUAGAGCUAAUACAUGCA
GGAAGGCCCU---------CC-----GGGGCCGUAUUUAUUAGAUAAGAA--ACCAAUCC
C----UU--------UUGGG-UUG-CGUGCCGAGUCAUAAUAACUGCUCGAAUCGCAUGG
CCUU-GUGCCGGCGAUGGUUCAUUCAAAUUUCUGCCCUAUCAGCUUUCGAUGGUAGGAUA
GAGGCCUACCAUGGCGUUUACGGGUAACGGAGAAUUAGGGUUCGAUUCCGGAGAGGGAGC
CUGAGAAAUGGCUACCACAUCCAAGGAA-GGCAGCAGGCGCGUAAAUUGCCCGAAUCCUG
ACACAGGGAGGUAGUGACAAGAAAUAACAAUACAGGGC-CAUCUUGGUCUUGUAAUUGGA
AUGAGUACAAUUUACAACUCUUCACGAGGAUCAAUUGGAGGGCAAGUCUGGUGCCAGCAG
CCGCGGUAAUUCC-AGCUCC-AAUAGCGUAUAUUAAAGUUGUUGCAGUUAAAACGCUCGU
AGUCGGAUUUCGGGGCGUGCU-GACCGGUCUGCCGA----------------UGGGUAUG
CACUGGU-UUGGCGCG---UCCUUUCUUUCGGAGCUCUCUGCUGCUCUUAACUGAGCGGU
GGA--GGGAGACGGAUCGUUUACUUUGAAAAAA-UCAGAGUGUUUCAAGCAGGC-AGC-U
CGCUCUUGCAUGGAUUAGCAUGGGAUAAUGAAAUAGGACUCUGGUGCUAUUUUGUUGGUU
UCGAACACC-GGAGUAAUGAUUAACAGGGACAGUCA-GGGGCACUCGUAUUCCGCCGAGA
GAGGUGAAAUUCUCAGACCAGCGGAAGACGAACCACUGCGAAAGCAUUUGCCAGGGAUGU
UUUCACUGAUCAAGAACGAAAGUUAGGGGAUCGAAGACGAUCAGAUACCGUCGUAGUCUU
AACCAUAAACCAUGCCGACUAGGGAUUGGGGGUUGUACCAUUUGUGUCUCCCUCAGCACC
UUUCGGGAAACUAAAGUCUUUGGGUUCCGGGGGGAGUAUGGUCGCAAGGCUGAAACUUAA
AGGAAUUGACGGAAGGGCACCACCAGGAGUGGAGCCUGCGGCUUAAUUUGACUCAACACG
GGGAAACUUACCAGGUCCAG-ACAUUGUGAGGAUUGACAGAUUGAGAGCUCUUUCUUGAU
UCGAUGGGUGGUGGUGCAUGGCCGUUCUUAGUUGGUGGAGUGAUUUGUCUGGUUAAUUCC
GUUAACGAACGAGACCGCAGCCUGCUAAAUAGUCCCGCGAAC-CCUUCG---UU-GGCGG
GU-CACUUCUUAGAGGGACAACUUGU--CUUCAACAAGUGGAAGUUUGCGGCAAUAACAG
GUCUGUGAUGCCCUUAGAUGUUCUGGGCCGCACGCGCGCUACACUGAUGCACUCAACGAG
UUCCU----UCCUUGGCCGACAGGUCCGGGUAACCUUUUGAAAUUGCAUCGUGAUGGGGA
UAGAUUAUUGCAAUUAUUAAUCUUCAACGAGGAAUUCCUAGUAAG-CGCAUGUCAUCAGC
GUGCGUUGAUUACGUCCCUGCCCUUUGUACACACCGCCCGUCGCUCCUACCGAUUGAAUG
AUCCGGUGAGGCCCCCGGACUGUGGCAACGCAGCUGGUUCUCCAGCCGUGAUGCCGCG-
>LC771592_Hayaster_perplexus
UUUAUUUGAUGGUACCUUACUACUUGGAUAACCGUAGUAAUUCUAGAGCUAAUACAUGCA
GGACUUCCCA--------UCU-----CGGGAUGUAUUUAUUAGAUAAGAA--ACCAAUCC
G----CU--------UGCGG-UUG-UGUGCCGAGUCAUAAUAACUGCUCGAAUCGCAUGG
CCUU-GCGCCGGCGAUGGUUCAUUCAAAUUUCUGCCCUAUCAGCUUUCGAUGGUAGGAUA
GAGGCCUACCAUGGCGUUUACGGGUAACGGAGAAUUAGGGUUCGAUUCCGGAGAGGGAGC
CUGAGAAAUGGCUACCACAUCCAAGGAA-GGCAGCAGGCGCGUAAAUUGCCCGAAUCCUG
ACACAGGGAGGUAGUGACAAGAAAUAACAAUACAGGGC-CAUCUUGGUCUUGUAAUUGGA
AUGAGUACAAUUUACAUCACUUCACGAGGAUCAAUUGGAGGGCAAGUCUGGUGCCAGCAG
CCGCGGUAAUUCC-AGCUCC-AAUAGCGUAUAUUAAAGUUGUUGCAGUUAAAACGCUCGU
AGUCGGAUUUCGGGGCGUGCG-GGCCGGUCUGCCGA----------------UGGGUAUG
CACUGGU-CGUGCGCG---UCCUUUCUUUCGGAGCUCUCUGCUGCUCUUAGCUGAGCGGU
GGA--GGGAGACGGAUCGUUUACUUUGAAAAAA-UCAGAGUGUUUCAAGCAGGC-AGC-U
CGCUCUUGCAUGGAUUAGCAUGGGAUAAUGAAAUAGGACUCUGGUGCUAUUUUGUUGGUU
UCGAACACC-GGAGUAAUGAUUAACAGGGACAGUCA-GGGGCACUCGUAUUCCGCCGAGA
GAGGUGAAAUUCUCAGACCAGCGGAAGACGAACCACUGCGAAAGCAUUUGCCAGGGAUGU
UUUCACUGAUCAAGAACGAAAGUUAGGGGAUCGAAGACGAUCAGAUACCGUCGUAGUCUU
AACCAUAAACCAUGCCGACUAGGGAUUGGGGGCUGUUCCUUUUGUGACUCCCUCAGCACC
UUUCGGGAAACUAAAGUCUUUGGGUUCCGGGGGGAGUAUGGUCGCAAGGCUGAAACUUAA
AGGAAUUGACGGAAGGGCACCACCAGGAGUGGAGCCUGCGGCUUAAUUUGACUCAACACG
GGGAAACUUACCAGGUCCAG-ACAUUGUGAGGAUUGACAGAUUGAGAGCUCUUUCUUGAU
UCGAUGGGUGGUGGUGCAUGGCCGUUCUUAGUUGGUGGAGUGAUUUGUCUGGUUAAUUCC
GUUAACGAACGAGACCGCAGCCUGCUAAAUAGUCCCGCGAAC-CCUUCG---UU-GGCGG
GU-CACUUCUUAGAGGGACAACUUGU--CUUCAACAAGUGGAAGUUUGCGGCAAUAACAG
GUCUGUGAUGCCCUUAGAUGUUCUGGGCCGCACGCGCGCUACACUGAUGCACUCAACGAG
UUUCAC--CUCCUUGGCCGAAAGGUCCGGGUAACCUUUUGAAAUUGCAUCGUGAUGGGGC
UAGAUUAUUGCAAUUAUUAAUCUUCAACGAGGAAUUCCUAGUAAG-CGCAUGUCAUCAGC
GUGCGUUGAUUACGUCCCUGCCCUUUGUACACACCGCCCGUCGCUCCUACCGAUUGAAUG
AUCCGGUGAGGCCCCCGGACUGUGGCGACGUAGUUGGUUUUCCAGCCGCGAUGCUGCG-
>AJ246262_Cruciplacolithus_neohelis
UUUAUUUGAUGGUACCUUACUACUUGGAUAACCGUAGUAAUUCUAGAGCUAAUACAUGCA
GGAAGUCCCG--------ACUUUUGGAGGGAUGUAUUUAUUAGAUAAGAA--ACCAAUCC
GG---UC--------UCCGG-UUGCUGUGCUGAGUCAUAAUAACUGCUCGAAUCGCAUGG
CUUU-ACGCUGGCGAUGGUUCAUUCAAAUUUCUGCCCUAUCAGCUUUCGAUGGUAGGAUA
GAGGCCUACCAUGGCGUUUACGGGUAACGGAGAAUUAGGGUUCGAUUCCGGAGAGGGAGC
CUGAGAAAUGGCUACCACAUCCAAGGAA-GGCAGCAGGCGCGUAAAUUGCCCGAAUCCUG
ACACAGGGAGGUAGUGACAAGAAAUAACAAUACAGGGC-CAUCUUGGUCUUGUAAUUGGA
AUGAGUACAAUUUACAUCUCUUCACGAGGAUCAAUUGGAGGGCAAGUCUGGUGCCAGCAG
CCGCGGUAAUUCC-AGCUCC-AAUAGCGUAUAUUAAAGUUGUUGCAGUUAAAACGCUCGU
AGUCGGAUUUCGGGGCGUGCG-AGCCGGUCUGCCGC----------------UGGGUAUG
CACUGGC-UGUGCGCG---UCCUUUCUUUCGGAGCUCUCUGCUGCUCUUAGCUGAGCGGU
GGA--GGGAGACGGAUCGUUUACUUUGAAAAAA-UCAGAGUGUUUCAAGCAGGC-AGC-U
CGCUCUUGCAUGGAUUAGCAUGGGAUAAUGAAAUAGGACUCUGGUGCUAUUUUGUUGGUU
UCGAACACC-GGAGUAAUGAUUAACAGGGACAGUCA-GGGGCACUCGUAUUCCGCCGAGA
GAGGUGAAAUUCUCAGACCAGCGGAAGACGAACCACUGCGAAAGCAUUUGCCAGGGAUGU
UUUCACUGAUCAAGAACGAAAGUUAGGGGAUCGAAGACGAUCAGAUACCGUCGUAGUCUU
AACCAUAAACCAUGCCGACUAGGGAUUGGGGGCUGUUCCAUUUGUGACUCCCUCAGCACC
UUUCGGGAAACUAAAGUCUUUGGGUUCCGGGGGGAGUAUGGUCGCAAGGCUGAAACUUAA
AGGAAUUGACGGAAGGGCACCACCAGGAGUGGAGCCUGCGGCUUAAUUUGACUCAACACG
GGGAAACUUACCAGGUCCAG-ACAUUGUGAGGAUUGACAGAUUGAGAGCUCUUUCUUGAU
UCGAUGGGUGGUGGUGCAUGGCCGUUCUUAGUUGGUGGAGUGAUUUGUCUGGUUAAUUCC
GUUAACGAACGAGACCGCAGCCUGCUAAAUAGUGUCGCGAAC-CCUUCG---UU-GGCGG
UU-CACUUCUUAGAGGGACAACUUGU--CUUCAACAAGUGGAAGUUUGCGGCAAUAACAG
GUCUGUGAUGCCCUUAGAUGUUCUGGGCCGCACGCGCGCUACACUGAUGCACUCAACGAG
UUGCU----UCCUUGGCCGGAAGGUCCGGGUAACCUUUUGAAAUUGCAUCGUGAUGGGGA
UAGAUUAUUGCAAUUAUUAAUCUUCAACGAGGAAUUCCUAGUAAG-CGCAUGUCAUCAGC
GUGCGUUGAUUACGUCCCUGCCCUUUGUACACACCGCCCGUCGCUCCUACCGAUUGAAUG
AUCCGGUGAGGCCCCCGGACUGUGGCAACGCAGCUGGUUCUCCAGCCGUGAUGCCGCG-
>LC599498_Haptophyceae_sp__NIES_3900
UUUAUUUGAUGGUACCUUACUACUUGGAUAACCGUAGUAAUUCUAGAGCUAAUACAUGCA
GGAAGUCGCG--------ACUUCGGGAGCGAUGUAUUUAUUAGAUAAGAA--ACCAAUGC
GAGGGUGUAAAAGCUCUCGG-UUG-CGUGCUGAGUCAUAAUAACUUAUCGAAUCGCAUGG
CUUU-ACGCUGGCGAUGGUUCAUUCAAAUUUCUGCCCUAUCAGCUUUCGAUGGUAGGAUA
GAGGCCUACCAUGGCGUUUACGGGUAACGGAGAAUUAGGGUUCGAUUCCGGAGAGGGAGC
CUGAGAAACGGCUACCACAUCCAAGGAA-GGCAGCAGGCGCGCAAAUUACCC-AAUCCUG
ACACAGGGAGGUAGUGACAAGAAAUAACAAUACAGGGCUACUACUAGUCUUGUAAUUGGA
AUGAGUACAAUUUAAAUCUCUUAACGAGGAUCAAUUGGAGGGCAAGUCUGGUGCCAGCAG
CCGCGGUAAUUCC-AGCUCC-AAUAGCGUAUAUUAAAGUUGUUGCAGUUAAAAAGCUCGU
AGUCGGAUUUCAGGGCAGGGC-GACCGGUCUGCCGA----------------UGGGUAUG
CACUGGU--CGACUUG---UCCUUCCUUCUGGAGACCGUGCCUACUCUUAACUGAGCGGG
GAC--GGGAAACAGAUCGUUUACUUUGAAAAAA-UCAGAGUGUUUAAAGCAGGCCAAGAU
UGCUCUUGCAUGGAUUAGCAUGGGAUAAUGAAAUAGGACUUUGGUGCUAUUUUGUUGGUU
UCGAACACC-GAAGUAAUGAUUAAUAGGGAUAGUCA-GGGGCACUCGUAUUCCGUCGAGA
GAGGUGAAAUUCUCAGACCAAUGGAAGACGAACUACUGCGAAAGCAUUUGCCAGGGAUGU
UUUCACUGAUCAAGAACGAAAGUUAGGGGAUCGAAGACGAUCAGAUACCGUCGUAGUCUU
AACCAUAAACCAUGCCGACUAGGGAUUGGAGGAUGU-UAAUUUGUGACUCCUUCAGCACC
UUAUGAGAAAUCAAAGUCUUUGGGUUCCGGGGGGAGUAUGGUCGCAAGGCUGAAACUUAA
AGGAAUUGACGGAAGGGCACCACCAGGAGUGGAGCCUGCGGCUUAAUUUGACUCAACACG
GGGAAACUUACCAGGUCCAG-ACAUAGUAAGGAUUGACAGAUUGAGAGCUCUUUCUUGAU
UCUAUGGGUGGUGGUGCAUGGCCGUUCUUAGUUGGUGGAGUGAUUUGUCUGGUUAAUUCC
GUUAACGAACGAGACCUUAACCUGCUAAAUAGUUACGCGAACGACUUUG---UU-CGUGG
CC-AACUUCUUAGAGGGACUAUCGGU--GUUCAACCGAUGGAAGUUUGAGGCAAUAACAG
GUCUGUGAUGCCCUUAGAUGUUCUGGGCCGCACGCGCGCUACACUGAUGCACUCAACGAG
UUUAUA---ACCUUGAUCGAAAGGUCUGGGUAAUCUUUUGAAAUUGCAUCGUGAUGGGGA
UAGAUUAUUGCAAUUAUUAAUCUUCAACGAGGAAUUCCUAGUAAA-CGUGAGUCAUCAGC
UCGCGUUGAUUACGUCCCUGCCCUUUGUACACACCGCCCGUCGCUCCUACCGAUUGAAUG
AUCCGGUGAGGUCUUCGGACUGGGAUGGUGCAGCUGGUCCGCCAGCAGCGCUGCCUCG-
>AM490974_Chrysotila_roscoffensis
UUUAUUUGAUGGUACCUUACUACUUGGAUACCCGUAGUAAUUCUAGAGCUAAUACAUGCA
GGAGUUCGUGCGCGGUUCGUCCGCGCCGCGAUGUAUUUAUUAGAUAAGAG--ACCAACCC
GC-CUUG--------UGCGG-UUG-CGUGCCGAGUCAUAAUAACUGUUCGAAUCGCAUGG
CUCUGACGCCGGCGAUGGUUCAUUCAAGUUUCUGCCCUAUCAGCUUUCGAUGGUAGGAUA
GAGGCCUACCAUGGCGUUAACGGGUAACGGGGAAUUAGGGUUCGAUUCCGGAGAGGGAGC
CUGAGAGAUGGCUACCACAUCCAAGGAA-GGCAGCAGGCGCGUAAAUUGCCCGAAUCCUG
ACACAGGGAGGUAGUGACAAGAAAUAACAAUACAGGGC-CAUCUUGGUCUUGUACUUGGA
AUGAGUACAAUUUACAUCUCUUCACGAGGAUCAAUUGGAGGGCAAGUCUGGUGCCAGCAG
CCGCGGUAAUUCC-AGCUCC-AAUAGCGUAUAUUAAAGUUGUUGCAGUUAAAACGCUCGU
AGUCGGAUUUCGGGUCGGUUG-CGCCGGUCUGCCGA----------------UGGGUAUG
CACUGGC--GGAGUCG---UCCUUUCUUCCGGAGACCGGGCCUCCUCUUAGCUGAGCGGG
UUC--GGGAGACGGAUCGUUUACUUUGAAAAAA-UCAGAGUGUUUCAAGCAGGC-AGC-U
CGCUCUUGCAUGGAUUAGCAUGGGAUAAUGAAAUAGGACUCUGGUGCUAUUUUGUUGGUU
UCGAACACC-GGAGUAAUGGUCAACAGGGACAGUCA-GGGGCACUCGUAUUCCGCCGAGA
GAGGUGAAAUUCUCAGACCAGCGGAAGACGAACCACUGCGAAAGCAUUUGCCAGGGAUGU
UUUCACUGAUCAAGAACGAAAGUUAGGGGAUCGAAGACGAUCAGAUACCGUCGUAGUCUU
AACCAUAAACCAUGCCGACUAGGGAUUGGAGGCUGUUCCUUUUGUGACUCCUUCAGCACC
UUUCGGGAAACUAAAGUCUUUGGGUUCCGGGGGGAGUAUGGUCGCAAGGCUGAAACUUAA
AGGAAUUGACGGAAGGGCACCACCAGGAGUGGAGCCUGCGGCUUAAUUUGACUCAACACG
GGGAAACUUACCAGGUCCAG-ACAUUGUGAGGAUUGACAGAUUGAGAGCUCUUUCUUGAU
UCGAUGGGUGGUGGUGCAUGGCCGUUCUUAGUUGGUGGAGUGAUUUGUCUGGUUAAUUCC
GUUAACGAACGAGACCGCAGCCUGCUAAAUAGUUUCGCGAAC-ACUCCG---UU-GGCGU
UG-AGCUUCUUAGAGGGACAACUUGU--CUUCAACAAGUGGAAGUUUGCGGCAAUAACAG
GUCUGUGAUGCCCUUAGAUGUUCUGGGCCGCACGCGCGCUACACUGAUGCAUUCAGCGAG
UCUCUU---CCCUUGGCCGAGAGGUCCGGGUAAUCUUGUGAACUUGCAUCGUGAUGGGGA
UAGAUUAUUGCAAUUAUUAAUCUUCAACGAGGAAUUCCUAGUAAG-CGCAUGUCAUCAGC
GUGCGUUGAUUACGUCCCUGCCCUUUGUACACACCGCCCGUCGCUCCUACCGAUUGAAUG
AUCCGGUGAGGCCCCCGGACUGUGGCAACGUGGCUGGUGUUCCAGCCGCGAUGCCGCG-
>AM936924_Pleurochrysis_elongata
UUUAUUUGAUGGUACCUUACUACUUGGAUACCCGUAGUAAUUCUAGAGCUAAUACAUGCA
GGAGAUCGUGCGCGGUUUGUCCGCGCCGCGACGUAUUUAUUAGAUAAGAG--ACCGACCC
GC-CUUG--------UGCGG-UUG-CGUGCCGAGUCAUAAUAACUGUUCGAAUCGCAUGG
CUCUGACGCCGGCGAUGGUUCAUUCAAGUUUCUGCCCUAUCAGCUUUCGAUGGUAGGAUA
GAGGCCUACCAUGGCGUUAACGGGUAACGGGGAAUUAGGGUUCGAUUCCGGAGAGGGAGC
CUGAGAGAUGGCUACCACAUCCAAGGAA-GGCAGCAGGCGCGUAAAUUGCCCGAAUCCUG
ACACAGGGAGGUAGUGACAAGAAAUAACAAUACAGGGC-CAUCUUGGUCUUGUACUUGGA
AUGAGUACAAUUUACAUCUCUUCACGAGGAUCAAUUGGAGGGCAAGUCUGGUGCCAGCAG
CCGCGGUAAUUCC-AGCUCC-AAUAGCGUAUAUUAAAGUUGUUGCAGUUAAAACGCUCGU
AGUCGGAUUUCGGGUCGGUUG-CGCUGGUCUGCCGA----------------UGGGUAUG
CACUUGC--GGAGUCG---UCCUUUCUUCCGGAGACCGCGCCUCCUCUUAGCUGAGCGGG
UGC--GGGAGACGGAUCUUUUACUUUGAAAAAA-UCAGAGUGUUUCAAGCAGGC-AGC-U
CGCUCUUGCAUGGAUUAGCAUGGGAUAAUGAAAUAGGACUCUGGUGCUAUUUUGUUGGUU
UCGAACACC-GGAGUAAUGGUCAACAGGGACAGUCA-GGGGCACUCGUAUUCCGCCGAGA
GAGGUGAAAUUCUCAGACCAGCGGAAGACGAACCACUGCGAAAGCAUUUGCCAGGGAUGU
UUUCACUGAUCAAGAACGAAAGUUAGGGGAUCGAAGACGAUCAGAUACCGUCGUAGUCUU
AACCAUAAACCAUGCCGACUAGGGAUUGGAGGCUGUUCCUUUUGUGACUCCUUCAGCACC
UUUCGGGAAACUAAAGUCUUUGGGUUCCGGGGGGAGUAUGGUCGCAAGGCUGAAACUUAA
AGGAAUUGACGGAAGGGCACCACCAGGAGUGGAGCCUGCGGCUUAAUUUGACUCAACACG
GGGAAACUUACCAGGUCCAG-ACAUUGUGAGGAUUGACAGAUUGAGAGCUCUUUCUUGAU
UCGAUGGGUGGUGGUGCAUGGCCGUUCUUAGUUGGUGGAGUGAUUUGUCUGGUUAAUUCC
GUUAACGAACGAGACCGCAGCCUGCUAAAUAGUUUCGCGAAC-ACUCCG---UU-GGCGU
UG-AGCUUCUUAGAGGGACAACUUGU--CUUCAACAAGUGGAAGUUUGCGGCAAUAACAG
GUCUGUGAUGCCCUUAGAUGUUCUGGGCCGCACGCGCGCUACACUGAUGCAUUCAGCGAG
UCGUUG---UCCUUGGCCGAGAGGUCCGGGUAAUCUUGUGAACUUGCAUCGUGAUGGGGA
UAGAUUAUUGCAAUUAUUAAUCUUCAACGAGGAAUUCCUAGUAAG-CGCAUGUCAUCAGC
GUGCGUUGAUUACGUCCCUGCCCUUUGUACACACCGCCCGUCGCUCCUACCGAUUGAAUG
AUCCGGUGAGGCCCCCGGACUGUGGCCACGUGGCUGGUGUUCCAGCUGCGAUGCCGCG-
>AB058348_Cruciplacolithus_neohelis
UUUAUUUGAUGGUACCUUACUACUUGGAUAACCGUAGUAAUUCUAGAGCUAAUACAUGCA
GGAAGUCCCG--------ACUUUUGGAGGGAUGUAUUUAUUAGAUAAGAA--ACCAAUCC
GG---UC--------UCCGG-UUG-UGUGCUGAGUCAUAAUAACUGCUCGAAUCGCAUGG
CUUU-ACGCUGGCGAUGGUUCAUUCAAAUUUCUGCCCUAUCAGCUUUCGAUGGUAGGAUA
GAGGCCUACCAUGGCGUUUACGGGUAACGGAGAAUUAGGGUUCGAUUCCGGAGAGGGAGC
CUGAGAAAUGGCUACCACAUCCAAGGAA-GGCAGCAGGCGCGUAAAUUGCCCGAAUCCUG
ACACAGGGAGGUAGUGACAAGAAAUAACAAUACAGGGC-CAUCUUGGUCUUGUAAUUGGA
AUGAGUACAAUUUACAUCUCUUCACGAGGAUCAAUUGGAGGGCAAGUCUGGUGCCAGCAG
CCGCGGUAAUUCC-AGCUCC-AAUAGCGUAUAUUAAAGUUGUUGCAGUUAAAACGCUCGU
AGUCGGAUUUCGGGGCGUGCG-AGCCGGUCUGCCGC----------------UGGGUAUG
CACUGGC-UGUGCGCG---UCCUUUCUUUCGGAGCUCUCUGCUGCUCUUAGCUGAGCGGU
GGA--GGGAGACGGAUCGUUUACUUUGAAAAAA-UCAGAGUGUUUCAAGCAGGC-AGC-U
CGCUCUUGCAUGGAUUAGCAUGGGAUAAUGAAAUAGGACUCUGGUGCUAUUUUGUUGGUU
UCGAACACC-GGAGUAAUGAUUAACAGGGACAGUCA-GGGGCACUCGUAUUCCGCCGAGA
GAGGUGAAAUUCUCAGACCAGCGGAAGACGAACCACUGCGAAAGCAUUUGCCAGGGAUGU
UUUCACUGAUCAAGAACGAAAGUUAGGGGAUCGAAGACGAUCAGAUACCGUCGUAGUUUU
AACCAUAAACCAUGCCGANUAGGGAUUGGGGGCUGUUCCAUUUGUGACUCCCUCAGCACC
UUUCGGGAAACUAAAGUCUUUGGGUUCCGGGGGGAGUAUGGUCGCAAGGCUGAAACUUAA
AGGAAUUGACGGAAGGGCACCACCAGGAGUGGAGCCUGCGGCUUAAUUUGACUCAACACG
GGGAAACUUACCAGGUCCAG-ACAUUGUGAGGAUUGACAGAUUGAGAGCUCUUUCUUGAU
UCGAUGGGUGGUGGUGCAUGGCCGUUCUUAGUUGGUGGAGUGAUUUGUCUGGUUAAUUCC
GUUAACGAACGAGACCGCAGCCUGCUAAAUAGUGUCGCGAAC-CCUUCG---UU-GGCGG
UU-CACUUCUUAGAGGGACAACUUGU--CUUCAACAAGUGGAAGUUUGCGGCAAUAACAG
GUCUGUGAUGCCCUUAGAUGUUCUGGGCCGCACGCGCGCUACACUGAUGCACUCAACGAG
UUGCU----UCCUUGGCCGGAAGGUCCGGGUAACCUUUUGAAAUUGCAUCGUGAUGGGGA
UAGAUUAUUGCAAUUAUUAAUCUUCAACGAGGAAUUCCUAGUAAG-CGCAUGUCAUCAGC
GUGCGUUGAUUACGUCCCUGCCCUUUGUACACACCGCCCGUCGCUCCUACCGAUUGAAUG
AUCCGGUGAGGCCCCCGGACUGUGGCAACGCAGCUGGUUCUCCAGCCGUGAUGCCGCG-
>AM490998_Ruttnera_lamellosa
UUUAUUUGAUGGUACCUUGCUACUUGGAUAACCGUAGUAAUUCUAGAGCUAAUACAUGCA
GGAGUUCCCG--------ACUUCGGAAGGGAUGUAUUUAUUAGAUAAGAA--ACCAAACC
GG---AA--------AC-GG-UUG-UGUGCUGAGUCAUAAUAACUGCUCGAAUCGCACGG
CUCU-ACGCUGGCGAUGGUUCAUUCAAAUUUCUGCCCUAUCAGCUUUCGAUGGUAGGAUA
GAGGCCUACCAUGGCGUUAACGGGUAACGGAGAAUUAGGGUUCGAUUCCGGAGAGGGAGC
CUGAGAAAUGGCUACCACAUCCAAGGAA-GGCAGCAGGCGCGUAAAUUGCCCGAAUCCUG
ACACAGGGAGGUAGUGACAAGAAAUAACAAUACAGGGC-UCUUCGAGUCUUGUAAUUGGA
AUGAGUACAAUUUACAUCUCUUCACGAGGAUCAAUUGGAGGGCAAGUCUGGUGCCAGCAG
CCGCGGUAAUUCC-AGCUCC-AAUAGCGUAUAUUAAAGUUGUUGCAGUUAAAACGCUCGU
AGUCGGAUUUCGGGGCGGGCC-CGCCGGUCUGCCGA----------------UGGGUACG
CACUGGC--GGGCGCG---CCCUUCCUCCCGGAGACGGCCGCUACUCUUAACUGAGCGGU
GGC--CGGAGACGGGAUAUUUACUUUGAAAAAA-UCAGAGUGUUUCAAGCAGGC-AG--U
CGCUCUUGCAUGGAUUAGCAUGGGAUAAUGAAAUAGGACUCUGGUGCUAUUUUGUUGGUU
UCGAGCACC-GGAGUAAUGAUUAACAGGGACAGUCA-GGGGCACUCGUAUUCCGCCGAGA
GAGGUGAAAUUCUCAGACCAGCGGAAGACGAACCACUGCGAAAGCAUUUGCCAGGGAUGU
UUUCACUGAUCAAGAACGAAAGUUAGGGGAUCGAAGACGAUCAGAUACCGUCGUAGUCUU
AACCAUAAACCAUGCCGACUAGGGAUUGGAGGAUGUUCCAUUUGUGACUCCUUCAGCACC
UUUCGGGAAACUAAAGUCUUUGGGUUCCGGGGGGAGUAUGGUCGCAAGGCUGAAACUUAA
AGGAAUUGACGGAAGGGCACCACCAGGAGUGGAGCCUGCGGCUUAAUUUGACUCAACACG
GGGAAACUUACCAGGUCCAG-ACAUUGUGAGGAUUGACAGAUUGAGAGCUCUUUCUUGAU
UCGAUGGGUGGUGGUGCAUGGCCGUUCUUAGUUGGUGGAGUGAUUUGUCUGGUUAAUUCC
GUUAACGAACGAGACCGCAGCCUGCUAAAUAGCGUGCCGAAC-CCCUUG---UU-GGGCG
G--CGCUUCUUAGAGGGACAACUUGU--CUUCAACAAGUGGAAGUUCGCGGCAAUAACAG
GUCUGUGAUGCCCUUAGAUGUUCUGGGCCGCACGCGCGCUACACUGAUGCACUCAGCGAG
UCUAUC---ACCUUGACCGAGAGGUCCGGGUAAUCUUUUGAAAUUGCAUCGUGAUGGGGA
UAGAUUAUUGCAACUAUUAAUCUUCAACGAGGAAUUCCUAGUAAG-CGUGUGUCAUCAGC
GCACGUUGAUUACGUCCCUGCCCUUUGUACACACCGCCCGUCGCUCCUACCGAUUGAAUG
AUCCGGUGAGGCCCCCGGACUGCGGCUCCGUCGCUGGUUCUCCAGCUUUGGGGUCGCG-
>AB058367_Phaeocystis_antarctica
UUUCUUUGAUGGUACCUUGCUACUUGGAUACCCGUAGUAAUUCUAGAGCUAAUACAUGCA
GGACUGCCCG--------ACUUCGGAAGGGCUGUAUUUAUUAGAUAAGAA--ACCAUCUC
GGGUCCG--------CCCGG-UUG-UGUGCUGAGUCAUAAUAACUGCUCGAAUCGCACGG
CUCU-ACGCCGGCGAUGGUUCAUUCAAAUUUCUGCCCUAUCAGCUUUCGAUGGUAGGAUA
GAGGCCUACCAUGGCGUUAACGGGUAACGGAGAAUUAGGGUUCGAUUCCGGAGAGGGAGC
CUGAGAAAUGGCUACCACAUCCAAGGAA-GGCAGCAGGCGCGUAAAUUGCCCGAAUCCUG
ACACAGGGAGGUAGUGACAAGAAAUAACAAUACAGGGCUACUUCUAGUCUUGUAAUUGGA
AUGAGUACAACUUACAUCUCUUCACGAGGAUCAAUUGGAGGGCAAGUCUGGUGCCAGCAG
CCGCGGUAAUUCC-AGCUCC-AAUAGCGUAUAUUAAAGUUGUUGCAGUUAAAAAGCUCGU
AGUCGGAUUUCGGGUCGGGCC-GAGCGGUCUGCCGA----------------UGGGUAUG
CACUGUU--UGGCGCG---GCCUUCUUUCCGGAGACCGCGGCUACUCUUAACUGAGCGGG
CGU--GGGAGACGGAUCGUUUACUUUGAAAAAA-UCAGAGUGUUUCAAGCAGGC-AGC-U
CGCUCUUGCAUGGAUUAGCAUGGGAUAAUUGAAUAGGACUCUGGUGCUAUUUUGUUGGUU
UCGAACACC-GGAGUAAUGAUUAACAGGGACAGUCA-GGGGCACUCGUAUUCCGUCGAGA
GAGGUGAAAUUCUCAGACCAAUGGAAGACGAACCACUGCGAAAGCAUUUGCCAGGGAUGU
UUUCACUGAUCAAGAACGAAAGUUAGGGGAUCGAAGACGAUCAGAUACCGUCGUAGUCUU
AACCAUAAACCAUGCCGACUAGGGAUUGGAGGGUGUUCGUUU--CGACCUCUUCAGCACC
UUACGGGAAACUAAAGUCUUUGGGUUCCGGGGGGAGUAUGGUCGCAAGGCUGAAACUUAA
AGGAAUUGACGGAAGGGCACCACCAGGAGUGGAGCCUGCGGCUUAAUUUGACUCAACACG
GGGAAACUUACCAGGUCCAG-ACAUUGUUAGGAUUGACAGAUUGAGAGCUCUUUCUUGAU
UCGAUGGGUGGUGGUGCAUGGCCGUUCUUAGUUGGUGGAGUGAUUUGUCUGGUUAAUUCC
GUUAACGAACGAGACCGUAGCCUGCUAAAUAGUUCCGCGAAC-UUCUUG---UU-GGCGG
UC-GACUUCUUAGAGGGACAACUUGU--GACCAACAAGUGGAAGUUUGCGGCAAUAACAG
GUCUGUGAUGCCCUUAGAUGUUCUGGGCCGCACGCGCGCUACACUGAAGCACUCAACGAG
UCCA------CCUCGACCGACAGGUCUGGGAAACCUUUUGAAAUUGCUUCGUGAUGGGGA
UAGAUUAUUGCAACUAUUAAUCUUCAACGAGGAAUUCCUAGUAAG-CGCAUGUCAUCAGC
GUGCGUUGAUUACGUCCCUGCCCUUUGUACACACCGCCCGUCGCUCCUACCGAUUGAAUG
AUCCGGUGAGGCCCCCGGACUGGGGCGACGCAUUCGGUUCGCCGGACGCGACGCUCCG-
>AF163148_Phaeocystis_jahnii
UUUCUUUGAUGGUACCUUGCUACUUGGAUACCCGUAGUAAUUCUAGAGCUAAUACAUGCA
GGAAUUCCCG--------ACUUCGGAAGGGAUGUAUUUAUUAGAUAAGAA--ACCAUCUC
GGGUUCG--------CCCGG-UUG-UGUGCUGAGUCAUAAUAACUGCUCGAAUCGCACGG
CUCU-ACGCCGGCGAUGGUUCAUUCAAAUUUCUGCCCUAUCAGCUUUCGAUGGUAGGAUA
GAGGCCUACCAUGGCGUUAACGGGUAACGGAGAAUUAGGGUUCGAUUCCGGAGAGGGAGC
CUGAGAAAUGGCUACCACAUCCAAGGAA-GGCAGCAGGCGCGUAAAUUGCCCGAAUCCUG
ACACAGGGAGGUAGUGACAAGAAAUAACAAUACAGGGCUACUUCUAGUCUUGUAAUUGGA
AUGAGUACAACUUACAUCUCUUCACGAGGAUCAAUUGGAAAGCAAGUCUGGUGCCAGCAG
CCGCGGUAAUUCC-AGCUCC-AAUAGCGUAUAUUAAAGUUGUUGCAGUUAAAACGCUCGU
AGUCGGAUUUCGGGCCGGGCC-GAGCGGUCUGCCGA----------------UGGGUAUG
CACUGUU--CGGCGCG---UCCUUCUUUCCGGAGACCGCGCCUACUCUUAGCUGAGCGGG
CGC--GGGAGACGGAUCGUUUACUUUGAAAAAA-UCAGAGUGUUUCAAGCAGGC-AGC-U
CGCUCUUGCAUGGAUUAGCAUGGGAUAAUGAAAUAGGACUCUGGUGCUAUUUUGUUGGUU
UCGAACACC-GGAGUAAUGAUUAACAGGGACAGUCA-GGGGCACUCGUAUUCCGUCGAGA
GAGGUGAAAUUCUCAGACCAAUGGAAGACGAACCACUGCGAAAGCAUUUGCCAGGGAUGU
UUUCACUGAUCAAGAACGAAAGUUAGGGGAUCGAAGACGAUCAGAUACCGUCGUAGUCUU
AACCAUAAACCAUGCCGACUAGGGAUUGGAGGGUGUUCUAUU--UGACCUCUUCAGCACC
UUACGGGAAACUAAAGUCUUUGGGUUCCGGGGGGAGUAUGGUCGCAAGGCUGAAACUUAA
AGGAAUUGACGGAAGGGCACCACCAGGAGUGGAGCCUGCGGCUUAAUUUGACUCAACACG
GGGAAACUUACCAGGUCCAG-ACAUUGUUAGGAUUGACAGAUUGAGAGCUCUUUCUUGAU
UCGAUGGGUGGUGGUGCAUGGCCGUUCUUAGUUGGUGGAGUGAUUUGUCUGGUUAAUUCC
GUUAACGAACGAGACCUUA-CCUGCUAAAUAGUGGCGCGAAC-UUUUUG---UU-GGCGG
CU-CACUUCUUAGAGGGACAACUUGU--UUGCAACAAGUGGAAGUUUGAGGCAAUAACAG
GUCUGUGAUGCCCUUAGAUGUUCUGGGCCGCACGCGCGCUACACUGAUGCACUCAACGAG
CUG--------CUGGACCGAGAGGUCUGGGAAACCUUUUGAAAUUGCAUCGUGAUGGGGC
UAGAUUAUUGCAACUAUUAAUCUUCAACGAGGAAUUCCUAGUAAG-CGUGUGUCAUCAGC
GCACGUUGAUUACGUCCCUGCCCUUUGUACACACCGCCCGUCGCUCCUACCGAUUGAAUG
AUCCGGUGAGGCCCUUGGACUUUGGCAACAUUCAUGGUUCGCCAUGGACGAUGUUGAG-
>MN927493_Phaeocystis_globosa
UUUCUUUGAUGGUACCUUGCUACUUGGAUACCCGUAGUAAUUCUAGAGCUAAUACAUGCA
GGAGUGCCCG--------ACUUCGGAAGGGCUGUAUUUAUUAGAUAAGAA--ACCUUCUC
GGGUUCG--------CCCGG-UUG-UGUGCUGAGUCAUAAUAACUGCUCGAAUCGCACGG
CUCU-ACGCCGGCGAUGGUUCAUUCAAAUUUCUGCCCUAUCAGCUUUCGAUGGUAGGAUA
GAGGCCUACCAUGGCGUUAACGGGUAACGGAGAAUUAGGGUUCGAUUCCGGAGAGGGAGC
CUGAGAAAUGGCUACCACAUCCAAGGAA-GGCAGCAGGCGCGUAAAUUGCCCGAAUCCUG
ACACAGGGAGGUAGUGACAAGAAAUAACAAUACAGGGCUACUUCUAGUCUUGUAAUUGGA
AUGAGUACAACUUACAUCUCUUCACGAGGAUCAACUGGAGGGCAAGUCUGGUGCCAGCAG
CCGCGGUAAUUCC-AGCUCC-AGUAGCGUAUAUUAAAGUUGUUGCAGUUAAAACGCUCGU
AGUCGGGUUUCGGGUCGGGCC-GAGCGGUCUGCCGA----------------UGGGUAUG
CACUGUU--UGGCGCG---GCCUUCUUUCCGGAGACCGCGGCUACUCUUAACUGAGCGGG
CGU--GGGAGACGGAUCGUUUACUUUGAAAAAA-UCAGAGUGUUUCAAGCAGGC-AGC-U
CGCUCUUGCAUGGUACAGCAUGGGAUGAUAGAAUAGGACUCCGGUGCUAUUUUGUUGGUU
UCGAACACCAGGAGUAAUGAUUAACAGGGACAGUCA-GGGGCACUCGUAUUCCGUCGAGA
GAGGUGAAAUUCUCAGACCAAUGGAAGACGAACCACUGCGAAAGCAUUUGCCAGGGAUGU
UUUCACUGAUCAAGAACGAAAGUUAGGGGAUCGAAGACGAUCAGAUACCGUCGUAGUCUU
AACCAUAAACCAUGCCGACUAGGGAUUGGAGGGUGUUCGUUU--CGACCUCUUCAGCACC
UUACGGGAAACUAAAGUCUUUGGGUUCCGGGGGGAGUAUGGUCGCAAGGCUGAAACUUAA
AGGAAUUGACGGAAGGGCACCACCAGGAGUGGAGCCUGCGGCUUAAUUUGACUCAACACG
GGGAAACUUACCAGGUCCAG-ACAUUGUUAGGAUUGACAGAUUGAGAGCUCUUUCUUGAU
UCGAUGGGUGGUGGUGCAUGGCCGUUCUUAGUUGGUGGAGUGAUUUGUCUGGUUAAUUCC
GAUAACGAACGAGACCGUAGCCUGCUAAAUAGUCCCGCGAAC-UUCUUG---UU-GGCGG
CC-GGCUUCUUAGAGGGACAACUUGU--GACCAACAAGUGGAAGUUUGCGGCAAUAACAG
GUCUGUGAUGCCCUUAGAUGUUCUGGGCCGCACGCGCGCUACACUGAAGCACUCAACGAG
UCCA------CCUCGACCGACAGGUCUGGGAAACCUUUUGAAAUUGCUUCGUGAUGGGGA
UAGAUUAUUGCAACUAUUAAUCUUCAACGAGGAAUUCCUAGUAAG-CGCAUGUCAUCAGC
GUGCGUUGAUUACGUCCCUGCCCUUUGUACACACCGCCCGUCGCUCCUACCGAUUGAAUG
AUCCGGUGAGGCCCCCGGACUGGGGCGACGCAUUCGGUUCGCCGGACGCGACGCUCCG-
>KY980095_Chrysocampanula_spinifera
UUUAUUUGAUGGUACCUUACUACUUGGAUAACCGUAGUAAUUCUAGAGCUAAUACAUGCA
GGAAUUCCCG--------ACUUCGGAAGGGAUGUAUUUAUUAGAUAAGAA--ACCAACCC
GGGCUUG--------CCCGG-UUG-CGUGCUGAGUCACAAUAACUGUUCGAAUCGCACGG
CUUC-ACGCCGGCGAUGGUUCAUUCAAAUUUCUGCCCUAUCAGCUUUCGAUGGUAGGAUC
GAGGCCUACCAUGGCGUUUACGGGUAACGGAGAAUUAGGGUUCGAUUCCGGAGAGGGAGC
CUGAGAAAUGGCUACCACAUCCAAGGAA-GGCAGCAGGCGCGUAAAUUGCCCGAAUCCUG
ACACAGGGAGGUAGUAACAAGAAAUAACAAUACAGGGCUAU-UUUAGUCUUGUAAUUGGA
AUGAGUACAAUUUACAUCUCUUCACGAGGAUCAAUUGGAGGGCAAGUCUGGUGCCAGCAG
CCGCGGUAAUUCC-AGCUCC-AAUAGCGUAUAUUAAAGUUGUUGCAGUUAAAACGCUCGU
AGUCGGAUUUCGGGGCGAUCC-CGCCGGUCUGCCGU----------------UGGGUAUG
CACUGGU--GGGCGCG---UCCUUCCUUCCGGAGACCGUUCCUACUCUUAGCUGAGCGGG
GAC--GGGAGACGGAUCGUUUACUUUGAAAAAAAUCAGAGUGUUUCAAGCAGGC-A-U-U
UGCUCUUGCAUGGAUUAGCAUGGGAUAAUGAAAUAGGAAUUUGGUGCUAUUUUGUUGGUU
UCGAACACC-GAAGUAAUGAUUAACAGGGACAGUCC-GGGGCACUCGUAUUCCGCCGAGA
GAGGUGAAAUUCUCAGACCAGCGGAAGACGAACCACUGCGAAAGCAUUUGCCAGGGAUGU
UUUCACUGAUCAAGAACGAAAGUUAGGGGAUCGAAGACGAUCAGAUACCGUCGUAGUCUU
AACCAUAAACCAUGCCGACUAGGGAUCCGUGGGUGUUCUUUCUUGACCCCCAUGGGCACC
UUACGGGAAACUAAAGUCUUUGGGUUCCGGGGGGGGUAUGGUCGCAAGGCUGAAACUUAA
AGGAAUUGACGGAAGGGCACCACCAGGAGUGGAGCCUGCGGCUUAAUUUGACUCAACACG
GGGAAACUUACCAGGUCCAG-ACAUGGUGAGGAUUGACAGAUUGAGAGCUCUUUCUUGAU
UCGAUGGGUGGUGGUGCAUGGCCGUUCUUAGUUGGUGGAGUGAUUUGUCUGGUUAAUUCC
GUUAACGAACGAGACCUUAGCCCAUUAAAUAGUGGCGCGAAC-UCUUUG---UU-GGCGG
CU-CACUUCUUAGAGGGACAACUUGU--CUUCAACAAGUGGAAGUUUGAGGCAAUAACAG
GUCUGUGAUGCCCUUAGAUGUUCUGGGCCGCACGCGCGCUACACUGAUGCACUCAACGAG
UCUU-U----CCAUUUUCGACAGAAAUGGGUAAACUUU-GAACUUGCAUCGUGAUGGGGA
UCGACGAUUGCAAUUAUUCGUCUUCAACGAGGAAUUCCUAGUAGG-CGCAUGUCAUCAGC
GUGCGUCGAUUACGUCCCUGCCCUUUGUACACACCGCCCGUCGCUCCUACCGAUGGAAGG
UUUAGGUGAGUUUUUCGGAGUUUUCUCCGGCAUCUGGUUCGCCAGAC-GCCGGGGAGGG
>KY980081_Chrysocampanula_spinifera
UUUAUUUGAUGGUACCUUACUACUUGGAUAACCGUAGUAAUUCUAGAGCUAACACAUGCA
GGAAUUCCCG--------ACUUCGGAAGGGAUGUAUUUAUUAGAUAAGAA--ACCAACCC
GGGCUUG--------CCCGG-UUG-CGUGCUGAGUCACAAUAACUGUUCGAAUCGCACGG
CUUC-ACGCCGGCGAUGGUUCAUUCAAAUUUCUGCCCUAUCAGCUUUCGAUGGUAGGAUC
GAGGCCUACCAUGGCGUUUACGGGUAACGGAGAAUUAGGGUUCGAUUCCGGAGAGGGAGC
CUGAGAAAUGGCUACCACAUCCAAGGAA-GGCAGCAGGCGCGUAAAUUGCCCGAAUCCUG
ACACAGGGAGGUAGUGACAAGAAAUAACAAUACAGGGCUAU-UUUAGUCUUGUAAUUGGA
AUGAGUACAAUUUACAUCUCUUCACGAGGAUCAAUUGGAGGGCGAGUCUGGUGCCAGCAG
CCGCGGUAAUUCC-AGCUCC-AAUAGCGUAUAUUAAAGUUGUUGCAGUUAAAACGCUCGU
AGUCGGAUUUCGGGGCGAUCC-CGCCGGUCUGCCGU----------------UGGGUAUG
CACUGGU--GGGCGCG---UCCUUCCUUCCGGAGACCGUUCCUACUCUUAGCUGAGCGGG
GAC--GGGAGACGGAUCGUUUACUUUGAAAAAA-UCAGAGUGUUUCAAGCAGGC-A-U-U
UGCUCUUGCAUGGAUUAGCAUGGGAUAAUGAAAUAGGACUUUGGUGCUAUUUUGUUGGUU
UCGAACACC-GAAGUAAUGAUUAACAGGGACAGUCA-GGGGCACUCGUAUUCCGCCGAGA
GAGGUGAAAUUCUCAGACCAGCGGAAGACGAACCACUGCGAAAGCAUUUGCCAGGGAUGU
UUUCACUGAUCAAGAACGAAAGUUAGGGGAUCGAAGACGAUCAGAUACCGUCGUAGUCUU
AACCAUAAACCAUGCCGACUAGGGAUCCGUGGGUGUUCUUUCUUGACCCC-AUGGGCACC
UUACGGGAAACUAAAGUCUUUGGGUUCCGGGGGGAGUAUGGUCGCAAGGCUGAAACUUAA
AGGAAUUGACGGAAGGGCACCACCAGGAGUGGAGCCUGCGGCUUAAUUUGACUCAACACG
GGGAAACUUACCAGGUCCAG-ACACUGUGAGGAUUGACAGAUUGAGAGCUCUUUCUUGAU
UCGAUGGGUGGUGGUGCAUGGCCGUUCUUAGUUGGUGGAGUGAUUUGUCUGGUUAAUUCC
GUUAACGAACGAGACCUUAGCCUAUUAAAUAGUGGCGCGAAC-UCUUUG---UU-GGCGG
CU-CACUUCUUAGAGGGACAACUUGU--CUUCAACAAGUGGAAGUUUGAGGCAAUAACAG
GUCUGUGAUGCCCUUAGAUGUUCUGGGCCGCACGCGCGCUACACUGAUGCACUCAACGAG
UCUU-U----CCUUUUUCGACAGAAAUGGGUAAACUUU-GAACUUGCAUCGUGAUGGGGA
UCGACGAUUGCAAUUAUUCGUCUUCAACGAGGAAUUCCUAGUAGG-CGCAUGUCAUCAGC
GUGCGUCGAUUACGUCCCUGCCCUUUGUACACACCGCCCGUCGCUCCUACCGAUGGAAGG
UUUAGGUGAGUUUUUCGGAGUUUUCUCCGGCAUCUGGUUCGCCAGAC-GCCGGGGAGGG
>AJ246277_Chrysochromulina_throndsenii
UUUAUUUGAUGGUACCU-ACUACUUGGAUAACCGUAGUAAUUCUAGAGCUAAUACAUGCA
GGAAGACCCG--------ACUUUGGAAGGGUUGUAUUUAUUAGAUAAGAA--ACC--UUC
CC-CUUC--------GG-GG-UUG-CGUGCUGAGUCACAAUAACUGCUCGAAUCGCAUGG
CUUU-ACGCUGGCGAUGGUUCAUUCAAAUUUCUGCCCUAUCAGCUUUCGAUGGUAGGAUC
GAGGCCUACCAUGGCGUUUACGGGUAACGGAGAAUUAGGGUUCGAUUCCGGAGAGGGAGC
CUGAGAGAUGGCUACCACAUCCAAGGAA-GGCAGCAGGCGCGUAAAUUGCCCGAAUCCUG
ACACAGGGAGGUAGUGACAAGAAAUAACAAUACAGGGCUACAUCUAGUCUUGUAAUUGGA
AUGAGUACAAUUUACAUCUCUUCACGAGGAUCAAUUGGAGGGCAAGUCUGGUGCCAGCAG
CCGCGGUAAUUCC-AGCUCC-AAUAGCGUAUAUUAAAGUUGUUGCAGUUAGAACGCUCGU
AGUCGGAUUUCGGGGCGGGGC-GACCGGUCUGCCGA----------------UGGGUACG
CACUGGU--CGGCGCG---UCCUUCCUUCCGGAGACCGUGCCUACUCUUAACUGAGCGGG
GGC--GGGAGACGGAUCGUUUACUUUGAAAAAA-UCAGAGUGUUUCAAGCAGGC-AGC-U
CGCUCUUGCAUGGAUUAGCAUGGGAUAAUGAAAUAGGACUUUGGUGCUAUUUUGUUGGUU
UCGAACACC-GAAGUAAUGAUUAAAAGGGACAGUCA-GGGGCACUCGUAUUCCGCCGAGA
GAGGUGAAAUUCUCAGACCAGCGGAAGACGAACCACUGCGAAAGCAUUUGCCAGGGAUGU
UUUCACUGAUCAAGAACGAAAGUUAGGGGAUCGAAGAGGAUCAGAUACCCUCGUAGUCUU
AACCAUAAACCAUGCCGACUAGGGAUUGGAGGAUGUUCACUGAUUGACUCCUUCAGCACC
UUACGGGAAACUAAAGUCUUUGGGUUCCGGGGGGAGUAUGGUCGCAAGGCUGAAACUUAA
AGGAAUUGACGGAAGGGCACCACCAGGUGUGGAGCCUGCGGCUUAAUUUGACUCAACACG
GGGAAACUUACCAGGUCCAG-ACAUUGUGAGGAUUGACAGAUUGAGAGCUCUUUCUUGAU
UCGAUGGGUGGUGGUGCAUGGCCGUUCUUAGUUGGUGGAGUGAUUUGUCUGGUUAAUUCC
GUUAACGAACGAGACCUUAGCCUGCUAAAUAGUGACGUGAAC-ACUUCG---UU-CACGG
GC-CACUUCUUAGAGGGACAACUUGU--CUUCAACAAGUGGAAGUUUGAGGCAAUAACAG
GUCUGUGAUGCCCUUAGAUGUUCUGGGCCGCACGCGCGCUACACUGAUGCACUCAACGAG
UCUCCA----CCUUGACCGAAAGGUCCGG-AAAUCUUC-GAACUUGCAUCGUGAUGGGGA
UAGAUUAUUGCAACUAUUAAUCUUCAACGAGGAAUACCUAGUAGG-CGCAUGUCAUCAGC
GUGCGUCGAUUACGUCCCUGCCCUUUGUACACACCGCCCGUCGCUCCUACCGAUUGAAUG
AUCCGGUGAGGCCCCCGGAAUGGAUCACUGCC--UGGUUCGCCAGAA-UGAGA------
>KY980030_Chrysochromulina_strobilus
UUUAUUUGAUGGUACCU-ACUACUUGGAUAACCGUAGUAAUUCUAGAGCUAAUACAUGCA
GGAAGACCCG--------ACUUCGGAAGGGUUGUAUUUAUUAGAUAAGAA--ACCAAUCC
AG-CUUG--------CU-GG-UUG-CGUGCCGAGUCACAAUAACUGCUCGAAUCGCAUGG
CUUC-ACGCCGGCGAUGGUUCAUUCAAAUUUCUGCCCUAUCAGCUUUCGAUGGUAGGAUC
GAGGCCUACCAUGGCGUUUACGGGUAACGGAGAAUUAGGGUUCGAUUCCGGAGAGGGAGC
CUGAGAGAUGGCUACCACAUCCAAGGAA-GGCAGCAGGCGCAUAAAUUGCCCGAAUCCUG
ACACAGGGAGAUAGUGACAAGAAAUAACAAUACAGGGCUUC-UAAAGUCUUGUAAUUGGA
AUGAGUACAAUUUACAUCUCUUCACGAGGAUCAAUUGGAGGGCAAGUCUGGUGCCAGCAG
CCGCGGUAAUUCC-AGCUCC-AAUAGCGUAUAUUAAAGUUGUUGCAGUUAGAACGCUCGU
AGUCGGAUUUCGGGGCGGGCC-GACCGGUCUGCCGA----------------UGGGUACG
CACUGGU--CGGCGCG---UCCUUCCUUCCGGAGACCGUGCCUACUCUUAACUGAGCGGG
GGC--GGGAGACGGAUCGUUUACUUUGAAAAAA-UCAGAGUGUUUCAAGCAGGC-AGC-U
CGCUCUUGCAUGGAUUAGCAUGGGAUAAUGAAAUAGGACUUUGGUGCUAUUUUGUUGGUU
UCGAACACC-GAAGUAAUGAUUAACAGGGACAGUCA-GGGGCACUCGUAUUCCGCCGAGA
GAGGUGAAAUUCUCAGACCAGCGGAAGACGAACUACUGCGAAAGCAUUUGCCAGGGAUGU
UUUCACUGAUCAAGAACGAAAGUUAGGGGAUCGAAGAGGAUCAGAUACCCUCGUAGUCUU
AACCAUAAACCAUGCCGACUAGGGAUUGGAGGAUGUUCACACAUCGACUCCUUCAGCACC
UUACGGGAAACUAAAGUCUUUGGGUUCCGGGGGGAGUAUGGUCGCAAGGCUGAAACUUAA
AGGAAUUGACGGAAGGGCACCACCAGGUGUGGAGCCUGCGGCUUAAUUUGACUCAACACG
GGGAAACUUACCAGGUCCAG-ACAUUGUGAGGAUUGACAGAUUGAGAGCUCUUUCUUGAU
UCGAUGGGUGGUGGUGCAUGGCCGUUCUUAGUUGGUGGAGUGAUUUGUCUGGUUAAUUCC
GUUAACGAACGAGACCUUAGCCUGCUAAAUAGUGACGCGAAC-ACUUCG---UU-CGCGG
GC-CACUUCUUAGAGGGACAACUUGU--CUUCAACAAGUGGAAGUUUGAGGCAAUAACAG
GUCUGUGAUGCCCUUAGAUGUUCUGGGCCGCACGCGCGCUACACUGAUGCACUCAACGAG
UCUC-A----CCUUGACCGAAAGGUCCGGGAAACCUUC-GAACUUGCAUCGUGAUGGGGC
UAGAUUAUUGCAACUAUUAAUCUUCAACGAGGAAUACCUAGUAAG-CGCAUGUCAUCAGC
GUGCGUUGAUUACGUCCCUGCCCUUUGUACACACCGCCCGUCGCUCCUACCGAUUGAAUG
AUCCGGUGAGCUUUUUGGACAGUGGCGCCGGUUGUGGUUCGCCACUC-UGGCGCUGCG-
>ON815373_Chrysochromulina_leadbeateri
UUUAUUUGAUGGUACCU-ACUACUUGGAUAACCGUAGUAAUUCUAGAGCUAAUACAUGCA
GGAAGACCCG--------ACUUCGGAAGGGUUGUAUUUAUUAGAUAAGAA--ACCAAUCC
AG-CUUG--------CU-GG-UUG-CGUGCCGAGUCACAAUAACUGCUCGAAUCGCACGG
CUUC-ACGCCGGCGAUGGUUCAUUCAAAUUUCUGCCCUAUCAGCUUUCGAUGGUAGGAUC
GAGGCCUACCAUGGCGUUUACGGGUAACGGAGAAUUAGGGUUCGAUUCCGGAGAGGGAGC
CUGAGAGAUGGCUACCACAUCCAAGGAA-GGCAGCAGGCGCGUAAAUUGCCCGAAUCCUG
ACACAGGGAGGUAGUGACAAGAAAUAACAAUACAGGGCUACAUCUAGUCUUGUAAUUGGA
AUGAGUACAAUUUACAUCUCUUCACGAGGAUCAAUUGGAGGGCAAGUCUGGUGCCAGCAG
CCGCGGUAAUUCC-AGCUCC-AAUAGCGUAUAUUAAAGUUGUUGCAGUUAGAACGCUCGU
AGUCGGAUUUCGGGGCGGGGC-GACCGGUCUGCCGU----------------UGGGUACG
CACUGGU--CGGCGCG---UCCUUCCUUCCGGAGACCGUGCCUACUCUUAACUGAGCGGG
UGC--GGGAGACGGAACGUUUACUUUGAAAAAA-UCAGAGUGUUUCAAGCAGGC-AGC-U
CGCUCUUGCAUGGAUUAGCAUGGGAUAAUGAAAUAGGACUUUGGUGCUAUUUUGUUGGUU
UCGAACACC-GAAGUAAUGAUGAGAAGGGACAGUCA-GGGGCAUUUGUAUUCGACCGAGA
GAGGUGAAAUUCUCAGACCAGUCGAAGACAAACUACUGCGAAAGCAUCUGCCAGGGAUGU
UUUCACUGAUCAAGAACGAAAGUUAGGGGAUCGAAGACGAUCAGAUACCGUCGUAGUCUU
AACCAUAAACCAUGCCGACUAGGGAUUGGGGGAUGUUCACAUAUUGACUCCCUCAGCACC
UUACGGGAAACUAAAGUCUUUGGGUUCCGGGGGGAGUAUGGUCGCAAGGCUGAAACUUAA
AGGAAUUGACGGAAGGGCACCACCAGGUGUGGAGCCUGCGGCUUAAUUUGACUCAACACG
GGGAAACUUACCAGGUCCAG-ACAUUGUGAGGAUUGACAGAUUGAGAGCUCUUUCNUGAU
UCGAUGGGUGGUGGUGCAUGGCCGUUCUUAGUUGGUGGAGUGAUUUGUCUGGUUAAUUCC
GUUAACGAACGAGACCGUCGCCUGCUAAAUAGUGCGGCGAAC-ACUUCG---UU-CGCUC
GU-CACUUCUUAGAGGGACACCUUGU--UUUCAACAAGGGGAAGCCGUCGGCAAUAACAG
GUCUGUGAUGCCCUUAGAUGUUCUGGGCCGCACGCGCGCUACACUGAUGCACUCAACGAG
UCUCCA----CCUUGACCGAAAGGUCCGGGAAAUCUGC-GAACUUGCAUCGUGAUGGGGA
UAGAUUAUUGCAACUAUUAAUCUUCAACGAGGAAUACCUAGUAGG-CGCAUGUCAUCAGC
GUGCGUCGAUUACGUCCCUGCCCUUUGUACACACCGCCCGUCGCUCCUACCGAUUGAAUA
AUCCGGUGAGUUUUUUGGACCCUGGCAACGGCUUUGGUUCGCCAAAC-UGAUGCUGGG-
>LC603171_Haptophyta_sp_
UUUAUUUGAUGGUACCUUACUACUUGGAUAACCGUAGUAAUUCUAGAGCUAAUACAUGCA
GGAAGUCGCG--------ACUUCGGGAGCGAUGUAUUUAUUAGAUAAGAA--ACCAAUGC
GAGGGUGUAAAAGCUCUCGG-UUG-CGUGCUGAGUCAUAAUAACUUAUCGAAUCGCAUGG
CUUU-ACGCUGGCGAUGGUUCAUUCAAAUUUCUGCCCUAUCAGCUUUCGAUGGUAGGAUA
GAGGCCUACCAUGGCGUUUACGGGUAACGGAGAAUUAGGGUUCGAUUCCGGAGAGGGAGC
CUGAGAAACGGCUACCACAUCCAAGGAA-GGCAGCAGGCGCGCAAAUUACCC-AAUCCUG
ACACAGGGAGGUAGUGACAAGAAAUAACAAUACAGGGCUACUACUAGUCUUGUAAUUGGA
AUGAGUACAAUUUAAAUCUCUUAACGAGGAUCAAUUGGAGGGCAAGUCUGGUGCCAGCAG
CCGCGGUAAUUCC-AGCUCC-AAUAGCGUAUAUUAAAGUUGUUGCAGUUAAAAAGCUCGU
AGUCGGAUUUCAGGGCAGGGC-GACCGGUCUGCCGA----------------UGGGUAUG
CACUGGU--CGACUUG---UCCUUCCUUCUGGAGACCGUGCCUACUCUUAACUGAGCGGG
GAC--GGGAAACAGAUCGUUUACUUUGAAAAAA-UCAGAGUGUUUAAAGCAGGCCAAGAU
UGCUCUUGCAUGGAUUAGCAUGGGAUAAUGAAAUAGGACUUUGGUGCUAUUUUGUUGGUU
UCGAACACC-GAAGUAAUGAUUAAUAGGGAUAGUCA-GGGGCACUCGUAUUCCGUCGAGA
GAGGUGAAAUUCUCAGACCAAUGGAAGACGAACUACUGCGAAAGCAUUUGCCAGGGAUGU
UUUCACUGAUCAAGAACGAAAGUUAGGGGAUCGAAGACGAUCAGAUACCGUCGUAGUCUU
AACCAUAAACCAUGCCGACUAGGGAUUGGAGGAUGU-UAAUUUGUGACUCCUUCAGCACC
UUAUGAGAAAUCAAAGUCUUUGGGUUCCGGGGGGAGUAUGGUCGCAAGGCUGAAACUUAA
AGGAAUUGACGGAAGGGCACCACCAGGAGUGGAGCCUGCGGCUUAAUUUGACUCAACACG
GGGAAACUUACCAGGUCCAG-ACAUAGUAAGGAUUGACAGAUUGAGAGCUCUUUCUUGAU
UCUAUGGGUGGUGGUGCAUGGCCGUUCUUAGUUGGUGGAGUGAUUUGUCUGGUUAAUUCC
GUUAACGAACGAGACCUUAACCUGCUAAAUAGUUACGCGAACGACUUUG---UU-CGUGG
CC-AACUUCUUAGAGGGACUAUCGGU--GUUCAACCGAUGGAAGUUUGAGGCAAUAACAG
GUCUGUGAUGCCCUUAGAUGUUCUGGGCCGCACGCGCGCUACACUGAUGCACUCAACGAG
UUUAUA---ACCUUGAUCGAAAGGUCUGGGUAAUCUUUUGAAAUUGCAUCGUGAUGGGGA
UAGAUUAUUGCAAUUAUUAAUCUUCAACGAGGAAUUCCUAGUAAA-CGUGAGUCAUCAGC
UCGCGUUGAUUACGUCCCUGCCCUUUGUACACACCGCCCGUCGCUCCUACCGAUUGAAUG
AUCCGGUGAGGUCUUCGGACUGGGAUGGUGCAGCUGGUCCGCCAGCAGCGCUGCCUCG-
>FR865772_Pavlova_gyrans
UUUAUUUGAUGGUACCUUACUACUUGGAUACCCGUAGUAAUUCUAGAGCUAAUACAUGCA
GGCAGUCCCG--------ACUUUCGGAGGGAUGUAUUUAUUAGAUAAGAA--ACCGACUC
GGCUUCG--------GCCGG-UUG-UGUGCUGAGUCAUACUAACUUUUCGAAUCGCAUGG
CCUU-GCGCCGGCGAUGGUUCAUUCAAAUUUCUGCCCUAUCAGCUUUCGAUGGUAGGAUA
GAGGCCUACCAUGGCGUUAACGGGUAACGGAGAAUUAGGGUUCGAUUCCGGAGAGGGAGC
CUGAGAGACGGCUACCACAUCCAAGGAA-GGCAGCAGGCGCGCAAAUUACCC-AAUCCUG
ACACAGGGAGGUAGUGACAAGAAAUAACAAUACAGGGC-UCUUCGAGUCUUGUAAUUGGA
AUGAGUACAAUUUAAAUCCCUUAACGAGGAUCCAUUGGAGGGCAAGUCUGGUGCCAGCAG
CCGCGGUAAUUCC-AGCUCC-AAUAGCGUAUAUUAAAGUUGUUGCAGUUAAAAAGCUCGU
AGUCGGAUUUCGGGUUGGAGC-GUUCGGUCUGCCGU----------------UGGGUA-G
CACUGUU-CUGCUGCA---UCCUUUUUGCGUGAGGCCUUGAUC--UGCUUGAUUGUGGGU
UUU--GGUGCUCUGCACAUUUACUUUGAGAAAA-UCAGAGUGUUCAAAGCAGGC---CUU
UGCCAUUGUAUGUGUUAGCAUGGGAUAAUGGAAUAGGACCUUGGUGCUAUUUUGUUGGUU
UCGAACACC-GAGGUAAUGAUUAAUAGGGAUAGUCA-GGGGCACUCGUAUUCCGUAGAGA
GAGGUGAAAUUCUUAGACCCACGGAAGACGCACUACUGCGAAAGCAUUUGCCAGGGAUGU
UUUCACUGAUCAAGAACGAAAGUUAGGGGAUCGAAGAUGAUCAGAUACCGUCGUAGUCUU
AACCAUAAACCAUGCCGACCAGGGAUUGGUGGGUGU-CGU-UUUUGACUCCAUCAGCACC
UUUCGAGAAAUCAGAGUCUUUGGGUUCCGGGGGGAGUAUGGUCGCAAGUCUGAAACUUAA
AGGAAUUGACGGAAGGGCACCACCAGGCGUGGAGCCUGCGGCUUAAUUUGACUCAACACG
GGGAAACUUACCAGGUCCAG-ACAUUGUGAGGAUUGACAGAUUGAGAGCUCUUUCUUGAU
UCAAUGGGUGGUGGUGCAUGGCCGUUCUUAGUUGGUGGAGUGAUUUGUCUGGUUAAUUCC
GUUAACGAACGAGACCUUAACCUGCUAAAUAGUCCGCCGAACCAUUUGG---UUUGGUCG
UU-GGCUUCUUAGAGGGACUGUCGGU--AUCCAACCGACGGAAGUUUGAGGCAAUAACAG
GUCUGUGAUGCCCUUAGAUGUUCUGGGCCGCACGCGCGCUACACUGACGCAUUCACCGAG
UAUUUG--UUCCUGCAUCGAGAGGUGUGGGCAAUCUGUUGAACCUGCGUCGUGAUGGGGA
UAGAUUAUUGCAAUUAUUAAUCUUCAACGAGGAAUGCCUAGUAGGGUCUAUGUCAUCAGC
AUGACCCGAUUACGUCCCUGCCCUUUGUACACACCGCCCGUCGCUCCUACCGAUUGGAUG
GUCCGGUGAGGUUUUCGGAUUGGCGCAAUGUUUUGGUUCU---CCGAUCGCUGUGCCG-
>AJ515249_Pavlova_pseudogranifera
UUUAUUUGAUGGUACCUUACUACUUGGAUAACCGUAGUAAUUCUAGAGCUAAUACAUGCA
GGCAGUCCCG--------ACUUCGGAAGGGAUGUAUUUAUUAGAUAAGAA--ACCGACCC
GGCUU----------GCCGG-UUG-UGUGCUGAGUCAUACUAACUUUUCGAAUCGCAUGG
GCUU-GUCCCGGCGAUGGUUCAUUCAAAUUUCUGCCCUAUCAGCUUUCGAUGGUAGGAUA
GAGGCCUACCAUGGCGUUAACGGGUAACGGAGAAUUAGGGUUCGAUUCCGGAGAGGGAGC
CUGAGAGACGGCUACCACAUCCAAGGAA-GGCAGCAGGCGCGCAAAUUACCC-AAUCCUG
ACACAGGGAGGUAGUGACAAGAAAUAACAAUACAGGGC-UCUUCGAGUCUUGUAAUUGGA
AUGAGUACAAUUUAAAUCCCUUAACGAGGAUCCAUUGGAGGGCAAGUCUGGUGCCAGCAG
CCGCGGUAAUUCC-AGCUCC-AAUAGCGUAUAUUAAAGUUGUUGCAGUUAAAAAGCUCGU
AGUCGGAUUUCGGGUUGGCGC-GGUGGGUCUGCCGU----------------UGGGUAUG
CACUGAC-UGUCGCCU---UCCUUUCCGGGGUAGUGCGUG-----CGUUGACUCGUGCGU
GU-------CUCCUCGCGUUUACUUUGAGAAAA-UCAGAGUGUUCAAAGCAGGC---CUU
UGCCAUUGUAUGUGUUAGCAUGGGAUAAUGGAAUAGGACUCUGGUGCUAUUUUGUUGGUU
UCGAACGCC-GGGGUAAUGAUUAAUAGGGACAGUCA-GGGGCACUCGUAUUCCGUAGAGA
GAGGUGAAAUUCUUAGACCCACGGAAGACGCACUACUGCGAAAGCAUUUGCCAGGGAUGU
UUUCACUGAUCAAGAACGAAAGUUAGGGGAUCGAAGAUGAUCAGAUACCGUCGUAGUCUU
AACCAUAAACCAUGCCGACCAGGGAUUGGUGGGUGU-CGU-UUU-GACUCCAUCAGCACC
UUUCGAGAAAUCAGAGUCUUUGGGUUCCGGGGGGAGUAUGGUCGCAAGGCUGAAACUUAA
AGGAAUUGACGGAAGGGCACCACCAGGCGUGGAGCCUGCGGCUUAAUUUGACUCAACACG
GGGAAACUUACCAGGUCCAG-ACAUUGUGAGGAUUGACAGAUUGAGAGCUCUUUCUUGAU
UCAAUGGGUGGUGGUGCAUGGCCGUUCUUAGUUGGUGGAGUGAUUUGUCUGGUUAAUUCC
GUUAACGAACGAGACCUUAACCUGCUAAAUAGUCCGCGUAACC-CUUGG---UUGCGUCG
UU-GGCUUCUUAGAGGGACUGUCGGU--AUCCAACCGACGGAAGUUUGAGGCAAUAACAG
GUCUGUGAUGCCCUUAGAUGUUCUGGGCCGCACGCGCGCUACACUGACGCAUUCAUCGAG
UUCACC--UUCCUGCAUCGAGAGGUGUGGGGAAUCUGUUGAACCUGCGUCGUGAUGGGGA
UAGAUUAUUGCAAUUAUUAAUCUUCAACGAGGAAUGCCUAGUAAG-CGUGAGUCAUCAGC
UCGCGUUGAUUACGUCCCUGCCCUUUGUACACACCGCCCGUCGCUCCUACCGAUUGGAUG
GUCCGGUGAGGUUUUCGGAUUGGCGCAUUGGUUGG--UUU---CCGACGGGUGCGCCG-
>AJ515250_Exanthemachrysis_gayraliae
UUUAUUUGAUGGUACCUUACUACAUGGAUAACCGUAGUAAUUCUAGAGCUAAUACAUGCA
GGAUUUCCCG--------ACUUUGGAAGGGAUGUAUUUAUUAGAUUAGAA--ACCGAUCU
GGGUUCG--------CCCGG-UUG-UGUGCUGAGUCAUAAUAACUUUUCGAAUCGCAUUG
CUUU-ACGCUGGCGAUGGUUCAUUCAAAUUUCUGCCCUAUCAGCUUUCGAUGGUAGGAUA
GAGGCCUACCAUGGCGUUAACGGGUAACGGAGAAUUAGGGUUCGAUUCCGGAGAGGGAGC
CUGAGAGACGGCUACCACAUCCAAGGAA-GGCAGCAGGCGCGCAAAUUACCC-AAUCCUG
ACACAGGGAGGUAGUGACAAGAAAUAACAAUACAGGGC-UCUUUGAGUCUUGUAAUUGGA
AUGAGUACAAUUUAAAUCCCUUAACGAGGAUCCAUUGGAGGGCAAGUCUGGUGCCAGCAG
CCGCGGUAAUUCC-AGCUCC-AAUAGCGUAUAUUAAAGUUGUUGCAGUUAAAAAGCUCGU
AGUCGGAUUUCGGGGCGUUUCUGCGUGGUCUGCCGC----------------AAGGUACG
CACUG---CGUGGACG---UUCUUUCUGGCGCUGUUGCCCAUGCACUUUGCUGUGUGUGG
GUU--GUU-CACGUCACGUUUACUUUGAGAAAA-UCAGAGUGUUCAAAGCAGGC---CUU
UGCCAUUGUAUGUGUUAGCAUGGGAUAAUGGAAUAGGACUUUGGUGCUAUUUUGUUGGUU
UCGAACACC-GAGGUAAUGAUUAAUAGGGACAGUCA-GGGGCACUCGUAUUCCGUAGAGA
GAGGUGAAAUUCUUAGACCCACGGAAGACGCACUACUGCGAAAGCAUUUGCCAGGGAUGU
UUUCACUGAUCAAGAACGAAAGUUAGGGGAUCGAAGAUGAUCAGAUACCGUCGUAGUCUU
AACCAUAAACCAUGCCGACCAGGGAUUGGUGGGUGU-CAU-UUU-GACCCCAUCAGCACC
UUUCGAGAAAUCAGAGUCUUUGGGUUCCGGGGGGAGUAUGGUCGCAAGGCUGAAACUUAA
AGGAAUUGACGGAAGGGCACCACCAGGCGUGGAGCCUGCGGCUUAAUUUGACUCAACACG
GGGAAACUUACCAGGUCCAG-ACAUUGUGAGGAUUGACAGAUUGAGAGCUCUUUCUUGAU
UCAAUGGGUGGUGGUGCAUGGCCGUUCUUAGUUGGUGGAGUGAUUUGUCUGGUUAAUUCC
GUUAACGAACGAGACCUUAACCUGCUAAAUAGGUUUCCGAACCAUUGUG---UUUGGUUG
AU---CUUCUUAGAGGGACUGUCGGU--AUCCAACCGACGGAAGUUUGAGGCAAUAACAG
GUCUGUGAUGCCCUUAGAUGUUCUGGGCCGCACGCGCGCUACACUGAUGCAUUCAGCGAG
U---UU--UACCUGCAUCGAAAGGUCUGGGUAAUCUUUUGAACCUGCAUCGUGAUGGGGA
UAGAUUAUUGCAAUUAUUAAUCUUCAACGAGGAAUGCCUAGUAAG-CGUGAGUCAUCAGC
UCGCGUUGAUUACGUCCCUGCCCUUUGUACACACCGCCCGUCGCUCCUACCGAUUGGAUG
GUCCGGUGAGGUUUUCGGAUUGGCGCAGCGCAGCGGUUUU--CCGCUUUGCUGCGCCG-
>KU561125_Rebecca_salina
UUUAUUUGAUGGUACCUUACUACUUGGAUAACCGUAGUAAUUCUAGAGCUAAUACAUGCA
GGAAGUCCCG--------ACUUCGGAAGGGAUGUAUUUAUUAGAUAAGAA--ACCGACGC
GGGGCAA--------CCCGG-UUG-AGUGCUGAGUCAUACUAACUGUUCGAAUCGCAUGG
CCUU-GUGCCGGCGAUGGUUCAUUCAAAUUUCUGCCCUAUCAGCUUUCGAUGGUAGGAUA
GAGGCCUACCAUGGCGUUAACGGGUAACGGAGAAUUAGGGUUCGAUUCCGGAGAGGGAGC
CUGAGAGACGGCUACCACAUCCAAGGAA-GGCAGCAGGCGCGCAAAUUACCC-AAUCCUG
ACACAGGGAGGUAGUGACAAGAAAUAACAAUACAGGGC-UCUUCGAGUCUUGUAAUUGGA
AUGAGUACAAUUUAAAUCCCUUAACGAGGAUCCAUUGGAGGGCAAGUCUGGUGCCAGCAG
CCGCGGUAAUUCC-AGCUCC-AAUAGCGUAUAUUAAAGUUGUUGCAGUUAAAAAGCUCGU
AGUCGGAUUUCGGGUUGUGUCCGU-CGGUCUGCCUU----------------UGGGUACG
CACUGG--CGGGUGCU---UCCUUUCUGCGCGCGG-----------GUCGUCUCGGCGGC
UCC--G---UGGCGCACGUUUACUUUGAGAAAA-UCAGAGUGUUCAAAGCAGGC---CAU
UGCCAUUGUAUGUGUUAGCAUGGGAUAAUGGAAUAGGACCUUGGUGCUAUUUUGUUGGUU
UCGAACGCC-GAGGUAAUGAUUAAUAGGGACAGUCA-GGGGCACUCGUAUUCCGUAGAGA
GAGGUGAAAUUCUUAGACCCACGGAAGACGAACUACUGCGAAAGCAUUUGCCAGGGAUGU
UUUCACUGAUCAAGAACGAAAGUUAGGGGAUCGAAGAUGAUCAGAUACCGUCGUAGUCUU
AACCAUAAACCAUGCCGACCAGGGAUUGGUGGGUGU-CGUCUUUUGACCCCAUCAGCACC
UUUCGAGAAAUCAGAGUCUUUGGGUUCCGGGGGGAGUAUGGUCGCAAGGCUGAAACUUAA
AGGAAUUGACGGAAGGGCACCACCAGGCGUGGAGCCUGCGGCUUAAUUUGACUCAACACG
GGGAAACUUACCAGGUCCAG-ACAUUGUGAGGAUUGACAGAUUGAGAGCUCUUUCUUGAU
UCAAUGGGUGGUGGUGCAUGGCCGUUCUUAGUUGGUGGAGUGAUUUGUCUGGUUAAUUCC
GUUAACGAACGAGACCUUAACCUGCUAAAUAGGUCGUCGAACCAUUGCG---UUCGCUGG
GC---CUUCUUAGAGGGACUGUCGGU--AUCCAACCGACGGAAGUUUGAGGCAAUAACAG
GUCUGUGAUGCCCUUAGAUGUUCUGGGCCGCACGCGCGCUACACUGAUGCAUUCACCGAG
U---CU--CACCUGCAUCGAAAGGUGUGGGCAAUCUGUUGAACCUGCAUCGUGAUGGGGA
UAGAUUAUUGCAAUUAUUAAUCUUCAACGAGGAAUGCCUAGUAAG-CGUGAGUCAUCAGC
UCGCGUUGAUUACGUCCCUGCCCUUUGUACACACCGCCCGUCGCUCCUACCGAUUGGAUG
GUCCGGUGAGGUUUUCGGACUGACGCAACGCAGCGGUUCG--CCGUCGUGAUGCGUCG-
>AJ515246_Diacronema_vlkianum
UUUAUUUGAUGGUACCUUACUACUUGGAUACCCGUAGUAAUUCUAGAGCUAAUACAUGCA
GGCAGUCCCG--------ACUUUUGGAGGGAUGUAUUUAUUAGAUUUGAA--ACCUUCUC
GGGGCGA--------CCCGG-UUG-UGUGCUGAGUCAUACUAACUUUUCGAAUCGCAUGG
-CUC-ACGCCGGCGAUGGUUCAUUCAAAUUUCUGCCCUAUCAGCUUUCGAUGGUAGGAUA
GAGGCCUACCAUGGCGUUAACGGGUAACGGAGAAUUAGGGUUCGAUUCCGGAGAGGGAGC
CUGAGAGACGGCUACCACAUCCAAGGAA-GGCAGCAGGCGCGCAAAUUACCC-AAUCCUG
ACACAGGGAGGUAGUGACAAGAAAUAACAAUACAGGGC-UCUUCGAGUCUUGUAAUUGGA
AUGAGUACAAUUUAAAUCCCUUAACGAGGAUCCAUUGGAGGGCAAGUCUGGUGCCAGCAG
CCGCGGUAAUUCC-AGCUCC-AAUAGCGUAUAUUAAAGUUGUUGCAGUUAAAAAGCUCGU
AGUCGGAUUUCGGGUCGUCUG-GUCCGGUCUGCCGU----------------UGGGUAUG
CACUGGU-CUUGGGCG---GCCUUUUCGCGUGAGGCCGCGCGUGUCGUUUGUUCGUCGCG
CGC--GGCGCUCUGCACGUUUACUUUGAGAAAA-UCAGAGUGUUCAAAGCAGGC---CUU
UGCCAUUGUAUGUGUUAGCAUGGGAUAAUGGAAUAGGACCUUGGUGCUAUUUUGUUGGUU
UCGAACGCC-GAGGUAAUGAUUAAUAGGGACAGUCA-GGGGCACUCGUAUUCCGUAGAGA
GAGGUGAAAUUCUUAGACCCACGGAAGACGCACUACUGCGAAAGCAUUUGCCAGGGAUGU
UUUCACUGAUCAAGAACGAAAGUUAGGGGAUCGAAGAUGAUCAGAUACCGUCGUAGUCUU
AACCAUAAACCAUGCCGACCAGGGAUUGGUGGGUGU-CUA-UUGUGACUCCAUCAGCACC
UUUCGAGAAAUCAGAGUCUUUGGGUUCCGGGGGGAGUAUGGUCGCAAGGCUGAAACUUAA
AGGAAUUGACGGAAGGGCACCACCAGGCGUGGAGCCUGCGGCUUAAUUUGACUCAACACG
GGGAAACUUACCAGGUCCAG-ACAUUGUGAGGAUUGACAGAUUGAGAGCUCUUUCUUGAU
UCAAUGGGUGGUGGUGCAUGGCCGUUCUUAGUUGGUGGAGUGAUUUGUCUGGUUAAUUCC
GUUAACGAACGAGACCUUAACCUGCUAAAUAGUCCGCGCAACCAUUGCG---UUGCGUCG
GC-G-CUUCUUAGAGGGACUAUCGGU--AUCCAACCGAUGGAAGUUUGAGGCAAUAACAG
GUCUGUGAUGCCCUUAGAUGUUCUGGGCCGCACGCGCGCUACACUGACGCAUUCAUCGAG
U---CC--UUCCUGCAUCGAGAGGUGUGGGCAAUCUGUUGAACCUGCGUCGUGAUGGGGA
UAGAUUAUUGCAAUUAUUAAUCUUCAACGAGGAAUGCCUAGUAAG-CGUGAGUCAUCAGC
UCGCGUUGAUUACGUCCCUGCCCUUUGUACACACCGCCCGUCGCUCCUACCGAUUGGAUG
GUCCGGUGAGGUUUUCGGACUGGCGCAGCGUUUGAGGUUCGCCUCGAGUGCUGUGCCG-
>AF534709
UUUAUUUGAUGGUACCUUACUACUUGGAUAACCGUAGUAAUUCUAGAGCUAAUACAUGCG
UCAAGCCCCG--------ACUCACGAAGGGGUGCAUUUAUUAGAUUCAAACCAUCGGCU-
-UUCGGGU-------------CUUUGAUGGUGAGUCAUAAUAACUGAGCGAAUCGAAUGG
CCUU-GCGCCGUCGAUGCUUCAUUCAAAUUUCUGCCCUAUCAGCUUUCGAUGGUAGGAUC
UUGGCCUACCAUGGCUAUAACGGGUAACGGGGAAUUAGGGUUCGAUUCCGGAGAGGGAGC
UUGAGAAACGGCUACCACAUCCAAGGAU-GGCAGCAGGCGCGCAAAUUACCC-AAUCCCG
ACACGGGGAGGUAGUGACAAUAAAUAACGAUGCUGGAUUAUUUUUAAUCCGGCA-UUGGA
AUGAGAGUU--UUAAAUCAAUACUCGAGGAACCAUUGGAGGGCAAGUCUGGUGCCAGCAG
CCGCGGUAAUUCC-AGCUC--AAUAGCGUAUAUUAAAGUUGUUGCAGUUAAAAAGCUCGU
AGUCUGAGUCUUGGUCGACAUUGGAGCGUCCGCGGC---CUUACGG---UCACGUGCAUG
CGAUAUGU--UGGCCA-----UGUACUUCGGAGGAACAUGGGUGCUUUUCACUAAGUGCU
CAU--GGGAUUCCGAUAGUUUACUUUGAGAAAA-AUAGAGUGUUCAAAGCAGGC--GUUU
GUGCCUUGAAUACAUUAGCAUGGGAUAAUGGAAUAGGACAUUGGUUCUAUUU-GAUGGUU
U-ACGGACC-GAUGUAAUGAUUAAUAGGGACAGUUG-GGGACAUUCAUAUUCCAUGGCUA
GAGGUGAAAUUCUUGGAUUCAUGGAAGAUGAACUACUGCGAAAGCAUUUGUCAAAGAUGU
UU-CAUUGAUCAAGAACGAAAGUUAGGGGAGCAAAGACGAUCAGAUACCGUCGUAGUCUU
AACCAUAAACGAUGCCGACUAGGGAUCGGUGGGUGUUAGUUUUAUGACUCCAUCGGCACC
UCAUGGGAAACCAAAGUCUUUGGGUUCCGGGGGGAGUAUGGUCGCAAGGCUGAAACUUAA
AGGAAUUGACGGAAGGGCACCACCAGGAGUGGAGCCUGCGGCUUAAUUUGACUCAACACG
GGAAA-CUCACCAGGUCCAG-ACAUGGUAAGGAUUGACAGAUUGAGAGCUCUUUCUUGAU
UCCAUGAAAGGUGGCGCAUGNCCGUUCUUAGUUGGUGGAGUGAUUUGUCUGGUUAAUUCC
GUUAACGAACGAGACCUUAACCUGCUAACUAGUCACGGUAAGCAUCUUG---CUUGCUGG
CUGUACUUCUUAGAGGGACAAUCUGU--UUUCAGCAGAUGGAAGUUUGAGGCAAUAACAG
GUCUGUGAUGCCCUUAGAUGUCCUGGGCUGCACGCGCGCUACACUGACGAACUCAACGAG
UUUACA---ACCUUGGCAGAGAUGUCUGGGUAAUCUUUUAAAAGUUCGUCGUGAUGGGGA
UAGAUGAUUGUAAUUAUUCGUCUUGAACGAGGAAUUCCUAGUAAG-UGUGAGUCAUCAGC
UCGCGCUGAUUACGUCCCUGCCCUUUGUACACACCGCCCGUCGCUCCUACCGAUUGAAUG
GUCCGGUGAGAACGUCGGAUCACGUGUAAGAUACUGCUUGCAGUAACUUGCGCG-----
>AY749614
UUUAUUUGAUGGUACCUUACUACUUGGAUAACCGUAGUAAUUCUAGAGCUAAUACAUGCG
UCAAGCCCUG--------ACUUCGGAAAGGGUGCAUUUAUUAGAUUCAAACCAUCGGCUC
GUCUGGGCAACUGGGCGCGGCCUUUGAUGGUGAGUCAUAAUAACUUAGCGAAUCGAAUGG
CCUU-GCGCCGUCGAUGCUUCAUUCAAAUUUCUGCCCUAUCAGCUUUCGAUGGUAGGAUC
UUGGCCUACCAUGGCUAUAACGGGUAACGGGGAAUUAGGGUUCGAUUCCGGAGAGGGAGC
UUGAGAAACGGCUACCACAUCCAAGGAU-GGCAGCAGGCGCGCAAAUUACCC-AAUCCCG
ACACGGGGAGGUAGUGACAAUAAAUAACGAUGCUGGAUUAUUAUUAAUCCGGCAAUUGGA
AUGAGAGUGAAUUAAAUCUCCACUCGAGGAACCAUUGGAGGGCAAGUCUGGUGCCAGCAG
CCGCGGUAAUUCCCAGCUCCCAUAAGCGUAUAUUAAAGUUGUUGCAGUUAAAAAGCUCGU
AGUCUGAAUCUUGGUCUGGUGUUGAGUAUCCGUGGCUCCCUCACGGGAGUUGCGUGCAUG
CGAUAUACACUGGCCAGCUUUUGUACUUCGGAGGAACGCAGGUGCUUUUCAUUAAGUGCU
UGUUUGGGAUUCCGAUAGUUUACUUUGAGAAAA-AUAGAGUGUUCAAAGCAGGC--GUUU
UUGCCUUGAAUACAUUAGCAUGGGAUAAUGGAAUAGGACAUUGGUUCUAUUUUGUUGGUU
U-ACGGACC-GAUGUAAUGAUUAAUAGGAACAGUUG-GGGACAUUCAUAUUCCGCGGCUA
GAGGUGAAAUUCUUGGAUUCGUGGAAGAUGAACUACUGCGAAAGCAUUUGUCAAAGAUGU
UUUCAUUGAUCAAGAACGAAAGUUAGGGGAGCAAAGACGAUUAGAUACCGUCGUAGUCUU
AACUAUAAACGAUGCCGACUAGGGAUCGGUGGGAGUUAUAUUCAUGACUCCAUCGGCACC
UCAUGGGAAACCAAAGUCUUUGGGUUCCGGGGGGAGUAUGGUCGCAAGGCUGAAACUUAA
AGGAAUUGACGGAAGGGCACCACCAGGAGUGGAGCCUGCGGCUUAAUUUGACUCAACACG
GGAAAACUCACCAGGUCCAG-ACAUGGUAAGGAUUGACAGAUUGAGAGCUCUUUCUUGAU
UCCAUGAAAGGUGGCGCAUGGCCGUUCUUAGUUGGUGGAGUGAUUUGUCUGGUUAAUUCC
GUUAACGAACGAGACCUUGACCUGCUAACUAGUCACGAUAAGUGCUUUGUCGCUUGUCGG
UUGAUCUUCUUAGAGGGACAAUCUGUGUUUUCAGCAGAUGGAAGUGCGAGGCAAUAACAG
GUCUGUGAUGCCCUUAGAUGUCCUGGGCUGCACGCGCGCUACACUGACGAACUCAACGAG
UUUAUC---ACCUUGGCAGAGAUGUCUGGGUAAUCUUUUAAAAGUUCGUCGUGAUGGGGA
UAGAUGAUUGUAAUUAUUCGUCUUCAACGAGGAAAUCC----------------------
------------------------------------------------------------
-----------------------------------------------------------
>AM490990_Calyptrosphaera_sphaeroidea
UUUAUUUGAUGGUACCUUACUACUUGGAUAACCGUAGUAAUUCUAGAGCUAAUACAUGCA
GGAAGUCCCG--------ACUUUUGGAGGGAUGUAUUUAUUAGAUAAGAA--ACCAAUCC
GC-CUUG--------UGCGG-UUG-CGUGCUGAGUCAUACUAACUGCUCGAAUCGCAUGG
CCUU-GUGCCGGCGAUGGUUCAUUCAAAUUUCUGCCCUAUCAGCUUUCGAUGGUAGGAUA
GAGGCCUACCAUGGCGUUUACGGGUAACGGAGAAUUAGGGUUCGAUUCCGGAGAGGGAGC
CUGAGAAAUGGCUACCACAUCCAAGGAA-GGCAGCAGGCGCGUAAAUUGCCCGAAUCCUG
ACACAGGGAGGUAGUGACAAGAAAUAACAAUACAGGGC-CAUUUUGGUCUUGUAAUUGGA
AUGAGUACAAUUUACAUCUCUUCACGAGGAUCAAUUGGAGGGCAAGUCUGGUGCCAGCAG
CCGCGGUAAUUCC-AGCUCC-AAUAGCGUAUAUUAAAGUUGUUGCAGUUAAAACGCUCGU
AGUCGGAUUUCGGGGCGUGCG-UGCCGGUCUGCCGA----------------UGGGUAUG
CACUGGCAUUCGCGCG---UCCUUUCUUUCGGAGCCUGCGUCUGCUCUUAGCUGAGCGGU
UGU--GGGAGACGGAUCGUUUACUUUGAAAAAA-UCAGAGUGUUUCAAGCAGGC-AGC-U
CGCUCUUGCAUGGAUUAGCAUGGGAUAAUGAAAUAGGACUCUGGUGCUAUUUUGUUGGUU
UCGAACACC-GGAGUAAUGAUUAACAGGGACAGUCA-GGGGCACUCGUAUUCCGCCGAGA
GAGGUGAAAUUCUCAGACCAGCGGAAGACGAACCACUGCGAAAGCAUUUGCCAGGGAUGU
UUUCACUGAUCAAGAACGAAAGUUAGGGGAUCGAAGACGAUCAGAUACCGUCGUAGUCUU
AACCAUAAACCAUGCCGACUAGGGAUUGGGGGUUGUUCCAUUUGUGACUCCCUCAGCACC
UUUCGGGAAACUAAAGUCUUUGGGUUCCGGGGGGAGUAUGGUCGCAAGGCUGAAACUUAA
AGGAAUUGACGGAAGGGCACCACCAGGAGUGGAGCCUGCGGCUUAAUUUGACUCAACACG
GGGAAACUUACCAGGUCCAG-ACAUUGUGAGGAUUGACAGAUUGAGAGCUCUUUCUUGAU
UCGAUGGGUGGUGGUGCAUGGCCGUUCUUAGUUGGUGGAGUGAUUUGUCUGGUUAAUUCC
GUUAACGAACGAGACCGCAGCCUGCUAAAUAGUGUCGCGAAC-CCUUUG---UU-GGCGG
AU-CACUUCUUAGAGGGACAACUUGU--CUUCAACAAGUGGAAGUUUGCGGCAAUAACAG
GUCUGUGAUGCCCUUAGAUGUUCUGGGCCGCACGCGCGCUACACUGAUGCACUCAACGAG
UUUCAUCUGUCCUUGGCCGAGAGGUCCGGGUAACCUUUUGAAAUUGCAUCGUGAUGGGGA
UAGAUUAUUGCAAUUAUUAAUCUUCAACGAGGAAUUCCUAGUAAG-CGCAUGUCAUCAGC
GUGCGUUGAUUACGUCCCUGCCCUUUGUACACACCGCCCGUCGCUCCUACCGAUUGAAUG
AUCCGGUGAGGCCCCCGGACUGUGGCAACGCAGCUGGUUCUCCAGCCGUGAUGCCGCG-
>AJ544116_Calcidiscus_leptoporus
UUUAUUUGAUGGUACCUUACUACUUGGAUAACCGUAGUAAUUCUAGAGCUAAUACAUGCA
GGAAGUCCCU--------UCU-----GGGGAUGUAUUUAUUAGAUAAGAA--ACCAAUCC
C----UU--------CGGGG-UUG-CGUGCCGAGUCAUAAUAACUGCUCGAAUCGCAUGG
CCUC-GCGCCGGCGAUGGUUCAUUCAAAUUUCUGCCCUAUCAGCUUUCGAUGGUAGGAUA
GAGGCCUACCAUGGCGUUUACGGGUAACGGAGAAUUAGGGUUCGAUUCCGGAGAGGGAGC
CUGAGAAAUGGCUACCACAUCCAAGGAA-GGCAGCAGGCGCGUAAAUUGCCCGAAUCCUG
ACACAGGGAGGUAGUGACAAGAAAUAACAAUACAGGGC-CAUCUUGGUCUUGUAAUUGGA
AUGAGUACAAUUUACAUCUCUUCACGAGGAUCAAUUGGAGGGCAAGUCUGGUGCCAGCAG
CCGCGGUAAUUCC-AGCUCC-AAUAGCGUAUAUUAAAGUUGUUGCAGUUAAAACGCUCGU
AGUCGGAUUUCGGGGCGUGCG-AGCCGGUCUGCCGA----------------UGGGUAUG
CACUGGC-GUUGCGCG---UCCUUUCUUUCGGAGCUCUCUGCUGCUCUUAGCUGAGCGGU
GGA--GGGAGACGGAUCGUUUACUUUGAAAAAA-UCAGAGUGUUUCAAGCAGGC-AGC-U
CGCUCUUGCAUGGAUUAGCAUGGGAUAAUGAAAUAGGACUCUGGUGCUAUUUUGUUGGUU
UCGAACACC-GGAGUAAUGGUCAACAGGGACAGUCA-GGGGCACUCGUAUUCCGCCGAGA
GAGGUGAAAUUCUCAGACCAGCGGAAGACGAACCACUGCGAAAGCAUUUGCCAGGGAUGU
UUUCACUGAUCAAGAACGAAAGUUAGGGGAUCGAAGACGAUCAGAUACCGUCGUAGUCUU
AACCAUAAACCAUGCCGACUAGGGAUUGGGGGCUGUUCCUUUUGUGACUCCCUCAGCACC
UUUCGGGAAACUAAAGUCUUUGGGUUCCGGGGGGAGUAUGGUCGCAAGGCUGAAACUUAA
AGGAAUUGACGGAAGGGCACCACCAGGAGUGGAGCCUGCGGCUUAAUUUGACUCAACACG
GGGAAACUUACCAGGUCCAG-ACAUUGUGAGGAUUGACAGAUUGAGAGCUCUUUCUUGAU
UCGAUGGGUGGUGGUGCAUGGCCGUUCUUAGUUGGUGGAGUGAUUUGUCUGGUUAAUUCC
GUUAACGAACGAGACCGCAGCCUGCUAAAUAGUCCCGCGAAC-CCUUCG---UU-GGCGG
GU-CACUUCUUAGAGGGACAACUUGU--CUUCAACAAGUGGAAGUUUGCGGCAAUAACAG
GUCUGUGAUGCCCUUAGAUGUUCUGGGCCGCACGCGCGCUACACUGAUGCACUCAACGAG
UUUCAC--GUCCUUGGCCGACAGGUCCGGGUAACCUUUUGAAAUUGCAUCGUGAUGGGGA
UAGAUUAUUGCAAUUAUUAAUCUUCAACGAGGAAUUCCUAGUAAG-CGCAUGUCAUCAGC
GUGCGUUGAUUACGUCCCUGCCCUUUGUACACACCGCCCGUCGCUCCUACCGAUUGAAUG
AUCCGGUGAGGCCCCCGGACUGUGGCAACGCAGCUGGUUCUCCAGCCGCGAUGCCGCG-
>AM491024_Calyptrosphaera_radiata
UUUAUUUGAUGGUACCUUACUACUUGGAUAACCGUAGUAAUUCUAGAGCUAAUACAUGCA
GGAAGUCCCG--------ACUUUUGGAGGGAUGUAUUUAUUAGAUAAGAA--ACCAAUCC
GC-CUUG--------UGCGG-UUG-CGUGCUGAGUCAUACUAACUGCUCGAAUCGCAUGG
CCUU-GUGCCGGCGAUGGUUCAUUCAAAUUUCUGCCCUAUCAGCUUUCGAUGGUAGGAUA
GAGGCCUACCAUGGCGUUUACGGGUAACGGAGAAUUAGGGUUCGAUUCCGGAGAGGGAGC
CUGAGAAAUGGCUACCACAUCCAAGGAA-GGCAGCAGGCGCGUAAAUUGCCCGAAUCCUG
ACACAGGGAGGUAGUGACAAGAAAUAACAAUACAGGGC-CAUUUUGGUCUUGUAAUUGGA
AUGAGUACAAUUUACAUCUCUUCACGAGGAUCAAUUGGAGGGCAAGUCUGGUGCCAGCAG
CCGCGGUAAUUCC-AGCUCC-AAUAGCGUAUAUUAAAGUUGUUGCAGUUAAAACGCUCGU
AGUCGGAUUUCGGGGCGUGCG-UGCCGGUCUGCCGA----------------UGGGUAUG
CACUGGCAGUCGCGCG---UCCUUUCUUUCGGAGCCUGCGGCUGCUCUUAGCUGAGCGGU
UGU--GGGAGACGGAUCGUUUACUUUGAAAAAA-UCAGAGUGUUUCAAGCAGGC-AGC-U
CGCUCUUGCAUGGAUUAGCAUGGGAUAAUGAAAUAGGACUCUGGUGCUAUUUUGUUGGUU
UCGAACACC-GGAGUAAUGAUUAACAGGGACAGUCA-GGGGCACUCGUAUUCCGCCGAGA
GAGGUGAAAUUCUCAGACCAGCGGAAGACGAACCACUGCGAAAGCAUUUGCCAGGGAUGU
UUUCACUGAUCAAGAACGAAAGUUAGGGGAUCGAAGACGAUCAGAUACCGUCGUAGUCUU
AACCAUAAACCAUGCCGACUAGGGAUUGGGGGUUGUUCCAUUUGUGACUCCCUCAGCACC
UUUCGGGAAACUAAAGUCUUUGGGUUCCGGGGGGAGUAUGGUCGCAAGGCUGAAACUUAA
AGGAAUUGACGGAAGGGCACCACCAGGAGUGGAGCCUGCGGCUUAAUUUGACUCAACACG
GGGAAACUUACCAGGUCCAG-ACAUUGUGAGGAUUGACAGAUUGAGAGCUCUUUCUUGAU
UCGAUGGGUGGUGGUGCAUGGCCGUUCUUAGUUGGUGGAGUGAUUUGUCUGGUUAAUUCC
GUUAACGAACGAGACCGCAGCCUGCUAAAUAGUGUCGCGAAC-CCUUUG---UU-GGCGG
AU-CACUUCUUAGAGGGACAACUUGU--CUUCAACAAGUGGAAGUUUGCGGCAAUAACAG
GUCUGUGAUGCCCUUAGAUGUUCUGGGCCGCACGCGCGCUACACUGAUGCACUCAACGAG
UUUCAUCUGUCCUUGGCCGAGAGGUCCGGGUAACCUUUUGAAAUUGCAUCGUGAUGGGGA
UAGAUUAUUGCAAUUAUUAAUCUUCAACGAGGAAUUCCUAGUAAG-CGCAUGUCAUCAGC
GUGCGUUGAUUACGUCCCUGCCCUUUGUACACACCGCCCGUCGCUCCUACCGAUUGAAUG
AUCCGGUGAGGCCCCCGGACUGUGGCAACGCAGCUGGUUCUCCAGCCGUGAUGCCGCG-
>AM491026_Oolithotus_fragilis
UUUAUUUGAUGGUACCUUACUACUUGGAUAACCGUAGUAAUUCUAGAGCUAAUACAUGCA
GGAAGUCCCU--------UCU-----GGGGAUGUAUUUAUUAGAUAAGAA--ACCAAUCC
C----UU--------CGGGG-UUG-CGUGCCGAGUCAUAAUAACUGCUCGAAUCGCAUGG
CCUC-GCGCCGGCGAUGGUUCAUUCAAAUUUCUGCCCUAUCAGCUUUCGAUGGUAGGAUA
GAGGCCUACCAUGGCGUUUACGGGUAACGGAGAAUUAGGGUUCGAUUCCGGAGAGGGAGC
CUGAGAAAUGGCUACCACAUCCAAGGAA-GGCAGCAGGCGCGUAAAUUGCCCGAAUCCUG
ACACAGGGAGGUAGUGACAAGAAAUAACAAUACAGGGC-CAUCUUGGUCUUGUAAUUGGA
AUGAGUACAAUUUACAUCUCUUCACGAGGAUCAAUUGGAGGGCAAGUCUGGUGCCAGCAG
CCGCGGUAAUUCC-AGCUCC-AAUAGCGUAUAUUAAAGUUGUUGCAGUUAAAACGCUCGU
AGUCGGAUUUCGGGGCGUGCG-AGCCGGUCUGCCGA----------------UGGGUAUG
CACUGGC-GUUGCGCG---UCCUUUCUUUCGGAGCCCUCCGCUGCUCUUAGCUGAGCGGU
GGG--GGGAGACGGAUCGUUUACUUUGAAAAAA-UCAGAGUGUUUCAAGCAGGC-AGC-U
CGCUCUUGCAUGGAUUAGCAUGGGAUAAUGAAAUAGGACUCUGGUGCUAUUUUGUUGGUU
UCGAACACC-GGAGUAAUGGUCAACAGGGACAGUCA-GGGGCACUCGUAUUCCGCCGAGA
GAGGUGAAAUUCUCAGACCAGCGGAAGACGAACCACUGCGAAAGCAUUUGCCAGGGAUGU
UUUCACUGAUCAAGAACGAAAGUUAGGGGAUCGAAGACGAUCAGAUACCGUCGUAGUCUU
AACCAUAAACCAUGCCGACUAGGGAUUGGGGGCUGUUCCUUUUGUGACUCCCUCAGCACC
UUUCGGGAAACUAAAGUCUUUGGGUUCCGGGGGGAGUAUGGUCGCAAGGCUGAAACUUAA
AGGAAUUGACGGAAGGGCACCACCAGGAGUGGAGCCUGCGGCUUAAUUUGACUCAACACG
GGGAAACUUACCAGGUCCAG-ACAUUGUGAGGAUUGACAGAUUGAGAGCUCUUUCUUGAU
UCGAUGGGUGGUGGUGCAUGGCCGUUCUUAGUUGGUGGAGUGAUUUGUCUGGUUAAUUCC
GUUAACGAACGAGACCGCAGCCUGCUAAAUAGUCCCGCGAAC-CCUUCG---UU-GGCGG
GU-CACUUCUUAGAGGGACAACUUGU--CUUCAACAAGUGGAAGUUUGCGGCAAUAACAG
GUCUGUGAUGCCCUUAGAUGUUCUGGGCCGCACGCGCGCUACACUGAUGCACUCAACGAG
UUUCAC--GUCCUUGGCCGACAGGUCCGGGUAACCUUUUGAAAUUGCAUCGUGAUGGGGA
UAGAUUAUUGCAAUUAUUAAUCUUCAACGAGGAAUUCCUAGUAAG-CGCAUGUCAUCAGC
GUGCGUUGAUUACGUCCCUGCCCUUUGUACACACCGCCCGUCGCUCCUACCGAUUGAAUG
AUCCGGUGAGGCCCCCGGACUGUGGCAACGCAGCUGGUUCUCCAGCCGCGAUGCCGCG-
>AJ544118_Umbilicosphaera_sibogae
UUUAUUUGAUGGUACCUUACUACUUGGAUAACCGUAGUAAUUCUAGAGCUAAUACAUGCA
GGAAGUCCCU--------UCU-----GGGGAUGUAUUUAUUAGAUAAGAA--ACCAAUCC
C----AU--------CCGGG-UUG-CGUGCCGAGUCAUAAUAACUGCUCGAAUCGCAUGG
CCUC-GCGCCGGCGAUGGUUCAUUCAAAUUUCUGCCCUAUCAGCUUUCGAUGGUAGGAUA
GAGGCCUACCAUGGCGUUUACGGGUAACGGAGAAUUAGGGUUCGAUUCCGGAGAGGGAGC
CUGAGAAAUGGCUACCACAUCCAAGGAA-GGCAGCAGGCGCGUAAAUUGCCCGAAUCCUG
ACACAGGGAGGUAGUGACAAGAAAUAACAAUACAGGGC-CAUCUUGGUCUUGUAAUUGGA
AUGAGUACAAUUUACAUCUCUUCACGAGGAUCAAUUGGAGGGCAAGUCUGGUGCCAGCAG
CCGCGGUAAUUCC-AGCUCC-AAUAGCGUAUAUUAAAGUUGUUGCAGUUAAAACGCUCGU
AGUCGGAUUUCGGGGCGUGCG-AGCCGGUCUGCCGA----------------UGGGUAUG
CACUGGC-GUCGCGCG---UCCUUUCUUUCGGAGCUCUCCGCUGCUCUUAGCUGAGCGGU
GGA--GGGAGACGGAUCGUUUACUUUGAAAAAA-UCAGAGUGUUUCAAGCAGGC-AGC-U
CGCUCUUGCAUGGAUUAGCAUGGGAUAAUGAAAUAGGACUCUGGUGCUAUUUUGUUGGUU
UCGAACACC-GGAGUAAUGGUCAACAGGGACAGUCA-GGGGCACUCGUAUUCCGCCGAGA
GAGGUGAAAUUCUCAGACCAGCGGAAGACGAACCACUGCGAAAGCAUUUGCCAGGGAUGU
UUUCACUGAUCAAGAACGAAAGUUAGGGGAUCGAAGACGAUCAGAUACCGUCGUAGUCUU
AACCAUAAACCAUGCCGACUAGGGAUUGGGGGCUGUUCCAUUUGUGACUCCCUCAGCACC
UUUCGGGAAACUAAAGUCUUUGGGUUCCGGGGGGAGUAUGGUCGCAAGGCUGAAACUUAA
AGGAAUUGACGGAAGGGCACCACCAGGAGUGGAGCCUGCGGCUUAAUUUGACUCAACACG
GGGAAACUUACCAGGUCCAG-ACAUUGUGAGGAUUGACAGAUUGAGAGCUCUUUCUUGAU
UCGAUGGGUGGUGGUGCAUGGCCGUUCUUAGUUGGUGGAGUGAUUUGUCUGGUUAAUUCC
GUUAACGAACGAGACCGCAGCCUGCUAAAUAGUCCCGCGAAC-CCUUCG---UU-GGCGG
GU-CACUUCUUAGAGGGACAACUUGU--CUUCAACAAGUGGAAGUUUGCGGCAAUAACAG
GUCUGUGAUGCCCUUAGAUGUUCUGGGCCGCACGCGCGCUACACUGAUGCACUCAACGAG
UUUUUC--GUCCUUGGCCGACAGGUCCGGGUAACCUUUUGAAAUUGCAUCGUGAUGGGGA
UAGAUUAUUGCAAUUAUUAAUCUUCAACGAGGAAUUCCUAGUAAG-CGCAUGUCAUCAGC
GUGCGUUGAUUACGUCCCUGCCCUUUGUACACACCGCCCGUCGCUCCUACCGAUUGAAUG
AUCCGGUGAGGCCCCCGGACUGUGGCAACGCAGCUGGUUCUCCAGCCGCGAUGCCGCG-
>HQ877921_Pseudoisochrysis_paradoxa
UUUAUUUGAUGGUACCUUGCUACUUGGAUAACCGUAGUAAUUCUAGAGCUAAUACAUGCA
GGAGUUCCCG--------ACUUCGGAAGGGAUGUAUUUAUUAGAUAAGAA--ACCAAACC
GG---UC--------UCCGG-UUG-UGUGCUGAGUCAUAAUAACUGCUCGAAUCGCACGG
CUCU-ACGCUGGCGAUGGUUCAUUCAAAUUUCUGCCCUGUCAGCUUUCGAUGGUAGGAUA
GAGGCCUACCAUGGCGUUAACGGGUAACGGAGAAUUAGGGUUCGAUUCCGGAGAGGGAGC
CUGAGAAAUGGCUACCACAUCCAAGGAA-GGCAGCAGGCGCGUAAAUUGCCCGAAUCCUG
ACACAGGGAGGUAGUGACAAGAAAUAACAAUACAGGGC-UCUUCGAGUCUUGUAAUUGGA
AUGAGUACAAUUUACAUCUCUUCACGAGGAUCAAUUGGAGGGCAAGUCUGGUGCCAGCAG
CCGCGGUAAUUCC-AGCUCC-AAUAGCGUAUACUAAAGUUGUUGCAGUUAAAACGCUCGU
AGUCGGAUUUCGGGGCGGGCC-CGCCGGUCUGCCGA----------------UGGGUAUG
CACUGGC--GGGCGCG---UCCUUCCUCCCGGAGACGGCUGCUACUCUUAACUGAGCGGU
GGC--CGGAGACGGGAUAUUUACUUUGAAAAAA-UCAGAGUGUUUCAAGCAGGC-AG--U
CGCUCUUGCAUGGAUUAGCAUGGGAUAAUGAAAUAGGACUCUGGUGCUAUUUUGUUGGUU
UCGAGCACC-GGAGUAAUGAUUAACAGGGACAGUCAAGGGGCACUCGUAUUCCGCCGAGA
GAGGUGAAAUUCUCAGACCAGCGGAGGACGAACCACUGCGAAAGCAUUUGCCAGGGAUGU
UUUCACUGAUCAAGAACGAAAGUUAGGGGAUCGAAGACGAUCAGAUACCGUCGUAGUCUU
AACCAUAAACCAUGCCGACUAGGGAUUGGAGGAUGUUCCAUUUGUGACUCCUUCAGCACC
UUUCGGGAAACUAAAGUCUUUGGGUUCCGGGGGGAGUAUGGUCGCAAGGCUGAAACUUAA
AGGAAUUGACGGAAGGCCACCACCAGGAGUGGAGCCUGCGGCUUAAUUUGACUCAACACG
GGGAAACUUACCAGGUCCAG-ACAUUGUGAGGAUUGACAGAUUGAGAGCUCUUUCUUGAU
UCGAUGGGUGGUGGUGCAUGGCCGUUCUUAGUUGGUGGAGUGAUUUGUCUGGUUAAUUCC
GUUAACGAACGAGACCGCAGCCUGCUAAAUAGCGUGCCGAAC-CCUUUG---UU-GGGCG
U--CGCUUCUUAGAGGGACAACUUGU--CUUCAACAAGUGGAAGUUCGCGGCAAUAACAG
GUCUGUGAUGCCCUUAGAUGUUCUGGGCCGCACGCGCGCUACACUGAUGCAUUCAGCGAG
UCUAUC---ACCUUGACCGAGAGGUCCGGGUAAUCUUUUGAACUUGCAUCGUGAUGGGGA
UAGAUUAUUGCAACUAUUAAUCUUCAACGAGGAAUUCCUAGUAAG-CGUGUGUCAUCAGC
GCACGUUGAUUACGUCCCUGCCCUUUGUACACACCGCCCGUCGCUCCUACCGAUUGAAUG
AUCCGGUGAGGCCCCCGGACUGCGGCUCUGUCGCUGGUUCUCCAGCUUUGGGGUUGCG-
>HM149543_Isochrysis_galbana
UUUAUUUGAUGGUACCUUGCUACUUGGAUAACCGUAGUAAUUCUAGAGCUAAUACAUGCA
GGAGUUCCCG--------ACUUCGGAAGGGAUGUAUUUAUUAGAUAAGAA--ACCAAACC
GG---UC--------UCCGG-UUG-CGUGCUGAGUCAUACUAACUGCUCGAAUCGCACGG
CUUU-ACGCUGGCGAUGGUUCAUUCAAAUUUCUGCCCUAUCAGCUUUCGAUGGUAGGAUA
GAGGCCUACCAUGGCGUUAACGGGUAACGGAGAAUUAGGGUUCGAUUCCGGAGAGGGAGC
CUGAGAAAUGGCUACCACAUCCAAGGAA-GGCAGCAGGCGCGUAAAUUGCCCGAAUCCUG
ACACAGGGAGGUAGUGACAAGAAAUAACAAUACAGGGC-UCUUCGAGUCUUGUAAUUGGA
AUGAGUACAAUUUACAUCUCUUCACGAGGAUCAAUUGGAGGGCAAGUCUGGUGCCAGCAG
CCGCGGUAAUUCC-AGCUCC-AAUAGCGUAUAUUAAAGUUGUUGCAGUUAAAACGCUCGU
AGUCGGAUUUCGGGGCGGUCC-CGCCGGUCUGCCGA----------------UGGGUACG
CACUGGC--GGGCGCG---UCCUUCCUCCCGGAGACGGCCGCUACUCUUAACUGAGCGGU
GGU--CGGAGACGGGAUGUUUACUUUGAAAAAA-UCAGAGUGUUUCAAGCAGGC-AG--U
CGCUCUUGCAUGGAUUAGCAUGGGAUAAUGAAAUAGGACUCUGGUGCUAUUUUGUUGGUU
UCGAGCACC-GGAGUAAUGAUUAACAGGGACAGUCA-GGGGCACUCGUAUUCCGCCGAGA
GAGGUGAAAUUCUCAGACCAGCGGAAGACGAACGACUGCGAAAGCAUUUGCCAGGGAUGU
UUUCACUGAUCAAGAACGAAAGUUAGGGGAUCGAAGACGAUCAGAUACCGUCGUAGUCUU
AACCAUAAACCAUGCCGACUAGGGAUUGGAGGAUGUUCCGUUUGUGACUCCUUCAGCACC
UUUCGGGAAACUAAAGUCUUUGGGUUCCGGGGGGAGUAUGGUCGCAAGGCUGAAACUUAA
AGGAAUUGACGGAAGGGCACCACCAGGAGUGGAGCCUGCGGCUUAAUUUGACUCAACACG
GGGAAACUUACCAGGUCCAG-ACAUUGUGAGGAUUGACAGAUUGAGAGCUCUUUCUUGAU
UCGAUGGGUGGUGGUGCAUGGCCGUUCUUAGUUGGUGGAGUGAUUUGUCUGGUUAAUUCC
GUUAACGAACGAGACCGCAGCCUGCUAAAUAGUGUCCCCAAC-CCCCUG---UU-GGGGC
U--CGCUUCUUAGAGGGACAACUUGU--CUUCAACAAGUGGAAGUUCGCGGCAAUAACAG
GUCUGUGAUGCCCUUAGAUGUUCUGGGCCGCACGCGCGCUACACUGAUGCAUUCAGCGAG
UCGUCU---CCCUUGACCGAGAGGUCCGGGUAAUCUUGUGAACUUGCAUCGUGAUGGGGA
UAGAUUAUUGCAACUAUUAAUCUUCAACGAGGAAUUCCUAGUAAG-CGUGUGUCAUCAGC
GCACGUUGAUUACGUCCCUGCCCUUUGUACACACCGCCCGUCGCUCCUACCGAUUGAAUG
AUCCGGUGAGGCCCCCGGACUGCGGCGCCGCCGCUGGUUCUCCAGCGCUGGCGUCGCG-
>KX056532_Gephyrocapsa_ericsonii
UUUAUUUGAUGGUACCUUGCUACUUGGAUAACCGUAGUAAUUCUAGAGCUAAUACAUGCA
GGAGUUCCCG--------ACUCACGGAGGGAUGUAUUUAUUAGAUAAGAA--ACCAAACC
GG---UC--------UCCGG-UUG-CGUGCUGAGUCAUAAUAACUGCUCGAAUCGCACGG
CUCU-ACGCCGGCGAUGGUUCAUUCAAAUUUCUGCCCUAUCAGCUUUCGAUGGUAGGAUA
GAGGCCUACCAUGGCGUUAACGGGUAACGGAGAAUUAGGGUUCGAUUCCGGAGAGGGAGC
CUGAGAAAUGGCUACCACAUCCAAGGAA-GGCAGCAGGCGCGUAAAUUGCCCGAAUCCUG
ACACAGGGAGGUAGUGACAAGAAAUAACAAUACAGGGC-UAUUUUAGUCUUGUAAUUGGA
AUGAGUACAAUUUACAUCUCUUCACGAGGAUCAAUUGGAGGGCAAGUCUGGUGCCAGCAG
CCGCGGUAAUUCC-AGCUCC-AAUAGCGUAUAUUAAAGUUGUUGCAGUUAAAACGCUCGU
AGUCGGAUUUCGGGGCGGGCC-AACCGGUCUGCCGA----------------UGGGUAUG
CACUGGC--CGGCGCG---UCCUUCCACCCGGAGACCGCGCCUACUCUUAACUGAGCGGG
CGC--GGGAGACGGGUCUUUUACUUUGAAAAAA-UCAGAGUGUUUCAAGCAGGC-AG--U
CGCUCUUGCAUGGAUUAGCAUGGGAUAAUGAAAUAGGACUCUGGUGCUAUUUUGUUGGUU
UCGAACACC-GGAGUAAUGAUUAACAGGGACAGUCA-GGGGCACUCGUAUUCCGCCGAGA
GAGGUGAAAUUCUCAGACCAGCGGAAGACGAACCACUGCGAAAGCAUUUGCCAGGGAUGU
UUUCACUGAUCAAGAACGAAAGUUAGGGGAUCGAAGACGAUCAGAUACCGUCGUAGUCUU
AACCAUAAACCAUGCCGACUAGGGAUUGGAGGAUGUUCCAUUUGUGACUCCUUCAGCACC
UUUCGGGAAACUAAAGUCUUUGGGUUCCGGGGGGAGUAUGGUCGCAAGGCUGAAACUUAA
AGGAAUUGACGGAAGGGCACCACCAGGAGUGGAGCCUGCGGCUUAAUUUGACUCAACACG
GGGAAACUUACCAGGUCCAG-ACAUUGUGAGGAUUGACAGAUUGAGAGCUCUUUCUUGAU
UCGAUGGGUGGUGGUGCAUGGCCGUUCUUAGUUGGUGGAGUGAUUUGUCUGGUUAAUUCC
GUUAACGAACGAGACCGCAGCCUGCUAAAUAGCGACGCGAAC-CCUCCG---UU-CGCUG
G--AGCUUCUUAGAGGGACAACUUGU--CUUCAACAAGUGGAAGUUCGCGGCAAUAACAG
GUCUGUGAUGCCCUUAGAUGUUCUGGGCCGCACGCGCGCUACACUGAUGCACUCAACGAG
UCUAUC---ACCUUGACCGAGAGGUCCGGGUAAUCUUUUGAAAUUGCAUCGUGAUGGGGA
UAGAUUAUUGCAACUAUUAAUCUUCAACGAGGAAUUCCUAGUAAG-CGUGUGUCAUCAGC
GCACGUUGAUUACGUCCCUGCCCUUUGUACACACCGCCCGUCGCUCCUACCGAUUGAAUG
AUCCGGUGAGGCCCCCGGACUGCGGCGCCGCAGCUGGUUCUCCAGCCGCGACGCCGCG-
>KC404130_Emiliania_huxleyi
UUUAUUUGAUGGUACCUUGCUACUUGGAUAACCGUAGUAAUUCUAGAGCUAAUACAUGCA
GGAGUUCCCG--------ACUCACGGAGGGAUGUAUUUAUUAGAUAAGAA--ACCAAACC
GG---UC--------UCCGG-UUG-CGUGCUGAGUCAUAAUAACUGCUCGAAUCGCACGG
CUCU-ACGCCGGCGAUGGUUCAUUCAAAUUUCUGCCCUAUCAGCUUUCGAUGGUAGGAUA
GAGGCCUACCAUGGCGUUAACGGGUAACGGAGAAUUAGGGUUCGAUUCCGGAGAGGGAGC
CUGAGAAAUGGCUACCACAUCCAAGGAA-GGCAGCAGGCGCGUAAAUUGCCCGAAUCCUG
ACACAGGGAGGUAGUGACAAGAAAUAACAAUACAGGGC-UAUUUUAGUCUUGUAAUUGGA
AUGAGUACAAUUUACAUCUCUUCACGAGGAUCAAUUGGAGGGCAAGUCUGGUGCCAGCAG
CCGCGGUAAUUCC-AGCUCC-AAUAGCGUAUAUUAAAGUUGUUGCAGUUAAAACGCUCGU
AGUCGGAUUUCGGGGCGGGCC-GACCGGUCUGCCGA----------------UGGGUAUG
CACUGGC--CGGCGCG---UCCUUCCACCCGGAGACCGCGCCUACUCUUAACUGAGCGGG
CGC--GGGAGACGGGUCUUUUACUUUGAAAAAA-UCAGAGUGUUUCAAGCAGGC-AG--U
CGCUCUUGCAUGGAUUAGCAUGGGAUAAUGAAAUAGGACUCUGGUGCUAUUUUGUUGGUU
UCGAACACC-GGAGUAAUGAUUAACAGGGACAGUCA-GGGGCACUCGUAUUCCGCCGAGA
GAGGUGAAAUUCUCAGACCAGCGGAAGACGAACCACUGCGAAAGCAUUUGCCAGGGAUGU
UUUCACUGAUCAAGAACGAAAGUUAGGGGAUCGAAGACGAUCAGAUACCGUCGUAGUCUU
AACCAUAAACCAUGCCGACUAGGGAUUGGAGGAUGUUCCAUUUGUGACUCCUUCAGCACC
UUUCGGGAAACUAAAGUCUUUGGGUUCCGGGGGGAGUAUGGUCGCAAGGCUGAAACUUAA
AGGAAUUGACGGAAGGGCACCACCAGGAGUGGAGCCUGCGGCUUAAUUUGACUCAACACG
GGGAAACUUACCAGGUCCAGCACAUUGUGAGGAUUGACAGAUUGAGAGCUCUUUCUUGAU
UCGAUGGGUGGUGGUGCAUGGCCGUUCUUAGUUGGUGGAGUGAUUUGUCUGGUUAAUUCC
GUUAACGAACGAGACCGCAGCCUGCUAAAUAGCGACGCGAAC-CCUCCG---UU-CGCUG
G--AGCUUCUUAGAGGGACAACUUGU--CUUCAACAAGUGGAAGUUCGCGGCAAUAACAG
GUCUGUGAUGCCCUUAGAUGUUCUGGGCCGCACGCGCGCUACACUGAUGCACUCAACGAG
UCUAUC---ACCUUGACCGAGAGGUCCGGGUAAUCUUUUGAAAUUGCAUCGUGAUGGGGA
UAGAUUAUUGCAACUAUUAAUCUUCAACGAGGAAUUCCUAGUAAG-CGUGUGUCAUCAGC
GCACGUUGAUUACGUCCCUGCCCUUUGUACACACCGCCCGUCGCUCCUACCGAUUGAAUG
AUCCGGUGAGGCCCCCGGACUGCGGCGCCGCAGCUGGUUCUCCAGCCGCGACGCCGCG-
>MN727031_Prymnesium_parvum
UUUAUUUGAUGGUACCUUACUACUUGGAUAACCGUAGUAAUUCUAGAGCUAAUACAUGCA
GGAAGUCCCG--------ACUUCGGAAGGGAUGUAUUUAUUAGAUAAGAA--ACCAAUCC
GG-CUUG--------C-CGG-UUG-CGUGCUGAGUCACAAUAACUGCUCGAAUCGCAUGG
CCUU-GCGCCGGCGAUGGUUCAUUCAAAUUUCUGCCCUAUCAGCUUUCGAUGGUAGGAUC
GAGGCCUACCAUGGCGUUAACGGGUAACGGAGAAUUAGGGUUCGAUUCCGGAGAGGGAGC
CUGAGAAAUGGCUACCACAUCCAAGGAA-GGCAGCAGGCGCGUAAAUUGCCCGAAUCCUG
ACACAGGGAGGUAGUGACAAGAAAUAACAAUACAGGGC-UAUUUUAGUCUUGUAAUUGGA
AUGAGUACAAUUUACAUCUCUUCACGAGGAUCAAUUGGAGGGCAAGUCUGGUGCCAGCAG
CCGCGGUAAUUCC-AGCUCC-AAUAGCGUAUAUUAAAGUUGUUGCAGUUAAAACGCUCGU
AGUCGGAUUUCGGGGCGGGGC-CGCCGGUCUGCCGA----------------UGGGUAUG
CACUGGC--GGGCGCG---UCCUUCCUUCCGGAGACUGGCCCUACUCUUAACUGAGCGGG
GUC--GGGAAUCGGAUCGUUUACUUUGAAAAAA-UCAGAGUGUUUCAAGCAGGC-AGC-U
CGCUCUUGCAUGGAUUAGCAUGGGAUAAUGAAAUAGGACUUUGGUGCUAUUUUGUUGGUU
UCGAACACC-GAAGUAAUGAUUAACAGGGACAGUCA-GGGGCACUCGUAUUCCGCAGAGA
GAGGUGAAAUUCUCAGACCCGCGGAAGACGAACCACUGCGAAAGCAUUUGCCAGGGAUGU
UUUCACUGAUCAAGAACGAAAGUUAGGGGAUCGAAGACGAUCAGAUACCGUCGUAGUCUU
AACCAUAAACCAUGCCGACUAGGGAUCGGCGGAAGU-CCUU-UUUGACUCCGUCGGCACC
UUGAGGGAAACUAUAGUCUUUGGGUUCCGGGGGGAGUAUGGUCGCAAGGCUGAAACUUAA
AGGAAUUGACGGAAGGGCACCACCAGGAGUGGAGCCUGCGGCUUAAUUUGACUCAACACG
GGGAAACUUACCAGGUCCAG-ACAUUGUGAGGAUUGACAGAUUGAGAGCUCUUUCUUGAU
UCGAUGGGUGGUGGUGCAUGGCCGUUCUUAGUUGGUGGAGUGAUUUGUCUGGUUAAUUCC
GUUAACGAACGAGACCUUAGCCUAUUAAAUAGUGGCGCGAAC-ACCUCG---UU-GGCGA
G--CACUUCUUAGAGGGACAACUUGU--CUUCAACAAGUGGAAGUUUGAGGCAAUAACAG
GUCUGUGAUGCCCUUAGAUGUUCUGGGCCGCACGCGCGCUACACUGAUGCACUCAACGAG
UCUCUA----CCUUGACCGAAAGGUCCGGGAAACCUUUUGAACUUGCAUCGUGAUGGGGA
UAGAUUAUUGCAACUAUUAAUCUUCAACGAGGAAUUCCUAGUAAG-CGCAUGUCAUCAGC
GUGCGUUGAUUACGUCCCUGCCCUUUGUACACACCGCCCGUCGCUCCUACCGAUUGAAUG
AUCCGGUGAGGCCCCCGGACUGUGGCAACGCAGCUGGUUCGCCAGCCGUGAUGCCGCG-
>FR865767_Ochrosphaera_neapolitana
UUUAUUUGAUGGUACCUUACUACUUGGAUACCC-UAGUAAUUCUAGAGCUAAUACAUGCA
GGAAUUCCCG--------ACUUUUGGAGGGAUGUAUUUAUUAGAUAAGAA--ACCAAUCC
GC-UUCG---------GCGG-UUG-CGUGCCGAGUCAUAAUAACUGUUCGAAUCGCAUGG
CUUU-ACGCCGGCGAUGGUUCAUUCAAAUUUCUGCCCUAUCAGCUUUCGAUGGUAGGAUA
GAGGCCUACCAUGGCGUUUACGGGUAACGGAGAAUUAGGGUUCGAUUCCGGAGAGGGAGC
CUGAGAAAUGGCUACCACAUCCAAGGAA-GGCAGCAGGCGCGUAAAUUGCCCGAAUCCUG
ACACAGGGAGGUAGUGACAAGAAAUAACAAUACAGGGC-CAUCUUGGUCUUGUAAUUGGA
AUGAGUACAAUUUACAUCUCUUCACGAGGAUCAAUUGGAGGGCAAGUCUGGUGCCAGCAG
CCGCGGUAAUUCC-AGCUCC-AAUAGCGUAUAUUAAAGUUGUUGCAGUUAAAACGCUCGU
AGUCGGAUUUCGGGGCGGGCC-UGCCGGUCUGCCGA----------------UCGGUACG
CACUGGC--GGGCGCG---UCCUUCCUUCCGGAGACCGCGCCUCCUCUUAACUGAGCGGG
CGU--GGGAGACGGAUCGUUUACUUUGAAAAAA-UCAGAGUGUUUCAAGCAGGC-AGC-U
CGCUCUUGCAUGGAUUAGCAUGGGAUAAUGAAAUAGGACUCUGGUGCUAUUUUGUUGGUU
UCGAACACC-GGAGUAAUGGUCAACAGGGACAGUCA-GGGGCACUCGUAUUCCGCCGAGA
GAGGUGAAAUUCUCAGACCAGCGGAAGACGAACCACUGCGAAAGCAUUUGCCAGGGAUGU
UUUCACUGAUCAAGAACGAAAGUUAGGGGAUCGAAGACGAUCAGAUACCGUCGUAGUCUU
AACCAUAAACCAUGCCGACUAGGGAUUGGAGGUUGUUCCUUUUGUGACUCCUUCAGCACC
UUUCGGGAAACUAAAGUCUUUGGGUUCCGGGGGGAGUAUGGUCGCAAGGCUGAAACUUAA
AGGAAUUGACGGAAGGGCACCACCAGGAGUGGAGCCUGCGGCUUAAUUUGACUCAACACG
GGGAAACUUACCAGGUCCAG-ACAUUGUGAGGAUUGACAGAUUGAGAGCUCUUUCUUGAU
UCGAUGGGUGGUGGUGCAUGGCCGUUCUUAGUUGGUGGAGUGAUUUGUCUGGUUAAUUCC
GUUAACGAACGAGACCGCAGCCUGCUAAAUAGUUCCGCGAAC-ACUCCG---UU-GGCGG
CC-AACUUCUUAGAGGGACAACUUGU--CUUCAACAAGUGGAAGUUUGCGGCAAUAACAG
GUCUGUGAUGCCCUUAGAUGUUCUGGGCCGCACGCGCGCUACACUGAUGCACUCAACGAG
UCUUUC---C--UUGGCCGAAAGGUCCGGGUAACCUUUUGAACUUGCAUCGUGAUGGGGA
UAGAUUAUUGCAAUUAUUAAUCUUCAACGAGGAAUUCCUAGUAAG-CGCAUGUCAUCAGC
GUGCGUUGAUUACGUCCCUGCCCUUUGUACACACCGCCCGUCGCUCCUACCGAUUGAAUG
AUCCGGUGAGGCCCCCGGACUGUGGCAACGCAGCUGGUUCUCCAGCCGUGAUGCCGCG-
>AM490979_Jomonlithus_littoralis
UUUAUUUGAUGGUACCUUACUACUUGGAUACCCGUAGUAAUUCUAGAGCUAAUACAUGCA
GGAAGUCCCG--------ACUUUUGGAGGGAUGUAUUUAUUAGAUAAGAA--ACCAAUCC
GC-UUCG---------GCGG-UUG-CGUGCCGAGUCAUAAUAACUGUUCGAAUCGCAUGG
CUUU-ACGCUGGCGAUGGUUCAUUCAAAUUUCUGCCCUAUCAGCUUUCGAUGGUAGGAUA
GAGGCCUACCAUGGCGUUUACGGGUAACGGAGAAUUAGGGUUCGAUUCCGGAGAGGGAGC
CUGAGAAAUGGCUACCACAUCCAAGGAA-GGCAGCAGGCGCGUAAAUUGCCCGAAUCCUG
ACACAGGGAGGUAGUGACAAGAAAUAACAAUACAGGGC-CAUCUUGGUCUUGUAAUUGGA
AUGAGUACAAUUUACAUCUCUUCACGAGGAUCAAUUGGAGGGCAAGUCUGGUGCCAGCAG
CCGCGGUAAUUCC-AGCUCC-AAUAGCGUAUAUUAAAGUUGUUGCAGUUAAAACGCUCGU
AGUCGGAUUUCGGGGCGGGCC-UGCCGGUCUGCCGA----------------UCGGUACG
CACUGGC--GGGCGCG---UCCUUCCUUCCGGAGACCACGCCUCCUCUUAACUGAGCGGG
CGU--GGGAGACGGAUCGUUUACUUUGAAAAAA-UCAGAGUGUUUCAAGCAGGC-AGC-U
CGCUCUUGCAUGGAUUAGCAUGGGAUAAUGAAAUAGGACUCUGGUGCUAUUUUGUUGGUU
UCGAACACC-GGAGUAAUGGUCAACAGGGACAGUCA-GGGGCACUCGUAUUCCGCCGAGA
GAGGUGAAAUUCUCAGACCAGCGGAAGACGAACCACUGCGAAAGCAUUUGCCAGGGAUGU
UUUCACUGAUCAAGAACGAAAGUUAGGGGAUCGAAGACGAUCAGAUACCGUCGUAGUCUU
AACCAUAAACCAUGCCGACUAGGGAUUGGAGGCUGUUCCAUUUGUGACUCCUUCAGCACC
UUUCGGGAAACUAAAGUCUUUGGGUUCCGGGGGGAGUAUGGUCGCAAGGCUGAAACUUAA
AGGAAUUGACGGAAGGGCACCACCAGGAGUGGAGCCUGCGGCUUAAUUUGACUCAACACG
GGGAAACUUACCAGGUCCAG-ACAUUGUGAGGAUUGACAGAUUGAGAGCUCUUUCUUGAU
UCGAUGGGUGGUGGUGCAUGGCCGUUCUUAGUUGGUGGAGUGAUUUGUCUGGUUAAUUCC
GUUAACGAACGAGACCGCAGCCUGCUAAAUAGUUCCGCGAAC-ACUCCG---UU-GGCGG
CC-AACUUCUUAGAGGGACAACUUGU--CUUCAACAAGUGGAAGUUUGCGGCAAUAACAG
GUCUGUGAUGCCCUUAGAUGUUCUGGGCCGCACGCGCGCUACACUGAUGCACUCAACGAG
UCCCUC---C--UUGGCCGACAGGUCCGGGUAACCUUUUGAACUUGCAUCGUGAUGGGGA
UAGAUUAUUGCAAUUAUUAAUCUUCAACGAGGAAUUCCUAGUAAG-CGCAUGUCAUCAGC
GUGCGUUGAUUACGUCCCUGCCCUUUGUACACACCGCCCGUCGCUCCUACCGAUUGAAUG
AUCCGGUGAGGCCCCCGGACUGUGGCAACGUCGCUGGU-CUCCAGCAGCGAUGCCGCG-
>AM490982_Hymenomonas_coronata
UUUAUUUGAUGGUACCUUACUACUUGGAUACCCGUAGUAAUUCUAGAGCUAAUACAUGCA
GGAAUUCCCG--------ACUCACGGAGGGAUGUAUUUAUUAGAUAAGAA--ACCAAUCC
GC-CUCG---------GCGG-UUG-UGUGCUGAGUCAUAAUAACUGUUCGAAUCGCAUGG
CUUU-ACGCUGGCGAUGGUUCAUUCAAAUUUCUGCCCUAUCAGCUUUCGAUGGUAGGAUA
GAGGCCUACCAUGGCGUUUACGGGUAACGGAGAAUUAGGGUUCGAUUCCGGAGAGGGAGC
CUGAGAAAUGGCUACCACAUCCAAGGAA-GGCAGCAGGCGCGUAAAUUGCCCGAAUCCUG
ACACAGGGAGGUAGUGACAAGAAAUAACAAUACAGGGC-CAGCUUGGUCUUGUAAUUGGA
AUGAGUACAAUUUACAUCUCUUCACGAGGAUCAAUUGGAGGGCAAGUCUGGUGCCAGCAG
CCGCGGUAAUUCC-AGCUCC-AAUAGCGUAUAUUAAAGUUGUUGCAGUUAAAACGCUCGU
AGUCGGAUUUCGGGGCGGGCC-UGCCGGUCUGCCGU----------------UCGGUACG
UACUGGC--GGGCGCG---UCCUUCCUUUCGGAGACCGCGCCUCCUCUUAACUGAGCGGG
CGC--GGGAGACGGAUCGUUUACUUUGAAAAAA-UCAGAGUGUUUCAAGCAGGC-AGC-U
CGCUCUUGCAUGGAUUAGCAUGGGAUAAUGAAAUAGGACUCUGGUGCUAUUUUGUUGGUU
UCGAACACC-GGAGUAAUGGUCAACAGGGACAGUCA-GGGGCACUCGUAUUCCGCCGAGA
GAGGUGAAAUUCUCAGACCAGCGGAAGACGAACCACUGCGAAAGCAUUUGCCAGGGAUGU
UUUCACUGAUCAAGAACGAAAGUUAGGGGAUCGAAGACGAUCAGAUACCGUCGUAGUCUU
AACCAUAAACCAUGCCGACUAGGGAUUGGAGGCUGUUCCUUUUGUGACUCCUUCAGCACC
UUUCGGGAAACUAAAGUCUUUGGGUUCCGGGGGGAGUAUGGUCGCAAGGCUGAAACUUAA
AGGAAUUGACGGAAGGGCACCACCAGGAGUGGAGCCUGCGGCUUAAUUUGACUCAACACG
GGGAAACUUACCAGGUCCAG-ACAUUGUGAGGAUUGACAGAUUGAGAGCUCUUUCUUGAU
UCGAUGGGUGGUGGUGCAUGGCCGUUCUUAGUUGGUGGAGUGAUUUGUCUGGUUAAUUCC
GUUAACGAACGAGACCGCAGCCUGCUAAAUAGUUCCGCGAAC-ACUUGG---UU-GGCGG
CC-AACUUCUUAGAGGGACAACUUGU--CUUCAACAAGUGGAAGUUUGCGGCAAUAACAG
GUCUGUGAUGCCCUUAGAUGUUCUGGGCCGCACGCGCGCUACACUGAUGCACUCAACGAG
UCUUUC---CC-UUGGCCGGAAGGUCCGGGUAAUCUUUUGAACUUGCAUCGUGAUGGGGA
UAGAUUAUUGCAAUUAUUAAUCUUCAACGAGGAAUUCCUAGUAAG-CGCAUGUCAUCAGC
GUGCGUUGAUUACGUCCCUGCCCUUUGUACACACCGCCCGUCGCUCCUACCGAUUGAAUG
AUCCGGUGAGGCCCCCGGACUGUGGCAACGCAGCUGGUUCUCCAGCCGUGAUGCCGCG-
>KF728655_Chrysotila_stipitata
UUUAUUUGAUGGUACCUUACUACUUGGAUACCCGUAGUAAUUCUAGAGCUAAUACAUGCA
GGAGUUCGCGCGCGGCUCGCCCGCGC-GCGAUGUAUUUAUUAGAUAAGAG--ACCAACCC
GC-CUCG--------UGCGG-UUG-CGUGCCGAGUCAUAAUAACUGUUCGAAUCGCAUGG
CUCUGACGCCGGCGAUGGUUCAUUCAAAUUUCUGCCCUAUCAGCUUUCGAUGGUAGGAUA
GAGGCCUACCAUGGCGUUAACGGGUAACGGGGAAUUAGGGUUCGAUUCCGGAGAGGGAGC
CUGAGAGAUGGCUACCACAUCCAAGGAA-GGCAGCAGGCGCGUAAAUUGCCCGAAUCCUG
ACACAGGGAGGUAGUGACAAGAAAUAACAAUACAGGGC-CAUCUUGGUCUUGUAGUUGGA
AUGAGUACAAUUUACAUCUCUUCACGAGGAUCAAUUGGAGGGCAAGUCUGGUGCCAGCAG
CCGCGGUAAUUCC-AGCUCC-AAUAGCGUAUAUUAAAGUUGUUGCAGUUAAAACGCUCGU
AGUCGGAUUUCGGGUCGGUUG-CGCCGGUCUGCCGU----------------UGGGUAUG
CACUGGC--GGAGUCG---UCCUUUCUUCCGGAGACCGCGCCUCCUCUUAGCUGAGCGGG
UGC--GGGAGACGGAUCGUUUACUUUGAAAAAA-UCAGAGUGUUUCAAGCAGGC-AGC-U
CGCUCUUGCAUGGAUUAGCAUGGGAUAAUGAAAUAGGACUCUGGUGCUAUUUUGUUGGUU
UCGAACACC-GGAGUAAUGGUCAACAGGGACAGUCA-GGGGCACUCGUAUUCCGCCGAGA
GAGGUGAAAUUCUCAGACCAGCGGAAGACGAACCACUGCGAAAGCAUUUGCCAGGGAUGU
UUUCACUGAUCAAGAACGAAAGUUAGGGGAUCGAAGACGAUCAGAUACCGUCGUAGUCUU
AACCAUAAACCAUGCCGACUAGGGAUUGGAGGCUGUUCCUUUUGUGACUCCUUCAGCACC
UUUCGGGAAACUAAAGUCUUUGGGUUCCGGGGGGAGUAUGGUCGCAAGGCUGAAACUUAA
AGGAAUUGACGGAAGGGCACCACCAGGAGUGGAGCCUGCGGCUUAAUUUGACUCAACACG
GGGAAACUUACCAGGUCCAG-ACAUUGUGAGGAUUGACAGAUUGAGAGCUCUUUCUUGAU
UCGAUGGGUGGUGGUGCAUGGCCGUUCUUAGUUGGUGGAGUGAUUUGUCUGGUUAAUUCC
GUUAACGAACGAGACCGCAGCCUGCUAAAUAGCUUCGCGAAC-ACUCCG---UU-GGCGU
UG-GGCUUCUUAGAGGGACAACUUGU--CUUCAACAAGUGGAAGUUUGCGGCAAUAACAG
GUCUGUGAUGCCCUUAGAUGUUCUGGGCCGCACGCGCGCUACACUGAUGCACUCAACGAG
UUGUUC---UCCUUGGCCGAGAGGUCCGGGUAAUCUUUUGAAAUUGCAUCGUGAUGGGGA
UAGAUUAUUGCAAUUAUUAAUCUUCAACGAGGAAUUCCUAGUAAG-CGCAUGUCAUCAGC
GUGCGUUGAUUACGUCCCUGCCCUUUGUACACACCGCCCGUCGCUCCUACCGAUUGAAUG
AUCCGGUGAGGCCCCCGGACUGUGGCAACGCAGCUGGUUCACUAGCCGCGAUGCCGCG-
>KU561118_Prymnesium_simplex
UUUAUUUGAUGGUACCUUACUACUUGGAUAACCGUAGUAAUUCUAGAGCUAAUACAUGCA
GGAAGUCCCG--------ACUUCGGAAGGGAUGUAUUUAUUAGAUAAGAG--ACCAACCC
GG-CUUG--------C-CGG-UUG-CGUGCUGAGUCACAAUAACUGCUCGAAUCGCAUGG
CCUC-GCGCCGGCGAUGGUUCAUUCAAAUUUCUGCCCUAUCAGCUUUCGAUGGUAGGAUC
GAGGCCUACCAUGGCGUUAACGGGUAACGGAGAAUUAGGGUUCGAUUCCGGAGAGGGAGC
CUGAGAAAUGGCUACCACAUCCAAGGAA-GGCAGCAGGCGCGUAAAUUGCCCGAAUCCUG
ACACAGGGAGGUAGUGACAAGAAAUAACAAUACAGGGC-UAUUCUAGUCUUGUAAUUGGA
AUGAGUACAAUUUACAUCUCUUCACGAGGAUCAAUUGGAGGGCAAGUCUGGUGCCAGCAG
CCGCGGUAAUUCC-AGCUCC-AAUAGCGUAUAUUAAAGUUGUUGCAGUUAAAACGCUCGU
AGUCGGAUUUCGGGGCGGGUC-CGCCGGUCUGCCGA----------------UGGGUACG
CACUGGC--GGGCGCG---UCCUUCCUUCCGGAGACUGGCCCUACUCUUAGCUGAGCGGG
GUC--GGGAGUCGGAUCGUUUACUUUGAAAAAA-UCAGAGUGUUUCAAGCAGGC-AGC-U
CGCUCUUGCAUGGAUUAGCAUGGGAUAAUGAAAUAGGACUUUGGUGCUAUUUUGUUGGUU
UCGAACACC-GAAGUAAUGAUUAACAGGGACAGUCA-GGGGCACUCGUAUUCCGCCGAGA
GAGGUGAAAUUCUCAGACCAGCGGAAGACGAACCACUGCGAAAGCAUUUGCCAGGGAUGU
UUUCACUGAUCAAGAACGAAAGUUAGGGGAUCGAAGACGAUCAGAUACCGUCGUAGUCUU
AACCAUAAACCAUGCCGACUAGGGAUCGGCGGAAGU-CCUUCUUUGACUCCGUCGGCACC
UUGAGGGAAACUAUAGUCUUUGGGUUCCGGGGGGAGUAUGGUCGCAAGGCUGAAACUUAA
AGGAAUUGACGGAAGGGCACCACCAGGAGUGGAGCCUGCGGCUUAAUUUGACUCAACACG
GGGAAACUUACCAGGUCCAG-ACAUUGUGAGGAUUGACAGAUUGAGAGCUCUUUCUUGAU
UCGAUGGGUGGUGGUGCAUGGCCGUUCUUAGUUGGUGGAGUGAUUUGUCUGGUUAAUUCC
GUUAACGAACGAGACCUUAGCCUAUUAAAUAGUGGCGCGAAC-ACCUUG---UU-GGCGG
UU-CACUUCUUAGAGGGACAACUUGU--CUUCAACAAGUGGAAGUUUGAGGCAAUAACAG
GUCUGUGAUGCCCUUAGAUGUUCUGGGCCGCACGCGCGCUACACUGAUGCACUCAACGAG
UCUCCG----CCUUGACCGGAAGGUCCGGGAAACCUUUUGAACUUGCAUCGUGAUGGGGA
UAGAUUAUUGCAACUAUUAAUCUUCAACGAGGAAUUCCUAGUAAG-CGCAUGUCAUCAGC
GUGCGUUGAUUACGUCCCUGCCCUUUGUACACACCGCCCGUCGCUCCUACCGAUUGAAUG
AUCCGGUGAGGCCCCCGGACUGUGGCAACGCAGCUGGUUCGCCAGCCGCGAUGCCGCG-
>AJ004866_Prymnesium_polylepis
UUUAUUUGAUGGUACCUUACUACUUGGAUACCCGUAGUAAUUCUAGAGCUAAUACAUGCA
GGAAGUCCCG--------ACUUNGGAAGGGAUGUAUUUAUUAGAUAAGAA--ACCAA-CC
GG-CUUG--------C-CGG-UUG-CGUGCUGAGUCACAAUAACUGCUCGAAUCGCAUGG
CCUU-GUGCCGGCGAUGGUUCAUUCAAAUUUCUGCCCUAUCAGCUUUCGAUGGUAGGAUC
GAGGCCUACCAUGGCGUUUACGGGUAACGGAGAAUUAGGGUUCGAUUCCGGAGAGGGAGC
CUGAGAAAUGGCUACCACAUCCAAGGAA-GGCAGCAGGCGCGUAAAUUGCCCGAAUCCUG
ACACAGGGAGGUAGUGACAAGAAAUAACAAUACAGGGC-UAUUUUAGUCUUGUAAUUGGA
AUGAGUACAAUUUACAUCUCUUCACGAGGAUCAAUUGGAGGGCAAGUCUGGUGCCAGCAG
CCGCGGUAAUUCC-AGCUCC-AAUAGCGUAUAUUAAAGUUGUUGCAGUUAAAACGCUCGU
AGUCGGAUUUCGGGGCGUGCC-CGCCGGUCUGCCGA----------------UGGGUAUG
CACUGGC--GGGNGCG---UCCUUCCUUCCGGAGACUGGUCCUACUCUUAACUGAGCGGG
GUC--GGGAGUCGGAUCGUUUACUUUGAAAAAA-UCAGAGUGUUUCAAGCAGGC-AGC-U
CGCUCUUGCAUGGAUUAGCAUGGGAUAAUGAAAUAGGACUUUGGUGCUAUUUUGUUGGUU
UCGAACACC-GAAGUAAUGAUUAACAGGGACAGUCA-GGGGCACUCGUAUUCCGCCGAGA
GAGGUGAAAUUCUCAGACCAGCGGAAGACGAACCACUGCGAAAGCAUUUGCCAGGGAUGU
UUUCACUGAUCAAGAACGAAAGUUAGGGGAUCGAAGACGAUCAGAUACCGUCGUAGUCUU
AACCAUAAACCAUGCCGACUAGGGAUCGGCGGAAGU-CCUU-UUUGACUCCGUCGGCACC
UUAUGGGAAACUAUAGUCUUUGGGUUCCGGGGGGAGUAUGGUCGCAAGGCUGAAACUUAA
AGGAAUUGACGGAAGGGCACCACCAGGAGUGGAGCCUGCGGCUUAAUUUGACUCAACACG
GGGAAACUUACCAGGUCCAG-ACAUUGUGAGGAUUGACAGAUUGAGAGCUCUUUCUUGAU
UCGAUGGGUGGUGGUGCAUGGCCGUUCUUAGUUGGUGGAGUGAUUUGUCUGGUUAAUUCC
GUUAACGAACGAGACCUUAGCCUAUUAAAUAGUGGCGCGAAC-ACCUUG---UU-GGCGG
UU-CACUUCUUAGAGGGACAACUUGU--CUUCAACAAGUGGAAGUUUGAGGCAAUAACAG
GUCUGUGAUGCCCUUAGAUGUUCUGGGCCGCACGCGCGCUACACUGAUGCACUCAACGAG
UCUC------GCUCGACCGAGAGGUCCGGCAAACCUUUUGAACUUGCAUCGUGAUGGGGA
UAGAUUAUUGCAACUAUUAAUCUUCAACGAGGAAUUCCUAGUAAG-CGCAUGUCAUCAGC
GUGCGUUGAUUACGUCCCUGCCCUUUGUACACACCGCCCGUCGCUCCUACCGAUUGAAUG
AUCCGGUGAGGCCCCCGGACUGUGGCAACGCAGCUGGUUCGCCAGCCGCGAUGCCGCG-
>AB058369_Haptolina_ericina
UUUAUUUGAUGGUACCUUACUACUUGGAUAACCGUAGUAAUUCUAGAGCUAAUACAUGCA
GGAGGUCCCG--------ACUUCGGAAGGGAUGUAUUUAUUAGAUAAGAA--ACCAAUCC
GG-CUUG--------C-CGG-UUG-CGUGCUGAGUCACAAUAACUGCUCGAAUCGAAUGG
CCUU-GCGCCGUCGAUGGUUCAUUCAAAUUUCUGCCCUAUCAGCUUUCGAUGGUAGGAUC
GAGGCCUACCAUGGCGUUUACGGGUAACGGAGAAUUAGGGUUCGAUUCCGGAGAGGGAGC
CUGAGAAAUGGCUACCACAUCCAAGGAA-GGCAGCAGGCGCGUAAAUUGCCCGAAUCCUG
ACACAGGGAGGUAGUGACAAGAAAUAACAAUACAGGGC-UACUUUAGUCUUGUAAUUGGA
AUGAGUACAAUUUACAUCUCUUCACGAGGAUCAAUUGGAGGGCAAGUCUGGUGCCAGCAG
CCGCGGUAAUUCC-AGCUCC-AAUAGCGUAUAUUAAAGUUGUUGCAGUUAAAACGCUCGU
AGUCGGAUUUCGGGGCCUGCC-UGCCGGUCUGCCGA----------------UGGGUAUG
CACUGGC--AGGCGCG---UCCUUCCUUCCGGAGACUGUCCCUACUCUUAACUGAGCGGG
GUC--GGGAGACGGAUCGUUUACUUUGAAAAAA-UCAGAGUGUUUCAAGCAGGC-AGC-U
CGCUCUUGCAUGGAUUAGCAUGGGAUAAUGAAAUAGGACUUUGGUGCUAUUUUGUUGGUU
UCGAACACC-GAAGUAAUGAUUAACAGGGACAGUCA-GGGGCACUCGUAUUCCGCCGAGA
GAGGUGAAAUUCUCAGACCAGCGGAAGACGAACCACUGCGAAAGCAUUUGCCAGGGAUGU
UUUCACUGAUCAAGAACGAAAGUUAGGGGAUCGAAGACGAUCAGAUACCGUCGUAGUCUU
AACCAUAAACCAUGCCGACUAGGGAUUGGAGGAUGU-CCAUUUUUGACUCCUUCAGCACC
UUACGGGAAACUAAAGUCUUUGGGUUCCGGGGGGAGUAUGGUCGCAAGGCUGAAACUUAA
AGGAAUUGACGGAAGGGCACCACCAGGAGUGGAGCCUGCGGCUUAAUUUGACUCAACACG
GGGAAACUUACCAGGUCCAG-ACAUUGUGAGGAUUGACAGAUUGAGAGCUCUUUCUUGAU
UCGAUGGGUGGUGGUGCAUGGCCGUUCUUAGUUGGUGGAGUGAUUUGUCUGGUUAAUUCC
GUUAACGAACGAGACCUUAGCCUAUUAAAUAGUGGCGCGAAC-ACUUCG---UU-GGCGG
UU-CACUUCUUAGAGGGACAACUUGU--CUUCAACAAGUGGAAGUUUGAGGCAAUAACAG
GUCUGUGAUGCCCUUAGAUGUUCUGGGCCGCACGCGCGCUACACUGAUGCACUCAACGAG
UCUC-G----CCUUGGCCGAGAGGUCCGGGAAACCUUUUGAACUUGCAUCGUGAUGGGGA
UAGAUUAUUGCAACUAUUAAUCUUCAACGAGGAAUUCCUAGUAAG-CGCAUGUCAUCAGC
GUGCGUUGAUUACGUCCCUGCCCUUUGUACACACCGCCCGUCGCUCCUACCGAUUGAAUG
AUCCGGUGAGGCCCCCGGACUGUAGCUUUGCAGCUGGUUCGCCAGCCGCGAGGCCGCG-
>LC519889_Dicrateria_rotunda
UUUAUUUGAUGGUACCUUACUACUUGGAUAACCGUAGUAAUUCUAGAGCUAAUACAUGCA
GGAUCGCCCG--------ACUUCGGAAGGGCUGUAUUUAUUAGAUAAGAA--ACCAACCC
GC-UUUU--------UGCGG-UUG-CGUGCUGAGUCACAAUAACUGCUCGAAUCGCACGG
CCUC-GUGCCGGCGAUGGUUCAUUCAAAUUUCUGCCCUAUCAGCUUUCGAUGGUAGGAUC
GAGGCCUACCAUGGCGUUAACGGGUAACGGAGAAUUAGGGUUCGAUUCCGGAGAGGGAGC
CUGAGAAAUGGCUACCACAUCCAAGGAA-GGCAGCAGGCGCGUAAAUUGCCCGAAUCCUG
ACACAGGGAGGUAGUGACAAGAAAUAACAAUACAGGGC-CACUUUGGUCUUGUAAUUGGA
AUGAGUACAAUUUACAUCUCUUCACGAGGAUCAAUUGGAGGGCAAGUCUGGUGCCAGCAG
CCGCGGUAAUUCC-AGCUCC-AAUAGCGUAUAUUAAAGUUGUUGCAGUUAAAACGCUCGU
AGUCGGAUUUCGGGGCGGCUU-CGUCGGUCUGCCGA----------------UGGGUAUG
CACUGAC--GCGGGCG---UCCUUCCUUCCGGAGACGCGUCCUACUCUUAGCUGAGCGGG
GCG--UGGAGACGGAUCGUUUACUUUGAAAAAA-UCAGAGUGUUUCAAGCAGGC-AUCAU
CGCUCUUGCAUGGAUUAGCAUGGGAUAAUGAAAUAGGACCUUGGUGCUAUUUUGUUGGUU
UCGAGCACC-GAAGUAAUGAUUAACAGGGACAGUCA-GGGGCACUCGUAUUCCGCCGAGA
GAGGUGAAAUUCUCAGACCAGCGGAAGACGAACCACUGCGAAAGCAUUUGCCAGGGAUGU
UUUCACUGAUCAAGAACGAAAGUUAGGGGAUCGAAGACGAUCAGAUACCGUCGUAGUCUU
AACCAUAAACCAUGCCGACUAGGGAUUGGAGGAUGU-CCACUUUUGACUUCUUCAGCACC
UUACGGGAAACUAAAGUCUUUGGGUUCCGGGGGGAGUAUGGUCGCAAGGCUGAAACUUAA
AGGAAUUGACGGAAGGGCACCACCAGGAGUGGAGCCUGCGGCUUAAUUUGACUCAACACG
GGGAAACUUACCAGGUCCAG-ACAUUGUGAGGAUUGACAGAUUGAGAGCUCUUUCUUGAU
UCGAUGGGUGGUGGUGCAUGGCCGUUCUUAGUUGGUGGAGUGAUUUGUCUGGUUAAUUCC
GUUAACGAACGAGACCUUAGCCUAUUAAAUAGUGUCGCGAAC-ACUUGG---UU-CGCG-
UU-CACUUCUUAGAGGGACAACUUGU--CUUCAACAAGUGGAAGUUUGAGGCAAUAACAG
GUCUGUGAUGCCCUUAGAUGUUCUGGGCCGCACGCGCGCUACACUGAUGCACUCAACGAG
UCUUCG----CCUUGACCGAGAGGUCCGGGAAACCUUUUGAACUUGCAUCGUGAUGGGGA
UAGAUUAUUGCAACUAUUAAUCUUCAACGAGGAAUUCCUAGUAAG-CGCAUGUCAUCAGC
GUGCGUUGAUUACGUCCCUGCCCUUUGUACACACCGCCCGUCGCUCCUACCGAUUGAAUG
AUCCGGUGAGGCCCCCGGACUGUGGCAACGCAGCUGGUUCGCCAGCCGCGAUGCCGCG-
>AJ278036_Phaeocystis_pouchetii
UUUCUUUGAUGGUACCUUGCUACUUGGAUACCCGUAGUAAUUCUAGAGCUAAUACAUGCA
GGACUGCCCG--------ACUUCGGAAGGGCUGUAUUUAUUAGAUAAGAA--ACCAUCUC
GGGUCCG--------CCCGG-UUG-UGUGCUGAGUCAUAAUAACUGCUCGAAUCGCACGG
CUCU-ACGCCGGCGAUGGUUCAUUCAAAUUUCUGCCCUAUCAGCUUUCGAUGGUAGGAUA
GAGGCCUACCAUGGCGUUAACGGGUAACGGAGAAUUAGGGUUCGAUUCCGGAGAGGGAGC
CUGAGAAAUGGCUACCACAUCCAAGGAAAGGCAGCAGGCGCGUAAAUUGCC-GAAUCCUG
ACACAGGGAGGUAGUG-CAAGAAAUACCAAUACAGGGCUACUUCUAGUCUUGUAAUUGGA
AUGAGUACAACUUACAUCUCUUCACGAGGAUCAAUUGGAGGGCAAGUCUGGUGCCAGCAG
CCGCGGUAAUUCC-AGCUCC-AAUAGCGUAUAUUAAAGUUGUUGCAGUUAAAAAGCUCGU
AGUCGGAUUUCGGGUCGGGCC-GAGCGGUCUGCCGA----------------UGGGUAUG
CACUGCU--UGGCGCG---GCCUUCUUUCCGGAGACCGCGGCUACUCUUAACUGAGCGGG
CGU--GGGAGACGGAUCGUUUACUUUGAAAAAA-UCAGAGUGUUUCUAGCAGGC-AGC-U
CGCUCUUGCAUAGGUUAGCAUGGGAUAAUUUAAUAGGACUCUGGUGCUAUUUUGUUGGUU
UCGAACACC-GGAGUAAUGAUUAAAAGGGGCAGUCA-GGGGCACUCGUAUUCCGUCGAGA
GAGGUGAAAUUCUCAGACCAAUGGAAGACGAACCACUGCGAAAGCAUUUGCCAGGGAUGU
UUUCACUGAUCAAGAACGAAAGUUAGGGGAUCGAAGACGAUCAGAUACCGUCGUAGUCUU
AACCAUAAACCAUGCCGACUAGGGAUUGGAGGGUGUUCGUUU--CGACCUCUUCAGCACC
UUACGGGAAACUAAAGUCUUUGGGUUCCGGGGGGAGUAUGGUCGCAAGGCUGAAACUUAA
AGGAAUUGACGAAAGGGCACCACCAGGAGUGGAGCCUGCGGCUUAAUUUGACUCAACACG
GGGAAACUUACCAGGUCCAG-ACAUUGUUAGGAUUGACAGAUUGAGAGCUCUUUCUUGAU
UCGAUGGGUGGUGGUGCAUGGCCGUUCUUAGUUGGUGGAGUGAUUUGUCUGGUUAAUUCC
GUUAACGAACGAGACCGUAGCCUGCUAAAUAGUUCCGCGAAC-UUCUUG---UU-GGCGG
UC-GACUUCUUAGAGGGACAACUUGU--GACCAACAAGUGGAAGUUUGCGGCAAUAACAG
GUCUGUGAUGCCCCUAGAUGUUCUGGGCCGCACGCGCGCUACACUGAAGCACUCAACGAG
UCCA------CCUCGACCGACAGGUCUGGGAAACCUUUUGAAAUUGCUUCGUGAUGGGGA
UAGAUUAUUGCAACUAUUAAUCUUCAACGAGGAAUUCCUAGUAAG-CGCAUGUCAUCAGC
GUGCGUUGAUUACGUCCCUGCCCUUUGUACACACCGCCCGUCGCUCCUACCGAUUGAAUG
AUCCGGUGAGGCCCCCGGACUGGGGCGACGCAUUCGGUUCGCCGGACGCGACGCUCCG-
>AB847978_Braarudosphaera_bigelowii
UUUAUUUGAUGGUACCUUACUACUUGGAUAACCGUAGUAAUUCUAGAGCUAAUACAUGCA
GGAAAGCCCG--------CC------AGGGCUGUAUUUAUUAGAUAAGAA--ACCAAUCC
AG-CUUG--------CU-GG-UUG-AGUGCUGAGUCACAAUAACUGCUCGAAUCGCAUGG
CUUU--UGCCGGCGAUGGUUCAUUCAAAUUUCUGCCCUAUCAGCUUUCGAUGGUAGGAUA
GAGGCCUACCAUGGCGUUAACGGGUAACGGAGAAUUAGGGUUCGAUUCCGGAGAGGGAGC
CUGAGAAAUGGCUACCACAUCCAAGGAA-GGCAGCAGGCGCGUAAAUUGCCCGAAUCCUG
ACACAGGGAGGUAGUGACAAGAAAUAACAAUACAGGGCUCUUUCGAGUCUUGUAAUUGGA
AUGAGUACAAUUUACAUCUCUUCACGAGGAUCAAUUGGAGGGCAAGUCUGGUGCCAGCAG
CCGCGGUAAUUCC-AGCUCC-AAUAGCGUAUAUUAAAGUUGUUGCAGUUAAAACGCUCGU
AGUCGGAUUUCGGGGCGGUUU-UGCCGGUCUGCCGU----------------UGGGUAUG
CACUGGU--GCGAGCG---UCCUUCCUUCCGGAGACGGCGCCUGCUCUUAACUGAGUGGG
UGU--CGGAGACGGAUCGUUUACUUUGAAAAAA-UCAGAGUGUUUCAAGCAGGC-AGC-U
CGCUUUUGCAUGGAUUAGCAUGGGAUAAUGAAAUAGGACUUUGGUGCUAUUUUGUUGGUU
UCGAACACC-GAAGUAAUGAUUAACAGGGACAGUCA-GGGGCACUCGUAUUCCGCCGAGA
GAGGUGAAAUUCUCAGACCAGCGGAAGACGCACCACUGCGAAAGCAUUUGCCAGGGAUGU
UUUCACUGAUCAAGAACGAAAGUUAGGGGAUCGAAGACGAUCAGAUACCGUCGUAGUCUU
AACCAUAAACCAUGCCGACUAGGGAUUGGAGGAUGUUCCAAU-GUGACUCCUUCAGCACC
UUUCGGGAAACUAAAGUCUUUGGGUUCCGGGGGGAGUAUGGUCGCAAGGCUGAAACUUAA
AGGAAUUGACGGAAGGGCACCACCAGGAGUGGAGCCUGCGGCUUAAUUUGACUCAACACG
GGGAAACUUACCAGGUCCAG-ACAUUGUGAGGAUUGACAGAUUGAGAGCUCUUUCUUGAU
UCGAUGGGUGGUGGUGCAUGGCCGUUCUUAGUUGGUGGAGUGAUUUGUCUGGUUAAUUCC
GUUAACGAACGAGACCGCAGCCUGCUAAAUAGUUGCGCGAAC-CCUCCG---UU-CGCGU
G--AACUUCUUAGAGGGACAACUUGU--CUUCAACAAGUGGAAGUUUGCGGCAAUAACAG
GUCUGUGAUGCCCUUAGAUGUUCUGGGCCGCACGCGCGCUACACUGAUGCACUCAACGAG
UCUACA---ACCUUGACCGGAAGGUCCGGGUAAUCUUUUGAAAUUGCAUCGUGAUGGGGA
UAGAUUAUUGCAACUAUUAAUCUUCAACGAGGAAUUCCUAGUAAG-CGCAUGUCANCAGC
GUGCGUUGAUUACGUCCCUGCCCUUUGUACACACCGCCCGUCGCUCCUACCGAUUGAAUG
AUCCGGUGAGGCCCCCGGACUGUGGCGACGCAGCUGGUUCUCCAGCCGCGAUGCCGCG-
>AB847972_Braarudosphaera_bigelowii
UUUAUUUGAUGGUACCUUACUACUUGGAUAACCGUAGUAAUUCUAGAGCUAAUACAUGCA
GGAGUGUCCU--------UC------GGGGCUGUAUUUAUUAGAUAAGAA--ACCAAUCC
AG-CUUG--------CU-GG-UUG-AGUGCUGAGUCACAAUAACUGCUCGAAUCGCAUGG
CUUU--UGCCGGCGAUGGUUCAUUCAAAUUUCUGCCCUAUCAGCUUUCGAUGGUAGGAUA
GAGGCCUACCAUGGCGUUAACGGGUAACGGAGAAUUAGGGUUCGAUUCCGGAGAGGGAGC
CUGAGAAAUGGCUACCACAUCCAAGGAA-GGCAGCAGGCGCGUAAAUUGCCCGAAUCCUG
ACACAGGGAGGUAGUGACAAGAAAUAACAAUACAGGGCUCUUUCGAGUCUUGUAAUUGGA
AUGAGUACAAUUUACAUCUCUUCACGAGGAUCAAUUGGAGGGCAAGUCUGGUGCCAGCAG
CCGCGGUAAUUCC-AGCUCC-AAUAGCGUAUAUUAAAGUUGUUGCAGUUAAAACGCUCGU
AGUCGGAUUUCGGGGCGGUCU-UGCCGGUCUGCCGU----------------UGGGUAUG
CACUGGU--GCGAGCG---UCCUUCCUUCCGGAGACGGUGCCUCCUCUUAACUGAGUGGG
UAU--CGGAGACGGAUCGUUUACUUUGAAAAAA-UCAGAGUGUUUCAAGCAGGC-AGC-U
CGCUUUUGCAUGGAUUAGCAUGGGAUAAUGAAAUAGGACUUUGGUGCUAUUUUGUUGGUU
UCGAACACC-GAAGUAAUGAUUAACAGGGACAGUCA-GGGGCACUCGUAUUCCGCCGAGA
GAGGUGAAAUUCUCAGACCAGCGGAAGACGCACCACUGCGAAAGCAUUUGCCAGGGAUGU
UUUCACUGAUCAAGAACGAAAGUUAGGGGAUCGAAGACGAUCAGAUACCGUCGUAGUCUU
AACCAUAAACCAUGCCGACUAGGGAUUGGAGGAUGUUCCAAU-GUGACUCCUUCAGCACC
UUUCGGGAAACUAAAGUCUUUGGGUUCCGGGGGGAGUAUGGUCGCAAGGCUGAAACUUAA
AGGAAUUGACGGAAGGGCACCACCAGGAGUGGAGCCUGCGGCUUAAUUUGACUCAACACG
GGGAAACUUACCAGGUCCAG-ACAUUGUGAGGAUUGACAGAUUGAGAGCUCUUUCUUGAU
UCGAUGGGUGGUGGUGCAUGGCCGUUCUUAGUUGGUGGAGUGAUUUGUCUGGUUAAUUCC
GUUAACGAACGAGACCGCAGCCUGCUAAAUAGUUGCGCGAAC-CCUCCG---UU-CGCGU
G--AACUUCUUAGAGGGACAACUUGU--UUUCAACAAGUGGAAGUUUGCGGCAAUAACAG
GUCUGUGAUGCCCUUAGAUGUUCUGGGCCGCACGCGCGCUACACUGAUGCACUCAACGAG
UCUACA---ACCUUGACCGGAAGGUCCGGGUAAUCUUUUGAAAUUGCAUCGUGAUGGGGA
UAGAUUAUUGCAACUAUUAAUCUUCAACGAGGAAUUCCUAGUAAG-CGCAUGUCAUCAGC
GUGCGUUGAUUACGUCCCUGCCCUUUGUACACACCGCCCGUCGCUCCUACCGAUUGAAUG
AUCCGGUGAGGCCCCCGGACUGUGGCAACGCAGCUGGUUCUCCAGCCGUGAUGCCGCG-
>AB636317_Tergestiella_adriatica
UUUAUUUGAUGGUACCUUGCUACUUGGAUAACCGUAGUAAUUCUAGAGCUAAUACAUGCA
GGAAUUCCCG--------ACUUCGGAAGGGAUGUAUUUAUUAGAUAAGAA--ACCGACUC
GGGCUUG--------CCCGG-UUG-UGUGCUGAGUCAUAAUAACUGCUCGAAUCGCAUGC
CUUU-ACGGCGGCGAUGGUUCAUUCAAAUUUCUGCCCUAUCAGCUUUCGAUGGUAGGAUA
GAGGCCUACCAUGGCGUUUACGGGUAACGGAGAAUUAGGGUUCGAUUCCGGAGAGGGAGC
CUGAGAAAUGGCUACCACAUCCAAGGAA-GGCAGCAGGCGCGUAAAUUGCCCGAAUCCUG
ACACAGGGAGGUAGUGACAAGAAAUAACAAUACAGGGC-CUUUCAGGUCUUGUAAUUGGA
AUGAGUACAAUUUACAUCUCUUCACGAGGAUCAAUUGGAGGGCAAGUCUGGUGCCAGCAG
CCGCGGUAAUUCC-AGCUCC-AAUAGCGUAUAUUAAAGUUGUUGCAGUUAAAACGCUCGU
AGUCGGAUUUCGGGGCGGGCC-GGCCGGUCUGCCGA----------------UGGGUAUG
CACUGGU--UGGCGCG---UCCUUCCUUCCGGAGACCACGCCUGCUCUUAGCUGAGUGGG
UGU--GGGAGACGGAUCUUUUACUUUGAAAAAA-UCAGAGUGUUUCAAGCAGGC-AGU-U
CGCUCUUGCAUGGAUUAGCAUGGGAUAAUGAAAUAGGACUUUGGUGCUAUUUUGUUGGUU
UCGAACACC-GAAGUAAUGAUUAACAGGGACAGUCA-GGGGCACUCGUAUUCCGCCGAGA
GAGGUGAAAUUCUCAGACCAGCGGAAGACGAACCACUGCGAAAGCAUUUGCCAGGGAUGU
UUUCACUGAUCAAGAACGAAAGUUAGGGGAUCGAAGACGAUCAGAUACCGUCGUAGUCUU
AACCAUAAACCAUGCCGACUAGGGAUUGGAGGAUGUUCCAUUUGUGACUCCUUCAGCACC
UUUCGGGAAACUAAAGUCUUUGGGUUCCGGGGGGAGUAUGGUCGCAAGGCUGAAACUUAA
AGGAAUUGACGGAAGGGCACCACCAGGAGUGGAGCCUGCGGCUUAAUUUGACUCAACACG
GGGAAACUUACCAGGUCCAG-ACAUUGUGAGGAUUGACAGAUUGAGAGCUCUUUCUUGAU
UCGAUGGGUGGUGGUGCAUGGCCGUUCUUAGUUGGUGGAGUGAUUUGUCUGGUUAAUUCC
GUUAACGAACGAGACCGCAGCCUGCUAAAUAGUUGUGCGAAC-CCUUCG---UU-CGCAU
CU-GACUUCUUAGAGGGACAACUUGU--CUUCAACAAGUGGAAGUUUGCGGCAAUAACAG
GUCUGUGAUGCCCUUAGAUGUUCUGGGCCGCACGCGCGCUACACUGAUGCACUCAACGAG
UUUACA---ACCUUGACCGGAAGGUCCGGGUAAUCUUUUGAAAUUGCAUCGUGAUGGGGA
UAGAUUAUUGCAACUAUUAAUCUUCAACGAGGAAUUCCUAGUAAG-CGCAUGUCAUCAGC
GUGCGUUGAUUACGUCCCUGCCCUUUGUACACACCGCCCGUCGCUCCUACCGAUUGAAUG
AUCCGGUGAGGCCCCCGGACUGUGGUUCCGACGCUGGU-CUCCAGUGACGGUGCCGCG-
>AB636316_Tergestiella_adriatica
UUUAUUUGAUGGUACCUUGCUACUUGGAUAACCGUAGUAAUUCUAGAGCUAAUACAUGCA
GGAAUUCCCG--------ACUUCGGAAGGGAUGUAUUUAUUAGAUAAGAA--ACCGACUC
GGGCUUG--------CCCGG-UUG-UGUGCUGAGUCAUAAUAACUGCUCGAAUCGCAUGC
CUUU-ACGGCGGCGAUGGUUCAUUCAAAUUUCUGCCCUAUCAGCUUUCGAUGGUAGGAUA
GAGGCCUACCAUGGCGUUUACGGGUAACGGAGAAUUAGGGUUCGAUUCCGGAGAGGGAGC
CUGAGAAAUGGCUACCACAUCCAAGGAA-GGCAGCAGGCGCGUAAAUUGCCCGAAUCCUG
ACACAGGGAGGUAGUGACAAGAAAUAACAAUACAGGGC-CUUUCAGGUCUUGUAAUUGGA
AUGAGUACAAUUUACAUCUCUUCACGAGGAUCAAUUGGAGGGCAAGUCUGGUGCCAGCAG
CCGCGGUAAUUCC-AGCUCC-AAUAGCGUAUAUUAAAGUUGUUGCAGUUAAAACGCUCGU
AGUCGGAUUUCGGGGCGGGCC-GGCCGGUCUGCCGA----------------UGGGUAUG
CACUGGU--UGGCGCG---UCCUUCCUUCCGGAGACCACGCCUGCUCUUAGCUGAGUGGG
UGU--GGGAGACGGAUCUUUUACUUUGAAAAAA-UCAGAGUGUUUCAAGCAGGC-AGU-U
CGCUCUUGCAUGGAUUAGCAUGGGAUAAUGAAAUAGGACUUUGGUGCUAUUUUGUUGGUU
UCGAACACC-GAAGUAAUGAUUAACAGGGACAGUCA-GGGGCACUCGUAUUCCGCCGAGA
GAGGUGAAAUUCUCAGACCAGCGGAAGACGAACCACUGCGAAAGCAUUUGCCAGGGAUGU
UUUCACUGAUCAAGAACGAAAGUUAGGGGAUCGAAGACGAUCAGAUACCGUCGUAGUCUU
AACCAUAAACCAUGCCGACUAGGGAUUGGAGGAUGUUCCAUUUGUGACUCCUUCAGCACC
UUUCGGGAAACUAAAGUCUUUGGGUUCCGGGGGGAGUAUGGUCGCAAGGCUGAAACUUAA
AGGAAUUGACGGAAGGGCACCACCAGGAGUGGAGCCUGCGGCUUAAUUUGACUCAACACG
GGGAAACUUACCAGGUCCAG-ACAUUGUGAGGAUUGACAGAUUGAGAGCUCUUUCUUGAU
UCGAUGGGUGGUGGUGCAUGGCCGUUCUUAGUUGGUGGAGUGAUUUGUCUGGUUAAUUCC
GUUAACGAACGAGACCGCAGCCUGCUAAAUAGUUGUGCGAAC-CCUUCG---UU-CGCAU
CU-GACUUCUUAGAGGGACAACUUGU--CUUCAACAAGUGGAAGUUUGCGGCAAUAACAG
GUCUGUGAUGCCCUUAGAUGUUCUGGGCCGCACGCGCGCUACACUGAUGCACUCAACGAG
UUUACA---ACCUUGACCGGAAGGUCCGGGUAAUCUUUUGAAAUUGCAUCGUGAUGGGGA
UAGAUUAUUGCAACUAUUAAUCUUCAACGAGGAAUUCCUAGUAAG-CGCAUGUCAUCAGC
GUGCGUUGAUUACGUCCCUGCCCUUUGUACACACCGCCCGUCGCUCCUACCGAUUGAAUG
AUCCGGUGAGGCCCCCGGACUGUGGUUCCGACGCUGGU-CUCCAGUGACGGUGCCGCG-
>AM490985_Algirosphaera_robusta
UUUAUUUGAUGGUACCUUACUACUUGGAUAACCGUAGUAAUUCUAGAGCUAAUACAUGCA
GGAAUUCCCG--------ACUCCGGAAGGGAUGUAUUUAUUAGAUAAGAA--ACCGACCC
GGGUCUC--------CC-GG-UUG-CGUGCCGAGUCAUAAUAACUGCUCGAAUCGCACGG
CCUU-GCGCCGGCGAUGGUUCAUUCAAAUUUCUGCCCUAUCAGCUUUCGAUGGUAGGAUA
GAGGCCUACCAUGGCGUUUACGGGUAACGGAGAAUUAGGGUUCGAUUCCGGAGAGGGAGC
CUGAGAAAUGGCUACCACAUCCAAGGAA-GGCAGCAGGCGCGUAAAUUGCCCGAAUCCUG
ACACAGGGAGGUAGUGACAAGAAAUAACAAUACAGGGC-CAUCUUGGUCUUGUAAUUGGA
AUGAGUACAAUUUACAUCUCUUCACGAGGAUCAAUUGGAGGGCAAGUCUGGUGCCAGCAG
CCGCGGUAAUUCC-AGCUCC-AAUAGCGUAUACUAAAGUUGUUGCAGUUAAAACGCUCGU
AGUCGGAUUUCGGGGCGGGCC-GACCGGUCUGCCGA----------------UGGGUAUG
CACUGGC--CGGCGCG---UCCUUCCUUCCGGAGACUGCGCCUACUCUUAGCUGAGCGGG
CGU--GGGAGACGGAUCGUUUACUUUGAAAAAA-UCAGAGUGUUUCAAGCAGGC-AGC-U
CGCUCUUGCAUGGAUUAGCAUGGGAUAAUGAAAUAGGACUCUGGUGCUAUUUUGUUGGUU
UCGAACACC-GGAGUAAUGAUUAACAGGGACAGUCA-GGGGCACUCGUAUUCCGUCGAGA
GAGGUGAAAUUCUCAGACCAACGGAAGACGAACCACUGCGAAAGCAUUUGCCAGGGAUGU
UUUCACUGAUCAAGAACGAAAGUUAGGGGAUCGAAGACGAUCAGAUACCGUCGUAGUCUU
AACCAUAAACCAUGCCGACUAGGGAUUGGAGGAUGUUCCUUUUGUGACUCCUUCAGCACC
UUUCGGGAAACUAAAGUCUUUGGGUUCCGGGGGGAGUAUGGUCGCAAGGCUGAAACUUAA
AGGAAUUGACGGAAGGGCACCACCAGGAGUGGAGCCUGCGGCUUAAUUUGACUCAACACG
GGGAAACUUACCAGGUCCAG-ACAUUGUGAGGAUUGACAGAUUGAGAGCUCUUUCUUGAU
UCGAUGGGUGGUGGUGCAUGGCCGUUCUUAGUUGGUGGAGUGAUUUGUCUGGUUAAUUCC
GUUAACGAACGAGACCGCAGCCUGCUAAAUAGUUCCUCGAAC-CCUCCG---UU-CGUGG
CC-AACUUCUUAGAGGGACAACUUGU--CUUCAACAAGUGGAAGUUUGCGGCAAUAACAG
GUCUGUGAUGCCCUUAGAUGUUCUGGGCCGCACGCGCGCUACACUGAUGCACUCAACGAG
UCUACA---ACCUUGGCCGAAAGGUCCGGGUAACCUUU-GAACUUGCAUCGUGAUGGGGA
UAGAUUAUUGCAACUAUUAAUCUUCAACGAGGAAUUCCUAGUAAG-CGCAUGUCAUCAGC
GUGCGUUGAUUACGUCCCUGCCCUUUGUACACACCGCCCGUCGCUCCUACCGAUUGAAUG
AUCCGGUGAGGCCCCCGGACUGUGGCAACGCAGCUGGUUCUCCAGCCGCGAUGCCGCG-
>KF422620_Helicosphaera_carteri
UUUAUUUGAUGGUACCUUACUACUUGGAUAACCGUAGUAAUUCUAGAGCUAAUACAUGCA
GGAGUUCCCG--------ACUUCGGAAGGGAUGUAUUUAUUAGAUAAGAA--ACCAAUCC
GG-UCUC--------CC-GG-UUG-CGUGCUGAGUCAUAAUAACUGCUCGAAUCGCAUGG
CCUU-GCGCCGGCGAUGGUUCAUUCAAAUUUCUGCCCUAUCAGCUUUCGAUGGUAGGAUA
GAGGCCUACCAUGGCGUUUACGGGUAACGGAGAAUUAGGGUUCGAUUCCGGAGAGGGAGC
CUGAGAAAUGGCUACCACAUCCAAGGAA-GGCAGCAGGCGCGUAAAUUGCCCGAAUCCUG
ACACAGGGAGGUAGUGACAAGAAAUAACAAUACAGGGC-UAUUCUAGUCUUGUAAUUGGA
AUGAGUACAAUUUACAUCUCUUCACGAGGAUCAAUUGGAGGGCAAGUCUGGUGCCAGCAG
CCGCGGUAAUUCC-AGCUCC-AAUAGCGUAUAUUAAAGUUGUUGCAGUUAAAACGCUCGU
AGUCGGAUUUCGGGGCGGGCC-GACCGGUCUGCCGA----------------UGGGUAUG
CACUGGC--CGGCGCG---UCCUUCCUUCCGGAGACCGCGCCUACUCUUAGCUGAGCGGG
UGC--GGGAGACGGAUCGUUUACUUUGAAAAAA-UCAGAGUGUUUCAAGCAGGC-AGC-U
CGCUCUUGCAUGGAUUAGCAUGGGAUAAUGAAAUAGGACUUUGGUGCUAUUUUGUUGGUU
UCGAACACC-GAAGUAAUGAUUAACAGGGACAGUCA-GGGGCACUCGUAUUCCGUCGAGA
GAGGUGAAAUUCUCAGACCAACGGAAGACGAACCACUGCGAAAGCAUUUGCCAGGGAUGU
UUUCACUGAUCAAGAACGAAAGUUAGGGGAUCGAAGACGAUCAGAUACCGUCGUAGUCUU
AACCAUAAACCAUGCCGACUAGGGAUUGGAGGAUGUUCCAUCUGUGACUCCUUCAGCACC
UUUCGGGAAACUAAAGUCUUUGGGUUCCGGGGGGAGUAUGGUCGCAAGGCUGAAACUUAA
AGGAAUUGACGGAAGGGCACCACCAGGAGUGGAGCCUGCGGCUUAAUUUGACUCAACACG
GGGAAACUUACCAGGUCCAG-ACAUUGUGAGGAUUGACAGAUUGAGAGCUCUUUCUUGAU
UCGAUGGGUGGUGGUGCAUGGCCGUUCUUAGUUGGUGGAGUGAUUUGUCUGGUUAAUUCC
GUUAACGAACGAGACCGCAGCCUGCUAAAUAGUUCCGCGAAC-CCUUCG---UU-CGCGG
CC-AACUUCUUAGAGGGACAACUUGU--UUUCAACAAGUGGAAGUUUGCGGCAAUAACAG
GUCUGUGAUGCCCUUAGAUGUUCUGGGCCGCACGCGCGCUACACUGAUGCACUCAACGAG
UUUACA---ACCUCGGCCGGAAGGUCCGGGUAACCUUUUGAACUUGCAUCGUGAUGGGGA
UAGAUUAUUGCAACUAUUAAUCUUCAACGAGGAAUUCCUAGUAAG-CGCAUGUCAUCAGC
GUGCGUUGAUUACGUCCCUGCCCUUUGUACACACCGCCCGUCGCUCCUACCGAUUGAAUG
GUCCGGUGAGGCCCCCGGACUGCGACAACGCAGCUGGUUCUCCAGCCGUGAUGUCGCG-
>KT861320_Scyphosphaera_apsteinii
UUUAUUUGAUGGUACCUUACUACUUGGAUAACCGUAGUAAUUCUAGAGCUAAUACAUGCA
GGAAUUCCCG--------ACUCCGGAAGGGAUGUAUUUAUUAGAUAAGAA--ACCAAUCC
GG-UCCU--------CC-GG-UUG-CGUGCUGAGUCAUAAUAACUUCUCGAAUCGUACGG
CCCC-GCGCUGGCGAUGGUUCAUUCAAAUUUCUGCCCUAUCAGCUUUCGAUGGUAGGAUA
GAGGCCUACCAUGGCGUUUACGGGUAACGGAGAAUUAGGGUUCGAUUCCGGAGAGGGAGC
CUGAGAAAUGGCUACCACAUCCAAGGAA-GGCAGCAGGCGCGUAAAUUGCCCGAAUCCUG
ACACAGGGAGGUAGUGACAAGAAAUAACAAUACAGGGC-UAUCUUAGUCUUGUAAUUGGA
AUGAGUACAAUUUACAUCUCUUCACGAGGAUCAAUUGGAGGGCAAGUCUGGUGCCAGCAG
CCGCGGUAAUUCC-AGCUCC-AAUAGCGUAUAUUAAAGUUGUUGCAGUUAAAACGCUCGU
AGUCGGAUUUCGGGGCGGGCC-GACCGGUCUGCCGA----------------UGGGUAUG
CACUGGC--CGGCGCG---UCCUUCCUUCCGGAGACCGCGCCUACUCUUAACUGAGCGGG
UGC--GGGAGACGGAUCGUUUACUUUGAAAAAA-UCAGAGUGUUUCAAGCAGGC-AGC-U
CGCUCUUGCAUGGAUUAGCAUGGGAUAAUGAAAUAGGACUUUGGUGCUAUUUUGUUGGUU
UCGAACACC-GAAGUAAUGAUUAACAGGGACAGUCA-GGGGCACUCGUAUUCCGUCGAGA
GAGGUGAAAUUCUCAGACCAACGGAAGACGAACCACUGCGAAAGCAUUUGCCAGGGAUGU
UUUCACUGAUCAAGAACGAAAGUUAGGGGAUCGAAGACGAUCAGAUACCGUCGUAGUCUU
AACCAUAAACCAUGCCGACUAGGGAUUGGAGGAUGUUCCAUCUGUGACUCCUUCAGCACC
UUUCGGGAAACUAAAGUCUUUGGGUUCCGGGGGGAGUAUGGUCGCAAGGCUGAAACUUAA
AGGAAUUGACGGAAGGGCACCACCAGGAGUGGAGCCUGCGGCUUAAUUUGACUCAACACG
GGGAAACUUACCAGGUCCAG-ACAUUGUGAGGAUUGACAGAUUGAGAGCUCUUUCUUGAU
UCGAUGGGUGGUGGUGCAUGGCCGUUCUUAGUUGGUGGAGUGAUUUGUCUGGUUAAUUCC
GUUAACGAACGAGACCGCAGCCUGCUAAAUAGUUCCGCGAAC-CCUUCG---UU-CGCGG
CC-AACUUCUUAGAGGGACAACUUGU--UUUCAACAAGUGGAAGUUUGCGGCAAUAACAG
GUCUGUGAUGCCCUUAGAUGUUCUGGGCCGCACGCGCGCUACACUGAUGCACUCAACGAG
UUUACA---ACCUCGGCCGGAAGGUCCGGGUAACCUUUUGAACUUGCAUCGUGAUGGGGA
UAGAUUAUUGCAACUAUUAAUCUUCAACGAGGAAUUCCUAGUAAG-CGCAUGUCAUCAGC
GUGCGUUGAUUACGUCCCUGCCCUUUGUACACACCGCCCGUCGCUCCUACCGAUUGAAUG
GUCCGGUGAGGCCCCCGGACUGGGACAACGCAGCUGGUUCGCUCGCCGCGAUGUUCCG-
>AM490987_Syracosphaera_pulchra
UUUAUUUGAUGGUACCUUACUACUUGGAUAACCGUAGUAAUUCUAGAGCUAAUACAUGCA
GGAAUUCCCG--------ACUUCGGAAGGGAUGUAUUUAUUAGAUAAGAA--ACCAAUCC
GG-UCU---------CC-GG-UUG-CGUGCUGAGUCAUAAUAACUGCUCGAAUCGCACGG
CUUC-ACGCCGGCGAUGGUUCAUUCAAAUUUCUGCCCUAUCAGCUUUCGAUGGUAGGAUA
GAGGCCUACCAUGGCGUUUACGGGUAACGGAGAAUUAGGGUUCGAUUCCGGAGAGGGAGC
CUGAGAAAUGGCUACCACAUCCAAGGAA-GGCAGCAGGCGCGUAAAUUGCCCGAAUCCUG
ACACAGGGAGGUAGUGACAAGAAAUAACAAUACAGGGC-UAUCUUAGUCUUGUAAUUGGA
AUGAGUACAAUUUACAUCUCUUCACGAGGAUCAAUUGGAGGGCAAGUCUGGUGCCAGCAG
CCGCGGUAAUUCC-AGCUCC-AAUAGCGUAUAUUAAAGUUGUUGCAGUUAAAACGCUCGU
AGUCGGAUUUCGGGGCGGGCC-GACCGGUCUGCCGA----------------UGGGUAUG
CACUGGC--CGGCGCG---UCCUUCCUUCCGGAGACCGCGCCUACUCUUAACUGAGCGGG
CGC--GGGAGACGGAUCGUUUACUUUGAAAAAA-UCAGAGUGUUUCAAGCAGGC-AGC-U
CGCUCUUGCAUGGAUUAGCAUGGGAUAAUGAAAUAGGACUUUGGUGCUAUUUUGUUGGUU
UCGAACACC-GAAGUAAUGAUUAACAGGGACAGUCA-GGGGCACUCGUAUUCCGCCGAGA
GAGGUGAAAUUCUCAGACCAGCGGAAGACGAACCACUGCGAAAGCAUUUGCCAGGGAUGU
UUUCACUGAUCAAGAACGAAAGUUAGGGGAUCGAAGACGAUCAGAUACCGUCGUAGUCUU
AACCAUAAACCAUGCCGACUAGGGAUUGGAGGAUGUUCCAUCUGUGACUCCUUCAGCACC
UUUCGGGAAACUAAAGUCUUUGGGUUCCGGGGGGAGUAUGGUCGCAAGGCUGAAACUUAA
AGGAAUUGACGGAAGGGCACCACCAGGAGUGGAGCCUGCGGCUUAAUUUGACUCAACACG
GGGAAACUUACCAGGUCCAG-ACAUUGUGAGGAUUGACAGAUUGAGAGCUCUUUCUUGAU
UCGAUGGGUGGUGGUGCAUGGCCGUUCUUAGUUGGUGGAGUGAUUUGUCUGGUUAAUUCC
GUUAACGAACGAGACCGCAGCCUGCUAAAUAGUUCCGCGAAC-CCUCCG---UU-CGCGG
CC-GACUUCUUAGAGGGACAACUUGU--CUUCAACAAGUGGAAGUUUGCGGCAAUAACAG
GUCUGUGAUGCCCUUAGAUGUUCUGGGCCGCACGCGCGCUACACUGAUGCACUCAACGAG
UCUACA---ACCUUGACCGAAAGGUCCGGGUAACCUUU-GAACUUGCAUCGUGAUGGGGA
UAGAUUAUUGCAAUUAUUAAUCUUCAACGAGGAAUUCCUAGUAAG-CGCAUGUCAUCAGC
GUGCGUUGAUUACGUCCCUGCCCUUUGUACACACCGCCCGUCGCUCCUACCGAUUGAAUG
AUCCGGUGAGGCCCCCGGACUGUGGCGACGCAGCUGGUUUUCCAGCCGCGAUGCCGCG-
>AM490986_Coronosphaera_mediterranea
UUUAUUUGAUGGUACCUUACUACUUGGAUAACCGUAGUAAUUCUAGAGCUAAUACAUGCA
GGAAUUCCCG--------ACUUCGGAAGGGAUGUAUUUAUUAGAUAAGAA--ACCAAUCC
GG-UCU---------CC-GG-UUG-CGUGCUGAGUCAUAAUAACUGCUCGAAUCGCACGG
CUUU-ACGCUGGCGAUGGUUCAUUCAAAUUUCUGCCCUAUCAGCUUUCGAUGGUAGGAUA
GAGGCCUACCAUGGCGUUUACGGGUAACGGAGAAUUAGGGUUCGAUUCCGGAGAGGGAGC
CUGAGAAAUGGCUACCACAUCCAAGGAA-GGCAGCAGGCGCGUAAAUUGCCCGAAUCCUG
ACACAGGGAGGUAGUGACAAGAAAUAACAAUACAGGGU-UUUCUUGAUCUUGUAAUUGGA
AUGAGUACAAUUUACAUCUCUUCACGAGGAUCAAUUGGAGGGCAAGUCUGGUGCCAGCAG
CCGCGGUAAUUCC-AGCUCC-AAUAGCGUAUAUUAAAGUUGUUGCAGUUAAAACGCUCGU
AGUCGGAUUUCGGGGCGGGCC-GACCGGUCUGCCGA----------------UGGGUAUG
CACUGGC--CGGCGCG---UCCUUUUCUCCGGAGACCGCGCCUCCUCUUAGCUGAGCGGG
UGC--GGGAGACGGAUCGUUUACUUUGAAAAAA-UCAGAGUGUUUCAAGCAGGC-AGC-U
CGCUCUUGCAUGGAUUAGCAUGGGAUAAUGAAAUAGGACUUUGGUGCUAUUUUGUUGGUU
UCGAACACC-GAAGUAAUGAUUAACAGGGACAGUCA-GGGGCACUCGUAUUCCGCCGAGA
GAGGUGAAAUUCUCAGACCAGCGGAAGACGAACCACUGCGAAAGCAUUUGCCAGGGAUGU
UUUCACUGAUCAAGAACGAAAGUUAGGGGAUCGAAGACGAUCAGAUACCGUCGUAGUCUU
AACCAUAAACCAUGCCGACUAGGGAUUGGAGGAUGUUCCAUCUGUGACUCCUUCAGCACC
UUUCGGGAAACUAAAGUCUUUGGGUUCCGGGGGGAGUAUGGUCGCAAGGCUGAAACUUAA
AGGAAUUGACGGAAGGGCACCACCAGGAGUGGAGCCUGCGGCUUAAUUUGACUCAACACG
GGGAAACUUACCAGGUCCAG-ACAUUGUGAGGAUUGACAGAUUGAGAGCUCUUUCUUGAU
UCGAUGGGUGGUGGUGCAUGGCCGUUCUUAGUUGGUGGAGUGAUUUGUCUGGUUAAUUCC
GUUAACGAACGAGACCGCAGCCUGCUAAAUAGUUACGCGAAC-CCUCCG---UU-CGCGG
CC-AACUUCUUAGAGGGACAACUUGC--UUUUAACAAGUGGAAGUUUGCGGCAAUAACAG
GUCUGUGAUGCCCUUAGAUGUUCUGGGCCGCACGCGCGCUACACUGAUGCACUCAACGAG
UCUACA---ACCUUGACCGAAAGGUCCGGGUAACCUUU-GAAAUUGCAUCGUGAUGGGGA
UAGAUUAUUGCAAUUAUUAAUCUUCAACGAGGAAUUCCUAGUAAG-CGCAUGUCAUCAGC
GUGCGUUGAUUACGUCCCUGCCCUUUGUACACACCGCCCGUCGCUCCUACCGAUUGAAUG
AUCCGGUGAGGCCCCCGGACUGUGGCAACGCAGCUGGUUCUCCAGCCGCGAUGCCGCG-
