# Supplementary material for: ITS2 and 18S rRNA gene sequence-structure phylogeny of the Haptophyta (Haptista)
Source: PLoS One. 2026 Mar 19;21(3):e0344353. doi: 10.1371/journal.pone.0344353 (PMC13001949; doi:10.1371/journal.pone.0344353)
Supplement: S5 File — (TXT) [file pone.0344353.s014.txt]

>Phaeocystis_globosa_MN603204  
UGG-AAGUAUGUUCCUUCGAGUGGAGUUC----CCA-CC--CCACCUC---GGUGGCG--C-C--C--C-CCC-C----G----CG-G--G-GGCGCG--G-CCGG--------A-----GGCG-----GCC-U------------C----UG------GCG-CGCA-------U-U-C--G--G-U-U--GC-----------G-----C-----GUC--AC-U--GG---C-UG-----AA-G-C--U-G--G-G-GAGU-GCG---GG--------G-C-G------U-G---CGCUC-CGG--G-CG-C-----CAGC--C-CG-G---CG--A-U-U----U----GUCCG--G-GUUGG--CG----UUCCGGGGGUGUUGCCUC-CAGA-UGG-GCCC-GA--G-CGGU-U-CCCAUC--GGC-G--U-GC---UA-G-UG-G-C-G---UC---U-C-----C-UCG-------CGA---GCG-CC--G-A-CG---G-----U--C-G--CUG--A-U-----GUG--C--C--G----C-UCGA--UC--UCG-----------UGCC-----GG--UC-U-G-GG-U-----U-C--A-CAG-GC---------G--AU----C---C-CU-----U--U--------UG--------C----G-AG--C----GC-----G-CGUCCG-C--CUC--C-C--AGCCG--CG-C--C--AU---CGUGUU--G--CGC----G-G---------C------G--G--C-GA-------G-G-G-CG-C--C--U--UU--A---UU-G--U---G--CG-C-CC---U-G---C-G-UC----U----GAAC-CUC
...-.........................----...-..--...((((---(((.(((--(-(--(--(-(..-.----.----.)-)--)-))))).--)-)).)--------)-----))((-----(((-.------------.----((------(((-((((-------.-.-.--.--.-.-)--))-----------)-----)-----)))--).-.--))---)-))-----..-.-.--.-.--(-(-(((.-(((---((--------.-(-(------(-(---(((((-(((--(-((-(-----((((--(-((-(---(.--.-.-.----.----).)))--)-)))))--))----.))))((((.((((((((-((((-(.(-((.(-((--(-((((-.-..((((--(((-(--.-((---(.-.-((-(-(-(---.(---(-(-----.-...-------.))---)))-))--)-.-.)---)-----)--)-)--)))--)-)-----).)--)--)--)----)-))).--..--...-----------.)))-----.)--))-)-)-).-.-----.-.--.-.))-))---------)--))----)---)-))-----.--.--------..--------.----)-))--)----))-----)-))))))-)--)))--)-)--.((((--((-(--.--(.---.....)--)--)))----)-)---------)------(--(--(-((-------(-(-(-((-(--.--.--..--.---..-.--.---)--))-)-))---)-.---)-)-))----.----....-...
>Phaeocystis_pouchetii_AJ417693  
UGG-AAGUAUGUUCCUUCGAGUGGAGUUC----CCA-AC--CCACCUC---GGUG----------C-----CC-C----U----CG-U----CCCACA--U-CCGG--------A-----GCCG-----GCC-U------------C----UG------GGG-CGCA-------U-U-G--G--G-U-U--GC-----------G-----C-----GCC--AC-U--GG---CUUG-----AA-G-U--U-G--G-G-GAGU-GCG---GG--------G-C-G------U-G---C--UC-CGG--G-C--C-----CCGC--U-UG-GC--C---U-U-C----UG---GGCCG--G-GUGGG--CG----UUCCGGGGG-UUUGCCUC-CAGA-UGG-GCCC-GA--G-CGGG-U-CCCAUC--GGC-G--U-GC---UA-G-UG-G-C-G---UU---U-C-----C-UCG--------GA---GCG-CC--G-A-CG---G-----U--C-G--CUG--G-U-----GGGCUC--C--A----U-CCGC--UC--GCC-----------UUCC-----G---UC-UGG-GC-A-----C-C--A-CAG-GC---------G--AG----C---C-CU-----U--U--------GG--------C----G-AG--C----GC-----G-UGCCCG-C--CUC--C-G--AGCCG--CG-CG-C---G---CGC--A--C--CGA----GAGUCCUUCUCUC------GGCG--C-GC-------GCG-G-CG-C--C--G--UG--A---C--G--U--CGUCCGACGCC---U-G---C-A-GC----U----GAAC-CUC
...-.........................----...-..--....(((---((..----------.-----..-.----.----..-.----......--.-)).)--------)-----).((-----(((-.------------.----((------(.(-((((-------.-.-.--.--.-.-)--))-----------)-----)-----.))--).-.--))---).))-----..-.-.--.-.--.-(-(((.-(((---((--------.-(-(------(-(---(--((-(((--(-(--.-----((..--(-(.-(.--(---.-.-.----..---)..).--)-)..))--.)----.))))((((-((((((((-(.(.-..(-(..(-(.--(-.((.-.-..((((--(((-(--.-((---(.-.-((-(-(-(---.(---(-(-----.-...--------))---)))-))--)-.-.)---)-----)--)-)--)))--)-)-----)....)--)--.----)-.)).--..--...-----------..))-----.---..-).)-).-.-----.-.--.-.))-))---------)--))----)---)-))-----.--.--------..--------.----)-))--)----))-----.-.)))))-)--)))--)-.--.(.(.--((-..-.---.---...--.--.--)).----)...........)------(..(--.-(.-------(.(-.-..-.--.--.--..--.---.--.--.--..).).....)---.-.---)-.-.)----.----....-...
>Prymnesium_parvum_MK091122  
UGG-GAGCAUGUUUCUUCGAGUGGCGCCU----CCA-CCCGCC---U----GGGCGUG--C-G--C-----CU-C----G----C--G--C-G-CACA--U-CCGAU-------C-----GU-G-----UCU-G------------C----CG-------CG--G-------C-C-U-U--A--G-U----GC----U------G-----C-----GCC--A-----G----A-UC-----AA-GGC--UCG-AGCG-UCGCC-UG---AG------------G--------G---C--AG-CGUU-G-C--A-----C-GGG-A-GG-A-U-C-----C-U----C--------G--G-AUC----CU----CGC-G-------U--G--------U---GC-C-GA---------------------C-G--U-GC---UA-G-UA-G---G---U------------U---U--------CC---U-A-CC----A--A---G-----U--C-G---U-----U-----GUG-----C----------C-A--U----CG-----------AAC-------G---C-U-G-CG-A-----U-C--U-CAA-CC---------G--A-----C---G-C---------------------------------G-GG--G----AC-----G-CGA-GG-ACCUAC--C-U--A---G--GU-C--G---U---CGC-----GA-CUC----C-G---------C------------C-CACC-----G-G-UACG-C--C-----U-------C--G--C---G--CG-C-AC---------C-A-U-----U----GGAC--UC
...-.........................----...-..((..---(----(((.(((--(-(--(-----..-.----.----.--)--)-)-))).--)-)))..-------)-----).-(-----(((-(------------.----((-------((--(-------.-.-.-.--.--.-.----.)----)------)-----)-----).)--)-----)----)-).-----..-...--...-..((-(((..-((---((------------(--------(---(--((-(((.-(-(--(-----(-(..-.-((-(-(-(-----.-.----.--------.--)-)))----).----..)-)-------)--)--------)---((-(-((---------------------(-(--.-((---(.-(-((-(---(---.------------.---.--------))---)-)-).----.--)---)-----)--)-)---)-----)-----).)-----)----------.-.--.----..-----------.))-------)---)-)-)-).-.-----)-)--)-)).-.)---------)--)-----)---)-(---------------------------------(-((--(----.(-----.-(((-.(-....((--.-.--.---.--))-)--.---)---)).-----).-)))----)-)---------.------------(-((..-----(-(-(.((-(--.-----.-------.--.--.---)--))-.-))---------)-.-.-----)----))..--..
>Prymnesium_parvum_MK091123  
UGG-GAGCAUGUUUCUUCGAGUGGCGCCU----CCA-CCCGCC---U----GGGCGUG--C-G--C-----CU-C----G----C--G--C-G-CACA--U-CCGAU-------C-----GU-G-----UCU-G------------C----CG-------CG--G---------C-G-U-----G-A----GC----U------G-----C-----GCC--A-----G----A-UC-----AA-GGU--UCG-AGCG-UCGCC-UG---AG------------G--------G---C--AG-CGUU-G-C--A-----C-GGG-A-GG-A-U-C-----C-U----C--------G--G-AUC----UG----CCC-G-------U--G--------U---GC-C-GA---------------------C-G--U-GC---UA-G-UA-G---G---U------------C---G--------CC---U-A-CC----A--A---G-----U--C-G---U-----U-----GUG-----C----------C-A--U----CG-----------AAC-------G---C-U-G-UG-A-----U-C--U-CAA-CC---------G--A-----C---G-C---------------------------------G-GG--G----AC-----G-CGA-GG-A--------G---A---U--AC----A---U---CGC-----GG-CUC----C-G---------C------------C-CACC-----G-G-UGCG-C--C-----U-------C--G--C---G--CG-C-AC---------C-A-U-----U----GGAC--UC
...-.........................----...-..((..---(----(((.(((--(-(--(-----..-.----.----.--)--)-)-))).--)-)))..-------)-----).-(-----(((-(------------.----((-------((--(---------.-.-.-----.-.----.)----)------)-----)-----).)--)-----)----)-).-----..-...--...-..((-(((..-((---((------------(--------(---(--((-(((.-(-(--(-----(-(..-.-((-(-(-(-----.-.----.--------.--)-)))----).----..)-)-------)--)--------)---((-(-((---------------------(-(--.-((---(.-(-((-(---(---.------------.---.--------))---)-)-).----.--)---)-----)--)-)---)-----)-----).)-----)----------.-.--.----..-----------.))-------)---)-)-)-).-.-----)-)--)-)).-.)---------)--)-----)---)-(---------------------------------(-((--(----.(-----.-(((-.(-.--------.---.---.--.)----.---)---)).-----).-)))----)-)---------.------------(-((..-----(-(-(.((-(--.-----.-------.--.--.---)--))-.-))---------)-.-.-----)----))..--..
>Prymnesium_parvum_MK091125  
UGG-GAGCAUGUUUCUUCGAGUGGCGCCU----CCA-CCCGCC---U----GGGCGUG--C-G--C-----CU-C----G----C--G--C-G-CACA--U-CCGAU-------C-----GU-G-----UCU-G------------C----CG-------CG--G---------C-G-U-----G-A----GC----U------G-----C-----GCC--A-----G----A-UC-----AA-GGU--UCG-AGCG-UCGCC-UG---AG------------G--------G---C--AG-CGUU-G-C--A-----C-GGG-A-GG-A-U-C-----G-U----C--------G--G-AUC----UG----CCC-G-------U--G--------U---GC-C-GA---------------------C-G--U-GC---UA-G-UA-G---G---U------------C---G--------CC---U-A-CC----A--A---G-----U--C-G---U-----U-----GUG-----C----------C-A--U----CG-----------AAC-------G---C-U-G-UG-A-----U-C--U-CAA-CC---------G--A-----C---G-C---------------------------------G-GG--G----AC-----G-CGA-GG-A-------CAU--A---U--AU----A---U---CGC-----GG-CUC----C-G---------C------------C-CACC-----G-G-UGCG-C--C-----U-------C--G--C---G--CG-C-AC---------C-A-U-----U----GGAC--AC
...-.........................----...-..((..---(----(((.(((--(-(--(-----..-.----.----.--)--)-)-))).--)-)))..-------)-----).-(-----(((-(------------.----((-------((--(---------.-.-.-----.-.----.)----)------)-----)-----).)--)-----)----)-).-----..-...--...-..((-(((..-((---((------------(--------(---(--((-(((.-(-(--(-----(-(..-.-((-(-(-(-----.-.----.--------.--)-)))----).----..)-)-------)--)--------)---((-(-((---------------------(-(--.-((---(.-(-((-(---(---.------------.---.--------))---)-)-).----.--)---)-----)--)-)---)-----)-----).)-----)----------.-.--.----..-----------.))-------)---)-)-)-).-.-----)-)--)-)).-.)---------)--)-----)---)-(---------------------------------(-((--(----.(-----.-(((-.(-.-------...--.---.--.)----.---)---)).-----).-)))----)-)---------.------------(-((..-----(-(-(.((-(--.-----.-------.--.--.---)--))-.-))---------)-.-.-----)----))..--..
>Prymnesium_parvum_MK091126  
UGG-GAGCAUGUUUCUUCGAGUGGCGCCU----CCA-CCCGCC---U----GGGCGUG--C-G--C-----CU-C----G----C--G--C-G-CACA--U-CCGAU-------C-----GU-G-----UCU-G------------C----CG-------CG--G---------C-G-U-----G-A----GC----U------G-----C-----GCC--A-----G----A-UC-----AA-GGU--UCG-AGCG-UCGCC-UG---AG------------G--------G---C--AG-CGUU-G-C--A-----C-GGG-A-GG-A-U-C-----G-U----C--------G--G-AUC----UG----CCC-G-------U--G--------U---GC-C-GA---------------------C-G--U-GC---UA-G-UA-G---G---U------------C---G--------CC---U-A-CC----A--A---G-----U--C-G---U-----U-----GUG-----C----------C-A--U----CG-----------AAC-------G---C-U-G-UG-A-----U-C--U-CAA-CC---------G--A-----C---G-C---------------------------------G-GG--G----AC-----G-CGA-GG-A-------CAU--A---U--AU----A---U---CGC-----GG-CUC----C-G---------C------------C-CACC-----G-G-UGCG-C--C-----U-------C--G--C---G--CG-C-AC---------C-A-U-----U----GGAC--AC
...-.........................----...-..((..---(----(((.(((--(-(--(-----..-.----.----.--)--)-)-))).--)-)))..-------)-----).-(-----(((-(------------.----((-------((--(---------.-.-.-----.-.----.)----)------)-----)-----).)--)-----)----)-).-----..-...--...-..((-(((..-((---((------------(--------(---(--((-(((.-(-(--(-----(-(..-.-((-(-(-(-----.-.----.--------.--)-)))----).----..)-)-------)--)--------)---((-(-((---------------------(-(--.-((---(.-(-((-(---(---.------------.---.--------))---)-)-).----.--)---)-----)--)-)---)-----)-----).)-----)----------.-.--.----..-----------.))-------)---)-)-)-).-.-----)-)--)-)).-.)---------)--)-----)---)-(---------------------------------(-((--(----.(-----.-(((-.(-.-------...--.---.--.)----.---)---)).-----).-)))----)-)---------.------------(-((..-----(-(-(.((-(--.-----.-------.--.--.---)--))-.-))---------)-.-.-----)----))..--..
>Prymnesium_parvum_MK091128
UGG-GAGCAUGUUUCUUCGAGUGGCGCCU----CCA-CCCGCC---U----GGGCGUG--C-G--C-----CU-C----G----C--G--C-G-CACA--U-CCGAU-------C-----GU-G-----UCU-G------------C----CG-------CG--G---------C-G-U-----G-A----GC----U------G-----C-----GCC--A-----G----A-UC-----AA-GGU--UCG-AGCG-UCGCC-UG---AG------------G--------G---C--AG-CGUU-G-C--A-----C-GGG-A-GG-A-U-C-----G-C----C--------G--G-AUC----UG----CCC-G-------U--G--------U---GC-C-GA---------------------C-G--U-GC---UA-G-UA-G---G---U------------C---G--------CC---U-A-CC----A--A---G-----U--C-G---U-----U-----GUG-----C----------C-A--U----CG-----------AAC-------G---C-U-G-UG-A-----U-C--U-CAA-CC---------G--A-----C---G-C---------------------------------G-GG--G----AC-----G-CGA-GG-A-------CAU--A---U--AU----A---U---CGC-----GG-CUC----C-G---------C------------C-CACC-----G-G-UGCG-C--C-----U-------C--G--C---G--CG-C-AC---------C-A-U-----U----GGAC--AC
...-.........................----...-..((..---(----(((.(((--(-(--(-----..-.----.----.--)--)-)-))).--)-)))..-------)-----).-(-----(((-(------------.----((-------((--(---------.-.-.-----.-.----.)----)------)-----)-----).)--)-----)----)-).-----..-...--...-..((-(((..-((---((------------(--------(---(--((-(((.-(-(--(-----(-(..-.-((-(-(-(-----.-.----.--------.--)-)))----).----..)-)-------)--)--------)---((-(-((---------------------(-(--.-((---(.-(-((-(---(---.------------.---.--------))---)-)-).----.--)---)-----)--)-)---)-----)-----).)-----)----------.-.--.----..-----------.))-------)---)-)-)-).-.-----)-)--)-)).-.)---------)--)-----)---)-(---------------------------------(-((--(----.(-----.-(((-.(-.-------...--.---.--.)----.---)---)).-----).-)))----)-)---------.------------(-((..-----(-(-(.((-(--.-----.-------.--.--.---)--))-.-))---------)-.-.-----)----))..--..
>Prymnesium_parvum_MK091129  
UGG-GAGCAUGUUUCUUCGAGUGGCGCCU----CCA-CCCGCC---U----GGGCGUG--C-G--C-----CU-C----G----C--G--C-G-CACA--U-CCGAU-------C-----GU-G-----UCU-G------------C----CG-------CG--G---------C-G-U-----G-A----GC----U------G-----C-----GCC--A-----G----A-UC-----AA-GGU--UCG-AGCG-UCGCC-UG---AG------------G--------G---C--AG-CGUU-G-C--A-----C-GGG-A-GG-A-U-C-----G-C----C--------G--G-AUC----UG----CCC-G-------U--G--------U---GC-C-GA---------------------C-G--U-GC---UA-G-UA-G---G---U------------C---G--------CC---U-A-CC----A--A---G-----U--C-G---U-----U-----GUG-----C----------C-A--U----CG-----------AAC-------G---C-U-G-UG-A-----U-C--U-CAA-CC---------G--A-----C---G-C---------------------------------G-GG--G----AC-----G-CGA-GG-A-------CAU--A---U--AU----A---U---CGC-----GG-CUC----C-G---------C------------C-CACC-----G-G-UGCG-C--C-----U-------C--G--C---G--CG-C-AC---------C-A-U-----U----GGAC--AC
...-.........................----...-..((..---(----(((.(((--(-(--(-----..-.----.----.--)--)-)-))).--)-)))..-------)-----).-(-----(((-(------------.----((-------((--(---------.-.-.-----.-.----.)----)------)-----)-----).)--)-----)----)-).-----..-...--...-..((-(((..-((---((------------(--------(---(--((-(((.-(-(--(-----(-(..-.-((-(-(-(-----.-.----.--------.--)-)))----).----..)-)-------)--)--------)---((-(-((---------------------(-(--.-((---(.-(-((-(---(---.------------.---.--------))---)-)-).----.--)---)-----)--)-)---)-----)-----).)-----)----------.-.--.----..-----------.))-------)---)-)-)-).-.-----)-)--)-)).-.)---------)--)-----)---)-(---------------------------------(-((--(----.(-----.-(((-.(-.-------...--.---.--.)----.---)---)).-----).-)))----)-)---------.------------(-((..-----(-(-(.((-(--.-----.-------.--.--.---)--))-.-))---------)-.-.-----)----))..--..
>Prymnesium_parvum_MK091130  
UGG-GAGCAUGUUUCUUCGAGUGGCGCCU----CCA-CCCGCC---U----GGGCGUG--C-G--C-----CU-C----G----C--G--C-G-CACA--U-CCGAU-------C-----GU-G-----UCU-G------------C----CG-------CG--G---------C-G-U-----G-A----GC----U------G-----C-----GCC--A-----G----A-UC-----AA-GGU--UCG-AGCG-UCGCC-UG---AG------------G--------G---C--AG-CGUU-G-C--A-----C-GGG-A-GG-A-U-C-----G-C----C--------G--G-AUC----UG----CCC-G-------U--G--------U---GC-C-GA---------------------C-G--U-GC---UA-G-UA-G---G---U------------C---G--------CC---U-A-CC----A--A---G-----U--C-G---U-----U-----GUG-----C----------C-A--U----CG-----------AAC-------G---C-U-G-UG-A-----U-C--U-CAA-CC---------G--A-----C---G-C---------------------------------G-GG--G----AC-----G-CGA-GG-A-------CAU--A---U--AU----A---U---CGC-----GG-CUC----C-G---------C------------C-CACC-----G-G-UGCG-C--C-----U-------C--G--C---G--CG-C-AC---------C-A-U-----U----GGAC--AC
...-.........................----...-..((..---(----(((.(((--(-(--(-----..-.----.----.--)--)-)-))).--)-)))..-------)-----).-(-----(((-(------------.----((-------((--(---------.-.-.-----.-.----.)----)------)-----)-----).)--)-----)----)-).-----..-...--...-..((-(((..-((---((------------(--------(---(--((-(((.-(-(--(-----(-(..-.-((-(-(-(-----.-.----.--------.--)-)))----).----..)-)-------)--)--------)---((-(-((---------------------(-(--.-((---(.-(-((-(---(---.------------.---.--------))---)-)-).----.--)---)-----)--)-)---)-----)-----).)-----)----------.-.--.----..-----------.))-------)---)-)-)-).-.-----)-)--)-)).-.)---------)--)-----)---)-(---------------------------------(-((--(----.(-----.-(((-.(-.-------...--.---.--.)----.---)---)).-----).-)))----)-)---------.------------(-((..-----(-(-(.((-(--.-----.-------.--.--.---)--))-.-))---------)-.-.-----)----))..--..
>Prymnesium_parvum_MK091127  
UGG-GAGCAUGUUUCUUCGAGUGGCGCCU----CCA-CCCGCC---U----GGGCGUG--C-G--C-----CU-C----G----C--G--C-G-CACA--U-CCGAU-------C-----GU-G-----UCU-G------------C----CG-------CG--G---------C-G-U-----G-A----GC----U------G-----C-----GCC--A-----G----A-UC-----AA-GGU--UCG-AGCG-UCGCC-UG---AG------------G--------G---C--AG-CGUU-G-C--A-----C-GGG-A-GG-A-U-C-----G-U----C--------G--G-AUC----UG----CCC-G-------U--G--------U---GC-C-GA---------------------C-G--U-GC---UA-G-UA-G---G---U------------C---G--------CC---U-A-CC----A--A---G-----U--C-G---U-----U-----GUG-----C----------C-A--U----CG-----------AAC-------G---C-U-G-UG-A-----U-C--U-CAA-CC---------G--A-----C---G-C---------------------------------G-GG--G----AC-----G-CGA-GG-A-------CAU--A---U--AU----A---U---CGC-----GG-CUC----C-G---------C------------C-CACC-----G-G-UGCG-C--C-----U-------C--G--C---G--CG-C-AC---------C-A-U-----U----GGAC--AC
...-.........................----...-..((..---(----(((.(((--(-(--(-----..-.----.----.--)--)-)-))).--)-)))..-------)-----).-(-----(((-(------------.----((-------((--(---------.-.-.-----.-.----.)----)------)-----)-----).)--)-----)----)-).-----..-...--...-..((-(((..-((---((------------(--------(---(--((-(((.-(-(--(-----(-(..-.-((-(-(-(-----.-.----.--------.--)-)))----).----..)-)-------)--)--------)---((-(-((---------------------(-(--.-((---(.-(-((-(---(---.------------.---.--------))---)-)-).----.--)---)-----)--)-)---)-----)-----).)-----)----------.-.--.----..-----------.))-------)---)-)-)-).-.-----)-)--)-)).-.)---------)--)-----)---)-(---------------------------------(-((--(----.(-----.-(((-.(-.-------...--.---.--.)----.---)---)).-----).-)))----)-)---------.------------(-((..-----(-(-(.((-(--.-----.-------.--.--.---)--))-.-))---------)-.-.-----)----))..--..
>Phaeocystis_sp__JD_2012_KT390023  
UGG-AAGUAUGUUCCUUCGAGUGGAGUUC----CCA-CC--CCACCUC---GGUGGCG--C-C--C--C-CCC-C----G----CG-G--G-GGCGCG--G-CCGG--------A-----GGCG-----GCC-U------------C----UG------GCG-CGCA-------U-U-C--G--G-U-U--GC-----------G-----C-----GUC--AC-U--GG---C-AG-----AA-G-C--U-G--G-G-GAGU-GCG---GG--------G-C-G------U-G---CGCUC-CGG--G-CG-C-----CGGU--C-CG-GC--C-----U-U----UCG--GUCCG--G-GUUGG--CG----UUCCGGGGGUGUUACCUC-CAGA-UGG-GCCC-GA--G-CGGU-U-CCCAUC--GGC-G--U-GC---UA-G-UG-G-C-G---UC---U-C-----C-UCG-------CGA---GCG-CC--G-A-CG---G-----U--C-G--CUG--A-U-----GUG--C--C--G----C-UCGA--UC--UCG-----------UGCC-----GG--UC-U-G-GG-C-----U-C--A-CAG-GC---------G--AU----C---C-CU-----U--U--------UG--------C----G-AG--C----GC-----G-CGUCCG-C--CUC--C-C--AGCCG--CG-C--A--AU---CGU--U--G--CGC----G-G---------C------G--G--C-GA-------G-G-G-CG-C--C-------------------C---G--CG-C-CC---U-G---C-G-UC----U----GAAC-CUC
...-.........................----...-..--...((((---(((.(((--(-(--(--(-(..-.----.----.)-)--)-))))).--)-)).)--------)-----))(.-----(((-.------------.----((------(((-((((-------.-.-.--.--.-.-)--))-----------)-----)-----)))--).-.--))---)-.)-----..-.-.--.-.--(-(-(((.-(((---((--------.-(-(------(-(---(((((-(((--(-((-(-----((((--(-((-(.--(-----.-.----...--).)))--)-)))))--))----.))))((((.(((.((((-((((-(.(-((.(-((--(-((((-.-..((((--(((-(--.-((---(.-.-((-(-(-(---.(---(-(-----.-...-------.))---)))-))--)-.-.)---)-----)--)-)--)))--)-)-----).)--)--)--)----)-))).--..--...-----------.)))-----.)--))-)-)-).-.-----.-.--.-.))-).---------)--))----)---)-))-----.--.--------..--------.----)-))--)----))-----)-))))))-)--)))--)-)--.((((--((-(--.--(.---...--)--)--)))----)-)---------)------(--(--(-((-------(-(-(-((-(--.-------------------.---)--))-)-))---)-.---)-)-))----.----....-...
>Prymnesium_parvum_MK091124 
UGG-GAGCAUGUUUCUUCGAGUGGCGCCU----CCA-CCCGCC---U----GGGCGUG--C-G--C-----CU-C----G----C--G--C-G-CACA--U-CCGAU-------C-----GU-G-----UCU-G------------C----CG-------CG--G---------C-G-U-----G-A----GC----U------G-----C-----GCC--A-----G----A-UC-----AA-GGU--UCG-AGCG-UCGCC-UG---AG------------G--------G---C--AG-CGUU-G-C--A-----C-GGG-A-GG-A-U-C-----C-U----C--------G--G-AUC----UG----CCC-G-------U--G--------U---GC-C-GA---------------------C-G--U-GC---UA-G-UA-G---G---U------------C---G--------CC---U-A-CC----A--A---G-----U--C-G---U-----U-----GUG-----C----------C-A--U----CG-----------AAC-------G---C-U-G-UG-A-----U-C--U-CAA-CC---------G--A-----C---G-C---------------------------------G-GG--G----AC-----G-CGA-GG-A--------G---A---U--AC----A---U---CGC-----GG-CUC----C-G---------C------------C-CACC-----G-G-UGCG-C--C-----U-------C--G--C---G--CG-C-AC---------C-A-U-----U----GGAC--UC
...-.........................----...-..((..---(----(((.(((--(-(--(-----..-.----.----.--)--)-)-))).--)-)))..-------)-----).-(-----(((-(------------.----((-------((--(---------.-.-.-----.-.----.)----)------)-----)-----).)--)-----)----)-).-----..-...--...-..((-(((..-((---((------------(--------(---(--((-(((.-(-(--(-----(-(..-.-((-(-(-(-----.-.----.--------.--)-)))----).----..)-)-------)--)--------)---((-(-((---------------------(-(--.-((---(.-(-((-(---(---.------------.---.--------))---)-)-).----.--)---)-----)--)-)---)-----)-----).)-----)----------.-.--.----..-----------.))-------)---)-)-)-).-.-----)-)--)-)).-.)---------)--)-----)---)-(---------------------------------(-((--(----.(-----.-(((-.(-.--------.---.---.--.)----.---)---)).-----).-)))----)-)---------.------------(-((..-----(-(-(.((-(--.-----.-------.--.--.---)--))-.-))---------)-.-.-----)----))..--..
>Prymnesium_parvum_AM690999  
UGG-GAGCAUGUUUCUUCGAGUGGCGCCU----CCA-CCCGCC---U----GGGCGUG--C-G--C-----CU-C----G----C--G--C-G-CACA--U-CCGAU-------C-----GU-G-----UCU-G------------C----CG-------UG--G-------A-C-U-U--A--G-U----GC----U------G-----C-----GCC--A-----G----A-UC-----AA-GGC--UCG-AGCG-UCGCC-UG---AG------------G--------G---C--AG-CGUU-G-C--A-----C-GGG-A-GG-A-U-C-----C-U----C--------G--G-AUC----UG-----AC-G-------U--G--------U---GC-C-GA---------------------C-G--U-GC---UA-G-UA-G---G---C------------C---G--------CC---U-A-CC----A--A---G-----U--C-G---U-----U-----GUG-----C----------C-A--U----CG-----------AAC-------G---C-U-G-CG-A-----U-C--U-CAA-CC---------G--A-----C---G-C---------------------------------G-GG--G----AC-----U-CGA-GG-----AC--C-U--A---G--GU-C--G---U---CGC-----GU-UUC----C-G---------C------------C-CACC-----G-G-UACG-C--C-----U-------C--G--C---G--CG-C-AC---------C-A-U-----U----GGAC--UC
...-.........................----...-..((..---(----(((.(((--(-(--(-----..-.----.----.--)--)-)-))).--)-)))..-------)-----).-(-----(((-(------------.----((-------((--(-------.-.-.-.--.--.-.----.)----)------)-----)-----).)--)-----)----)-).-----..-...--...-..((-(((..-((---((------------(--------(---(--((-(((.-(-(--(-----(-(..-.-((-(-(-(-----.-.----.--------.--)-)))----).-----.)-)-------)--)--------)---((-(-((---------------------(-(--.-((---(.-(-((-(---(---.------------.---.--------))---)-)-).----.--)---)-----)--)-)---)-----)-----).)-----)----------.-.--.----..-----------.))-------)---)-)-)-).-.-----)-)--)-)).-.)---------)--)-----)---)-(---------------------------------(-((--(----((-----.-(((-.(-----((--.-.--.---.--))-)--.---)---)).-----))-)))----)-)---------.------------(-((..-----(-(-(.((-(--.-----.-------.--.--.---)--))-.-))---------)-.-.-----)----))..--..
>Prymnesium_parvum_FJ907460  
UGG-GAGCAUGUUUCUUCGAGUGGCGCCU----CCA-CCCGCC---U----GGGCGUG--C-G--C-----CU-C----G----C--G--C-G-CACA--U-CCGAU-------C-----GU-G-----UCU-G------------C----CG-------CG--G-------C-C-U-U--C--G-U----GC----U------G-----C-----GCC--A-----G----A-UC-----AA-GGC--UCG-AGCG-UCGCC-UG---AG------------G--------G---C--AG-CGUU-G-C--A-----C-GGG-A-GG-A-U-C-----C-U----C--------G--G-AUC----CU----CGC-G-------U--G--------U---GC-C-GA---------------------C-G--U-GC---UA-G-UA-G---G---U------------U---U--------CC---U-A-CC----A--A---G-----U--C-G---U-----U-----GUG-----C----------C-A--U----CG-----------AAC-------G---C-U-G-CG-A-----U-C--U-CAA-CC---------G--A-----C---G-C---------------------------------G-GG--G----AC-----G-CGA-GG-ACCUAC--C-U--A---G--GU-C--G---U---CGC-----GA-CUC----C-G---------C------------C-CACC-----G-G-UACG-C--C-----U-------C--G--C---G--CG-C-AC---------C-A-U-----U----GGAC--UC
...-.........................----...-..((..---(----(((.(((--(-(--(-----..-.----.----.--)--)-)-))).--)-)))..-------)-----).-(-----(((-(------------.----((-------((--(-------.-.-.-.--.--.-.----.)----)------)-----)-----).)--)-----)----)-).-----..-...--...-..((-(((..-((---((------------(--------(---(--((-(((.-(-(--(-----(-(..-.-((-(-(-(-----.-.----.--------.--)-)))----).----..)-)-------)--)--------)---((-(-((---------------------(-(--.-((---(.-(-((-(---(---.------------.---.--------))---)-)-).----.--)---)-----)--)-)---)-----)-----).)-----)----------.-.--.----..-----------.))-------)---)-)-)-).-.-----)-)--)-)).-.)---------)--)-----)---)-(---------------------------------(-((--(----.(-----.-(((-.(-....((--.-.--.---.--))-)--.---)---)).-----).-)))----)-)---------.------------(-((..-----(-(-(.((-(--.-----.-------.--.--.---)--))-.-))---------)-.-.-----)----))..--..
>Prymnesium_parvum_MK091132 
UGG-GAGCAUGUUUCUUCGAGUGGCGCCU----CCA-CCCGCC---U----GGGCGUG--C-G--C-----CU-C----G----C--G--C-G-CACA--U-CCGAU-------C-----GU-G-----UCU-G------------C----CG-------UG--G-------C-C-U-U-----G-G----GC----C------G-----C-----GCC--A-----G----A-UA-----AA-GGU--UCG-AGCG-UCGCC-UG---AG------------G--------G---C--AG-CGUU-G-C--A-----C-GGG-A-AG-A-U-U-----C-G----C--------G--G-AUC----UU-----GCUG-------U--G------U-U---GC-C-GA---------------------C-G--U-GC---UA-G-UA-G---G---U------------C---G--------CC---U-A-CC----A--A---G-----U--C-G---U-----U-----GUG-----C----------C-A--U----CG-----------AAC-------G---C-U-G-CG-A-----U-C--U-CAA-CC---------G--A-----C---G-C---------------------------------G-GG--G----CC-----G-CGA-G----------A-A--A---------A--G---U---CGC-----GG-CUC----C-G---------C------------C-CACC-----G-G-UGCG-C--C-----U-------C--G--C---G--CG-C-AC---------C-A-U-----U----GGAC--UC
...-.........................----...-..((..---(----(((.(((--(-(--(-----..-.----.----.--)--)-)-))).--)-)))..-------)-----).-(-----(((-(------------.----((-------((--(-------.-.-.-.-----.-.----.)----)------)-----)-----).)--)-----)----)-).-----..-...--...-..((-(((..-((---((------------(--------(---(--((-(((.-(-.--.-----.-(..-.-((-(-(-(-----.-.----.--------.--)-)))----).-----.)..-------.--.------.-)---((-(-((---------------------(-(--.-((---(.-(-((-(---(---.------------.---.--------))---)-)-).----.--)---)-----)--)-)---)-----)-----).)-----)----------.-.--.----..-----------.))-------)---)-)-)-).-.-----)-)--)-)).-.)---------)--)-----)---)-(---------------------------------(-((--(----((-----.-(((-.----------.-.--.---------.--.---)---)).-----))-)))----)-)---------.------------(-((..-----(-(-(.((-(--.-----.-------.--.--.---)--))-.-))---------)-.-.-----)----))..--..
>Prymnesium_parvum_f__patelliferum_AF289038  
UGG-GAGCAUGUUUCUUCGAGUGGCGCCU----CCA-CCCGCC---U----GGGCGUG--C-G--C-----CU-----------C--G--C-G-CACA--U-CCGAU-------C-----GU-G-----UCU-G------------C----CG-------UG--G-------A-C-U-U--A--G-U----GC----U------G-----C-----GCC--A-----G----A-UC-----AA-GGC--UCG-AGCG-UCGCC-UG---AG------------G--------G---C--AG-CGUU-G-C--A-----C-GGG-A-GG-A-U-C-----C-U----C--------G--G-AUC----UG-----AC-G-------U--G--------U---GC-C-GA---------------------C-G--U-GC---UA-G-UA-G---G---C------------C---G--------CC---U-A-CC----A--A---G-----U--C-G---U-----U-----GUG-----C----------C-A--U----CG-----------AAC-------G---C-U-G-CG-A-----U-C--U-CAA-CC---------G--A-----C---G-C---------------------------------G-GG--G----AC-----U-CGA-GG-----AC--C-U--A---G--GU-C--G---U---CGC-----GU-UUC----C-G---------C------------C-CACC-----G-G-UACG-C--C-----U-------C--G--C---G--CG-C-AC---------C-A-U-----U----GGAC--UC
...-.........................----...-..((..---(----(((.(((--(-(--(-----..-----------.--)--)-)-))).--)-)))..-------)-----).-(-----(((-(------------.----((-------((--(-------.-.-.-.--.--.-.----.)----)------)-----)-----).)--)-----)----)-).-----..-...--...-..((-(((..-((---((------------(--------(---(--((-(((.-(-(--(-----(-(..-.-((-(-(-(-----.-.----.--------.--)-)))----).-----.)-)-------)--)--------)---((-(-((---------------------(-(--.-((---(.-(-((-(---(---.------------.---.--------))---)-)-).----.--)---)-----)--)-)---)-----)-----).)-----)----------.-.--.----..-----------.))-------)---)-)-)-).-.-----)-)--)-)).-.)---------)--)-----)---)-(---------------------------------(-((--(----((-----.-(((-.(-----((--.-.--.---.--))-)--.---)---)).-----))-)))----)-)---------.------------(-((..-----(-(-(.((-(--.-----.-------.--.--.---)--))-.-))---------)-.-.-----)----))..--..
>Prymnesium_parvum_f__patelliferum_MW471018  
UGG-GAGCAUGUUUCUUCGAGUGGCGCCU----CCA-CCCGCC---U----GGGCGUG--C-G--C-----CU-C----G----C--G--C-G-CACA--U-CCGAU-------C-----GU-G-----UCU-G------------C----CG-------CG--G---------C-G-U-----G-A----GC----U------G-----C-----GCC--A-----G----A-UC-----AA-GGU--UCG-AGCG-UCGCC-UG---AG------------G--------G---C--AG-CGUU-G-C--A-----C-GGG-A-GG-A-U-C-----G-C----C--------G--G-AUC----UG----CCC-G-------U--G--------U---GC-C-GA---------------------C-G--U-GC---UA-G-UA-G---G---U------------C---G--------CC---U-A-CC----A--A---G-----U--C-G---U-----U-----GUG-----C----------C-A--U----CG-----------AAC-------G---C-U-G-UG-A-----U-C--U-CAA-CC---------G--A-----C---G-C---------------------------------G-GG--G----AC-----G-CGA-GG-A-------CAU--A---U--AU----A---U---CGC-----GG-CUC----C-G---------C------------C-CACC-----G-G-UGCG-C--C-----U-------C--G--C---G--CG-C-AC---------C-A-U-----U----GGAC--AC
...-.........................----...-..((..---(----(((.(((--(-(--(-----..-.----.----.--)--)-)-))).--)-)))..-------)-----).-(-----(((-(------------.----((-------((--(---------.-.-.-----.-.----.)----)------)-----)-----).)--)-----)----)-).-----..-...--...-..((-(((..-((---((------------(--------(---(--((-(((.-(-(--(-----(-(..-.-((-(-(-(-----.-.----.--------.--)-)))----).----..)-)-------)--)--------)---((-(-((---------------------(-(--.-((---(.-(-((-(---(---.------------.---.--------))---)-)-).----.--)---)-----)--)-)---)-----)-----).)-----)----------.-.--.----..-----------.))-------)---)-)-)-).-.-----)-)--)-)).-.)---------)--)-----)---)-(---------------------------------(-((--(----.(-----.-(((-.(-.-------...--.---.--.)----.---)---)).-----).-)))----)-)---------.------------(-((..-----(-(-(.((-(--.-----.-------.--.--.---)--))-.-))---------)-.-.-----)----))..--..
>Prymnesium_parvum_KJ756812 
UGG-GAGCAUGUUUCUUCGAGUGGCGCCU----CCA-CCCGCC---U----GGGCGUG--C-G--C-----CU-C----G----C--G--C-G-CACA--U-CCGAU-------C-----GU-G-----UCU-G------------C----CG-------CG--G-------C-C-U-U--A--G-U----GC----U------G-----C-----GCC--A-----G----A-UC-----AA-GGC--UCG-AGCG-UCGCC-UG---AG------------G--------G---C--AG-CGUU-G-C--A-----C-GGG-A-GG-A-U-C-----C-U----C--------G--G-AUC----CU----CGC-G-------U--G--------U---GC-C-GA---------------------C-G--U-GC---UA-G-UA-G---G---U------------U---U--------CC---U-A-CC----A--A---G-----U--C-G---U-----U-----GUG-----C----------C-A--U----CG-----------AAC-------G---C-U-G-CG-A-----U-C--U-CAA-CC---------G--A-----C---G-C---------------------------------G-GG--G----AC-----G-CGA-GG-ACCUAC--C-U--A---G--GU-C--G---U---CUC-----GA-CUC----C-G---------C------------C-CACC-----G-G-UACG-C--C-----U-------C--G--C---G--CG-C-AC---------C-A-U-----U----GGAC--UC
...-.........................----...-..((..---(----(((.(((--(-(--(-----..-.----.----.--)--)-)-))).--)-)))..-------)-----).-(-----(((-(------------.----((-------((--(-------.-.-.-.--.--.-.----.)----)------)-----)-----).)--)-----)----)-).-----..-...--...-..((-(((..-((---((------------(--------(---(--((-(((.-(-(--(-----(-(..-.-((-(-(-(-----.-.----.--------.--)-)))----).----..)-)-------)--)--------)---((-(-((---------------------(-(--.-((---(.-(-((-(---(---.------------.---.--------))---)-)-).----.--)---)-----)--)-)---)-----)-----).)-----)----------.-.--.----..-----------.))-------)---)-)-)-).-.-----)-)--)-)).-.)---------)--)-----)---)-(---------------------------------(-((--(----.(-----.-.((-.(-....((--.-.--.---.--))-)--.---)---)..-----).-)))----)-)---------.------------(-((..-----(-(-(.((-(--.-----.-------.--.--.---)--))-.-))---------)-.-.-----)----))..--..
>Prymnesium_parvum_MK091108 
UGG-GAGCAUGUUUCUUCGAGUGGCGCCU----CCA-CCCGCC---U----GGGCGUG--C-G--C-----CU-C----G----C--G--C-G-CACA--U-CCGAU-------C-----GU-G-----UCU-G------------C----CG-------UG--G-------A-C-U-U--A--G-U----GC----U------G-----C-----GCC--A-----G----A-UC-----AA-GGC--UCG-AGCG-UCGCC-UG---AG------------G--------G---C--AG-CGUU-G-C--A-----C-GGG-A-GG-A-U-C-----C-U----C--------G--G-AUC----UG-----AC-G-------U--G--------U---GC-C-GA---------------------C-G--U-GC---UA-G-UA-G---G---C------------C---G--------CC---U-A-CC----A--A---G-----U--C-G---U-----U-----GUG-----C----------C-A--U----CG-----------AAC-------G---C-U-G-CG-A-----U-C--U-CAA-CC---------G--A-----C---G-C---------------------------------G-GG--G----AC-----U-CGA-GG-----AC--C-U--A---G--GU-C--G---U---CGC-----GU-UUC----C-G---------C------------C-CACC-----G-G-UACG-C--C-----U-------C--G--C---G--CG-C-AC---------C-A-U-----U----GGAC--UC
...-.........................----...-..((..---(----(((.(((--(-(--(-----..-.----.----.--)--)-)-))).--)-)))..-------)-----).-(-----(((-(------------.----((-------((--(-------.-.-.-.--.--.-.----.)----)------)-----)-----).)--)-----)----)-).-----..-...--...-..((-(((..-((---((------------(--------(---(--((-(((.-(-(--(-----(-(..-.-((-(-(-(-----.-.----.--------.--)-)))----).-----.)-)-------)--)--------)---((-(-((---------------------(-(--.-((---(.-(-((-(---(---.------------.---.--------))---)-)-).----.--)---)-----)--)-)---)-----)-----).)-----)----------.-.--.----..-----------.))-------)---)-)-)-).-.-----)-)--)-)).-.)---------)--)-----)---)-(---------------------------------(-((--(----((-----.-(((-.(-----((--.-.--.---.--))-)--.---)---)).-----))-)))----)-)---------.------------(-((..-----(-(-(.((-(--.-----.-------.--.--.---)--))-.-))---------)-.-.-----)----))..--..
>Prymnesium_parvum_MK091109  
UGG-GAGCAUGUUUCUUCGAGUGGCGCCU----CCA-CCCGCC---U----GGGCGUG--C-G--C-----CU-C----G----C--G--C-G-CACA--U-CCGAU-------C-----GU-G-----UCU-G------------C----CG-------UG--G-------A-C-U-U--A--G-U----GC----U------G-----C-----GCC--A-----G----A-UC-----AA-GGC--UCG-AGCG-UCGCC-UG---AG------------G--------G---C--AG-CGUU-G-C--A-----C-GGG-A-GG-A-U-C-----C-U----C--------G--G-AUC----UG-----AC-G-------U--G--------U---GC-C-GA---------------------C-G--U-GC---UA-G-UA-G---G---C------------C---G--------CC---U-A-CC----A--A---G-----U--C-G---U-----U-----GUG-----C----------C-A--U----CG-----------AAC-------G---C-U-G-CG-A-----U-C--U-CAA-CC---------G--A-----C---G-C---------------------------------G-GG--G----AC-----U-CGA-GG-----AC--C-U--A---G--GU-C--G---U---CGC-----GU-UUC----C-G---------C------------C-CACC-----G-G-UACG-C--C-----U-------C--G--C---G--CG-C-AC---------C-A-U-----U----GGAC--UC
...-.........................----...-..((..---(----(((.(((--(-(--(-----..-.----.----.--)--)-)-))).--)-)))..-------)-----).-(-----(((-(------------.----((-------((--(-------.-.-.-.--.--.-.----.)----)------)-----)-----).)--)-----)----)-).-----..-...--...-..((-(((..-((---((------------(--------(---(--((-(((.-(-(--(-----(-(..-.-((-(-(-(-----.-.----.--------.--)-)))----).-----.)-)-------)--)--------)---((-(-((---------------------(-(--.-((---(.-(-((-(---(---.------------.---.--------))---)-)-).----.--)---)-----)--)-)---)-----)-----).)-----)----------.-.--.----..-----------.))-------)---)-)-)-).-.-----)-)--)-)).-.)---------)--)-----)---)-(---------------------------------(-((--(----((-----.-(((-.(-----((--.-.--.---.--))-)--.---)---)).-----))-)))----)-)---------.------------(-((..-----(-(-(.((-(--.-----.-------.--.--.---)--))-.-))---------)-.-.-----)----))..--..
>Prymnesium_parvum_MK091110  
UGG-GAGCAUGUUUCUUCGAGUGGCGCCU----CCA-CCCGCC---U----GGGCGUG--C-G--C-----CU-C----G----C--G--C-G-CACA--U-CCGAU-------C-----GU-G-----UCU-G------------C----CG-------UG--G-------A-C-U-U--A--G-U----GC----U------G-----C-----GCC--A-----G----A-UC-----AA-GGC--UCG-AGCG-UCGCC-UG---AG------------G--------G---C--AG-CGUU-G-C--A-----C-GGG-A-GG-A-U-C-----C-U----C--------G--G-AUC----UG-----AC-G-------U--G--------U---GC-C-GA---------------------C-G--U-GC---UA-G-UA-G---G---C------------C---G--------CC---U-A-CC----A--A---G-----U--C-G---U-----U-----GUG-----C----------C-A--U----CG-----------AAC-------G---C-U-G-CG-A-----U-C--U-CAA-CC---------G--A-----C---G-C---------------------------------G-GG--G----AC-----U-CGA-GG-----AC--C-U--A---G--GU-C--G---U---CGC-----GU-UUC----C-G---------C------------C-CACC-----G-G-UACG-C--C-----U-------C--G--C---G--CG-C-AC---------C-A-U-----U----GGAC--UC
...-.........................----...-..((..---(----(((.(((--(-(--(-----..-.----.----.--)--)-)-))).--)-)))..-------)-----).-(-----(((-(------------.----((-------((--(-------.-.-.-.--.--.-.----.)----)------)-----)-----).)--)-----)----)-).-----..-...--...-..((-(((..-((---((------------(--------(---(--((-(((.-(-(--(-----(-(..-.-((-(-(-(-----.-.----.--------.--)-)))----).-----.)-)-------)--)--------)---((-(-((---------------------(-(--.-((---(.-(-((-(---(---.------------.---.--------))---)-)-).----.--)---)-----)--)-)---)-----)-----).)-----)----------.-.--.----..-----------.))-------)---)-)-)-).-.-----)-)--)-)).-.)---------)--)-----)---)-(---------------------------------(-((--(----((-----.-(((-.(-----((--.-.--.---.--))-)--.---)---)).-----))-)))----)-)---------.------------(-((..-----(-(-(.((-(--.-----.-------.--.--.---)--))-.-))---------)-.-.-----)----))..--..
>Phaeocystis_globosa_MN603174  
UGG-AAGUAUGUUCCUUCGAGUGGAGUUC----CCA-CC--CCACCUC---GGUGGCG--C-C--C--C-CCC-C----G----CG-G--G-GGCGCG--G-CCGG--------A-----GGCG-----GCC-U------------C----UG------GCG-CGCA-------U-U-U--U--G-U-U--GC-----------G-----C-----GUC--AC-U--GG---C-UG-----AA-G-C--U-G--G-G-GAGU-GCG---GG--------G-C-G------U-G---CGUUC-CGG--G-CG-C-----CGGC--C-CG-G---CG--A-U-U----U----GUCCG--G-GUUGG--CG----UUCCGGGGGUGUUGCCUC-CAGA-UGG-GCCC-GA--G-CGGU-U-CCCAUC--GGC-G--U-GC---UA-G-UG-G-C-G---UC---U-C-----C-UCG-------CGA---GCG-CC--G-A-CG---G-----U--C-G--CUG--A-U-----GUG--C--C--G----C-UCGA--UC--UCG-----------UGCC-----GG--UC-U-G-GG-U-----U-C--A-CAG-GC---------G--AU----C---C-CU-----U--U--------UG--------C----G-AG--C----GC-----G-CGUCCG-C--CUC--C-C--AGCCG--CG-C--A--AU---CGU--U--G--CGC----G-G---------C------G--G--U-GA-------G-G-G-CG-C--C--U--UU--A---U--G--U---G--CG-C-CC---U-G---C-G-UC----U----GAAC-CUC
...-.........................----...-..--...((((---(((.(((--(-(--(--(-(..-.----.----.)-)--)-))))).--)-)).)--------)-----))((-----(((-.------------.----((------(((-((((-------.-.-.--.--.-.-)--))-----------)-----)-----)))--).-.--))---)-))-----..-.-.--.-.--(-(-(((.-(((---((--------.-(-(------(-(---(((((-(((--(-((-(-----((((--(-((-(---(.--.-.-.----.----).)))--)-)))))--))----.))))((((.((((((((-((((-(.(-((.(-((--(-((((-.-..((((--(((-(--.-((---(.-.-((-(-(-(---.(---(-(-----.-...-------.))---)))-))--)-.-.)---)-----)--)-)--)))--)-)-----).)--)--)--)----)-))).--..--...-----------.)))-----.)--))-)-)-).-.-----.-.--.-.))-))---------)--))----)---)-))-----.--.--------..--------.----)-))--)----))-----)-))))))-)--)))--)-)--.((((--((-(--.--(.---...--)--)--)))----)-)---------)------(--(--(-((-------(-(-(-((-(--.--.--..--.---.--.--.---)--))-)-))---)-.---)-)-))----.----....-...
>Prymnesium_parvum_MK091111 
UGG-GAGCAUGUUUCUUCGAGUGGCGCCU----CCA-CCCGCC---U----GGGCGUG--C-G--C-----CU-C----G----C--G--C-G-CACA--U-CCGAU-------C-----GU-G-----UCU-G------------C----CG-------UG--G-------A-C-U-U--A--G-U----GC----U------G-----C-----GCC--A-----G----A-UC-----AA-GGC--UCG-AGCG-UCGCC-UG---AG------------G--------G---C--AG-CGUU-G-C--A-----C-GGG-A-GG-A-U-C-----C-U----C--------G--G-AUC----UG-----AC-G-------U--G--------U---GC-C-GA---------------------C-G--U-GC---UA-G-UA-G---G---C------------C---G--------CC---U-A-CC----A--A---G-----U--C-G---U-----U-----GUG-----C----------C-A--U----CG-----------AAC-------G---C-U-G-CG-A-----U-C--U-CAA-CC---------G--A-----C---G-C---------------------------------G-GG--G----AC-----U-CGA-GG-----AC--C-U--A---G--GU-C--G---U---CGC-----GU-UUC----C-G---------C------------C-CACC-----G-G-UACG-C--C-----U-------C--G--C---G--CG-C-AC---------C-A-U-----U----GGAC--UC
...-.........................----...-..((..---(----(((.(((--(-(--(-----..-.----.----.--)--)-)-))).--)-)))..-------)-----).-(-----(((-(------------.----((-------((--(-------.-.-.-.--.--.-.----.)----)------)-----)-----).)--)-----)----)-).-----..-...--...-..((-(((..-((---((------------(--------(---(--((-(((.-(-(--(-----(-(..-.-((-(-(-(-----.-.----.--------.--)-)))----).-----.)-)-------)--)--------)---((-(-((---------------------(-(--.-((---(.-(-((-(---(---.------------.---.--------))---)-)-).----.--)---)-----)--)-)---)-----)-----).)-----)----------.-.--.----..-----------.))-------)---)-)-)-).-.-----)-)--)-)).-.)---------)--)-----)---)-(---------------------------------(-((--(----((-----.-(((-.(-----((--.-.--.---.--))-)--.---)---)).-----))-)))----)-)---------.------------(-((..-----(-(-(.((-(--.-----.-------.--.--.---)--))-.-))---------)-.-.-----)----))..--..
>Phaeocystis_globosa_MN603175 
UGG-AAGUAUGUUCCUUCGAGUGGAGUUC----CCA-CC--CCACCUC---GGUGGCG--C-C--C--C-CCC-C----G----CG-G--G-GGCGCG--G-CCGG--------A-----GGCG-----GCC-U------------C----UG------GCG-CGGA-------U-U-C--G--G-U-U--GC-----------G-----C-----GUC--AC-U--GG---C-UG-----AA-G-C--U-G--G-G-GAGU-GCG---GG--------G-C-G------U-G---CGCUC-CGG--G-CG-C-----CGGC--U-UG-G---C-----U-U----UU---GUCUG--G-GUUGG--CG----UUCGGGGGGUGUUGCCUC-CAGA-UGG-GCCC-GA--G-CGGU-U-UCCAUC--GGC-G--U-GC---UA-G-UG-G-C-G---UC---U-C-----C-UUG-------UGA---GCG-CC--G-A-CG---G-----U--C-G--CUG--A-U-----GUG--C--C--G----C-UCGA--GA--UCG-----------CGCC-----GG--UC-U-G-GA-U-----U-C--A-CAG-GC---------G--AUG---C---CUCU-----U--G--------UG--------C----G-AG--C----GC-----G-UGUCCG-C--CUC--C-C--AGCCG--CG-CG-C---A---CAC--C--G--CGC----G-G---------C------G--G--C-GA-------G-G-G-CG-C--C--UU-UUCUA---CU-G--U---G--CG-C-CC---U-G---C-G-UC----U----GAAC-CUC
...-.........................----...-..--...((((---(((.(((--(-(--(--(-(..-.----.----.)-)--)-))))).--)-)).)--------)-----))((-----(((-.------------.----((------(((-((.(-------.-.-.--.--.-.-)--.)-----------)-----)-----)))--).-.--))---)-))-----..-.-.--.-.--(-(-(((.-(((---((--------.-(-(------(-(---(((((-(.(--(-((-(-----((((--(-((-(---(-----.-.----..---).)))--)-)))))--))----.)).)((((.((((((((-((((-(.(-((.(-((--(-((((-.-..((((--(((-(--.-((---(.-.-((-(-(-(---.(---(-(-----.-...-------.))---)))-))--)-.-.)---)-----)--)-)--)))--)-)-----).)--)--)--)----)-))).--..--...-----------.)))-----.)--))-)-)-).-.-----.-.--.-.))-))---------)--)..---)---))))-----.--.--------..--------.----)-))--)----))-----)-))))))-)--)))--)-)--.((((--((-(.-.---.---...--.--)--)))----)-)---------)------(--(--(-((-------(-(-(-((-(--.--..-.....---..-.--.---)--))-)-))---)-.---)-)-))----.----....-...
>Phaeocystis_globosa_MN603178  
UGG-AAGUAUGUUCCUUCGAGUGGAGUUC----CCA-CC--CCACCUC---GGUGGCGC-C-C--C--C-CCC-C----G----CG-G--G-GGCGCG--G-CCGG--------A-----GGCG-----GCC-U------------C----UG------GCG-CGCA-------U-U-C--G--G-U-U--GC-----------G-----C-----GUC--AC-U--GG---C-UG-----AA-G-C--U-G--G-G-GAGU-GCG---GG--------G-C-G------U-G---CGCUC-CGG--G-CG-C-----CGGC--C-CG-G---CG--A-U-U----U----GUCCG--G-GUUGG--CG----UUCCGGGGGUGUUGCCUC-CAGA-UGG-GCUC-GA--G-CGGU-U-ACCAUC--GGC-G--U-GC---UA-G-UG-G-C-G---UC---U-C-----C-UCG-------CGA---GCG-CC--G-A-CG---G-----U--C-G--CUG--A-UGUGC-GUG--C--C--G----C-UCGA--UC--UCG-----------UGCC-----GG--UC-U-G-GG-U-----U-C--A-CAG-GU---------G--AU----C---C-CU-----U--U--------UG--------C----G-AG--C----GC-----G-CGUCCG-C--CUC--C-C--AGCCG--CG-C--A--AU---CGU--U--G--CGC----G-G---------C------G--G--C-GA-------G-G-G-CG-C--C--C--UU--A---UU-G--U---G--CG-C-CC---U-G---C-G-UC----U----GAAC-CUC
...-.........................----...-..--...((((---(((.(((.-(-(--(--(-(..-.----.----.)-)--)-))))).--)-)).)--------)-----))((-----(((-.------------.----((------(((-((((-------.-.-.--.--.-.-)--))-----------)-----)-----)))--).-.--))---)-))-----..-.-.--.-.--(-(-(((.-(((---((--------.-(-(------(-(---(((((-(((--(-((-(-----((((--(-((-(---(.--.-.-.----.----).)))--)-)))))--))----.))))((((.((((((((-((((-(.(-((.(-((--(-((((-.-..(.((--(((-(--.-((---(.-.-((-(-(-(---.(---(-(-----.-...-------.))---)))-))--)-.-.)---)-----)--)-)--)))--)-.....-).)--)--)--)----)-))).--..--...-----------.)))-----.)--))-)-)-).-.-----.-.--.-.))-))---------)--))----)---)-))-----.--.--------..--------.----)-))--)----))-----)-))))))-)--)))--)-)--.((((--((-(--.--(.---...--)--)--)))----)-)---------)------(--(--(-((-------(-(-(-((-(--.--.--..--.---..-.--.---)--))-)-))---)-.---)-)-))----.----....-...
>Phaeocystis_globosa_MN603179  
UGG-AAGUAUGUUCCUUCGAGUGGAGUUC----CCA-CC--CCACCUC---GGUGGCG--C-C--C--C-CCC-C----U----UG-G--G-GGCGCG--G-CCGG--------A-----GGCG-----GCC-U------------C----UG------GCG-CGGA-------U-U-C--G--G-U-U--GC-----------G-----C-----GUC--AC-U--GG---C-UG-----AA-G-C--U-G--G-G-GAGU-GCG---GG--------G-C-G------U-G---CGCUC-CGG--G-CG-C-----CGGC--U-CG-G---C-----U-U----C----GUCCG--G-GUUGG--CG----UUCGGGGGGUGUUGCCUC-CAGA-UGG-GCCC-GA--G-CGGU-U-UCCAUC--GGC-G--U-GC---UA-G-UG-G-C-G---UC---U-C-----C-UUG-------UGA---GCG-CC--G-A-CG---G-----U--C-G--CUG--A-U-----GUG--C--C--G----C-UCGA--GA--UCG-----------CGCC-----GG--UC-U-G-GA-U-----U-C--A-CAG-GC---------G--AUG---C---CUCU-----U--U--------UG--------C----G-AG--C----GC-----G-UGUCCG-C--CUC--C-C--AGCCG--CG-CG-C---A---CAC--C--G--CGC----G-G---------C------G--G--C-GA-------G-G-G-CG-C--C--UU-UUCUA---UG-G--U---G--CG-C-CC---U-G---C-G-UC----U----GAAC-CUC
...-.........................----...-..--...((((---(((.(((--(-(--(--(-(..-.----.----.)-)--)-))))).--)-)).)--------)-----))((-----(((-.------------.----((------(((-((.(-------.-.-.--.--.-.-)--.)-----------)-----)-----)))--).-.--))---)-))-----..-.-.--.-.--(-(-(((.-(((---((--------.-(-(------(-(---(((((-(.(--(-((-(-----((((--(-((-(---(-----.-.----.----).)))--)-)))))--))----.)).)((((.((((((((-((((-(.(-((.(-((--(-((((-.-..((((--(((-(--.-((---(.-.-((-(-(-(---.(---(-(-----.-...-------.))---)))-))--)-.-.)---)-----)--)-)--)))--)-)-----).)--)--)--)----)-))).--..--...-----------.)))-----.)--))-)-)-).-.-----.-.--.-.))-))---------)--)..---)---))))-----.--.--------..--------.----)-))--)----))-----)-))))))-)--)))--)-)--.((((--((-(.-.---.---...--.--)--)))----)-)---------)------(--(--(-((-------(-(-(-((-(--.--..-.....---..-.--.---)--))-)-))---)-.---)-)-))----.----....-...
>Phaeocystis_globosa_MN603180  
UGG-AAGUAUGUUCCUUCGAGUGGAGUUC----CCA-CC--CCACCUC---GGUGGCG--C-C--C--C-CCC-C----G----CG-G--G-GGCGCG--G-CCGG--------A-----GGCG-----GCC-U------------C----UG------GCG-CGGA-------U-U-C--G--G-U-U--GC-----------G-----C-----GUC--AC-U--GG---C-UG-----AA-G-C--U-G--G-G-GAGU-GCG---GG--------G-C-G------U-G---CGCUC-CGG--G-CG-C-----CGGC--U-UG-G---C-----U-U----UU---GUCUG--G-GUUGG--CG----UUCGGGGGGUGUUGCCUC-CAGA-UGG-GCCC-GA--G-CGGU-U-UCCAUC--GGC-G--U-GC---UA-G-UG-G-C-G---UC---U-C-----C-UUG-------UGA---GCG-CC--G-A-CG---G-----U--C-G--CUG--A-U-----GUG--C--C--G----C-UCGA--GA--UCG-----------CGCC-----GG--UC-U-G-GA-U-----U-C--A-CAG-GC---------G--AUG---C---CUCU-----U--G--------UG--------C----G-AG--C----GC-----G-UGUCCG-C--CUC--C-C--AGCCG--CG-CG-C---A---CAC--C--G--CGC----G-G---------C------G--G--C-GA-------G-G-G-CG-C--C--UU-UUCUA---CU-G--U---G--CG-C-CC---U-G---C-G-UC----U----GAAC-CUC
...-.........................----...-..--...((((---(((.(((--(-(--(--(-(..-.----.----.)-)--)-))))).--)-)).)--------)-----))((-----(((-.------------.----((------(((-((.(-------.-.-.--.--.-.-)--.)-----------)-----)-----)))--).-.--))---)-))-----..-.-.--.-.--(-(-(((.-(((---((--------.-(-(------(-(---(((((-(.(--(-((-(-----((((--(-((-(---(-----.-.----..---).)))--)-)))))--))----.)).)((((.((((((((-((((-(.(-((.(-((--(-((((-.-..((((--(((-(--.-((---(.-.-((-(-(-(---.(---(-(-----.-...-------.))---)))-))--)-.-.)---)-----)--)-)--)))--)-)-----).)--)--)--)----)-))).--..--...-----------.)))-----.)--))-)-)-).-.-----.-.--.-.))-))---------)--)..---)---))))-----.--.--------..--------.----)-))--)----))-----)-))))))-)--)))--)-)--.((((--((-(.-.---.---...--.--)--)))----)-)---------)------(--(--(-((-------(-(-(-((-(--.--..-.....---..-.--.---)--))-)-))---)-.---)-)-))----.----....-...
>Phaeocystis_globosa_MN603181  
UGG-AAGUAUGUUCCUUCGAGUGGAGUUC----CCA-CC--CCACCUC---GGUGGCGC-C-C--C--C-CCC-C----G----CG-G--G-GGCGCG--G-CCGG--------A-----GGCG-----GCC-U------------C----UG------GCG-CGCA-------U-U-C--G--G-U-U--GC-----------G-----C-----GUC--AC-U--GG---C-UG-----AA-G-C--U-G--G-G-GAGU-GCG---GG--------G-C-G------U-G---CGCUC-CGG--G-CG-C-----CGGC--C-CG-G---CG--A-U-UCAU-UC---GUCCG--G-GUUGG--CG----UUCCGGGGGUGUUGCCUC-CAGA-UGG-GCCC-GA--G-CGGU-U-CCCAUC--GGC-G--U-GC---UA-G-UG-G-C-G---UC---U-C-----C-UCG-------CGA---GCG-CC--G-A-CG---G-----U--C-G--CUG--A-UGUGC-GUG--C--C--G----C-UCGA--UC--UCG-----------UGCC-----GG--UC-U-G-GG-U-----U-C--A-CAG-GC---------G--AC----C---C-CU-----U--U--------UG--------C----G-AG--C----GC-----G-CGUCCG-C--CUC--C-C--AGCCG--CG-C--C--AU---CGU--U--G--CGC----G-G---------C------G--G--C-GA-------G-G-G-CG-C--C--U--UU--A---CU-G--U---G--CG-C-CU---U-G---C-G-UC----U----GAAC-CUC
...-.........................----...-..--...((((---(((.(((.-(-(--(--(-(..-.----.----.)-)--)-))))).--)-)).)--------)-----))((-----(((-.------------.----((------(((-((((-------.-.-.--.--.-.-)--))-----------)-----)-----)))--).-.--))---)-))-----..-.-.--.-.--(-(-(((.-(((---((--------.-(-(------(-(---(((((-(((--(-((-(-----((((--(-((-(---(.--.-.-....-..---).)))--)-)))))--))----.))))((((.((((((((-((((-(.(-((.(-((--(-((((-.-..(.((--(((-(--.-((---(.-.-((-(-(-(---.(---(-(-----.-...-------.))---)))-))--)-.-.)---)-----)--)-)--)))--)-.....-).)--)--)--)----)-))).--..--...-----------.)))-----.)--))-)-)-).-.-----.-.--.-.))-))---------)--))----)---)-))-----.--.--------..--------.----)-))--)----))-----)-))))))-)--)))--)-)--.((((--((-(--.--(.---...--)--)--)))----)-)---------)------(--(--(-((-------(-(-(-((-(--.--.--..--.---..-.--.---)--))-)-))---)-.---)-)-))----.----....-...
>Phaeocystis_globosa_MN603182  
UGG-AAGUAUGUUCCUUCGAGUGGAGUUC----CCA-CC--CCACCUC---GGUGGCGC-C-C--C--C-CCC-C----G----CG-G--G-GGCGCG--G-CCGG--------A-----GGCG-----GCC-U------------C----UG------GCG-CGCA-------U-U-C--G--G-U-U--GC-----------G-----C-----GUC--AC-U--GG---C-UG-----AA-G-C--U-G--G-G-GAGU-GCG---GG--------G-C-G------U-G---CGCUC-CGG--G-CG-C-----CGGC--C-CG-G---CG--A-U-U----U----GUCCG--G-GUUGG--CG----UUCCGGGGGUGUUGCCUC-CAGA-UGG-GCUC-GA--G-CGGU-U-ACCAUC--GGC-G--U-GC---UA-G-UG-G-C-G---UC---U-C-----C-UCG-------CGA---GCG-CC--G-A-CG---G-----U--C-G--CUG--A-UGUGC-GUG--C--C--G----C-UCGA--UC--UCG-----------UGCC-----GG--UC-U-G-GG-U-----U-C--A-CAG-GU---------G--AU----C---C-CU-----U--U--------UG--------C----G-AG--C----GC-----G-CGUCCG-C--CUC--C-C--AGCCG--CG-C--A--AU---CGU--U--G--CGC----G-G---------C------G--G--C-GA-------G-G-G-CG-C--C--C--UUU-A---UU-G--U---G--CG-C-CC---U-G---C-G-UC----U----GAAC-CUC
...-.........................----...-..--...((((---(((.(((.-(-(--(--(-(..-.----.----.)-)--)-))))).--)-)).)--------)-----))((-----(((-.------------.----((------(((-((((-------.-.-.--.--.-.-)--))-----------)-----)-----)))--).-.--))---)-))-----..-.-.--.-.--(-(-(((.-(((---((--------.-(-(------(-(---(((((-(((--(-((-(-----((((--(-((-(---(.--.-.-.----.----).)))--)-)))))--))----.))))((((.((((((((-((((-(.(-((.(-((--(-((((-.-..(.((--(((-(--.-((---(.-.-((-(-(-(---.(---(-(-----.-...-------.))---)))-))--)-.-.)---)-----)--)-)--)))--)-.....-).)--)--)--)----)-))).--..--...-----------.)))-----.)--))-)-)-).-.-----.-.--.-.))-))---------)--))----)---)-))-----.--.--------..--------.----)-))--)----))-----)-))))))-)--)))--)-)--.((((--((-(--.--(.---...--)--)--)))----)-)---------)------(--(--(-((-------(-(-(-((-(--.--.--...-.---..-.--.---)--))-)-))---)-.---)-)-))----.----....-...
>Phaeocystis_globosa_MN603183  
UGG-AAGUAUGUUCCUUCGAGUGGAGUUC----CCA-CC--CCACCUC---GGUGGCG--C-C--C--C-CCC-C----G----CG-G--G-GGCGCG--G-CCGG--------A-----GGCG-----GCC-U------------C----UG------GCG-CGCA-------U-U-C--G--G-U-U--GC-----------G-----C-----GUC--AC-U--GG---C-UG-----AA-G-C--U-G--G-G-GAGU-GCG---GG--------G-C-G------U-G---CGCUC-CGG--G-CG-C-----CGGC--C-CG-G---CG--A-U-U----U----GUCCG--G-GUUGG--CG----UUCCGGGGGUGUUGCCUC-CAGA-UGG-GCCC-GA--G-CGGU-U-CCCAUC--GGC-G--U-GC---UA-G-UG-G-C-G---UC---U-C-----C-UCG-------CGA---GCG-CC--G-A-CG---G-----U--C-G--CUG--A-U-----GUG--C--C--G----C-UCGA--UC--UCG-----------UGCC-----GG--UC-U-G-GG-U-----U-C--A-CAG-GC---------G--AU----C---C-CU-----U--U--------UG--------C----G-AG--C----GC-----G-CGUCCG-C--CUC--C-C--AGCCG--CG-C--C--AU---CGU--U--G--CGC----G-G---------C------G--G--C-GA-------G-G-G-CG-C--C--C--U---A---U--G--U---G--CG-C-CC---U-G---C-G-UC----U----GAAC-CUC
...-.........................----...-..--...((((---(((.(((--(-(--(--(-(..-.----.----.)-)--)-))))).--)-)).)--------)-----))((-----(((-.------------.----((------(((-((((-------.-.-.--.--.-.-)--))-----------)-----)-----)))--).-.--))---)-))-----..-.-.--.-.--(-(-(((.-(((---((--------.-(-(------(-(---(((((-(((--(-((-(-----((((--(-((-(---(.--.-.-.----.----).)))--)-)))))--))----.))))((((.((((((((-((((-(.(-((.(-((--(-((((-.-..((((--(((-(--.-((---(.-.-((-(-(-(---.(---(-(-----.-...-------.))---)))-))--)-.-.)---)-----)--)-)--)))--)-)-----).)--)--)--)----)-))).--..--...-----------.)))-----.)--))-)-)-).-.-----.-.--.-.))-))---------)--))----)---)-))-----.--.--------..--------.----)-))--)----))-----)-))))))-)--)))--)-)--.((((--((-(--.--(.---...--)--)--)))----)-)---------)------(--(--(-((-------(-(-(-((-(--.--.--.---.---.--.--.---)--))-)-))---)-.---)-)-))----.----....-...
>Phaeocystis_globosa_MN603184  
UGG-AAGUAUGUUCCUUCGAGUGGAGUUC----CCA-CC--CCACCUC---GGUGGCG--C-C--C--C-CCC-C----G----CG-G--G-GGCGCG--G-CCGG--------A-----GGCG-----GCC-U------------C----UG------GCG-CGCA-------U-U-C--G--G-U-U--GC-----------G-----C-----GUC--AC-U--GG---C-UG-----AA-G-C--U-G--G-G-GAGU-GCG---GG--------G-C-G------U-C---CGCUC-CGG--G-CG-C-----CGGC--C-CG-G---CG--A-U-UCAU-UC---GUCCG--G-GUUGG--CG----UUCCGGGGGUGUUGCCUC-CAGA-UGG-GCCC-GA--G-CGGU-U-CCCAUC--GGC-G--U-GC---UA-G-UG-G-C-G---UC---U-C-----C-UCG-------CGA---GCG-CC--G-A-CG---G-----U--C-G--CUG--A-UGUGC-GUG--C--C--G----C-UCGA--UC--UCG-----------UGCC-----GG--UC-U-G-GG-U-----U-C--A-CAG-GC---------G--AU----C---C-CC-----U--U--------UG--------C----G-AG--C----GC-----G-CGUCCG-C--CUC--C-C--AGCCG--CG-C--C--AU---CGU--U--G--CGC----G-G---------C------G--G--C-GA-------G-G-G-CG-C--C--U--UU--A---U--G--U---G--CA-C-CC---U-G---C-G-UC----U----GAAC-CUC
...-.........................----...-..--...((((---(((.(((--(-(--(--(-(..-.----.----.)-)--)-))))).--)-)).)--------)-----))((-----(((-.------------.----((------(((-((((-------.-.-.--.--.-.-)--))-----------)-----)-----)))--).-.--))---)-))-----..-.-.--.-.--(-(-(((.-(((---((--------.-(-(------(-.---(((((-(((--(-((-(-----((((--(-((-(---(.--.-.-....-..---).)))--)-)))))--))----.))))((((.((((((((-((((-(.(-((.(-((--(-((((-.-..(.((--(((-(--.-((---(.-.-((-(-(-(---.(---(-(-----.-...-------.))---)))-))--)-.-.)---)-----)--)-)--)))--)-.....-).)--)--)--)----)-))).--..--...-----------.)))-----.)--))-)-)-).-.-----.-.--.-.))-))---------)--))----)---)-))-----.--.--------..--------.----)-))--)----).-----)-))))))-)--)))--)-)--.((((--((-(--.--(.---...--)--)--)))----)-)---------)------(--(--(-((-------(-(-(-.(-(--.--.--..--.---.--.--.---)--).-)-))---)-.---)-)-))----.----....-...
>Phaeocystis_globosa_MN603186  
UGG-AAGUAUGUUCCUUCGAGUGGAGUUC----CCA-CC--CCACCUC---GGUGGCG--C-C--C--C-CCC-C----G----CG-G--G-GGCGCG--G-CCGG--------A-----GGCG-----GCC-U------------C----UG------GCG-CGCA-------U-U-C--G--G-U-U--GC-----------G-----C-----GUC--AC-U--GG---C-UG-----AA-G-C--U-G--G-G-GAGU-GCG---GG--------G-C-G------U-G---CGCUC-CGG--G-CG-C-----CGGC--C-CG-G---CG--A-U-U----U----GUCCG--G-GUUGG--CG----UUCCGGGGGUGUUGCCUC-CAGA-UGG-GCCC-GA--G-CGGU-U-CCCAUC--GGC-G--U-GC---UA-G-UG-G-C-G---UC---U-C-----C-UCG-------CGA---GCG-CC--G-A-CG---G-----U--C-G--CUG--A-U-----GUG--C--C--G----C-UCGA--UC--UCG-----------UGCC-----GG--UC-U-G-GG-U-----U-C--A-CAG-GC---------G--AU----C---C-CU-----U--U--------UG--------C----G-AG--C----GC-----G-CGUCCG-C--CUC--C-C--AGCCG--CG-C--C--AU---CGU--U--G--CGC----G-G---------C------G--G--C-GA-------G-G-G-CG-C--C--U--UU--A---UU-G--U---G--CG-C-CC---U-G---C-G-UC----U----GAAC-CUC
...-.........................----...-..--...((((---(((.(((--(-(--(--(-(..-.----.----.)-)--)-))))).--)-)).)--------)-----))((-----(((-.------------.----((------(((-((((-------.-.-.--.--.-.-)--))-----------)-----)-----)))--).-.--))---)-))-----..-.-.--.-.--(-(-(((.-(((---((--------.-(-(------(-(---(((((-(((--(-((-(-----((((--(-((-(---(.--.-.-.----.----).)))--)-)))))--))----.))))((((.((((((((-((((-(.(-((.(-((--(-((((-.-..((((--(((-(--.-((---(.-.-((-(-(-(---.(---(-(-----.-...-------.))---)))-))--)-.-.)---)-----)--)-)--)))--)-)-----).)--)--)--)----)-))).--..--...-----------.)))-----.)--))-)-)-).-.-----.-.--.-.))-))---------)--))----)---)-))-----.--.--------..--------.----)-))--)----))-----)-))))))-)--)))--)-)--.((((--((-(--.--(.---...--)--)--)))----)-)---------)------(--(--(-((-------(-(-(-((-(--.--.--..--.---..-.--.---)--))-)-))---)-.---)-)-))----.----....-...
>Prymnesium_parvum_MK091133  
UGG-GAGCAUGUUUCUUCGAGUGGCGCCU----CCA-CCCGCC---U----GGGCGUG--C-G--C-----CU-C----G----C--G--C-G-CACA--U-CCGAU-------C-----GU-G-----UCU-G------------C----CG-------UG--G-------C-C-U-U-----G-G----GC----C------G-----C-----GCC--A-----G----A-UA-----AA-GGU--UCG-AGCG-UCGCC-UG---AG------------G--------G---C--AG-CGUU-G-C--A-----C-GGG-A-AG-A-U-U-----C-G----C--------G--G-AUC----UU-----GCUG-------U--G------U-U---GC-C-GA---------------------C-G--U-GC---UA-G-UA-G---G---U------------C---G--------CC---U-A-CC----A--A---G-----U--C-G---U-----U-----GUG-----C----------C-A--U----CG-----------AAC-------G---C-U-G-CG-A-----U-C--U-CAA-CC---------G--A-----C---G-C---------------------------------G-GG--G----CC-----G-CGA-G----------A-A--A---------A--G---U---CGC-----GG-CUC----C-G---------C------------C-CACC-----G-G-UGCG-C--C-----U-------C--G--C---G--CG-C-AC---------C-A-U-----U----GGAC--UC
...-.........................----...-..((..---(----(((.(((--(-(--(-----..-.----.----.--)--)-)-))).--)-)))..-------)-----).-(-----(((-(------------.----((-------((--(-------.-.-.-.-----.-.----.)----)------)-----)-----).)--)-----)----)-).-----..-...--...-..((-(((..-((---((------------(--------(---(--((-(((.-(-.--.-----.-(..-.-((-(-(-(-----.-.----.--------.--)-)))----).-----.)..-------.--.------.-)---((-(-((---------------------(-(--.-((---(.-(-((-(---(---.------------.---.--------))---)-)-).----.--)---)-----)--)-)---)-----)-----).)-----)----------.-.--.----..-----------.))-------)---)-)-)-).-.-----)-)--)-)).-.)---------)--)-----)---)-(---------------------------------(-((--(----((-----.-(((-.----------.-.--.---------.--.---)---)).-----))-)))----)-)---------.------------(-((..-----(-(-(.((-(--.-----.-------.--.--.---)--))-.-))---------)-.-.-----)----))..--..
>Prymnesium_parvum_MN727031 
UGG-GAGCAUGUUUCUUCGAGUGGCGCCU----CCA-CCCGCC---U----GGGCGUG--C-G--C-----CU-C----G----C--G--C-G-CACA--U-CCGAU-------C-----GU-G-----UCU-G------------C----CG-------CG--G-------C-C-U-U--A--G-U----GC----U------G-----C-----GCC--A-----G----A-UC-----AA-GGC--UCG-AGCG-UCGCC-UG---AG------------G--------G---C--AG-CGUU-G-C--A-----C-GGG-A-GG-A-U-C-----C-U----C--------G--G-AUC----CU----CGC-G-------U--G--------U---GC-C-GA---------------------C-G--U-GC---UA-G-UA-G---G---U------------U---U--------CC---U-A-CC----A--A---G-----U--C-G---U-----U-----GUG-----C----------C-A--U----CG-----------AAC-------G---C-U-G-CG-A-----U-C--U-CAA-CC---------G--A-----C---G-C---------------------------------G-GG--G----AC-----G-CGA-GG-ACCUAC--C-U--A---G--GU-C--G---U---CUC-----GA-CUC----C-G---------C------------C-CACC-----G-G-UACG-C--C-----U-------C--G--C---G--CG-C-AC---------C-A-U-----U----GGAC--UC
...-.........................----...-..((..---(----(((.(((--(-(--(-----..-.----.----.--)--)-)-))).--)-)))..-------)-----).-(-----(((-(------------.----((-------((--(-------.-.-.-.--.--.-.----.)----)------)-----)-----).)--)-----)----)-).-----..-...--...-..((-(((..-((---((------------(--------(---(--((-(((.-(-(--(-----(-(..-.-((-(-(-(-----.-.----.--------.--)-)))----).----..)-)-------)--)--------)---((-(-((---------------------(-(--.-((---(.-(-((-(---(---.------------.---.--------))---)-)-).----.--)---)-----)--)-)---)-----)-----).)-----)----------.-.--.----..-----------.))-------)---)-)-)-).-.-----)-)--)-)).-.)---------)--)-----)---)-(---------------------------------(-((--(----.(-----.-.((-.(-....((--.-.--.---.--))-)--.---)---)..-----).-)))----)-)---------.------------(-((..-----(-(-(.((-(--.-----.-------.--.--.---)--))-.-))---------)-.-.-----)----))..--..
>Phaeocystis_globosa_AJ279504  
UGG-AAGUAUGUUCCUUCGAGUGGAGUUC----CCA-CC--CCACCUC---GGUGGCG--C-C--C--C-CCC-C----G----CG-G--G-GGCGCG--G-CCGG--------A-----GGCG-----GCC-U------------C----UG------GCG-CGCA-------U-U-C--G--G-U-U--GC-----------G-----C-----GUC--AC-U--GG---C-UG-----AA-G-C--U-G--G-G-GAGU-GCG---GG--------G-C-G------U-G---CGCUC-CGG--G-CG-C-----CGGC--C-CG-G---CG--A-U-U----U----GUCCG--G-GUUGG--CG----UUCCGGGGGUGUUGCCUC-CAGA-UGG-GCCC-GA--G-CGGU-U-CCCAUC--GGC-G--U-GC---UA-G-UG-G-C-G---UC---U-C-----C-UCG-------CGA---GCG-CC--G---CG---G-----U--C-G--CUG--A-UGUGCUGUG--C--C--G----C-UCGA--UC--UCG-----------UGCC-----GG--UC-U-G-GG-U-----U-C--A-CAG-GC-------------U----C------U-----U--U--------UG--------C----G-AG--C----GC-----G-CGUCCG-C--CUC--C-C--AGCCG--CG-C--C--AU---CGU--U--G--CGC----G-G---------C------G--G--C-GA-------G-G-G-CG-C--C-----U-----------------G--CG-C-CC---U-G---C-G-UC----U----GAAC-CUC
...-.........................----...-..--...((((---(((.(((--(-(--(--(-(..-.----.----.)-)--)-))))).--)-)).)--------)-----))((-----(((-.------------.----((------(((-((((-------.-.-.--.--.-.-)--))-----------)-----)-----)))--).-.--))---)-))-----..-.-.--.-.--(-(-(((.-(((---((--------.-(-(------(-(---(((((-(((--(-((-(-----((((--(-((-(---(.--.-.-.----.----).)))--)-)))))--))----.))))((((.....((((-((((-(.(-((.(-((--(-((((-.-..((((--(((-(--.-((---(.-.-((-(-(-(---.(---(-(-----.-...-------.))---)))-))--)---.)---)-----)--)-)--)))--)-.....)).)--)--)--)----)-))).--..--...-----------.)))-----.)--))-)-)-).-.-----.-.--.-.))-))-------------)----)------)-----.--.--------..--------.----)-))--)----))-----)-))))))-)--)))--)-)--.((((--((-(--.--(.---...--)--)--)))----)-)---------)------(--(--(-((-------(-(-(-((-(--.-----.-----------------)--))-)-))---)-.---)-)-))----.----....-...
>Prymnesium_parvum_MW471019  
UGG-GAGCAUGUUUCUUCGAGUGGCGCCU----CCA-CCCGCC---U----GGGCGUG--C-G--C-----CU-C----G----C--G--C-G-CACA--U-CCGAU-------C-----GU-G-----UCU-G------------C----CG-------CG--G-------C-C-U-U--A--G-U----GC----U------G-----C-----GCC--A-----G----A-UC-----AA-GGC--UCG-AGCG-UCGCC-UG---AG------------G--------G---C--AG-CGUU-G-C--A-----C-GGG-A-GG-A-U-C-----C-U----C--------G--G-AUC----CU----CGC-G-------U--G--------U---GC-C-GA---------------------C-G--U-GC---UA-G-UA-G---G---U------------U---U--------CC---U-A-CC----A--A---G-----U--C-G---U-----U-----GUG-----C----------C-A--U----CG-----------AAC-------G---C-U-G-CG-A-----U-C--U-CAA-CC---------G--A-----C---G-C---------------------------------G-GG--G----AC-----G-CGA-GG-ACCUAC--C-U--A---G--GU-C--G---U---CUC-----GA-CUC----C-G---------C------------C-CACC-----G-G-UACG-C--C-----U-------C--G--C---G--CG-C-AC---------C-A-U-----U----GGAC--UC
...-.........................----...-..((..---(----(((.(((--(-(--(-----..-.----.----.--)--)-)-))).--)-)))..-------)-----).-(-----(((-(------------.----((-------((--(-------.-.-.-.--.--.-.----.)----)------)-----)-----).)--)-----)----)-).-----..-...--...-..((-(((..-((---((------------(--------(---(--((-(((.-(-(--(-----(-(..-.-((-(-(-(-----.-.----.--------.--)-)))----).----..)-)-------)--)--------)---((-(-((---------------------(-(--.-((---(.-(-((-(---(---.------------.---.--------))---)-)-).----.--)---)-----)--)-)---)-----)-----).)-----)----------.-.--.----..-----------.))-------)---)-)-)-).-.-----)-)--)-)).-.)---------)--)-----)---)-(---------------------------------(-((--(----.(-----.-.((-.(-....((--.-.--.---.--))-)--.---)---)..-----).-)))----)-)---------.------------(-((..-----(-(-(.((-(--.-----.-------.--.--.---)--))-.-))---------)-.-.-----)----))..--..
>Phaeocystis_globosa_AJ279500 
UGG-AAGUAUGUUCCUUCGAGUGGAGUUC----CCA-CC--CCACCUC---GGUAGCG--C-C--C--C-CCC-C----C----CG-G--G-GGCGCG--G-CCGG--------A-----GGCG-----GCC-UU-----------C----UG------GCG-C--A-------U-U-U--U--G-U-U--GC-----------G-----C-----GCC--UC-U--GG---C-UG-----AA-G-C--U-G--G-G-GAGU-GCG---GG--------G-C-A------U-G---CGUUC-CGG--G-CG-C-----CGGC--C-CG-G---CG--A-U-U----U----GUCCG--G-GUUGG--CG----UUCCGGGGGUGUUGCCUC-CAGA-UGG-GCCC-GA--G-CGGU-U-CCCAUC--GGC-G--U-GC---UA----G-G-UCG---C----G-C-----C-UCG-------CGA---UCG-CC--G-A-CG---G-----U--C-G--CUG--A-U-----GUG--C--C--G----C-UCGA--UC--UCG-----------UGCC-----GG--UC-U-G-GG-U-----U-C--A-CAG-GC---------G--AU----C---C-CU-----U--U--------UG--------C----G-AG--C----GC-----C-GGUCCG-C--CUC--C-C--A--CG--CG-C--A--AU---UGU--U--G--CGC----G-G---------C------G--A--U-GA-------G-G-G-CG-C--C--U--UU--A---U--G--U---G--CG-C-CC---U-G---C-G-UC----U----GAAC-CUC
...-.........................----...-..--...((((---(((.(((--(-(--(--(-(..-.----.----.)-)--)-))))).--)-)).)--------)-----))((-----(((-..-----------.----.(------(((-(--(-------.-.-.--.--.-.-)--))-----------)-----)-----.).--..-.--))---)-))-----..-.-.--.-.--(-(-(((.-(((---((--------.-(-.------.-(---(((((-(((--(-((-(-----((((--(-((-(---(.--.-.-.----.----).)))--)-)))))--))----.))))((((.((((((((-((((-(.(-((.(-((--(-((((-.-..((((--(((-(--.-((---(.----(-(-(..---.----.-(-----.-...-------.).---..)-))--.-.-.)---)-----)--)-)--)))--)-)-----).)--)--)--)----)-))).--..--...-----------.)))-----.)--))-)-)-).-.-----.-.--.-.))-))---------)--))----)---)-))-----.--.--------..--------.----)-))--)----))-----.-.)))))-)--)))--)-)--.--((--((-(--.--(.---...--)--)--)))----)-.---------.------(--(--(-((-------(-(-(-((-(--.--.--..--.---.--.--.---)--))-)-))---)-.---)-)-))----.----....-...
>Prymnesium_parvum_MZ823500  
UGG-GAGCAUGUUUCUUCGAGUGGCGCCU----CCA-CCCGCC---U----GGGCGUG--C-G--C-----CU-C----G----C--G--C-G-CACA--U-CCGAU-------C-----GU-G-----UCU-G------------C----CG-------CG--G---------C-G-U-----G-A----GC----U------G-----C-----GCC--A-----G----A-UC-----AA-GGU--UCG-AGCG-UCGCC-UG---AG------------G--------G---C--AG-CGUU-G-C--A-----C-GGG-A-GG-A-U-C-----G-U----C--------G--G-AUC----UG----CCC-G-------U--G--------U---GC-C-GA---------------------C-G--U-GC---UA-G-UA-G---G---U------------C---G--------CC---U-A-CC----A--A---G-----C--C-G---U-----U-----GUG-----C----------C-A--U----CG-----------AAC-------G---C-U-G-UG-A-----U-C--U-CAA-CC---------G--A-----C---G-C---------------------------------G-GG--G----AC-----G-CGA-GG-A-------CAU--A---U--AU----A---U---CGC-----GG-CUC----C-G---------C------------C-CACC-----G-G-UGCG-C--C-----U-------C--G--C---G--CG-C-AC---------C-A-U-----U----GGAC--AC
...-.........................----...-..((..---(----(((.(((--(-(--(-----..-.----.----.--)--)-)-))).--)-)))..-------)-----).-(-----(((-(------------.----((-------((--(---------.-.-.-----.-.----.)----)------)-----)-----).)--)-----)----)-).-----..-...--...-..((-(((..-((---((------------(--------(---(--((-(((.-(-(--(-----(-(..-.-((-(-(-(-----.-.----.--------.--)-)))----).----..)-)-------)--)--------)---((-(-((---------------------(-(--.-((---(.-(-((-(---(---.------------.---.--------))---)-)-).----.--)---)-----)--)-)---)-----)-----).)-----)----------.-.--.----..-----------.))-------)---)-)-)-).-.-----)-)--)-)).-.)---------)--)-----)---)-(---------------------------------(-((--(----.(-----.-(((-.(-.-------...--.---.--.)----.---)---)).-----).-)))----)-)---------.------------(-((..-----(-(-(.((-(--.-----.-------.--.--.---)--))-.-))---------)-.-.-----)----))..--..
>Phaeocystis_globosa_AJ279501  
UGG-AAGUAUGUUCCUUCGAGUGGAGUUC----CCA-CC--CCACCUC---GGUGGCG--C-C--C--C-CCC-C----G----CG-G--G-GGCGCG--G-CCGG--------A-----AGCG-----GCC-UU-----------C----UG------GCG-CGCA-------U-U-C--G--G-U-U--GC-----------G-----C-----GUC--AC-U--GG---C-UG-----AA-G-C--U-G--G-G-GAGU-GCG---GG--------G-C-G------U-G---CGCUC-CGG--G-CG-C-----CGGC--C-CG-G---CG--A-U-U----U----GUCCG--G-GUUGG--CG----UUCCGGGGGCGUUGCCUC-CAGA-UGG-GCCC-GA--G-CGGU-U-CCCAUC--GGC-G--U-GC---UA-G-UG-G-C-G---U----G-U-----C-UCG-------CGA---UCG-CC--G-A-CG---G-----U--C-G--CUG--A-U-----GUG--C--C--G----C-UCGA--UC--UCG-----------UGCC-----GG--UC-U-G-GG-U-----U-C--A-CAG-GC---------G--AU----C---C-CU-----U--U--------UG--------C----G-AG--C----GC-----G-CGUCCG-C--CUC--C-C--AGCCG--CG-C--A--AU---UGU--U--G--CGC----G-G---------C------G--A--U-GA-------G-G-G-CG-C--C--U--UU--A---U--G--U---G--CG-C-CC---U-G---C-G-UC----U----GAAC-CUC
...-.........................----...-..--...(.((---(((.(((--(-(--(--(-(..-.----.----.)-)--)-))))).--)-)).)--------)-----.)((-----(((-..-----------.----((------(((-((((-------.-.-.--.--.-.-)--))-----------)-----)-----)))--).-.--))---)-))-----..-.-.--.-.--(-(-(((.-(((---((--------.-(-(------(-(---(((((-(((--(-((-(-----((((--(-((-(---(.--.-.-.----.----).)))--)-)))))--))----.))))((((.((((((((-((((-(.(-((.(-((--(-((((-.-..((((--(((-(--.-((---(.-.-((-(-(-(---.----.-(-----.-...-------.).---.))-))--)-.-.)---)-----)--)-)--)))--)-)-----).)--)--)--)----)-))).--..--...-----------.)))-----.)--))-)-)-).-.-----.-.--.-.))-))---------)--))----)---)-))-----.--.--------..--------.----)-))--)----))-----)-))))))-)--)))--)-)--.((((--((-(--.--(.---...--)--)--)))----)-)---------)------(--(--(-((-------(-(-(-((-(--.--.--..--.---.--.--.---)--))-)-))---)-.---)-)-))----.----....-...
>Prymnesium_parvum_PP660306  
UGG-GAGCAUGUUUCUUCGAGUGGCGCCU----CCA-CCCGCC---U----GGGCGUG--C-G--C-----CU-C----G----C--G--C-G-CACA--U-CCGAU-------C-----GU-G-----UCU-G------------C----CG-------UG--G-------A-C-U-U--A--G-U----GC----U------G-----C-----GCC--A-----G----A-UC-----AA-GGC--UCG-AGCG-UCGCC-UG---AG------------G--------G---C--AG-CGUU-G-C--A-----C-GGG-A-GG-A-U-C-----C-U----C--------G--G-AUC----UG-----AC-G-------U--G--------U---GC-C-GA---------------------C-G--U-GC---UA-G-UA-G---G---C------------C---G--------CC---U-A-CC----A--A---G-----U--C-G---U-----U-----GUG-----C----------C-A--U----CG-----------AAC-------G---C-U-G-CG-A-----U-C--U-CAA-CC---------G--A-----C---G-C---------------------------------G-GG--G----AC-----U-CGA-GG-----AC--C-U--A---G--GU-C--G---U---CGC-----GU-UUC----C-G---------C------------C-CACC-----G-G-UACG-C--C-----U-------C--G--C---G--CG-C-AC---------C-A-U-----U----GGAC--UC
...-.........................----...-..((..---(----(((.(((--(-(--(-----..-.----.----.--)--)-)-))).--)-)))..-------)-----).-(-----(((-(------------.----((-------((--(-------.-.-.-.--.--.-.----.)----)------)-----)-----).)--)-----)----)-).-----..-...--...-..((-(((..-((---((------------(--------(---(--((-(((.-(-(--(-----(-(..-.-((-(-(-(-----.-.----.--------.--)-)))----).-----.)-)-------)--)--------)---((-(-((---------------------(-(--.-((---(.-(-((-(---(---.------------.---.--------))---)-)-).----.--)---)-----)--)-)---)-----)-----).)-----)----------.-.--.----..-----------.))-------)---)-)-)-).-.-----)-)--)-)).-.)---------)--)-----)---)-(---------------------------------(-((--(----((-----.-(((-.(-----((--.-.--.---.--))-)--.---)---)).-----))-)))----)-)---------.------------(-((..-----(-(-(.((-(--.-----.-------.--.--.---)--))-.-))---------)-.-.-----)----))..--..
>Phaeocystis_globosa_AJ279502  
UGG-AAGUAUGUUCCUUCGAGUGGAGUUC----CCA-CC--CCACCUC---GGUGGCG--C-C--C--C--CC-C----A----CG-G--G-GGCGCG--G-CCGG--------A-----GGCG-----GCC-U------------C----UG------GCG-CGCA-------U-U-C--G--G-U-U--GC-----------G-----C-----GUC--AC-U--GG---C-UG-----AA-G-C--U-G--G-G-GAGU-GCG---GG--------G-C-G------U-G---CGCUC-CGG--G-CG-C-----CGGC--C-CG-G---CG--A-U-U----UAUUCGUCCG--G-GUUGG--CG----UUCCAGGGGUGUUGCCUC-CAGA-UGG-GCCC-GA--G-CGGU-U-CCCAUC--GGC-G--U-GC---UA-G-UG-G-C-G---UC---U-C-----C-UCG-------CGA---GCG-CC--G-A-CG---G-----U--C-G--CUG--A-U-----GUG--C--C--G----C-UCGA--UC--UUG-----------UGCC-----GG--UC-U-G-GG-U-----U-C--A-CAG-GC---------G--AU----C---C-CU-----U--U--------UG--------C----G-AG--C----GC-----G---UCCG-C--CUC--C-C--AGCCG--CG-C--A--AU---CGU--U--G--CGC----G-G---------C------G--G--C-GA-------G-G-G-CG-C--C--U--UU--AUUAUU-G--C---G--CG-C-CC---U-G---C-G-UC----U----GAAC-CUC
...-.........................----...-..--...((((---(((.(((--(-(--(--(--..-.----.----.)-)--)-).))).--)-)).)--------)-----))((-----(((-.------------.----((------(((-((((-------.-.-.--.--.-.-)--))-----------)-----)-----)))--).-.--))---)-))-----..-.-.--.-.--(-(-(((.-(((---((--------.-(-(------(-(---(..((-.((--(-((-(-----((((--(-((-(---(.--.-.-.----.....).)))--)-)))))--))----.))).((((.((((((((-((((-(.(-((.(-((--(-((((-.-..((((--(((-(--.-((---(.-.-((-(-(-(---.(---(-(-----.-...-------.))---)))-))--)-.-.)---)-----)--)-)--)))--)-)-----).)--)--)--)----)-))).--..--...-----------.)))-----.)--))-)-)-).-.-----.-.--.-.))-))---------)--))----)---)-))-----.--.--------..--------.----)-))--)----))-----)---))))-)--)))--)-)--.((((--((-(--.--(.---...--)--)--)))----)-)---------)------(--(--(-((-------(-(-(-((-(--.--.--..--......-.--.---)--))-)-))---)-.---)-)-))----.----....-...
>Prymnesium_parvum_PP660307  
UGG-GAGCAUGUUUCUUCGAGUGGCGCCU----CCA-CCCGCC---U----GGGCGUG--C-G--C-----CU-C----G----C--G--C-G-CACA--U-CCGAU-------C-----GU-G-----UCU-G------------C----CG-------UG--G-------A-C-U-U--A--G-U----GC----U------G-----C-----GCC--A-----G----A-UC-----AA-GGC--UCG-AGCG-UCGCC-UG---AG------------G--------G---C--AG-CGUU-G-C--A-----C-GGG-A-GG-A-U-C-----C-U----C--------G--G-AUC----UG-----AC-G-------U--G--------U---GC-C-GA---------------------C-G--U-GC---UA-G-UA-G---G---C------------C---G--------CC---U-A-CC----A--A---G-----U--C-G---U-----U-----GUG-----C----------C-A--U----CG-----------AAC-------G---C-U-G-CG-A-----U-C--U-CAA-CC---------G--A-----C---G-C---------------------------------G-GG--G----AC-----U-CGA-GG-----AC--C-U--A---G--GU-C--G---U---CGC-----GU-UUC----C-G---------C------------C-CACC-----G-G-UACG-C--C-----U-------C--G--C---G--CG-C-AC---------C-A-U-----U----GGAC--UC
...-.........................----...-..((..---(----(((.(((--(-(--(-----..-.----.----.--)--)-)-))).--)-)))..-------)-----).-(-----(((-(------------.----((-------((--(-------.-.-.-.--.--.-.----.)----)------)-----)-----).)--)-----)----)-).-----..-...--...-..((-(((..-((---((------------(--------(---(--((-(((.-(-(--(-----(-(..-.-((-(-(-(-----.-.----.--------.--)-)))----).-----.)-)-------)--)--------)---((-(-((---------------------(-(--.-((---(.-(-((-(---(---.------------.---.--------))---)-)-).----.--)---)-----)--)-)---)-----)-----).)-----)----------.-.--.----..-----------.))-------)---)-)-)-).-.-----)-)--)-)).-.)---------)--)-----)---)-(---------------------------------(-((--(----((-----.-(((-.(-----((--.-.--.---.--))-)--.---)---)).-----))-)))----)-)---------.------------(-((..-----(-(-(.((-(--.-----.-------.--.--.---)--))-.-))---------)-.-.-----)----))..--..
>Phaeocystis_globosa_AJ279503  
UGG-AAGUAUGUUCCUUCGAGUGGAGUUCGAUCCCA-CC--CCACCUC---GGUGGCG--C-C--C--C--CC-C----A----CG-G--G-GGCGCG--G-CCGG--------A-----GGCG-----GCC-U------------C----UG------GCG-CGCA-------U-U-C--G--G-U-U--GC-----------G-----C-----GUC--AC-U--GG---C-UG-----AA-G-C--U-G--G-G-GAGU-GCG---GG--------G-C-G------U-G---CGCUC-CGG--G-CG-C-----CGGC--C-CG-G---CG--A-U-U----UAUUCGUCCG--G-GUUGG--CG----UUCCAGGGGUGUUGCCUC-CAGA-UGG-GCCC-GA--G-CGGU-U-CCCAUC--GGC-G--U-GC---UA-G-UG-G-C-G---UC---U-C-----C-UCG-------CGA---GCG-CC--G-A-CG---G-----U--C-G--CUG--A-U-----GUG--C--C--G----C-UCGA--UC--UUG-----------UGCC-----GG--UC-U-G-GG-U-----U-C--A-CAG-GC---------G--AU----C---C-CU-----U--U--------UG--------C----G-AG--C----GC-----G---UCCG-C--CUC--C-C--AGCCG--CG-C--A--AU---CGU--U--G--CGC----G-G---------C------G--G--C-GA-------G-G-G-CG-C--C--U--UU--AUUAUU-G--C---G--CG-C-CC---U-G---C-G-UC----U----GAAC-CUC
...-................................-..--...((((---(((.(((--(-(--(--(--..-.----.----.)-)--)-).))).--)-)).)--------)-----))((-----(((-.------------.----((------(((-((((-------.-.-.--.--.-.-)--))-----------)-----)-----)))--).-.--))---)-))-----..-.-.--.-.--(-(-(((.-(((---((--------.-(-(------(-(---(..((-.((--(-((-(-----((((--(-((-(---(.--.-.-.----.....).)))--)-)))))--))----.))).((((.((((((((-((((-(.(-((.(-((--(-((((-.-..((((--(((-(--.-((---(.-.-((-(-(-(---.(---(-(-----.-...-------.))---)))-))--)-.-.)---)-----)--)-)--)))--)-)-----).)--)--)--)----)-))).--..--...-----------.)))-----.)--))-)-)-).-.-----.-.--.-.))-))---------)--))----)---)-))-----.--.--------..--------.----)-))--)----))-----)---))))-)--)))--)-)--.((((--((-(--.--(.---...--)--)--)))----)-)---------)------(--(--(-((-------(-(-(-((-(--.--.--..--......-.--.---)--))-)-))---)-.---)-)-))----.----....-...
>Prymnesium_parvum_PP660308  
UGG-GAGCAUGUUUCUUCGAGUGGCGCCU----CCA-CCCGCC---U----GGGCGUG--C-G--C-----CU-C----G----C--G--C-G-CACA--U-CCGAU-------C-----GU-G-----UCU-G------------C----CG-------UG--G-------A-C-U-U--A--G-U----GC----U------G-----C-----GCC--A-----G----A-UC-----AA-GGC--UCG-AGCG-UCGCC-UG---AG------------G--------G---C--AG-CGUU-G-C--A-----C-GGG-A-GG-A-U-C-----C-U----C--------G--G-AUC----UG-----AC-G-------U--G--------U---GC-C-GA---------------------C-G--U-GC---UA-G-UA-G---G---C------------C---G--------CC---U-A-CC----A--A---G-----U--C-G---U-----U-----GUG-----C----------C-A--U----CG-----------AAC-------G---C-U-G-CG-A-----U-C--U-CAA-CC---------G--A-----C---G-C---------------------------------G-GG--G----AC-----U-CGA-GG-----AC--C-U--A---G--GU-C--G---U---CGC-----GU-UUC----C-G---------C------------C-CACC-----G-G-UACG-C--C-----U-------C--G--C---G--CG-C-AC---------C-A-U-----U----GGAC--UC
...-.........................----...-..((..---(----(((.(((--(-(--(-----..-.----.----.--)--)-)-))).--)-)))..-------)-----).-(-----(((-(------------.----((-------((--(-------.-.-.-.--.--.-.----.)----)------)-----)-----).)--)-----)----)-).-----..-...--...-..((-(((..-((---((------------(--------(---(--((-(((.-(-(--(-----(-(..-.-((-(-(-(-----.-.----.--------.--)-)))----).-----.)-)-------)--)--------)---((-(-((---------------------(-(--.-((---(.-(-((-(---(---.------------.---.--------))---)-)-).----.--)---)-----)--)-)---)-----)-----).)-----)----------.-.--.----..-----------.))-------)---)-)-)-).-.-----)-)--)-)).-.)---------)--)-----)---)-(---------------------------------(-((--(----((-----.-(((-.(-----((--.-.--.---.--))-)--.---)---)).-----))-)))----)-)---------.------------(-((..-----(-(-(.((-(--.-----.-------.--.--.---)--))-.-))---------)-.-.-----)----))..--..
>Phaeocystis_globosa_AJ279505  
UGG-AAGUAUGUUCCUUCGAGUGGAGUUC----CCA-CC--CCACCUC---GGUGGCG--C-C--C--C-CCC-C----G----CG-G--G-GGCGCG--G-CCGG--------A-----GGCG-----GCC-U------------C----UG------GCG-CGCA-------U-U-C--G--G-U-U--GC-----------G-----C-----GUC--AC-U--GG---C-UG-----AA-G-C--U-G--G-G-GAGU-GCG---GG--------G-C-G------U-G---CGCUC-CGG--G-CG-C-----CGGC--C-CG-G---CG--A-U-U----U----GUCCG--G-GUUGG--CG----UUCCGGGGGUGUUGCCUC-CAGA-UGG-GCCC-GA--G-CGGU-U-CCCAUC--GGC-G--U-GC---UA-G-UG-G-C-G---UC---U-C-----C-UCG-------CGA---GCG-CC--G---CG---G-----U--C-G--CUG--A-U-----GUG--C--C--G----C-UCGA--UC--UCG-----------UGCC-----GG--UC-U-G-GG-U-----U-C--A-CAG-GC---------G--AU----C---C-CC-----U--U--------UG--------C----G-AG--C----GC-----G-CGUCCG-C--CUC--C-C--AGCCG--CG-C--G--AU---CGU--U--G--CGC----G-G---------C------G--G--C-GA-------G-G-G-CG-C--C-------------------C---G--CG-C-CC---U-G---C-G-UC----U----GAAC-CUC
...-.........................----...-..--...((((---(((.(((--(-(--(--(-(..-.----.----.)-)--)-))))).--)-)).)--------)-----))((-----(((-.------------.----((------(((-((((-------.-.-.--.--.-.-)--))-----------)-----)-----)))--).-.--))---)-))-----..-.-.--.-.--(-(-(((.-(((---((--------.-(-(------(-(---(((((-(((--(-((-(-----((((--(-((-(---(.--.-.-.----.----).)))--)-)))))--))----.))))((((.((((((((-((((-(.(-((.(-((--(-((((-.-..((((--(((-(--.-((---(.-.-((-(-(-(---.(---(-(-----.-...-------.))---)))-))--)---.)---)-----)--)-)--)))--)-)-----).)--)--)--)----)-))).--..--...-----------.)))-----.)--))-)-)-).-.-----.-.--.-.))-))---------)--))----)---)-))-----.--.--------..--------.----)-))--)----))-----)-))))))-)--)))--)-)--.((((--((-(--.--(.---...--)--)--)))----)-)---------)------(--(--(-((-------(-(-(-((-(--.-------------------.---)--))-)-))---)-.---)-)-))----.----....-...
>Prymnesium_parvum_PP660309  
UGG-GAGCAUGUUUCUUCGAGUGGCGCCU----CCA-CCCGCC---U----GGGCGUG--C-G--C-----CU-C----G----C--G--C-G-CACA--U-CCGAU-------C-----GU-G-----UCU-G------------C----CG-------UG--G-------A-C-U-U--A--G-U----GC----U------G-----C-----GCC--A-----G----A-UC-----AA-GGC--UCG-AGCG-UCGCC-UG---AG------------G--------G---C--AG-CGUU-G-C--A-----C-GGG-A-GG-A-U-C-----C-U----C--------G--G-AUC----UG-----AC-G-------U--G--------U---GC-C-GA---------------------C-G--U-GC---UA-G-UA-G---G---C------------C---G--------CC---U-A-CC----A--A---G-----U--C-G---U-----U-----GUG-----C----------C-A--U----CG-----------AAC-------G---C-U-G-CG-A-----U-C--U-CAA-CC---------G--A-----C---G-C---------------------------------G-GG--G----AC-----U-CGA-GG-----AC--C-U--A---G--GU-C--G---U---CGC-----GU-UUC----C-G---------C------------C-CACC-----G-G-UACG-C--C-----U-------C--G--C---G--CG-C-AC---------C-A-U-----U----GGAC--UC
...-.........................----...-..((..---(----(((.(((--(-(--(-----..-.----.----.--)--)-)-))).--)-)))..-------)-----).-(-----(((-(------------.----((-------((--(-------.-.-.-.--.--.-.----.)----)------)-----)-----).)--)-----)----)-).-----..-...--...-..((-(((..-((---((------------(--------(---(--((-(((.-(-(--(-----(-(..-.-((-(-(-(-----.-.----.--------.--)-)))----).-----.)-)-------)--)--------)---((-(-((---------------------(-(--.-((---(.-(-((-(---(---.------------.---.--------))---)-)-).----.--)---)-----)--)-)---)-----)-----).)-----)----------.-.--.----..-----------.))-------)---)-)-)-).-.-----)-)--)-)).-.)---------)--)-----)---)-(---------------------------------(-((--(----((-----.-(((-.(-----((--.-.--.---.--))-)--.---)---)).-----))-)))----)-)---------.------------(-((..-----(-(-(.((-(--.-----.-------.--.--.---)--))-.-))---------)-.-.-----)----))..--..
>Phaeocystis_globosa_EU077557  
UGG-AAGUAUGUUCCUUCGAGUGGAGUUC----CCA-CC--CCACCUC---GGUGGCG--C-C--C--C-CGC-C----U----UG-G--G-GGCGCG--G-CCGG--------A-----GGCG-----GCC-U------------C----UG------GCG-CGGA-------U-U-C--G--G-U-U--GC-----------G-----C-----GUC--AC-U--GG---C-UG-----AA-G-C--U-G--G-G-GAGU-GCG---GG--------G-C-G------U-G---CGCUC-CGG--G-CG-C-----CGGC--U-CG-G---C-----U-U----C----GUCCG--G-GUUGG--UG----UUCGGGGGGUGUUGCCUC-CAGA-UGG-GCCC-GA--G-CGGU-U-UCCAUC--GGC-G--U-GC---UA-G-UG-G-C-G---UC---U-C-----C-UUG-------UGA---GCG-CC--G-A-CG---G-----U--C-G--CUG--A-U-----GUG--C--C--G----C-UCGA--GA--UCG-----------CGCC-----GG--UC-U-G-GA-U-----U-C--A-CAG-GC---------G--AUG---C---CUCU-----U--U--------UG--------C----G-AG--C----GC-----G-UGUCCG-C--CUC--C-C--AGCCG--CG-CG-C---A---CAC--C--G--CGC----G-G---------C------G--G--C-GA-------G-G-G-CG-C--C--UU-UUCUA---UG-G--U---G--CG-C-CC---U-G---C-G-UC----U----GAAC-CUC
...-.........................----...-..--...((((---(((.(((--(-(--(--(-(..-.----.----.)-)--)-))))).--)-)).)--------)-----))((-----(((-.------------.----((------(((-((.(-------.-.-.--.--.-.-)--.)-----------)-----)-----)))--).-.--))---)-))-----..-.-.--.-.--(-(-(((.-(((---((--------.-(-(------(-(---(((((-(.(--(-((-(-----((((--(-((-(---(-----.-.----.----).)))--)-)))))--))----.)).)((((.((((((((-((((-(.(-((.(-((--(-((((-.-..((((--(((-(--.-((---(.-.-((-(-(-(---.(---(-(-----.-...-------.))---)))-))--)-.-.)---)-----)--)-)--)))--)-)-----).)--)--)--)----)-))).--..--...-----------.)))-----.)--))-)-)-).-.-----.-.--.-.))-))---------)--)..---)---))))-----.--.--------..--------.----)-))--)----))-----)-))))))-)--)))--)-)--.((((--((-(.-.---.---...--.--)--)))----)-)---------)------(--(--(-((-------(-(-(-((-(--.--..-.....---..-.--.---)--))-)-))---)-.---)-)-))----.----....-...
>Prymnesium_parvum_PQ288669
UGG-GAGCAUGUUUCUUCGAGUGGCGCCU----CCA-CCCCCC---U----GGGCGUG--C-G--C-----CU-C----G----C--G--C-G-CACA--U-CCGAU-------C-----GU-G-----UCU-G------------C----CG-------CG--G-------C-C-U-U--A--G-U----GC----U------G-----C-----GCC--A-----G----A-UC-----AA-GGC--UCG-AGCG-UCGCC-UG---AG------------G--------G---C--AG-CGUU-G-C--A-----C-GGG-A-GG-A-U-C-----C-U----C--------G--G-AUC----CU----CGC-G-------U--G--------U---GC-C-GA---------------------C-G--U-GC---UA-G-UA-G---G---U------------U---U--------CC---U-A-CC----A--A---G-----U--C-G---U-----U-----GUG-----C----------C-A--U----CG-----------AAC-------G---C-U-G-CG-A-----U-C--U-CAA-CC---------G--A-----C---G-C---------------------------------G-GG--G----AC-----G-CGA-GG-ACCUAC--C-U--A---G--GU-C--G---U---CUC-----GA-CUC----C-G---------C------------C-CACC-----G-G-UACG-C--C-----U-------C--G--C---G--CG-C-AC---------C-A-U-----U----GGAC--UC
...-.........................----...-..(...---(----(((.(((--(-(--(-----..-.----.----.--)--)-)-))).--)-)))..-------.-----).-(-----(((-(------------.----((-------((--(-------.-.-.-.--.--.-.----.)----)------)-----)-----).)--)-----)----)-).-----..-...--...-..((-(((..-((---((------------(--------(---(--((-(((.-(-(--(-----(-(..-.-((-(-(-(-----.-.----.--------.--)-)))----).----..)-)-------)--)--------)---((-(-((---------------------(-(--.-((---(.-(-((-(---(---.------------.---.--------))---)-)-).----.--)---)-----)--)-)---)-----)-----).)-----)----------.-.--.----..-----------.))-------)---)-)-)-).-.-----)-)--)-)).-.)---------)--)-----)---)-(---------------------------------(-((--(----.(-----.-.((-.(-....((--.-.--.---.--))-)--.---)---)..-----).-)))----)-)---------.------------(-((..-----(-(-(.((-(--.-----.-------.--.--.---)--))-.-))---------)-.-.-----)----))..--..
>Phaeocystis_globosa_KT390053  
UGG-AAGUAUGUUCCUUCGAGUGGAGUUC----CCA-CC--CCACCUC---GGUGGCGCCC-C--C--C--CC-C----G----CG-G--G-GGCGCG--G-CCGG--------A-----GGCG-----GCC-U------------C----UG------GCG-CGCA-------U-U-C--G--G-U-U--GC-----------G-----C-----GUC--AC-U--GG---C-UG-----AA-G-C--U-G--G-G-GAGU-GCG---GG--------G-C-G------U-G---CGCUC-CGG--G-CG-C-----CGGC--C-CG-G---CG--U-UAU----UAGAUGUCCG--G-GUUGG--CG----UUCCAGGGGUGUUGCCUC-CAGA-UGG-GCCC-GA--G-CGGU-U-CCCAUC--GGC-G--U-GC---UA-G-UG-G-C-G---UC---U-C-----C-UCG-------CGA---GCG-CC--G-A-CG---G-----U--C-G--CUG--A-U-----GUG--C--C--G----C-UCGA--UC--UCG-----------UGCC-----GG--UC-U-G-GG-U-----U-C--A-CAG-GC---------G--AU----C---C-CU-----U--U--------UG--------C----G-AG--C----GC-----G-CGUCCG-C--CUC--C-C--AGCCG--CG-C--AAUAU---CGU--U--G--CGC----G-G---------C------G--G--C-GA-------G-G-G-CG-C--C--U--UU--AUUAUU-G--U---G--CG-C-CC---U-G---C-G-UC----U----GAAC-CUC
...-.........................----...-..--...((((---(((.(((.((-(--(--(--..-.----.----.)-)--)-))))).--)-)).)--------)-----))((-----(((-.------------.----((------(((-((((-------.-.-.--.--.-.-)--))-----------)-----)-----)))--).-.--))---)-))-----..-.-.--.-.--(-(-(((.-(((---((--------.-(-(------(-(---(((((-.((--(-((-(-----((((--(-((-(---(.--.-...----.....).)))--)-)))))--))----.))).((((.((((((((-((((-(.(-((.(-((--(-((((-.-..((((--(((-(--.-((---(.-.-((-(-(-(---.(---(-(-----.-...-------.))---)))-))--)-.-.)---)-----)--)-)--)))--)-)-----).)--)--)--)----)-))).--..--...-----------.)))-----.)--))-)-)-).-.-----.-.--.-.))-))---------)--))----)---)-))-----.--.--------..--------.----)-))--)----))-----)-))))))-)--)))--)-)--.((((--((-(--...(.---...--)--)--)))----)-)---------)------(--(--(-((-------(-(-(-((-(--.--.--..--......-.--.---)--))-)-))---)-.---)-)-))----.----....-...
>Prymnesium_sp__IOAC727S_KC817139  
UGG-GAGCAUGUUUCUUCGAGUGGCGCCU----CCA-CCCGCC---U----GGGCGUG--C-G--C-----CU-C----G----C--G--C-G-CACA--U-CCGAU-------C-----GU-G-----UCU-G------------C----CG-------CG--G---------C-G-U-----G-A----GC----U------G-----C-----GCC--A-----G----A-UC-----AA-GGU--UCG-AGCG-UCGCC-UG---AG------------G--------G---C--AG-CGUU-G-C--A-----C-GGG-A-GG-A-U-C-----G-C----C--------G--G-AUC----UG----CCC-G-------U--G--------U---GC-C-GA---------------------C-G--U-GC---UA-G-UA-G---G---U------------C---G--------CC---U-A-CC----A--A---G-----U--C-G---U-----U-----GUG-----C----------C-A--U----CG-----------AAC-------G---C-U-G-UG-A-----U-C--U-CAA-CC---------G--A-----C---G-C---------------------------------G-GG--G----AC-----G-CGA-GG-A-------CAU--A---U--AU----A---U---CGC-----GG-CUC----C-G---------C------------C-CACC-----G-G-UGCG-C--C-----U-------C--G--C---G--CG-C-AC---------C-A-U-----U----GGAC--AC
...-.........................----...-..((..---(----(((.(((--(-(--(-----..-.----.----.--)--)-)-))).--)-)))..-------)-----).-(-----(((-(------------.----((-------((--(---------.-.-.-----.-.----.)----)------)-----)-----).)--)-----)----)-).-----..-...--...-..((-(((..-((---((------------(--------(---(--((-(((.-(-(--(-----(-(..-.-((-(-(-(-----.-.----.--------.--)-)))----).----..)-)-------)--)--------)---((-(-((---------------------(-(--.-((---(.-(-((-(---(---.------------.---.--------))---)-)-).----.--)---)-----)--)-)---)-----)-----).)-----)----------.-.--.----..-----------.))-------)---)-)-)-).-.-----)-)--)-)).-.)---------)--)-----)---)-(---------------------------------(-((--(----.(-----.-(((-.(-.-------...--.---.--.)----.---)---)).-----).-)))----)-)---------.------------(-((..-----(-(-(.((-(--.-----.-------.--.--.---)--))-.-))---------)-.-.-----)----))..--..
>Phaeocystis_globosa_MN603168  
UGG-AAGUAUGUUCCUUCGAGUGGAGUUC----CCA-CC--CCACCUC---GGUGGCG--C-C--C--C-CCC-C----G----CG-G--G-GGCGCG--G-CCGG--------A-----GGCG-----GCC-U------------C----UG------GCG-CGCA-------U-U-U--U--G-U-U--GC-----------G-----C-----GUC--AC-U--GG---C-UG-----AA-G-C--U-G--G-G-GAGU-GCG---GG--------G-C-G------U-G---CGUUC-CGG--G-CG-C-----CGGC--C-CG-G---CG--A-U-U----U----GUCCG--G-GUUGG--CG----UUCCGGGGGUGUUGCCUC-CAGA-UGG-GCCC-GA--G-CGGU-U-CCCAUC--GGC-G--U-GC---UA-G-UG-G-C-G---UC---U-C-----C-UCG-------CGA---GCG-CC--G-A-CG---G-----U--C-G--CUG--A-U-----GUG--C--C--G----C-UCGA--UC--UCG-----------UGCC-----GG--UC-U-G-GG-U-----U-C--A-CAG-GC---------G--AU----C---C-CU-----U--U--------UG--------C----G-AG--C----GC-----G-CGUCCG-C--CUC--C-C--AGCCG--CG-C--A--AU---CGU--U--G--CGC----G-G---------C------G--G--U-GA-------G-G-G-CG-C--C--U--UU--A---U--G--U---G--CG-C-CC---U-G---C-G-UC----U----GAAC-CUC
...-.........................----...-..--...((((---(((.(((--(-(--(--(-(..-.----.----.)-)--)-))))).--)-)).)--------)-----))((-----(((-.------------.----((------(((-((((-------.-.-.--.--.-.-)--))-----------)-----)-----)))--).-.--))---)-))-----..-.-.--.-.--(-(-(((.-(((---((--------.-(-(------(-(---(((((-(((--(-((-(-----((((--(-((-(---(.--.-.-.----.----).)))--)-)))))--))----.))))((((.((((((((-((((-(.(-((.(-((--(-((((-.-..((((--(((-(--.-((---(.-.-((-(-(-(---.(---(-(-----.-...-------.))---)))-))--)-.-.)---)-----)--)-)--)))--)-)-----).)--)--)--)----)-))).--..--...-----------.)))-----.)--))-)-)-).-.-----.-.--.-.))-))---------)--))----)---)-))-----.--.--------..--------.----)-))--)----))-----)-))))))-)--)))--)-)--.((((--((-(--.--(.---...--)--)--)))----)-)---------)------(--(--(-((-------(-(-(-((-(--.--.--..--.---.--.--.---)--))-)-))---)-.---)-)-))----.----....-...
>Phaeocystis_globosa_MN603171  
UGG-AAGUAUGUUCCUUCGAGUGGAGUUC----CCA-CC--CCACCUC---GGUGGCG--C-C--C--C--CC-C----G----CG-G--G-GGCGCG--G-CCGG--------A-----GGCG-----GCC-U------------C----UG------GCG-CGCA-------U-U-C--G--G-U-U--GC-----------G-----C-----GUC--AC-U--GG---C-UG-----AA-G-C--U-G--G-G-GAGU-GCG---GG--------G-C-G------U-G---CGCUC-CGG--G-CG-C-----CGGC--C-CG-G---CGUUA-U-UAAA-U----GUCCG--G-GUUGG--CG----UUCCGGGGGUGUUGCCUC-CAGA-UGG-GCCC-GA--G-CGGU-U-CCCAUC--GGC-G--U-GC---UA-G-UG-G-C-G---CC---U-C-----C-UCG-------CGA---GCG-CC--G-A-CG---G-----U--C-G--CUG--A-UGUGC-GUG--C--C--G----C-UCGA--UC--UCG-----------UGCC-----GG--UC-U-G-GG-U-----U-C--A-CAG-GC---------G--AU----C---C-CU-----U--U--------UG--------C----G-AG--C----GC-----G-CGUCCG-C--CUC--C-C--AGCCG--CG-C--C--AU---CGU--U--G--CGC----G-G---------C------G--G--C-GA-------G-G-A-CG-C--C--U--UU--U---UU-A--U-GCG--CG-C-CC---U-G---C-G-UC----U----GAAC-CUC
...-.........................----...-..--...((((---(((.(((--(-(--(--(--..-.----.----.)-)--)-).))).--)-)).)--------)-----))((-----(((-.------------.----((------(((-((((-------.-.-.--.--.-.-)--))-----------)-----)-----)))--).-.--))---)-))-----..-.-.--.-.--(-(-(((.-(((---((--------.-(-(------(-(---(((((-(((--(-((-(-----((((--(-((-(---(....-.-....-.----).)))--)-)))))--))----.))))((((.((((((((-((((-(.(-((.(-((--(-((((-.-..(.((--(((-(--.-((---(.-.-((-(-(-(---.(---(-(-----.-...-------.))---)))-))--)-.-.)---)-----)--)-)--)))--)-.....-).)--)--)--)----)-))).--..--...-----------.)))-----.)--))-)-)-).-.-----.-.--.-.))-))---------)--))----)---)-))-----.--.--------..--------.----)-))--)----))-----)-))))))-)--)))--)-)--.((((--((-(--.--(.---...--)--)--)))----)-)---------)------(--(--(-((-------(-(-.-((-(--.--.--..--.---..-.--.-..)--))-.-))---)-.---)-)-))----.----....-...
>Phaeocystis_globosa_MN603187  
UGG-AAGUAUGUUCCUUCGAGUGGAGUUC----CCA-CC--CCACCUC---GGUGGCG--C-C--C--C-CCC-C----G----CG-G--G-GGCGCG--G-CCGG--------A-----GGCG-----GCC-U------------C----UG------GCG-CGCA-------U-U-C--G--G-U-U--GC-----------G-----C-----GUC--AC-U--GG---C-UG-----AA-G-C--U-G--G-G-GAGU-GCG---GG--------G-C-G------U-G---CGCUC-CGG--G-CG-C-----CGGC--C-CG-G---CG--A-U-UCAUUC----GUCCG--G-GUUGG--CG----UUCCGGGGGUGUUGCCUC-CAGA-UGG-GCCC-GA--G-CGGU-U-CCCAUC--GGC-G--U-GC---UA-G-UG-G-C-G---UC---U-C-----C-UCG-------CGA---GCG-CC--G-A-CG---G-----U--C-G--CUG--A-U-----GUG--C--C--G----C-UCGA--UC--UCG-----------UGCC-----GG--UC-U-G-GG-U-----U-C--A-CAG-GC---------G--AU----C---C-CC-----U--U--------UG--------C----G-AG--C----GC-----G-CGUCCG-C--CUC--C-C--AGCCG--CG-C--CAUAU---CGU--U--G--CGC----G-G---------C------G--G--C-GA-------G-G-G-CG-C--C--U--UU--A---UU-A--UUGCG--CG-C-CC---U-G---C-G-UC----U----GAAC-CUC
...-.........................----...-..--...((((---(((.(((--(-(--(--(-(..-.----.----.)-)--)-))))).--)-)).)--------)-----))((-----(((-.------------.----((------(((-((((-------.-.-.--.--.-.-)--))-----------)-----)-----)))--).-.--))---)-))-----..-.-.--.-.--(-(-(((.-(((---((--------.-(-(------(-(---(((((-(((--(-((-(-----((((--(-((-(---(.--.-.-......----).)))--)-)))))--))----.))))((((.((((((((-((((-(.(-((.(-((--(-((((-.-..((((--(((-(--.-((---(.-.-((-(-(-(---.(---(-(-----.-...-------.))---)))-))--)-.-.)---)-----)--)-)--)))--)-)-----).)--)--)--)----)-))).--..--...-----------.)))-----.)--))-)-)-).-.-----.-.--.-.))-))---------)--))----)---)-))-----.--.--------..--------.----)-))--)----))-----)-))))))-)--)))--)-)--.((((--((-(--...(.---...--)--)--)))----)-)---------)------(--(--(-((-------(-(-(-((-(--.--.--..--.---..-.--....)--))-)-))---)-.---)-)-))----.----....-...
>Phaeocystis_globosa_MN603188  
UGG-AAGUAUGUUCCUUCGAGUGGAGUUC----CCA-CC--CCACCUC---GGUGGCG--C-C--C--C-CCC-C----G----CG-G--G-GGCGCG--G-CCGG--------A-----GGCG-----GCC-U------------C----UG------GCG-CGCA-------U-U-C--G--G-U-U--GC-----------G-----C-----GUC--AC-U--GG---C-UG-----AA-G-C--U-G--G-G-GAGU-GCG---GG--------G-C-G------U-G---CGCUC-CGG--G-CG-C-----CGGC--C-CG-G---CG--A-U-UCAU-UC---GUCCG--G-GUUGG--CG----UUCCGGGGGUGUUGCCUC-CAGA-UGG-GCCC-GA--G-CGGU-U-CCCAUC--GGC-G--U-GC---UA-G-UG-G-C-G---UC---U-C-----C-UCG-------CGA---GCG-CC--G-A-CG---G-----U--C-G--CUG--A-U-----GUG--C--C--G----C-UCGA--UC--UCG-----------UGCC-----GG--UC-U-G-GG-U-----U-C--A-CAG-GC---------G--AU----C---C-CU-----U--U--------UG--------C----G-AG--C----GC-----G-CGUCCG-C--CUC--C-C--AGCCG--CG-C--C--AU---CGU--U--G--CGC----G-G---------C------G--G--C-GA-------G-G-G-CG-C--C--C--U-----------------G--CG-C-CC---U-G---C-G-UC----U----GAAC-CUC
...-.........................----...-..--...((((---(((.(((--(-(--(--(-(..-.----.----.)-)--)-))))).--)-)).)--------)-----))((-----(((-.------------.----((------(((-((((-------.-.-.--.--.-.-)--))-----------)-----)-----)))--).-.--))---)-))-----..-.-.--.-.--(-(-(((.-(((---((--------.-(-(------(-(---(((((-(((--(-((-(-----((((--(-((-(---(.--.-.-....-..---).)))--)-)))))--))----.))))((((.((((((((-((((-(.(-((.(-((--(-((((-.-..((((--(((-(--.-((---(.-.-((-(-(-(---.(---(-(-----.-...-------.))---)))-))--)-.-.)---)-----)--)-)--)))--)-)-----).)--)--)--)----)-))).--..--...-----------.)))-----.)--))-)-)-).-.-----.-.--.-.))-))---------)--))----)---)-))-----.--.--------..--------.----)-))--)----))-----)-))))))-)--)))--)-)--.((((--((-(--.--(.---...--)--)--)))----)-)---------)------(--(--(-((-------(-(-(-((-(--.--.--.-----------------)--))-)-))---)-.---)-)-))----.----....-...
>Phaeocystis_globosa_MN603189 
UGG-AAGUAUGUUCCUUCGAGUGGAGUUC----CCA-CC--CCACCUC---GGUGGCG--C-C--C--C-CCC-C----G----CG-G--G-GGCGCG--G-CCGG--------A-----GGCG-----GCC-U------------C----UG------GCG-CGCA-------U-U-C--G--G-U-U--GC-----------G-----C-----GUC--AC-U--GG---C-UG-----AA-G-C--U-G--G-G-GAGU-GCG---GG--------G-C-G------U-C---CGCUC-CGG--G-CG-C-----CGGC--C-CG-G---CG--A-U-UCAU-UC---GUCCG--G-GUUGG--CG----UUCCGGGGGUGUUGCCUC-CAGA-UGG-GCCC-GA--G-CGGU-U-CCCAUC--GGC-G--U-GC---UA-G-UG-G-C-G---UC---U-C-----C-UCG-------CGA---GCG-CC--G-A-CG---G-----U--C-G--CUG--A-UGUGC-GUG--C--C--G----C-UCGA--UC--UCG-----------UGCC-----GG--UC-U-G-GG-U-----U-C--A-CAG-GC---------G--AU----C---C-CC-----U--U--------UG--------C----G-AG--C----GC-----G-CGUCCG-C--CUC--C-C--AGCCG--CG-C--C--AU---CGU--U--G--CGC----G-G---------C------G--G--C-GA-------G-G-G-CG-C--C--U--UU--A---U--G--U---G--CG-C-CC---U-G---C-G-UC----U----GAAC-CUC
...-.........................----...-..--...((((---(((.(((--(-(--(--(-(..-.----.----.)-)--)-))))).--)-)).)--------)-----))((-----(((-.------------.----((------(((-((((-------.-.-.--.--.-.-)--))-----------)-----)-----)))--).-.--))---)-))-----..-.-.--.-.--(-(-(((.-(((---((--------.-(-(------(-.---(((((-(((--(-((-(-----((((--(-((-(---(.--.-.-....-..---).)))--)-)))))--))----.))))((((.((((((((-((((-(.(-((.(-((--(-((((-.-..(.((--(((-(--.-((---(.-.-((-(-(-(---.(---(-(-----.-...-------.))---)))-))--)-.-.)---)-----)--)-)--)))--)-.....-).)--)--)--)----)-))).--..--...-----------.)))-----.)--))-)-)-).-.-----.-.--.-.))-))---------)--))----)---)-))-----.--.--------..--------.----)-))--)----).-----)-))))))-)--)))--)-)--.((((--((-(--.--(.---...--)--)--)))----)-)---------)------(--(--(-((-------(-(-(-((-(--.--.--..--.---.--.--.---)--))-)-))---)-.---)-)-))----.----....-...
>Phaeocystis_globosa_MN603190  
UGG-AAGUAUGUUCCUUCGAGUGGAGUUC----CCA-CC--CCACCUC---GGUGGCG--C-C--C--C-CCC-C----G----CG-G--G-GGCGCG--G-CCGG--------A-----GGCG-----GCC-U------------C----UG------GCG-CGCA-------U-U-U--U--G-U-U--GC-----------G-----C-----GUC--AC-U--GG---C-UG-----AA-G-C--U-G--G-G-GAGU-GCG---GG--------G-C-G------U-G---CGUUC-CGG--G-CG-C-----CGGC--C-CG-G---CG--A-U-U----U----GUCCG--G-GUUGG--CG----UUCCGGGGGUGUUGCCUC-CAGA-UGG-GCCC-GA--G-CGGU-U-CCCAUC--GGC-G--U-GC---UA-G-UG-G-C-G---UC---U-C-----C-UCG-------CGA---GCG-CC--G-A-CG---G-----U--C-G--CUG--A-U-----GUG--C--C--G----C-UCGA--UC--UCG-----------UGCC-----GG--UC-U-G-GG-U-----U-C--A-CAG-GC---------G--AU----C---C-CU-----U--U--------UG--------C----G-AG--C----GC-----G-CGUCCG-C--CUC--C-C--AGCCG--CG-C--A--AU---CGU--U--G--CGC----G-G---------C------G--G--U-GA-------G-G-G-CG-C--C--U--UU--A---U--G--U---G--CG-C-CC---U-G---C-G-UC----U----GAAC-CUC
...-.........................----...-..--...((((---(((.(((--(-(--(--(-(..-.----.----.)-)--)-))))).--)-)).)--------)-----))((-----(((-.------------.----((------(((-((((-------.-.-.--.--.-.-)--))-----------)-----)-----)))--).-.--))---)-))-----..-.-.--.-.--(-(-(((.-(((---((--------.-(-(------(-(---(((((-(((--(-((-(-----((((--(-((-(---(.--.-.-.----.----).)))--)-)))))--))----.))))((((.((((((((-((((-(.(-((.(-((--(-((((-.-..((((--(((-(--.-((---(.-.-((-(-(-(---.(---(-(-----.-...-------.))---)))-))--)-.-.)---)-----)--)-)--)))--)-)-----).)--)--)--)----)-))).--..--...-----------.)))-----.)--))-)-)-).-.-----.-.--.-.))-))---------)--))----)---)-))-----.--.--------..--------.----)-))--)----))-----)-))))))-)--)))--)-)--.((((--((-(--.--(.---...--)--)--)))----)-)---------)------(--(--(-((-------(-(-(-((-(--.--.--..--.---.--.--.---)--))-)-))---)-.---)-)-))----.----....-...
>Phaeocystis_globosa_MN603191  
UGG-AAGUAUGUUCCUUCGAGUGGAGUUC----CCA-CC--CCACCUC---GGUGGCG--C-C--C--C-CCC-C----G----CG-G--G-GGCGCG--G-CCGG--------A-----GGCG-----GCC-U------------C----UG------GCG-CGCA-------U-U-C--G--G-U-U--GC-----------G-----C-----GUC--AC-U--GG---C-UG-----AA-G-C--U-G--G-G-GAGU-GCG---GG--------G-C-G------U-G---CGCUC-CGG--G-CG-C-----CGGC--C-CG-G---CG--A-U-U----U----GUCCG--G-GUUGG--CG----UUCCGGGGGUGUUGCCUC-CAGA-UGG-GCCC-GA--G-CGGU-U-CCCAUC--GGC-G--U-GC---UA-G-UG-G-C-G---UC---U-C-----C-UCG-------CGA---GCG-CC--G-A-CG---G-----U--C-G--CUG--A-U-----GUG--C--C--G----C-UCGA--UC--UCG-----------UGCC-----GG--UC-U-G-GG-U-----U-C--A-CAG-GC---------G--AU----C---C-CU-----U--U--------UG--------C----G-AG--C----GC-----G-CGUCCG-C--CUC--C-C--AGCCG--CG-CAAU--AU---UGU--U--G--CGC----G-G---------C------G--G--C-GA-------G-G-G-CG-C--C--U--UUCUA---UU-G--U---G--CG-C-CC---U-G---C-G-UC----U----GAAC-CUC
...-.........................----...-..--...((((---(((.(((--(-(--(--(-(..-.----.----.)-)--)-))))).--)-)).)--------)-----))((-----(((-.------------.----((------(((-((((-------.-.-.--.--.-.-)--))-----------)-----)-----)))--).-.--))---)-))-----..-.-.--.-.--(-(-(((.-(((---((--------.-(-(------(-(---(((((-(((--(-((-(-----((((--(-((-(---(.--.-.-.----.----).)))--)-)))))--))----.))))((((.((((((((-((((-(.(-((.(-((--(-((((-.-..((((--(((-(--.-((---(.-.-((-(-(-(---.(---(-(-----.-...-------.))---)))-))--)-.-.)---)-----)--)-)--)))--)-)-----).)--)--)--)----)-))).--..--...-----------.)))-----.)--))-)-)-).-.-----.-.--.-.))-))---------)--))----)---)-))-----.--.--------..--------.----)-))--)----))-----)-))))))-)--)))--)-)--.((((--((-(...--(.---...--)--)--)))----)-)---------)------(--(--(-((-------(-(-(-((-(--.--.--.....---..-.--.---)--))-)-))---)-.---)-)-))----.----....-...
>Phaeocystis_globosa_MN603185  
UGG-AAGUAUGUUCCUUCGAGUGGAGUUC----CCA-CC--CCACCUC---GGUGGCGC-C-C--C--C-CCC-C----G----CG-G--G-GGCGCG--G-CCGG--------A-----GGCG-----GCC-U------------C----UG------GCG-CGCA-------U-U-C--G--G-U-U--GC-----------G-----C-----GUC--AC-U--GG---C-UG-----AA-G-C--U-G--G-G-GAGU-GCG---GG--------G-C-G------U-G---CGCUC-CGG--G-CG-C-----CGGC--C-CG-G---CG--A-U-U----U----GUCCG--G-GUUGG--CG----UUCCGGGGGUGUUGCCUC-CAGA-UGG-GCUC-GA--G-CGGU-U-ACCAUC--GGC-G--U-GC---UA-G-UG-G-C-G---UC---U-C-----C-UCG-------CGA---GCG-CC--G-A-CG---G-----U--C-G--CUG--A-UGUGC-GUG--C--C--G----C-UCGA--UC--UCG-----------UGCC-----GG--UC-U-G-GG-U-----U-C--A-CAG-GU---------G--AU----C---C-CU-----U--U--------UG--------C----G-AG--C----GC-----G-CGUCCG-C--CUC--C-C--AGCCG--CG-C--A--AU---CGU--U--G--CGC----G-G---------C------G--G--C-GA-------G-G-G-CG-C--C--C--UU--A---UU-G--U---G--CG-C-CC---U-G---C-G-UC----U----GAAC-CUC
...-.........................----...-..--...((((---(((.(((.-(-(--(--(-(..-.----.----.)-)--)-))))).--)-)).)--------)-----))((-----(((-.------------.----((------(((-((((-------.-.-.--.--.-.-)--))-----------)-----)-----)))--).-.--))---)-))-----..-.-.--.-.--(-(-(((.-(((---((--------.-(-(------(-(---(((((-(((--(-((-(-----((((--(-((-(---(.--.-.-.----.----).)))--)-)))))--))----.))))((((.((((((((-((((-(.(-((.(-((--(-((((-.-..(.((--(((-(--.-((---(.-.-((-(-(-(---.(---(-(-----.-...-------.))---)))-))--)-.-.)---)-----)--)-)--)))--)-.....-).)--)--)--)----)-))).--..--...-----------.)))-----.)--))-)-)-).-.-----.-.--.-.))-))---------)--))----)---)-))-----.--.--------..--------.----)-))--)----))-----)-))))))-)--)))--)-)--.((((--((-(--.--(.---...--)--)--)))----)-)---------)------(--(--(-((-------(-(-(-((-(--.--.--..--.---..-.--.---)--))-)-))---)-.---)-)-))----.----....-...
>Phaeocystis_globosa_MN603177  
UGG-AAGUAUGUUCCUUCGAGUGGAGUUC----CCA-CC--CCACCUC---GGUGGCGC-C-C--C--C-CCC-C----G----CG-G--G-GGCGCG--G-CCGG--------A-----GGCG-----GCC-U------------C----UG------GCG-CGCA-------U-U-C--G--G-U-U--GC-----------G-----C-----GUC--AC-U--GG---C-UG-----AA-G-C--U-G--G-G-GAGU-GCG---GG--------G-C-G------U-G---CGCUC-CGG--G-CG-C-----CGGC--C-CG-G---CG--A-U-U----U----GUCCG--G-GUUGG--CG----UUCCGGGGGUGUUGCCUC-CAGA-UGG-GCUC-GA--G-CGGU-U-ACCAUC--GGC-G--U-GC---UA-G-UG-G-C-G---UC---U-C-----C-UCG-------CGA---GCG-CC--G-A-CG---G-----U--C-G--CUG--A-UGUGC-GUG--C--C--G----C-UCGA--UC--UCG-----------UGCC-----GG--UC-U-G-GG-U-----U-C--A-CAG-GU---------G--AU----C---C-CU-----U--U--------UG--------C----G-AG--C----GC-----G-CGUCCG-C--CUC--C-C--AGCCG--CG-C--A--AU---CGU--U--G--CGC----G-G---------C------G--G--C-GA-------G-G-G-CG-C--C--C--UU--A---UU-G--U---G--CG-C-CC---U-G---C-G-UC----U----GAAC-CUC
...-.........................----...-..--...((((---(((.(((.-(-(--(--(-(..-.----.----.)-)--)-))))).--)-)).)--------)-----))((-----(((-.------------.----((------(((-((((-------.-.-.--.--.-.-)--))-----------)-----)-----)))--).-.--))---)-))-----..-.-.--.-.--(-(-(((.-(((---((--------.-(-(------(-(---(((((-(((--(-((-(-----((((--(-((-(---(.--.-.-.----.----).)))--)-)))))--))----.))))((((.((((((((-((((-(.(-((.(-((--(-((((-.-..(.((--(((-(--.-((---(.-.-((-(-(-(---.(---(-(-----.-...-------.))---)))-))--)-.-.)---)-----)--)-)--)))--)-.....-).)--)--)--)----)-))).--..--...-----------.)))-----.)--))-)-)-).-.-----.-.--.-.))-))---------)--))----)---)-))-----.--.--------..--------.----)-))--)----))-----)-))))))-)--)))--)-)--.((((--((-(--.--(.---...--)--)--)))----)-)---------)------(--(--(-((-------(-(-(-((-(--.--.--..--.---..-.--.---)--))-)-))---)-.---)-)-))----.----....-...
>Phaeocystis_globosa_MN603176  
UGG-AAGUAUGUUCCUUCGAGUGGAGUUC----CCA-CC--CCACCUC---GGUGGCG--C-C--C--C-CCC-C----G----CG-G--G-GGCGCG--G-CCGG--------A-----GGCG-----GCC-U------------C----UG------GCG-CGCA-------U-U-C--G--G-U-U--GC-----------G-----C-----GUC--AC-U--GG---C-UG-----AA-G-C--U-G--G-G-GAGU-GCG---GG--------G-C-G------U-G---CGCUC-CGG--G-CG-C-----CGGC--C-CG-G---CG--A-U-UCAU-UC---GUCCG--G-GUUGG--CG----UUCCGGGGGUGUUGCCUC-CAGA-UGG-GCCC-GA--G-CGGU-U-CCCAUC--GGC-G--U-GC---UA-G-UG-G-C-G---UC---U-C-----C-UCG-------CGA---GCG-CC--G-A-CG---G-----U--C-G--CUG--A-U-----GUG--C--C--G----C-UCGA--UC--UCG-----------UGCC-----GG--UC-U-G-GG-U-----U-C--A-CAG-GC---------G--AC----C---C-CU-----U--U--------UG--------C----G-AG--C----GC-----G-CGUCCG-C--CUC--C-C--AGCCG--CG-C--C--AU---CGU--U--G--CGC----G-G---------C------G--G--C-GA-------G-G-G-CG-C--C--U--UU--A---CU-G--U---G--CG-C-CU---U-G---C-G-UC----U----GAAC-CUC
...-.........................----...-..--...((((---(((.(((--(-(--(--(-(..-.----.----.)-)--)-))))).--)-)).)--------)-----))((-----(((-.------------.----((------(((-((((-------.-.-.--.--.-.-)--))-----------)-----)-----)))--).-.--))---)-))-----..-.-.--.-.--(-(-(((.-(((---((--------.-(-(------(-(---(((((-(((--(-((-(-----((((--(-((-(---(.--.-.-....-..---).)))--)-)))))--))----.))))((((.((((((((-((((-(.(-((.(-((--(-((((-.-..((((--(((-(--.-((---(.-.-((-(-(-(---.(---(-(-----.-...-------.))---)))-))--)-.-.)---)-----)--)-)--)))--)-)-----).)--)--)--)----)-))).--..--...-----------.)))-----.)--))-)-)-).-.-----.-.--.-.))-))---------)--))----)---)-))-----.--.--------..--------.----)-))--)----))-----)-))))))-)--)))--)-)--.((((--((-(--.--(.---...--)--)--)))----)-)---------)------(--(--(-((-------(-(-(-((-(--.--.--..--.---..-.--.---)--))-)-))---)-.---)-)-))----.----....-...
>Phaeocystis_globosa_MN603173  
UGG-AAGUAUGUUCCUUCGAGUGGAGUUC----CCA-CC--CCACCUC---GGUGGCG--C-C--C-----CC-C----G----CG-G--G-GGCGCG--G-CCGG--------A-----GGCG-----GCC-U------------C----UG------GCG-CGCA-------U-U-C--G--G-U-U--GC-----------G-----C-----GUC--AC-U--GG---C-UG-----AA-G-C--U-G--G-G-GAGU-GCG---GG--------G-C-G------U-G---CGCUC-CGG--G-CG-C-----CGGC--C-CG-G---CG--A-U-C----U----GUCCG--G-GUUGG--CG----UUCCGGGGGUGUUGCCUC-CAGA-UGG-GCCC-GA--G-CGGU-U-CCCAUC--GGC-G--U-GC---UA-G-UG-G-C-G---UC---U-C-----C-UCG-------CGA---GCG-CC--G-A-CG---G-----U--C-G--CUG--A-UGUGC-GUG--C--C--G----C-UCGA--UC--UCG-----------UGCC-----GG--UC-U-G-GG-U-----U-C--A-CAG-GC---------G--AU----C---C-CU-----U--U--------UG--------C----G-AG--C----GC-----G-CGUCCG-C--CUC--C-C--AGCCG--CG-C--C--AU---CGU--U--G--CGC----G-G---------C------G--G--C-GA-------G-G-G-CG-C--C--U--------------------G--CG-C-CC---U-G---C-G-UC----U----GAAC-CUC
...-.........................----...-..--...((((---(((.(((--(-(--(-----..-.----.----.)-)--)-..))).--)-)).)--------)-----))((-----(((-.------------.----((------(((-((((-------.-.-.--.--.-.-)--))-----------)-----)-----)))--).-.--))---)-))-----..-.-.--.-.--(-(-(((.-(((---((--------.-(-(------(-(---(((((-(((--(-((-(-----((((--(-((-(---(.--.-.-.----.----).)))--)-)))))--))----.))))((((.((((((((-((((-(.(-((.(-((--(-((((-.-..(.((--(((-(--.-((---(.-.-((-(-(-(---.(---(-(-----.-...-------.))---)))-))--)-.-.)---)-----)--)-)--)))--)-.....-).)--)--)--)----)-))).--..--...-----------.)))-----.)--))-)-)-).-.-----.-.--.-.))-))---------)--))----)---)-))-----.--.--------..--------.----)-))--)----))-----)-))))))-)--)))--)-)--.((((--((-(--.--(.---...--)--)--)))----)-)---------)------(--(--(-((-------(-(-(-((-(--.--.--------------------)--))-)-))---)-.---)-)-))----.----....-...
>Phaeocystis_globosa_MN603172  
UGG-AAGUAUGUUCCUUCGAGUGGAGUUC----CCA-CC--CCACCUC---GGUGGCG--C-C--C--C-CCC-C----G----CG-G--G-GGCGCG--G-CCGG--------A-----GGCG-----GCC-U------------C----UG------GCG-CGCA-------U-U-C--G--G-U-U--GC-----------G-----C-----GUC--AC-U--GG---C-UG-----AA-G-C--U-G--G-G-GAGU-GCG---GG--------G-C-G------U-G---CGCUC-CGG--G-CG-C-----CGGC--C-CG-G---CG--A-U-UCAUUC----GUCCG--G-GUUGG--CG----UUCCGGGGGUGUUGCCUC-CAGA-UGG-GCCC-GA--G-CGGU-U-CCCAUC--GGC-G--U-GC---UA-G-UG-G-C-G---UC---U-C-----C-UCG-------CGA---GCG-CC--G-A-CG---G-----U--C-G--CUG--A-U-----GUG--C--C--G----C-UCGA--UC--UCG-----------UGCC-----GG--UC-U-G-GG-U-----U-C--A-CAG-GC---------G--AU----C---C-CC-----U--U--------UG--------C----G-AG--C----GC-----G-CGUCCG-C--CUC--C-C--AGCCG--CG-C--CAUAU---CGU--U--G--CGC----G-G---------C------G--G--C-GA-------G-G-G-CG-C--C--U--UU--A---UU-A--UUGCG--CG-C-CC---U-G---C-G-UC----U----GAAC-CUC
...-.........................----...-..--...((((---(((.(((--(-(--(--(-(..-.----.----.)-)--)-))))).--)-)).)--------)-----))((-----(((-.------------.----((------(((-((((-------.-.-.--.--.-.-)--))-----------)-----)-----)))--).-.--))---)-))-----..-.-.--.-.--(-(-(((.-(((---((--------.-(-(------(-(---(((((-(((--(-((-(-----((((--(-((-(---(.--.-.-......----).)))--)-)))))--))----.))))((((.((((((((-((((-(.(-((.(-((--(-((((-.-..((((--(((-(--.-((---(.-.-((-(-(-(---.(---(-(-----.-...-------.))---)))-))--)-.-.)---)-----)--)-)--)))--)-)-----).)--)--)--)----)-))).--..--...-----------.)))-----.)--))-)-)-).-.-----.-.--.-.))-))---------)--))----)---)-))-----.--.--------..--------.----)-))--)----))-----)-))))))-)--)))--)-)--.((((--((-(--...(.---...--)--)--)))----)-)---------)------(--(--(-((-------(-(-(-((-(--.--.--..--.---..-.--....)--))-)-))---)-.---)-)-))----.----....-...
>Prymnesium_sp__MZ376740  
UGG-GAGCAUGUUUCUUCGAGUGGCGCCU----CCA-CCCGCC---U----GGGCGUG--C-G--C-----CU-C----G----C--G--C-G-CACA--U-CCGAU-------C-----GU-G-----UCU-G------------C----CG-------UG--G---------C-G-U-----G-A----GC----U------G-----C-----GCC--A-----G----A-UC-----AA-GGU--UCG-AGCG-UCGCC-UG---AG------------G--------G---C--AG-CGUU-G-C--A-----C-GGG-A-GGAA-U-C-----U-U----C--------G--G-AUC----UG----CCC-G-------U--G--------U---GC-C-GA---------------------C-G--U-GC---UA-G-UA-G---G---U------------C---G--------CC---U-A-CC----A--A---G-----U--C-G---U-----U-----GUG-----C----------C-A--U----CG-----------AAC-------G---C-U-G-UG-A-----U-C--U-CAA-CC---------G--A-----C---G-U---------------------------------G-GG--G----AC-----G-CGA-GG-A-------C----A---U--AU----A---U---CGC-----GG-CUC----C-G---------C------------C-CACC-----G-G-UGCG-C--C-----U-------C--G--C---G--CG-C-AC---------C-A-U-----U----GGAC--UC
...-.........................----...-..((..---(----(((.(((--(-(--(-----..-.----.----.--)--)-)-))).--)-)))..-------)-----).-(-----(((-(------------.----((-------((--(---------.-.-.-----.-.----.)----)------)-----)-----).)--)-----)----)-).-----..-...--...-..((-(((..-((---((------------(--------(---(--((-(((.-(-(--(-----(-(..-.-((.(-(-(-----.-.----.--------.--)-)))----).----..)-)-------)--)--------)---((-(-((---------------------(-(--.-((---(.-(-((-(---(---.------------.---.--------))---)-)-).----.--)---)-----)--)-)---)-----)-----).)-----)----------.-.--.----..-----------.))-------)---)-)-)-).-.-----)-)--)-)).-.)---------)--)-----)---)-(---------------------------------(-((--(----.(-----.-(((-.(-.-------.----.---.--.)----.---)---)).-----).-)))----)-)---------.------------(-((..-----(-(-(.((-(--.-----.-------.--.--.---)--))-.-))---------)-.-.-----)----))..--..
>Prymnesium_sp__MZ376741  
UGG-GAGCAUGUUUCUUCGAGUGGCGCCU----CCA-CCCGCC---U----GGGCGUG--C-G--C-----CU-C----G----C--G--C-G-CACA--U-CCGAU-------C-----GU-G-----UCU-G------------C----CG-------UG--G-------C-C-U-------G-U----GC----U------G-----C-----GCC--A-----G----A-UG-----AA-GGU--UCG-AGCG-UCGCC-UG---AG------------G--------G---C--AG-CGUU-G-C--A-----C-GGG-A-GG-A-U-C-----C-U----C--------G--G-AUC----UU-----GCUG-------U--G--------U---GC-C-GA---------------------C-G--U-GC---UA-G-UA-G---G---U------------G---U--------CC---U-A-CC----A--A---G-----U--C-G---U-----U-----GUG-----C----------C-A--U----CG-----------AAC-------G---C-U-G-UG-A-----A-C--U-CAA-CU---------G--A-----C---G-C---------------------------------G-GG--G----AC-----G-CGA-GG---------A-U--A---------C--G---U---CGC-----GG-CUC----C-G---------C------------C-CACC-----G-G-UGCG-C--C-----U-------C--G--C---G--CG-C-AC---------C-A-U-----U----GGAC--UC
...-.........................----...-..((..---(----(((.(((--(-(--(-----..-.----.----.--)--)-)-))).--)-)))..-------)-----).-(-----(((-(------------.----((-------((--(-------.-.-.-------.-.----.)----)------)-----)-----).)--)-----)----)-).-----..-...--...-..((-(((..-((---((------------.--------(---(--((-(((.-(-(--(-----(-(..-.-((-(-(-(-----.-.----.--------.--)-)))----).-----.).)-------)--)--------)---((-(-((---------------------(-(--.-((---(.-(-((-(---(---.------------.---.--------))---)-)-).----.--)---)-----)--)-)---)-----)-----).)-----)----------.-.--.----..-----------.))-------)---)-)-)-).-.-----.-)--)-)).-.)---------)--)-----)---)-(---------------------------------(-((--(----.(-----.-(((-.(---------.-.--.---------)--.---)---)).-----).-)))----)-)---------.------------(-((..-----(-(-(.((-(--.-----.-------.--.--.---)--))-.-))---------)-.-.-----)----))..--..
>Chrysotila_pseudoroscoffensis_AM936920 
GCG-AAGCAUGUCUCUUCGAGUGGCGUCA----CCA--CGCUUG--UC---GGC-GCG--A-CUUUUCCUCCUGU----GCUCUUUGGGGUCGUCGUG--UUCCGGUUUUCCGUGUGGCUGUCGCGUGCGCGAC------UCUUU-CGG--CAGCACC-GCGUGGCAUGUCUGAUCG-U--G--GUG-U--GCCUUUU-GCGUUGUUUCGU-----GUCUGUGGUUCGUGCGCGUCUGCUUAA-G-UG-U-N--GAG-CUGC-GUG-UCUGGG----U-G-UCA------U-G---CACUG-CGUU-G-CCCG-----U-GUU-C-CG-CGUGC---CGU-U----U-----UU-G--C-GUCCGCAC-----UGCGUGCG-UGCC-UGUUUC-GCGUUUGGAUCGGAGUGUCAGAGAGCGUGUCGUCCCUGUGUCGCUACU--C-U--G-C-----UCGCCUCGAGUGUU-UGGCGUCGUGUGU---G-GGGU--U-G-UGUCACGGAGCU--CCGUUGCGAAA-U-----GGG--UGGCUCGUGUGCGUCGCGCUUG-UGGUUCUGGUU--AUGCGU-CG-GG--UGCGUGUGUGUGUGAGUGU--UCAGC-GCGUGUUCCUCGCGCG----G-UCGUGAUGCCAUUGUUCGGU-CGUUUCCAUUGUCGUGCAUCGCGU-G-UGUCUAGCGGCACGUG-C--GUGCGC-UGGUGUGGAUCGUC--U-CGAG-GUGU--UGGGAUCGUUUGAGUGAU-------CU--C-UGU-GAUCAGAGA-GGGGGUGCG-CGCGUUCUUG--UG------U--GUUU---G--CG-U-GUAUGUCGUGUCUGUUCACGGUCGGUUGACGCAU
...-.......................((----(((--(((...--((---(((-(((--(-(....((.((...----.......))))..))))))--..))))......)))))).))..((((((((((.------.((..-.((--(((((.(-(((.((((((((......-.--)--)))-)--)))...)-))).)))....)-----)))...)).))))))))))........-.-..-.-.--(((-(.((-(((-.(((((----.-.-(((------(-(---(((((-(((.-(-((((-----(-((.-.-.(-(..((---((.-.----.-----.(-(--(-(..(((((-----.(((.((.-.(((-((((((-(((..((((..(((.((.((.......)).)))))(((((.(((.(((--(-(--(-(-----.(((..((......-...))..))).))---)-))))--.-)-)).)))))...)--))).)))))))-)-----)))--).)).)))))))).))))....-))))....)).--..))).-))-))--)))))).))))))))...)--)))))-))))))))((((.(((----(-((.(((((((.....((((.-((..(((((....(((((.(((((-(-((((....))))))))-)--))))))-....))))).)).)--.-))))-))))--)).)))))).))))....-------..--(-(((-((.((((..-.((.(((((-((((......--..------.--...)---)--))-)-)))).))...)))).)))))).............
>Chrysotila_roscoffensis_AM936921 
GCG-AAGCAUGUCUCUUCGAGUGGCGUCA----CCA--CGCUUG--UC---GGC-GCG--A-CUUUUCCUCCUGU----GCUCUUUGGGGUCGUCGUG--UUCCGGUUUUCCGUGUGGCUGUCGCGUGCGCGAC------UCUUU-CGG--CAGCACC-GCGUGGCAUGUCUGAUCG-U--G--GUG-U--GCCUUUU-GCGUUGUUUCGU-----GUCUGUGGUUCGUGCGCGUCUGCUUAA-G-UG-U-G--GAG-CUGC-GUG-UCUGGG----U-G-UCA------U-G---CACUG-CGUU-G-CCCG-----U-GUU-C-CG-CGUGC---CGU-U----U-----UU-G--C-GUCCGCAC-----UGCGUGCG-UGCC-UGUUUC-GCGUUUGGAUCGGAGUGUCAGAGAGCGUGUCGUCCCUGUGUCGCUACU--C-U--G-C-----UCGCCUCGAGUGUU-UGGCGUCGUGUGU---G-GGGU--U-G-UGUCACGGAGCU--CCGUUGCGAAA-U-----GGG--UGGCUCGUGUGCGUCGCGCUUG-UGGUUCUGGUU--AUGCGU-CG-GG--UGCGUGUGUGUGUGAGUGU--UCAGC-GCGUGUUCCUCGCGCG----G-UCGUGAUGCCAUUGUUCGGU-CGUUUCCAUUGUCGUGCAUCGCGU-G-UGUCUAGCGGCACGUG-C--GUGCGC-UGGUGUGGAUCGUC--U-CGAG-GUGU--UGGGAUCGUUUGAGUGAU-------CU--C-UGU-GAUCAGAGA-GGGGGUGCG-CGCGUUCUUG--UG------U--GUUU---G--CG-U-GUAUGUCGUGUCUGUUCACGGUCGGUUGACGCAU
...-.......................((----(((--(((...--((---(((-(((--(-(....((.((...----.......))))..))))))--..))))......)))))).))..((((((((((.------.((..-.((--(((((.(-(((.((((((((......-.--)--)))-)--)))...)-))).)))....)-----)))...)).))))))))))........-.-..-.-.--(((-(.((-(((-.(((((----.-.-(((------(-(---(((((-(((.-(-((((-----(-((.-.-.(-(..((---((.-.----.-----.(-(--(-(..(((((-----.(((.((.-.(((-((((((-(((..((((..(((.((.((.......)).)))))(((((.(((.(((--(-(--(-(-----.(((..((......-...))..))).))---)-))))--.-)-)).)))))...)--))).)))))))-)-----)))--).)).)))))))).))))....-))))....)).--..))).-))-))--)))))).))))))))...)--)))))-))))))))((((.(((----(-((.(((((((.....((((.-((..(((((....(((((.(((((-(-((((....))))))))-)--))))))-....))))).)).)--.-))))-))))--)).)))))).))))....-------..--(-(((-((.((((..-.((.(((((-((((......--..------.--...)---)--))-)-)))).))...)))).)))))).............
>Chrysotila_roscoffensis_KC800939  
GCG-AAGCAUGUCUCUUCGAGUGGCGUCA----CCA--CGCUUG--UC---GGC-GCG--A-CUUUUCCUCCUGU----GCUCUUUGGGGUCGUCGUG--UUCCGGUUUUCCGUGUGGCUGUCGCGUGCGCGAC------UCUUU-CGG--CAGCACC-GCGUGGCAUGUCUGAUCG-U--G--GUG-U--GCCUUUU-GCGUUGUUUCGU-----GUCUGUGGUUCGUGCGCGUCUGCUUAA-G-UG-U-G--GAG-CUGC-GUG-UCUGGG----U-G-UCA------U-G---CACUG-CGUU-G-CCCG-----U-GUU-C-CG-CGUGC---CGU-U----U-----UU-G--C-GUCCGCAC-----UGCGUGCG-UGCC-UGUUUC-GCGUUUGGAUCGGAGUGUCAGAGAGCGUGUCGUCCCUGUGUCGCUACU--C-U--G-C-----UCGCCUCGAGUGUU-UGGCGUCGUGUGU---G-GGGU--U-G-UGUCACGGAGCU--CCGUUGCGAAA-U-----GGG--UGGCUCGUGUGCGUCGCGCUUG-UGGUUCUGGUU--AUGCGU-CG-GG--UGCGUGUGUGUGUGAGUGU--UCAGC-GCGUGUUCCUCGCGCG----G-UCGUGAUGCCAUUGUUCGGU-CGUUUCCAUUGUCGUGCAUCGCGU-G-UGUCUAGCGGCACGUG-C--GUGCGC-UGGUGUGGAUCGUC--U-CGAG-GUGU--UGGGAUCGUUUGAGUGAU-------CU--C-UGU-GAUCAGAGA-GGGGGUGCG-CGCGUUCUUG--UG------U--GUUU---G--CG-U-GUAUGUCGUGUCUGUUCACGGUCGGUUGACGCAU
...-.......................((----(((--(((...--((---(((-(((--(-(....((.((...----.......))))..))))))--..))))......)))))).))..((((((((((.------.((..-.((--(((((.(-(((.((((((((......-.--)--)))-)--)))...)-))).)))....)-----)))...)).))))))))))........-.-..-.-.--(((-(.((-(((-.(((((----.-.-(((------(-(---(((((-(((.-(-((((-----(-((.-.-.(-(..((---((.-.----.-----.(-(--(-(..(((((-----.(((.((.-.(((-((((((-(((..((((..(((.((.((.......)).)))))(((((.(((.(((--(-(--(-(-----.(((..((......-...))..))).))---)-))))--.-)-)).)))))...)--))).)))))))-)-----)))--).)).)))))))).))))....-))))....)).--..))).-))-))--)))))).))))))))...)--)))))-))))))))((((.(((----(-((.(((((((.....((((.-((..(((((....(((((.(((((-(-((((....))))))))-)--))))))-....))))).)).)--.-))))-))))--)).)))))).))))....-------..--(-(((-((.((((..-.((.(((((-((((......--..------.--...)---)--))-)-)))).))...)))).)))))).............
>Pleurochrysis_elongata_AM936919  
GCG-AAGUAUGUCUCUUCGAGUGGCGUCA----CCA-UCUUUUG--UC---GGC-GCG--A-CAUCUGCUGCCGU----G-G-UUUUGGGU-GUCGUG--UUCCGGUUG-CCGUACGGUUGUCGCGGGUGCG-CGGUGUGUUUAUGCGGACCGGU-CUUGCGUGGCAUGUCUGUUCU-U--G--GUG-U--GCCUUUUCGCGU-GGUUUGC-----GUCUGUCGCGUGCGUGCGUCUUCCCGAUG-UU-U-G--GAG-CUUU-GUGCUGUGUG----UCGUU-A------C-A---CCCUGCCGUU-G-CG-GG----U-GUG-C-CG-GGUGC---C-U-U----U-----UC-G--C-GUCGGU-CG----UCUGUGCG-UGUU-CGUU-C-GCGUUUUGAUUGGAGUGUCAGAGGGAGUGUCAUCCCUGUCUCGCAACUGCC-U--G-C-----U---UU-A--U-UC-UGGUGU-UUGCGU---G-GCGU--G-GUUGUCGCUGGGCU--CCGUGGCGUGAUU-----GAG--CUGCAUGUGUUGGUCGUA-UCGCUCGGAAGGUUUUCGUGCGCAUGUCG--UGGGCGUGUCUGUGUGUGC--UUCAC-GC-U-UCGCGCGUGUGCUUUGGU-GUGACUCCAUCGU-CGCUGCGUGGC-GUUUCCUUUUGUCG--UUCCCGU-GUGUGUCGUGCG-C--GUGGGA-GGGUGUGGAUCGUCG-UGUGUGUGUGU--UUGGAUCGCCUGUGUGUG-------CUUCCGUG--GGUCGGAGAUGU-GACAUG-CGCGGGCCAGACUG--G---U--GUUU---G--CG-U-GU--GGAGUGUCUGAUCUGGGUGUGCUGACGCAU
...-.......................((----((.-...(...--((---(((-(((--(-(.....(.(....----.-.-...))...-))))))--..))))...-..)...)).))..(((.(((((-.........(....((..((.(-.....(.((((((((......-.--)--)))-)--)))...).....-).....)-----)))....)..))))).)))..........-..-.-.--...-....-(((....(..----....(-(------.-(---(.((..(((.-(-..-(.----(-((.-.-.(-(...(---.-.-.----.-----..-(--(-(.....-..----..((.((.-.(((-(((.-(-((...(.((..(((.((.((.......)).)))))(.((..((....(...-(--(-(-----.---..-(--.-..-......-)...))---)-)...--.-..))..)).)...)--).)..)))..).)-----)))--).)).)).......))).-......).....)).....)))..)..))--)).).).)).)).......--)...)-))-.-...((((.(((....(.(-..(((.((.....-.....((...(-((....(((((.((--(.(.(((-....).)).).)-)--))))))-....)))...))...-...)...).))--)..).)))).))))....-------....(.((--((.((((....(-.(((((-((.(..........--.---.--.).)---)--))-)-))--.)....)))).)))).).............
>Pleurochrysis_sp__HAPPLH_AM936923  
GCG-AAGUAUGUCUCUUCGAGUGGCGUCA----CCA-UCUCUUG--UC---GGC-GCG--A-CAUCUGCUGCCGU----G-G-UUUUGGGU-GUCGUG--UUCCGGUUG-CCGUACGGUUGUCGCGGGUGCG-CGGUGUGUUUAUGCGGACCGGU-CUUGCGUGGCAUGUCUGUUCU-U--G--GUG-U--GCCUUUUCGCGU-GGUUUGC-----GUCUGUCGCGUGCGUGCGUCUUCCCGAUG-UU-U-G--GAG-CUUU-GUGCUGUGUG----UCGUU-A------C-A---CCCUGCCGUU-G-CG-GG----U-GUG-C-CG-GGUGC---C-U-U----U-----UC-G--C-GUCGGU-CG----UCUGUGCG-UGUU-CGUU-C-GCGUUUUGAUUGGAGUGUCAGAGGGAGUGUCAUCCCUGUCUCGCAACUGCC-U--G-C-----U---UU-A--U-UC-UGGUGU-UUGCGU---G-GCGU--G-GUUGUCGCUGGGCU--CCGUGGCGUGAUU-----GAG--CUGCAUGUGUUGGUCGUA-UCGCUCGGAAGGUUUUCGUGCGCAUUUCG--UGGGCGUGUCUGUGUGUGC--UUCAC-GC-U-UCGCGCGUGUGCUUUGGU-GUGACUCCAUCGU-CGCUGCGUGGC-GUUUCCUUUUGUCG--UUCCCGU-GUGUGUCGUGCG-C--GUGGGA-GGGCGUGGAUCGUCG-UGUGUGUGUGU--UUGGAUCGCCUGUGUGUG-------CUUCCGUG--GGUCGGAGAUGU-GACAUG-CGCGGGCCAGACUG--G---U--GUUU---G--CG-U-GU--GGAGUGUCUGAUCUGGGUGUGCUGACGCAU
...-.......................((----((.-...(...--((---(((-(((--(-(.....(.(....----.-.-...))...-))))))--..))))...-..)...)).))..(((.(((((-.........(....((..((.(-.....(.((((((((......-.--)--)))-)--)))...).....-).....)-----)))....)..))))).)))..........-..-.-.--...-....-(((....(..----....(-(------.-(---(.((..(((.-(-.(-(.----(-((.-.-.(-(...(---.-.-.----.-----..-(--(-(.....-..----..((.((.-.(((-(((.-(-((...(.((..(((.((.((.......)).)))))(.((..((....(...-(--(-(-----.---..-(--.-..-......-)...))---)-)...--.-..))..)).)...)--).)..)))..).)-----)))--).)).)).......))).-......).....)).....)))..)).))--)).).).)).)).......--)...)-))-.-...((((.(((....(.(-..(((.((.....-.....((...(-((....(((((.((--(.(.(((-....).)).).)-)--))))))-....)))...))...-...)...).))--)..).)))).))))....-------....(.((--((.((((....(-.(((((-((.(..........--.---.--.).)---)--))-)-))--.)....)))).)))).).............
>Phaeocystis_globosa_MN603170 
UGG-AAGUAUGUUCCUUCGAGUGGAGUUC----CCA-CC--CCACCUC---GGUGGCG--C-C--C--C-CCC-C----G----CG-G--G-GGCGCG--G-CCGG--------A-----GGCG-----GCC-U------------C----UG------GCG-CGCA-------U-U-C--G--G-U-U--GC-----------G-----C-----GUC--AC-U--GG---C-UG-----AA-G-C--U-G--G-G-GAGU-GCG---GG--------G-C-G------U-G---CGCUC-CGG--G-CG-C-----CGGC--C-CG-G---CG--A-U-U----C----GUCCG--G-GUUGG--CG----UUCCGGGGGCGUUGCCUC-CAGA-UGG-GCCC-GA--G-CGGU-U-CCCAUC--GGC-G--U-GC---UA-G-UA-G-C-G---UC---U-C-----C-UCG-------CGA---GCG-CC--G-A-CG---G-----U--C-G--CUG--A-U-----GUG--C--C--G----C-UCGA--UC--UCG-----------UGCC-----GG--UC-U-G-GG-U-----U-C--A-CAG-GC---------G--AU----C---C-CU-----U--U--------UG--------C----G-AG--U----GC-----G-CGUCCG-C--CUC--U-C--AGCCG--CG-C--C--AU---CGU--U--G--CGC----G-G---------C------G--G--C-GA-------G-G-G-CG-C--C--U--UU--A---UU-G--U---G--CA-C-CC---U-G---C-G-UC----U----GAAC-CUC
...-.........................----...-..--...((((---(((.(((--(-(--(--(-(..-.----.----.)-)--)-))))).--)-)).)--------)-----))((-----(((-.------------.----((------(((-((((-------.-.-.--.--.-.-)--))-----------)-----)-----)))--).-.--))---)-))-----..-.-.--.-.--(-(-(((.-(((---((--------.-(-(------(-(---(((((-(((--(-((-(-----((((--(-((-(---(.--.-.-.----.----).)))--)-)))))--))----.))))((((.((((((((-((((-(.(-((.(-((--(-((((-.-..((((--(((-(--.-((---(.-.-(.-(-(-(---.(---(-(-----.-...-------.))---)))-).--)-.-.)---)-----)--)-)--)))--)-)-----).)--)--)--)----)-))).--..--...-----------.)))-----.)--))-)-)-).-.-----.-.--.-.))-))---------)--))----)---)-))-----.--.--------..--------.----)-))--)----))-----)-))))))-)--)))--)-)--.((((--((-(--.--(.---...--)--)--)))----)-)---------)------(--(--(-((-------(-(-(-.(-(--.--.--..--.---..-.--.---)--).-)-))---)-.---)-)-))----.----....-...
>Phaeocystis_globosa_MN603169  
UGG-AAGUAUGUUCCUUCGAGUGGAGUUC----CCA-CC--CCACCUC---GGUGGCG--C-C--C--C-CCC-C----G----CG-G--G-GGCGCG--G-CCGG--------A-----GGCG-----GCC-U------------C----UG------GCG-CGCA-------U-U-C--G--G-U-U--GC-----------G-----C-----GUC--AC-U--GG---C-UG-----AA-G-C--U-G--G-G-GAGU-GCG---GG--------G-C-G------U-G---CGCUC-CGG--G-CG-C-----CGGC--C-CG-G---CG--A-U-U----C----GUCCG--G-GUUGG--CG----UUCCGGGGGCGUUGCCUC-CAGA-UGG-GCCC-GA--G-CGGU-U-CCCAUC--GGC-G--U-GC---UA-G-UA-G-C-G---UC---U-C-----C-UCG-------CGA---GCG-CC--G-A-CG---G-----U--C-G--CUG--A-U-----GUG--C--C--G----C-UCGA--UC--UCG-----------UGCC-----GG--UC-U-G-GG-U-----U-C--A-CAG-GC---------G--AU----C---C-CU-----U--U--------UG--------C----G-AG--U----GC-----G-CGUCCG-C--CUC--U-C--AGCCG--CG-C--C--AU---CGU--U--G--CGC----G-G---------C------G--G--C-GA-------G-G-G-CG-C--C--U--UU--A---UU-G--U---G--CA-C-CC---U-G---C-G-UC----U----GAAC-CUC
...-.........................----...-..--...((((---(((.(((--(-(--(--(-(..-.----.----.)-)--)-))))).--)-)).)--------)-----))((-----(((-.------------.----((------(((-((((-------.-.-.--.--.-.-)--))-----------)-----)-----)))--).-.--))---)-))-----..-.-.--.-.--(-(-(((.-(((---((--------.-(-(------(-(---(((((-(((--(-((-(-----((((--(-((-(---(.--.-.-.----.----).)))--)-)))))--))----.))))((((.((((((((-((((-(.(-((.(-((--(-((((-.-..((((--(((-(--.-((---(.-.-(.-(-(-(---.(---(-(-----.-...-------.))---)))-).--)-.-.)---)-----)--)-)--)))--)-)-----).)--)--)--)----)-))).--..--...-----------.)))-----.)--))-)-)-).-.-----.-.--.-.))-))---------)--))----)---)-))-----.--.--------..--------.----)-))--)----))-----)-))))))-)--)))--)-)--.((((--((-(--.--(.---...--)--)--)))----)-)---------)------(--(--(-((-------(-(-(-.(-(--.--.--..--.---..-.--.---)--).-)-))---)-.---)-)-))----.----....-...
>Phaeocystis_globosa_MN603167  
UGG-AAGUAUGUUCCUUCGAGUGGAGUUC----CCA-CC--CCACCUC---GGUGGCG--C-C--C--C-CCC-C----G----CG-G--G-GGCGCG--G-CCGG--------A-----GGCG-----GCC-U------------C----UG------GCG-CGCA-------U-U-C--G--G-U-U--GC-----------G-----C-----GUC--AC-U--GG---C-UG-----AA-G-C--U-G--G-G-GAGU-GCG---GG--------G-C-G------U-G---CGCUC-CGG--G-CG-C-----CGGC--C-CG-G---CG--A-U-U----C----GUCCG--G-GUUGG--CG----UUCCGGGGGCGUUGCCUC-CAGA-UGG-GCCC-GA--G-CGGU-U-CCCAUC--GGC-G--U-GC---UA-G-UA-G-C-G---UC---U-C-----C-UCG-------CGA---GCG-CC--G-A-CG---G-----U--C-G--CUG--A-U-----GUG--C--C--G----C-UCGA--UC--UCG-----------UGCC-----GG--UC-U-G-GG-U-----U-C--A-CAG-GC---------G--AU----C---C-CU-----U--U--------UG--------C----G-AG--U----GC-----G-CGUCCG-C--CUC--U-C--AGCCG--CG-C--C--AU---CGU--U--G--CGC----G-G---------C------G--G--C-GA-------G-G-G-CG-C--C--U--UU--A---UU-A--UUGCG--CG-C-CC---U-G---C-G-UC----U----GAAC-CUC
...-.........................----...-..--...((((---(((.(((--(-(--(--(-(..-.----.----.)-)--)-))))).--)-)).)--------)-----))((-----(((-.------------.----((------(((-((((-------.-.-.--.--.-.-)--))-----------)-----)-----)))--).-.--))---)-))-----..-.-.--.-.--(-(-(((.-(((---((--------.-(-(------(-(---(((((-(((--(-((-(-----((((--(-((-(---(.--.-.-.----.----).)))--)-)))))--))----.))))((((.((((((((-((((-(.(-((.(-((--(-((((-.-..((((--(((-(--.-((---(.-.-(.-(-(-(---.(---(-(-----.-...-------.))---)))-).--)-.-.)---)-----)--)-)--)))--)-)-----).)--)--)--)----)-))).--..--...-----------.)))-----.)--))-)-)-).-.-----.-.--.-.))-))---------)--))----)---)-))-----.--.--------..--------.----)-))--)----))-----)-))))))-)--)))--)-)--.((((--((-(--.--(.---...--)--)--)))----)-)---------)------(--(--(-((-------(-(-(-((-(--.--.--..--.---..-.--....)--))-)-))---)-.---)-)-))----.----....-...
>Phaeocystis_globosa_MN603166  
UGG-AAGUAUGUUCCUUCGAGUGGAGUUC----CCA-CC--CCACCUC---GGUGGCG--C-C--C--C-CCC-C----G----CG-G--G-GGCGCG--G-CCGG--------A-----GGCG-----GCC-U------------C----UG------GCG-CGCA-------U-U-C--G--G-U-U--GC-----------G-----C-----GUC--AC-U--GG---C-UG-----AA-G-C--U-G--G-G-GAGU-GCG---GG--------G-C-G------U-G---CGCUC-CGG--G-CG-C-----CGGC--C-CG-G---CG--A-U-UCAUUC----GUCCG--G-GUUGG--CG----UUCCGGGGGUGUUGCCUC-CAGA-UGG-GCCC-GA--G-CGGU-U-CCCAUC--GGC-G--U-GC---UA-G-UG-G-C-G---UC---U-C-----C-UCG-------CGA---GCG-CC--G-A-CG---G-----U--C-G--CUG--A-U-----GUG--C--C--G----C-UCGA--UC--UCG-----------UGCC-----GG--UC-U-G-GG-U-----U-C--A-CAG-GC---------G--AU----C---C-CC-----U--U--------UG--------C----G-AG--C----GC-----G-CGUCCG-C--CUC--C-C--AGCCG--CG-C--CAUAU---CGU--U--G--CGC----G-G---------C------G--G--C-GA-------G-G-G-CG-C--C--U--UU--A---UU-A--UUGCG--CG-C-CC---U-G---C-G-UC----U----GAAC-CUC
...-.........................----...-..--...((((---(((.(((--(-(--(--(-(..-.----.----.)-)--)-))))).--)-)).)--------)-----))((-----(((-.------------.----((------(((-((((-------.-.-.--.--.-.-)--))-----------)-----)-----)))--).-.--))---)-))-----..-.-.--.-.--(-(-(((.-(((---((--------.-(-(------(-(---(((((-(((--(-((-(-----((((--(-((-(---(.--.-.-......----).)))--)-)))))--))----.))))((((.((((((((-((((-(.(-((.(-((--(-((((-.-..((((--(((-(--.-((---(.-.-((-(-(-(---.(---(-(-----.-...-------.))---)))-))--)-.-.)---)-----)--)-)--)))--)-)-----).)--)--)--)----)-))).--..--...-----------.)))-----.)--))-)-)-).-.-----.-.--.-.))-))---------)--))----)---)-))-----.--.--------..--------.----)-))--)----))-----)-))))))-)--)))--)-)--.((((--((-(--...(.---...--)--)--)))----)-)---------)------(--(--(-((-------(-(-(-((-(--.--.--..--.---..-.--....)--))-)-))---)-.---)-)-))----.----....-...
>Phaeocystis_globosa_KT390022  
UGG-AAGUAUGUUCCUUCGAGUGGAGUUC----CCA-CC--CCACCUC---GGUGGCG--C-C--C--C--CC-C----G----CG-G--G-GGCGCG--G-CCGG--------A-----GGCG-----GCC-U------------C----UG------GCG-CGCA-------U-U-C--G--G-U-U--GC-----------G-----C-----GUC--AC-U--GG---C-UG-----AA-G-C--U-G--G-G-GAGU-GCG---GG--------G-C-G------U-G---CGCUC-CGG--G-CG-C-----CGGC--U-CG-GC--C-----U-U----UCG--GUCCG--G-GUUGG--CG----UUCCGGGGGUGUUGCCUC-CAGA-UGG-GCCC-GA--G-CGGU-U-CCCAUC--GGC-G--U-GC---UA-G-UG-G-C-G---UC---U-C-----C-UCG-------CGA---GCG-CC--G-A-CG---G-----U--C-G--CUG--A-U-----GUG--C--C--G----C-UCGA--UC--UCG-----------UGCC-----GG--UC-U-G-GG-U-----U-C--A-CAG-GC---------G--AU----C---C-CU-----U--U--------UG--------C----G-AG--C----GC-----G-CGUCCG-C--CUC--C-C--AGCCG--CG-C--A--AU---CGU--U--G--CGC----G-G---------C------G--G--C-GA-------G-G-G-CG-C--C-------------------C---G--CG-C-CC---U-G---C-G-UC----U----GAAC-CUC
...-.........................----...-..--...((((---(((.(((--(-(--(--(--..-.----.----.)-)--)-).))).--)-)).)--------)-----))((-----(((-.------------.----((------(((-((((-------.-.-.--.--.-.-)--))-----------)-----)-----)))--).-.--))---)-))-----..-.-.--.-.--(-(-(((.-(((---((--------.-(-(------(-(---(((((-(((--(-((-(-----((((--(-((-(.--(-----.-.----...--).)))--)-)))))--))----.))))((((.((((((((-((((-(.(-((.(-((--(-((((-.-..((((--(((-(--.-((---(.-.-((-(-(-(---.(---(-(-----.-...-------.))---)))-))--)-.-.)---)-----)--)-)--)))--)-)-----).)--)--)--)----)-))).--..--...-----------.)))-----.)--))-)-)-).-.-----.-.--.-.))-))---------)--))----)---)-))-----.--.--------..--------.----)-))--)----))-----)-))))))-)--)))--)-)--.((((--((-(--.--(.---...--)--)--)))----)-)---------)------(--(--(-((-------(-(-(-((-(--.-------------------.---)--))-)-))---)-.---)-)-))----.----....-...
>Phaeocystis_globosa_EU024766  
UGG-AAGUAUGUUCCUUCGAGUGGAGUUC----CCA-CC--CCACCUC---GGUGGCG--C-C--C--C-CGC-C----U----UG-G--G-GGCGCG--G-CCGG--------A-----GGCG-----GCC-U------------C----UG------GCG-CGGA-------U-U-C--G--G-U-U--GC-----------G-----C-----GUC--AC-U--GG---C-UG-----AA-G-C--U-G--G-G-GAGU-GCG---GG--------G-C-G------U-G---CGCUC-CGG--G-CG-C-----CGGC--U-CG-G---C-----U-U----C----GUCCG--G-GUUGG--UG----UUCGGGGGGUGUUGCCUC-CAGA-UGG-GCCC-GA--G-CGGU-U-UCCAUC--GGC-G--U-GC---UA-G-UG-G-C-G---UC---U-C-----C-UUG-------UGA---GCG-CC--G-A-CG---G-----U--C-G--CUG--A-U-----GUG--C--C--G----C-UCGA--GA--UCG-----------CGCC-----GG--UC-U-G-GA-U-----U-C--A-CAG-GC---------G--AUG---C---CUCU-----U--U--------UG--------C----G-AG--C----GC-----G-UGUCCG-C--CUC--C-C--AGCCG--CG-CG-C---A---CAC--C--G--CGC----G-G---------C------G--G--C-GA-------G-G-G-CG-C--C--UU-UUCUA---UG-G--U---G--CG-C-CC---U-G---C-G-UC----U----GAAC-CUC
...-.........................----...-..--...((((---(((.(((--(-(--(--(-(..-.----.----.)-)--)-))))).--)-)).)--------)-----))((-----(((-.------------.----((------(((-((.(-------.-.-.--.--.-.-)--.)-----------)-----)-----)))--).-.--))---)-))-----..-.-.--.-.--(-(-(((.-(((---((--------.-(-(------(-(---(((((-(.(--(-((-(-----((((--(-((-(---(-----.-.----.----).)))--)-)))))--))----.)).)((((.((((((((-((((-(.(-((.(-((--(-((((-.-..((((--(((-(--.-((---(.-.-((-(-(-(---.(---(-(-----.-...-------.))---)))-))--)-.-.)---)-----)--)-)--)))--)-)-----).)--)--)--)----)-))).--..--...-----------.)))-----.)--))-)-)-).-.-----.-.--.-.))-))---------)--)..---)---))))-----.--.--------..--------.----)-))--)----))-----)-))))))-)--)))--)-)--.((((--((-(.-.---.---...--.--)--)))----)-)---------)------(--(--(-((-------(-(-(-((-(--.--..-.....---..-.--.---)--))-)-))---)-.---)-)-))----.----....-...
>Isochrysis_sp__CCAP_927_14_FJ946911 
-CGCAAGCAUGUCUCUUCGAGUGGCGUCC----CCA--C--CC---UCCUCGGA-GCG--A-G--C-----CC-----------UC-U--C-G-C-U-----CCGG--------A-----GCCG-----GCGGC------------CG---CG-C----GCG-CGCUUCCC---UCG-C--G--GGG-A--GU----G--C---G-----C-----G-C-GCC-C--GC---C--C-----AA-G-UC-C--------CU-U-GCG----G-------------------------C-----CGCC-G----G-----U-GC-----G-----C---------------------G--C-AUC----------UG--UGC---G-C-CG--------CC--GC-CAGA--GA--GC-U-AC--U----------U-G----G----U--G-C-----C------------C-U---------CGU---G-C-CC--G-AUUCCC-C-----U--CUG--GC-----U-----G-G-----C--G-------CGC--------G-----------CGCG-----CC--UG-----GC-C----------------GC-------GCG--CG----G-----GA----------------G----------U----G-UG--A----GC-CCC-G-C-U-CG-C------------C------CUUC------------C-----G--CGC------ACC-------CC----------------------------------C-----U-------U-------------------------U------U-----U-C-UUGACGC--
-............................----...--.--.(---(((..(((-(((--(-(--.-----..-----------.)-)--)-)-)-)-----))))--------)-----)..(-----((((.------------.(---((-(----(((-((((((((---...-.--)--)))-)--))----)--)---)-----)-----)-)-)))-)--))---)--.-----..-.-..-.--------..-.-(((----(-------------------------(-----((..-(----(-----(-((-----(-----(---------------------(--(-...----------..--.((---(-(-((--------..--((-((((--(.--..-.-..--.----------.-(----(----(--(-(-----.------------.-.---------.))---)-)-).--.-......-)-----)--)))--))-----)-----)-)-----)--)-------)))--------)-----------))))-----))--))-----))-)----------------))-------(((--((----(-----((----------------(----------.----(-((--(----((-...-)-)-)-))-)------------.------))))------------)-----)--)))------...-------..----------------------------------.-----.-------.-------------------------.------.-----.-.-.......--
>Isochrysis_galbana_KF998564  
-CGCAAGCAUGUCUCUUCGAGUGGCGUCC----CCA--C--CC---UCCUCGGA-GCG--A-G--C-----CC-C---------UC-U--C-G-C-U-----CCGG--------A-----GCCG-----GCGGC------------CG---CG-C----GCG-CGCUUCCC---UCG-C--G--GGG-AGUGC----G--C---G-----C-----G-C-GCC-C--GC---C--C-----AA-G-UC-C--------CU-U-GCG----G-------------------------C-----CGCC-G----G-----U-GC-----G-----C---------------------G--C-AUC----------UG--UGC---G-C-CG--------CC--GC-CAGA--GA--GC-U-AC--U----------U-G----G----U--G-C-----C------------C-U---------CGU---G-C-CC--G-AUCCCC-C-----U--CUG--GC-----U-----G-G-----C--G-------CGC--------G-----------CGCG-----CC--UG-----GC-C----------------GC-------GCG--CG----G-----GA----------------G----------C----G-CG--A----GU-CCC-G-C-U-CG-C------------C------CUUC------------C-----G--CGC------AUC-------CC----------------------------------C-----U-------U-------------------------U------U-----U-C-UUGACGC--
-............................----...--.--.(---(((..(((-(((--(-(--.-----..-.---------.)-)--)-)-)-)-----))))--------)-----)..(-----((((.------------.(---((-(----(((-((((((((---...-.--)--)))-)..))----)--)---)-----)-----)-)-)))-)--))---)--.-----..-.-..-.--------..-.-(((----(-------------------------(-----((..-(----(-----(-((-----(-----(---------------------(--(-...----------..--.((---(-(-((--------..--((-((((--(.--..-.-..--.----------.-(----(----(--(-(-----.------------.-.---------.))---)-)-).--.-......-)-----)--)))--))-----)-----)-)-----)--)-------)))--------)-----------))))-----))--))-----))-)----------------))-------(((--((----(-----((----------------(----------.----(-((--(----((-...-)-)-)-))-)------------.------))))------------)-----)--)))------...-------..----------------------------------.-----.-------.-------------------------.------.-----.-.-.......--
>Isochrysis_galbana_JX393297  
-CGCAAGCAUGUCUCUUCGAGUGGCGUCC----CCA--C--CC---UCCUCGGA-GCG--A-G--C-----CC-----------UC-U--C-G-C-U-----CCGG--------A-----GCCG-----GCGGC------------CG---CG-C----GCG-CGCUUCCC---UCG-C--G--GGG-A--GU----G--C---G-----C-----G-C-GCC-C--GC---C--C-----AA-G-UC-C--------CU-U-GCG----G-------------------------C-----CGCC-G----G-----U-GC-----G-----C---------------------G--C-AUC----------UG--UGC---G-C-CG--------CC--GC-CAGA--GA--GC-U-AC--U----------U-G----G----U--G-C-----C------------C-U---------CGU---G-C-CC--G-AUUCCC-C-----U--CUG--GC-----U-----G-G-----C--G-------CGC--------G-----------UGCG-----CC--UG-----GC-C----------------GC-------GCG--UG----G-----GA----------------G----------C----G-CG--A----GU-UCG-G-C-U-CG-C------------C------CUUC------------C-----G--CGC------ACC-------CU----------------------------------U-----U-------U-------------------------U------U-----UUC-UUGACGC--
-............................----...--.--.(---(((..(((-(((--(-(--.-----..-----------.)-)--)-)-)-)-----))))--------)-----)..(-----((((.------------.(---((-(----(((-((((((((---...-.--)--)))-)--))----)--)---)-----)-----)-)-)))-)--))---)--.-----..-.-..-.--------..-.-(((----(-------------------------(-----((..-(----(-----(-((-----(-----(---------------------(--(-...----------..--.((---(-(-((--------..--((-((((--(.--..-.-..--.----------.-(----(----(--(-(-----.------------.-.---------.))---)-)-).--.-......-)-----)--)))--))-----)-----)-)-----)--)-------)))--------)-----------))))-----))--))-----))-)----------------))-------(((--((----(-----((----------------(----------.----(-((--(----((-...-)-)-)-))-)------------.------))))------------)-----)--)))------...-------..----------------------------------.-----.-------.-------------------------.------.-----...-.......--
>Isochrysis_galbana_FJ946914  
-CGCAAGCAUGUCUCUUCGAGUGGCGUCC----CCA--C--CC---UCCUCGGA-GCG--A-G--C-----CC-CUCGGGGGGCUC-U--C-G-C-U-----CCGG--------A-----GCCG-----GCGGC------------UG---CG-C----GCG-CGCUUCCC---UCG-C--G--GGG-AGUGC----G--C---G-----C-----G-C-GCC-C--GC---C--C-----AA-G-UC-C--------CU-U-GCG----G-------------------------C-----CGCC-G----G-----U-GC-----G-----C---------------------G--C-AUC----------UG--UGC---G-C-CG--------CC--GC-CAGA--GA--GC-U-AC--U----------U-G----G----U--G-C-----C------------C-U---------CGU---G-C-CC--G-AUUCCC-C-----U--CUG--GC-----U-----G-G-----C--G-------CGC--------G-----------UGCG-----CC--UG-----GC-C----------------GC-------GCG--UG----G-----GA----------------G----------C----G-CG--A----GU-UCG-G-C-U-CG-C------------C------CUUC------------C-----G--CGC------ACC-------CU----------------------------------U-----U-------U-------------------------U------U-----UUC-UUGACGC--
-............................----...--.--.(---(((..(((-(((--(-(--.-----..-...........)-)--)-)-)-)-----))))--------)-----)..(-----((((.------------.(---((-(----(((-((((((((---...-.--)--)))-)..))----)--)---)-----)-----)-)-)))-)--))---)--.-----..-.-..-.--------..-.-(((----(-------------------------(-----((..-(----(-----(-((-----(-----(---------------------(--(-...----------..--.((---(-(-((--------..--((-((((--(.--..-.-..--.----------.-(----(----(--(-(-----.------------.-.---------.))---)-)-).--.-......-)-----)--)))--))-----)-----)-)-----)--)-------)))--------)-----------))))-----))--))-----))-)----------------))-------(((--((----(-----((----------------(----------.----(-((--(----((-...-)-)-)-))-)------------.------))))------------)-----)--)))------...-------..----------------------------------.-----.-------.-------------------------.------.-----...-.......--
>Isochrysis_galbana_FJ946913  
-CGCAAGCAUGUCUCUUCGAGUGGCGUCC----CCA--C--CC---UCCUCGGA-GCG--A-G--C-----CC-----------UC-U--C-G-C-U-----CCGG--------A-----GCCG-----GCGGC------------CG---CG-C----GCG-CGCUUCCC---UCG-C--G--GGG-A--GU----G--C---G-----C-----G-C-GCC-C--GC---C--C-----AA-G-UC-C--------CU-U-GCG----G-------------------------C-----CGCC-G----G-----U-GC-----G-----C---------------------G--C-AUC----------UG--UGC---G-C-CG--------CC--GC-CAGA--GA--GC-U-AC--U----------U-G----G----U--G-C-----C------------C-U---------CGU---G-C-CC--G-AUUCCC-C-----U--CUG--GC-----U-----G-G-----C--G-------CGC--------G-----------CGCG-----CC--UG-----GC-C----------------GC-------GCG--CG----G-----GA----------------G----------U----G-UG--A----GC-CCC-G-C-U-CG-C------------C------CUUC------------C-----G--CGC------GCC-------CC----------------------------------C-----U-------U-------------------------U------U-----U-C-UUGACGC--
-............................----...--.--.(---(((..(((-(((--(-(--.-----..-----------.)-)--)-)-)-)-----))))--------)-----)..(-----((((.------------.(---((-(----(((-((((((((---...-.--)--)))-)--))----)--)---)-----)-----)-)-)))-)--))---)--.-----..-.-..-.--------..-.-(((----(-------------------------(-----((..-(----(-----(-((-----(-----(---------------------(--(-...----------..--.((---(-(-((--------..--((-((((--(.--..-.-..--.----------.-(----(----(--(-(-----.------------.-.---------.))---)-)-).--.-......-)-----)--)))--))-----)-----)-)-----)--)-------)))--------)-----------))))-----))--))-----))-)----------------))-------(((--((----(-----((----------------(----------.----(-((--(----((-...-)-)-)-))-)------------.------))))------------)-----)--)))------...-------..----------------------------------.-----.-------.-------------------------.------.-----.-.-.......--
>Isochrysis_galbana_FJ946912 
-CGCAAGCAUGUCUCUUCGAGUGGCGUCC----CCA--C--CC---UCCUCGGA-GUG--A-G--C-----CC-C---------UC-U--C-G-C-U-----CCGG--------A-----GCCG-----GCGGC------------CG---CG-C----GCG-C-CUUCCC---UUG-C--G--GGG-A--GU----G--C---G-----C-----G-C-GCC-C--GC---C--C-----AA-G-UC-C--------CU-U-GCG----G-------------------------C-----CGCC-G----G-----U-GC-----G-----C---------------------G--C-AUC----------UG--UGC---G-C-CG--------CC--GC-CAGA--GA--GC-U-AC--U----------U-G----G----U--G-C-----C------------C-U---------CGU---G-C-CC--G-AUUCCC-C-----U--CUG--GC-----U-----G-G-----C--G-------CGC--------G-----------CGCG-----CC--UG-----GC-C----------------GC-------GCG--CG----G-----GA----------------G----------U----G-UG--A----GC-CCC-G-C-U-CG-C------------C------CUUC------------C-----G--CGC------ACC-------CC----------------------------------C-----U-------U-------------------------U------U-----U-C-UUGACGC--
-............................----...--.--.(---(((..(((-(((--(-(--.-----..-.---------.)-)--)-)-)-)-----))))--------)-----)..(-----((((.------------.(---((-(----(((-(-((((((---...-.--)--)))-)--).----)--)---)-----)-----)-)-)))-)--))---)--.-----..-.-..-.--------..-.-(((----(-------------------------(-----((..-(----(-----(-((-----(-----(---------------------(--(-...----------..--.((---(-(-((--------..--((-((((--(.--..-.-..--.----------.-(----(----(--(-(-----.------------.-.---------.))---)-)-).--.-......-)-----)--)))--))-----)-----)-)-----)--)-------)))--------)-----------))))-----))--))-----))-)----------------))-------(((--((----(-----((----------------(----------.----(-((--(----((-...-)-)-)-))-)------------.------))))------------)-----)--)))------...-------..----------------------------------.-----.-------.-------------------------.------.-----.-.-.......--
>Isochrysis_galbana_KC800941  
-CGCAAGCAUGUCUCUUCGAGUGGCGUCC----CCA--C--CC---UCCUCGGA-GCG--A-G--C-----CC-----------UC-U--C-G-C-U-----CCGG--------A-----GCCG-----GCGGC------------CG---CG-C----GCG-CGCUUCCC---UCG-C--G--GGG-A--GU----G--C---G-----C-----G-C-GCC-C--GC---C--C-----AA-G-UC-C--------CU-U-GCG----G-------------------------C-----CGCC-G----G-----U-GC-----G-----C---------------------G--C-AUC----------UG--UGC---G-C-CG--------CC--GC-CAGA--GA--GC-U-AC--U----------U-G----G----U--G-C-----C------------C-U---------CGU---G-C-CC--G-AUUCCC-C-----U--CUG--GC-----U-----G-G-----C--G-------CGC--------G-----------CGCG-----CC--UG-----GC-C----------------GC-------GCG--CG----G-----GA----------------G----------U----G-UG--A----GC-CCC-G-C-U-CG-C------------C------CUUC------------C-----G--CGC------ACC-------CC----------------------------------C-----U-------U-------------------------U------U-----U-C-UUGACGC--
-............................----...--.--.(---(((..(((-(((--(-(--.-----..-----------.)-)--)-)-)-)-----))))--------)-----)..(-----((((.------------.(---((-(----(((-((((((((---...-.--)--)))-)--))----)--)---)-----)-----)-)-)))-)--))---)--.-----..-.-..-.--------..-.-(((----(-------------------------(-----((..-(----(-----(-((-----(-----(---------------------(--(-...----------..--.((---(-(-((--------..--((-((((--(.--..-.-..--.----------.-(----(----(--(-(-----.------------.-.---------.))---)-)-).--.-......-)-----)--)))--))-----)-----)-)-----)--)-------)))--------)-----------))))-----))--))-----))-)----------------))-------(((--((----(-----((----------------(----------.----(-((--(----((-...-)-)-)-))-)------------.------))))------------)-----)--)))------...-------..----------------------------------.-----.-------.-------------------------.------.-----.-.-.......--
>Isochrysis_galbana_JX393298  
-CGCAAGCAUGUCUCUUCGAGUGGCGUCC----CCA--C--CC---UCCUCGGA-GCG--A-G--C-----CC-----------UC-U--C-G-C-U-----CCGG--------A-----GCCG-----GCGGC------------CG---CG-C----GCG-CGCUUCCC---UCG-C--G--GGG-A--GU----G--C---G-----C-----G-C-GCC-C--GC---C--C-----AA-G-UC-C--------CU-U-GCG----G-------------------------C-----CGCC-G----G-----U-GC-----G-----C---------------------G--C-AUC----------UG--UGC---G-C-CG--------CC--GC-CAGA--GA--GC-U-AC--U----------U-G----G----U--G-C-----C------------C-U---------CGU---G-C-CC--G-AUUCCC-C-----U--CUG--GC-----U-----G-G-----C--G-------CGC--------G-----------UGCG-----CC--UG-----GC-C----------------GC-------GCG--UG----G-----GA----------------G----------C----G-CG--A----GU-UCG-G-C-U-CG-C------------C------CUUC------------C-----G--CGC------ACC-------CU----------------------------------U-----U-------U-------------------------U------U-----UUC-UUGACGC--
-............................----...--.--.(---(((..(((-(((--(-(--.-----..-----------.)-)--)-)-)-)-----))))--------)-----)..(-----((((.------------.(---((-(----(((-((((((((---...-.--)--)))-)--))----)--)---)-----)-----)-)-)))-)--))---)--.-----..-.-..-.--------..-.-(((----(-------------------------(-----((..-(----(-----(-((-----(-----(---------------------(--(-...----------..--.((---(-(-((--------..--((-((((--(.--..-.-..--.----------.-(----(----(--(-(-----.------------.-.---------.))---)-)-).--.-......-)-----)--)))--))-----)-----)-)-----)--)-------)))--------)-----------))))-----))--))-----))-)----------------))-------(((--((----(-----((----------------(----------.----(-((--(----((-...-)-)-)-))-)------------.------))))------------)-----)--)))------...-------..----------------------------------.-----.-------.-------------------------.------.-----...-.......--
>Dicrateria_rotunda_OR922713  
UGG-GAGCAUGCCUCUUC-AGUGGCGCCU----CCA-CCCGCC---U----GGGCGCG--C-G--C-----CU-U----G----C--G--C-G-CGUG--U-CCGA--------A-----GU-G-----GCC-G------------CUG--CG------UCG--GCAGAU--A-U-UAUUUAAUA-UCU--GC----U------GGU--GC-----GCC--G-----G----C-UC-----AA-G-UGUUUGUAGCG-ACGCGACG---AGUCU--UUUAAC-G--AGUCUCGUG-C--UG-CGUUUGCC--U-----C-GCCCU-CG-A-G-U-----G-U----C--------ACAG-CUC-----G-----AG-G-------C--G------A-A---CC-C-GA---------------------C-G--U-GU---U--ACUA-GUC-GGCCU------------UUG-G--------UCGCUU-U-AC----U--A---A-----UAUC-G---U-----U-----GUG-----G----------C-U--U----UA-----------AGC-------GAGUC-A-GAC--A-----G-C--A-GAAGUC---------G--------C---G-C---------------------------------G-AG--G-----U-------CGA--AUAAAU----U-U--A---U---U----A---U---UU------GA-CCU----U-G---------C----------------CC-----------------U-----U-------C--A--A------AAAU--U---------C-U-U-----A----UCAU--UC
...-..............-..........----...-......---(----(((((((--(-(--(-----..-.----.----.--)--)-)-))))--)-))).--------.-----..-(-----(((-(------------.((--((------(((--((((((--.-.-........)-)))--))----)------)))--))-----).)--)-----)----)-).-----..-.-........(((-((...(((---((..(--......-)--...))))).-(--((-((((((.(--(-----(-(((((-((-(-(-(-----.-.----.--------...)-)))-----)-----))-)-------.--.------.-.---((-(-((---------------------(-(--(-((---(--(.((-(.(-((((.------------..)-)--------)))..)-)-).----)--)---)-----)).)-)---)-----)-----).)-----)----------.-.--.----..-----------.))-------))).)-)-)))--.-----)-)--)-)..)))---------)--------)---(-(---------------------------------(-((--(-----(-------(((--(.....----.-(--.---.---.----)---)---))------))-)))----)-)---------)----------------..-----------------.-----.-------.--.--.------....--.---------.-.-.-----.----....--..
>Dicrateria_rotunda_OR922701  
UGG-GAGCAUGCCUCUUCGAGUGGCGCCU----CCA-CCUGCC---U----GGGCGCG--C-G--C-----CU-U----G----C--G--C-G-CGUG--U-CCGAG-------A-----GU-G-----GCC-G------------CUG--CG------UCG--GCAGAU--A-U-UAUUUAAUA-UCU--GC----U------GGU--GC-----GCC--G-----G----C-UC-----AA-G-U--UUGUAGCG-ACGCGACG---AGUCU--UUUAAC-G--AGUCUCGUG-C--UG-CGUUUGCC--U-----C-GCCCU-CG-A-G-U-----G-U----C--------ACAG-CUC-----G-----AG-G-------C--G------A-A---CC-C-GA---------------------C-G--U-GU---U--ACUA-GUC-GGCCU------------UUG-G--------UCGCUU-U-AC----U--A---A-----UAUC-G---U-----U-----GUG-----G----------C-U--U----UA-----------AGC-------GAGUC-A-GAC--A-----G-C--A-GAAGUC---------G--------C---G-C---------------------------------G-AG--G-----U-------CGA--AUAAAA----C-U--A---U---U----A---U---UU------GA-CCU----U-G---------C----------------CC----------A------U-----U-------C--A--A------AA-U--U---------C-U-U-----A----UCAU--UC
...-.........................----...-......---(----(((((((--(-(--(-----..-.----.----.--)--)-)-))))--)-)))..-------.-----..-(-----(((-(------------.((--((------(((--((((((--.-.-........)-)))--))----)------)))--))-----).)--)-----)----)-).-----..-.-.--.....(((-((...(((---((..(--......-)--...))))).-(--((-((((((.(--(-----(-(((((-((-(-(-(-----.-.----.--------...)-)))-----)-----))-)-------.--.------.-.---((-(-((---------------------(-(--(-((---(--(.((-(.(-((((.------------..)-)--------)))..)-)-).----)--)---)-----)).)-)---)-----)-----).)-----)----------.-.--.----..-----------.))-------))).)-)-)))--.-----)-)--)-)..)))---------)--------)---(-(---------------------------------(-((--(-----(-------(((--(.....----.-(--.---.---.----)---)---))------))-)))----)-)---------)----------------..----------.------.-----.-------.--.--.------..-.--.---------.-.-.-----.----....--..
>Dicrateria_rotunda_OR922682  
UGG-GAGCAUGCCUCUUCGAGUGGCGCCU----CCA-CCUGCC---U----GGGCGCG--C-G--C-----CU-U----G----C--G--C-G-CGUG--U-CCGAG-------A-----GU-G-----GCC-G------------CUG--CG------UCG--GCAGAU--G-U-AAC--A--A-UCU--GC----U------GGU--GC-----GCC--G-----G----C-UC-----AA-GGC--GAGUAGCG-ACGCCACG---AGUCCUUUUUAAC-GAGAG-CUCGUG-C--UG-CGUUUGCC--U-----C-GCCCU-CG-A-G-U-----G-U----C--------ACAG-CUC-----G-----AG-G-------C--G------A-A---CC-C-GA---------------------C-G--U-GU---U--ACUA-GUC-GGCCU------------UCG-G--------UCGCUU-U-AC----U--A---A-----UAUC-G---U-----U-----GUG-----G----------C-U--U----UA-----------AGC-------GAGUC-A-GAC--A-----G-C--A-GAAGUC---------G--------C---G-C---------------------------------G-AG--G-----U-------CGA--A-----------U--A---U---U----A---U---UU------GA-CCU----U-G---------C----------------CU-----------------C-----U-------G--A--A---G--AA-U--U---------C-U-U-----A----UCAU--UC
...-.........................----...-......---(----(((((((--(-(--(-----..-.----.----.--)--)-)-))))--)-)))..-------.-----..-(-----(((-(------------.((--((------(((--((((((--.-.-...--.--)-)))--))----)------)))--))-----).)--)-----)----)-).-----..-...--.....(((-((..((((---(((.(((......-))).)-))))))-(--((-((((((.(--(-----(-(((((-((-(-(-(-----.-.----.--------...)-)))-----)-----))-)-------.--.------.-.---((-(-((---------------------(-(--(-((---(--(.((-(.(-((((.------------..)-)--------)))..)-)-).----)--)---)-----)).)-)---)-----)-----).)-----)----------.-.--.----..-----------.))-------))).)-)-)))--.-----)-)--)-)..)))---------)--------)---(-(---------------------------------(-((--(-----(-------(((--(-----------(--.---.---.----)---)---))------))-)))----)-)---------)----------------..-----------------.-----.-------.--.--.---.--..-.--.---------.-.-.-----.----....--..
>Dicrateria_rotunda_OR922675 
UGG-GAGCAUGCCUCUUC-AGUGGCGCCU----CCA-CCCGCC---U----GGGCGCG--C-G--C-----CU-U----G----C--G--C-G-CGUG--U-CCGA--------A-----GU-G-----GCC-G------------CUG--CG------UCG--GCAGAU--G-U-AAC--A--A-UCU--GC----U------GGU--GC-----GCC--G-----G----C-UC-----AA-G-U--GAGUAGCG-ACGCCACG---AGUCCUUUUUAAC-G--AG-CUCGUG-C--UG-CGUUUGCC--U-----C-GCCCU-CG-A-G-U-----G-U----C--------ACAG-CUC-----G-----AG-G-------C--G------A-A---CC-C-GA---------------------C-G--U-GU---U--ACUA-GUC-GGCCU------------UCG-G--------UCGCUU-U-AC----U--A---A-----UAUC-G---U-----U-----GUG-----G----------C-U--U----UA-----------AGC-------GAGUC-A-GGC--A-----G-C--A-GAAGUC---------G--------C---G-C---------------------------------G-AG--G-----U-------CAA--A-----------U--A---U---U----A---U---UU------GA-CCU----U-G---------C----------------CU-----------------C-----U-------G--A--A---G--AA-U--U---------C-U-U-----A----UCAU--UC
...-..............-..........----...-......---(----(((((((--(-(--(-----..-.----.----.--)--)-)-))))--)-))).--------.-----..-(-----(((-(------------.((--((------(((--((((((--.-.-...--.--)-)))--))----)------)))--))-----).)--)-----)----)-).-----..-.-.--.....(((-((..((((---(((.(........-)--.)-))))))-(--((-((((((.(--(-----(-(((((-((-(-(-(-----.-.----.--------...)-)))-----)-----))-)-------.--.------.-.---((-(-((---------------------(-(--(-((---(--(.((-(.(-((((.------------..)-)--------)))..)-)-).----)--)---)-----)).)-)---)-----)-----).)-----)----------.-.--.----..-----------.))-------))).)-)-)))--.-----)-)--)-)..)))---------)--------)---(-(---------------------------------(-((--(-----(-------(((--(-----------(--.---.---.----)---)---))------))-)))----)-)---------)----------------..-----------------.-----.-------.--.--.---.--..-.--.---------.-.-.-----.----....--..
>Coccolithus_pelagicus_AJ544123  
GGG-AAGCAUGUCUCUUCGAGUGGCGUCA----CCA--C--CCGCCUC---GGC-GCG----C-UCC----CC--------------G--C-G-CGU------CGG--------A---U--UCG-----GC--C---------G--C----CG-C----G-G-UGC-C-U--G-UAA-UG-G--G-G-C--GC----U------G-----C-----G----UC-C--GC---C--C-----AA-G-UA-U-G---AGUCACU-GUG---UGCA----C-----G--------G---CA--G-CAU--G--G-C-----U-UCG-AGCG-C-U-C-------U----U--------G--C-GUC----------U-----C-----U-CGU------GCU-AGC-CGGA--GU--GC-U-AG--------C-----C-----U----U----------U-----------UC-U----------GA---G-G-AU--A-A-C-U--C-----U--CCG--GUCUGA-C-----G-G--------G------UCGC--U-----------------UG-G------G--UG-A-G-GC-C---A------U-C---GC----------------------G------------------------------C----------------------G-C-C-CG-C-------A-U--C-----UCG-C------A----GU-----G---GN------GAC-------CA----U----C-CNCA----U--G-G-G-UA-AG-C--G--AU------U--GC-U------CG-U-GG--GGAGC--CC-AU---GAU-U-UCAAC-C-C
...-.........................----...--.--.....((---(((-(((----(-...----..--------------)--)-)-)))------)))--------.---.--..(-----((--.---------.--.----((-(----(-(-(((-(-(--.-...-..-)--)-)-)--))----)------)-----)-----)----..-.--))---)--.-----..-.-..-.-.---..(((((-(((---(((.----.-----(--------(---(.--(-(((--(--(-(-----(-((.-...(-(-(-(-------.----.--------(--(-(..----------.-----(-----(-(((------...-.((-((((--(.--..-.-..--------(-----(-----(----(----------.-----------..-.----------))---)-)-..--.-.-.-.--)-----)--)))--))...)-)-----)-)--------)------.)))--.-----------------.)-)------)--))-)-)-))-)---)------)-.---))----------------------.------------------------------.----------------------)-)-)-.)-)-------)-.--.-----.))-)------)----))-----)---).------...-------..----(----(-(.((----(--(-(-(-((-(.-.--.--.)------)--))-)------))-)-).--)))..--..-..---...-.-.....-.-.
>Coccolithus_braarudii_LC765394  
GGG-AAGCAUGUCUCUUCGAGUGGCGUCA----CCA--C--CCGCCUC---GGC-GCG----C-UCC----CC--------------G--C-G-CGU------CGG--------A---U--UCG-----GC--C---------G--C----CG-C----G-G-UGC-C-U--G-UAA-U--G--G-G-C--GC----N------G-----C-----G----UC-C--GC---C--C-----AA-G-UA-U-G---AGUCACU-GUG---UGCA----C-----G--------G---CA--G-CAU--G--G-C-----U-UCG-AGCG-C-U-C-------U----U--------G--C-GUC----------U-----C-----U-CGU------GCU-UGC-CGGA--GU--GC-U-AG--------C-----C-----U----U----------U-----------UC-U----------GA---G-G-AU--A-A-C-U--C-----U--CCG--GUCUGA-C-----G-G--------G------UCGC--U-----------------UG-G------G--UG-A-G-GC-C---A------U-C---GC----------------------G------------------------------C----------------------G-C-C-CG-C-------A-U--C-----UCG-C------A----GU-----G---GC------GUC-------CA----U----C-CCCA----N--G-G-G-UA-AG-C--G--AU------U--GC-U------CG-U-GG--GGAGC--CC-AU---NAU-U-UCAAC-C-C
...-.........................----...--.--.....((---(((-(((----(-...----..--------------)--)-)-)))------)))--------.---.--..(-----((--.---------.--.----((-(----.-(-(((-(-(--.-...-.--)--)-)-)--))----.------)-----)-----)----..-.--))---)--.-----..-.-..-.-.---.((((((-(((---(((.----.-----(--------(---(.--(-(((--(--(-(-----(-((.-...(-(-(-(-------.----.--------(--(-(..----------.-----(-----(-(((------...-.((-((((--(.--..-.-..--------(-----(-----(----(----------.-----------..-.----------))---)-)-..--.-.-.-.--)-----)--)))--))...)-)-----)-)--------)------.)))--.-----------------.)-)------)--))-)-)-))-)---)------)-.---))----------------------.------------------------------.----------------------)-)-)-.)-)-------)-.--.-----.))-)------)----))-----)---))------...-------..----(----(-((((----.--(-(-(-((-(.-.--.--.)------)--))-)------).-)-))--)))..--..-..---...-.-.....-.-.
>Coccolithus_braarudii_AJ544122  
GGG-AAGCAUGUCUCUUCGAGUGGCGUCA----CCA--C--CCGCCUC---GGC-GCG----C-UCC----CC--------------G--C-G-CGU------CGG--------A---U--UCG-----GC--C---------G--C----CG-C----G-G-UGC-C-U--G-UAA-U--G--G-G-C--GC----U------G-----C-----G----UC-C--GC---C--C-----AA-G-UA-U-G---AGUCACU-GUG---UGCA----C-----G--------G---CA--G-CAU--G--G-C-----U-UCG-AGCG-C-U-C-------U----U--------G--C-GUC----------U-----C-----U-CGU------GCU-UGC-CGGA--GU--GC-U-AG--------C-----C-----U----U----------U-----------UC-U----------GA---G-G-AU--A-A-C-U--C-----U--CCG--GUCUGA-C-----G-G--------G------UCGC--U-----------------UG-G------G--UG-A-G-GC-C---A------U-C---GC----------------------G------------------------------C----------------------G-C-C-CG-C-------A-U--C-----UCG-C------A----GU-----G---GC------GUC-------CA----U----C-CCCA----U--G-G-G-UA-AG-C--G--AU------U--GC-U------CG-U-GG--GGAGC--CC-AU---GAU-U-UCAAC-C-C
...-.........................----...--.--.....((---(((-(((----(-...----..--------------)--)-)-)))------)))--------.---.--..(-----((--.---------.--.----((-(----(-(-(((-(-(--.-...-.--)--)-)-)--))----)------)-----)-----)----..-.--))---)--.-----..-.-..-.-.---.((((((-(((---(((.----.-----(--------(---(.--(-(((--(--(-(-----(-((.-...(-(-(-(-------.----.--------(--(-(..----------.-----(-----(-(((------...-.((-((((--(.--..-.-..--------(-----(-----(----(----------.-----------..-.----------))---)-)-..--.-.-.-.--)-----)--)))--))...)-)-----)-)--------)------.)))--.-----------------.)-)------)--))-)-)-))-)---)------)-.---))----------------------.------------------------------.----------------------)-)-)-.)-)-------)-.--.-----.))-)------)----))-----)---))------...-------..----(----(-((((----(--(-(-(-((-(.-.--.--.)------)--))-)------))-)-))--)))..--..-..---...-.-.....-.-.
>Chrysochromulina_simplex_KT390082  
UGG-AAGUACAUUUCCUCCAGUGGCGCCA----CCAACC--CCC--UC---GGGAGCG----G--------UU-C---------CC-C--C-G-CUUG--U-CCGG--------A---UCGU-G-----GUC-G-----------------C----U--GCG-C--U-------U-C-C--UC-G-U-C--GG----A------G-----C---GCGCC--G-----A----C-UC-----AA-G-U--G-G-CG-A-GCGC--UG---CG--------ACU-G------U-CU-GC---G-UGCGGG-C--GUGUGUCUGU--C-UC-U---C---A-U-U----U----UUU-G--AUAGA----UGGGAGCAC-G-------U--U--------CG--GC-C-AA---------------------U-G--U-GC---UA-GGUAAG---G---UG---A-------U---U-------UCA---UCUGUCUUACA--A---G-----U--C-A---U-----U-----G-G-----U---------------U----GG-----------AGC-------G---C---G-GG-U-----G-G--U-CGU-GC---------G--------C---G-G---------------------------------G--G--U-----U-----G-CGA--G----AG---UGU--U---G--------G---U----ACU-C--U--CUC----GCGUC-------C----------------C------U------G-A--C-----AG------U--A--U-------U-U-AC---U-----A-C-C-----C----ACA---UC
...-.........................----......--...--.(---(((.(.(----.--------..-.---------..-.--.-.-).).--)-))).--------.---....-(-----(((-(-----------------(----.--((.-(--(-------.-.-.--..-.-.-.--))----.------)-----)---..).)--)-----)----)-).-----..-.-.--.-.-..-.-....--((---((--------...-.------.-(.-.(---(-(((..(-.--(.....((((--(-(.-(---(---(-.-.----.----..)-)--).)))----)).......-)-------)--.--------).--((-(-((---------------------(-(--.-((---(.-.((.(.---(---..---.-------.---.-------.).---).......)).--)---)-----)--)-)---)-----)-----)-)-----)---------------.----..-----------.))-------)---)---)-..-.-----)-.--.-..)-))---------)--------.---(-(---------------------------------.--(--(-----.-----(-.((--(----..---...--.---.--------.---.----...-)--)--)).----)).))-------.----------------.------(------(-.--.-----.(------.--.--.-------.-.-..---)-----.-.-.-----)----)..---..
>Chrysochromulina_simplex_KT389974  
UGG-AAGUACACUUCCUCCAGUGGCGCCA----CCACCC--CCC--UC---GGGCGCG-------------AG-C---------C-------G-C--G--C-CCGG--------A---UCGU-G-----GCC-G------------C----CG------GCG-UGCU-------U-U-C--G--A-G-C--GU-----------G-----C----CGCC--G-----G----C-UC-----AA-G-G--G-U-CG-A-GCGC--UG---CUA-------U-U-G--------GUGCC---G-CGUGCG-C--GU----C-GG--C-UU-U---C---C-C-U----C----GC--G--G-AGA-----G-----UC-G-A-----U--G--------CG--GC-C-GA---------------------U-G--U-GC---UA-AGUG-U-UUA---U------------C---U-------CUA---AACAUC-------A---G-----U--C-G---U-----C-----G-G-----U---------------U----CG-----------AGC-------G---C---G-UG-U-----G-CC-U-CUG-GC---------G--------C---G-G---------------------------------A-GG--U----UU-----G-AG---GUC--UU---C-U--U---G---A-C--U---C----UC--A--G--CCC----CCA---------C------------C-GAU------U-G-GUUG----C-----U-------U--G--C---A--AC-C-AC---U-----U-G-U-----C----U-A---UC
...-.........................----......--...--.(---(((((((-------------..-.---------)-------)-)--)--)-))).--------.---....-(-----(((-(------------.----((------(((-((((-------.-.-.--.--)-)-)--))-----------)-----)----)).)--)-----)----)-).-----..-.-.--.-.-..-.-....--((---(((-------.-.-(--------(((((---(-(((.((-(--((----(-((--(-((-(---(---(-.-.----.----..--)--)-)))-----)-----))-)-)-----)--)--------))--((-(-((---------------------(-(--.-((---(.-.(((-(-(((---.------------.---.-------.))---))))).-------)---)-----)--)-)---)-----)-----)-)-----)---------------.----..-----------.))-------)---)---)-.)-)-----)-))-.-.))-))---------)--------.---(-(---------------------------------.-((--(----(.-----(-((---(((--..---.-.--.---)---)-)--.---)----))--)--)--)).----)).---------.------------(-((.------(-(-((((----.-----.-------.--.--)---)--))-)-).---)-----)-)-.-----.----.-.---..
>Chrysochromulina_andersonii_AB180202  
UGG-AAGCACACUUCCUCCAGUGGCGCCA----CCAUCC--CCC--UC---GGGAGCG-------------CU-C---------C-------G-C--GCCC-CCGG--------A---CCGU-G-----GCC-G------------C----UG-CGC--GUG-CGAC-------G-U-C--U--G-U-C--GC-----------G-----CCGCGCGCC--G-----G----C-UC-----AA-G-U--G-G-AA-A-GCGC--CG---CC--------UGA-G--------GU-CC---G-CGUGCG-G--G-----C-GU--CCUC-U---C-----C-U----C----GA--G----AG------G-----AC-G-------U--G-C------CG--GC-C-GA---------------------U-G--U-GC---UA-A-CG-G-------U------------U---G-------CAA---GAC-CC----G--A---G-----U--C-G---U-----C-----G-G-----U---------------G----GA-----------AGC-------G---U---G--G-U-----C-CCGC-CUG-GC---------G--------C---G-C---------------------------------G-CG--C----GC--C--G-CGC--G-C--AG---C-U--U---C-----C--G---U----GC--U--G--CGC----GCG---------C----------------C-------------G----C--G--U-------C--G--C---G--AU-C-CU---U-G---U-GAU-----C----ACA---UC
...-.........................----......--...--.(---(((.(((-------------..-.---------)-------)-)--...)-))).--------.---....-(-----(((-(------------.----((-...--(((-((((-------.-.-.--.--)-)-)--))-----------)-----)....)).)--)-----)----)-).-----..-.-.--.-.-..-.-....--((---((--------...-.--------(.-.(---(-(((.((-.--(-----(-(.--..((-(---(-----.-.----.----..--)----))------)-----.)-)-------)--.-.------))--((-(-((---------------------(-(--.-((---(.-.-(.-.-------.------------.---.-------...---)..-..----.--)---)-----)--)-)---)-----)-----)-)-----)---------------.----..-----------.))-------)---)---)--.-.-----.-.)..-..)-))---------)--------.---(-(---------------------------------.-((--(----(.--.--.-.(.--(-.--..---.-.--)---.-----)--.---.----..--)--)--)).----)).---------.----------------.-------------(----.--.--.-------.--.--.---.--(.-.-..---)-.---.-...-----.----.).---..
>Prymnesium_parvum_MK091131 
UGG-GAGCAUGUUUCUUCGAGUGGCGCCU----CCA-CCCGCC---U----GGGCGUG--C-G--C-----CU-C----G----C--G--C-G-CACA--U-CCGAU-------C-----GU-G-----UCU-G------------C----CG-------CG--G---------C-G-U-----G-A----GC----U------G-----C-----GCC--A-----G----A-UC-----AA-GGU--UCG-AGCG-UCGCC-UG---AG------------G--------G---C--AG-CGUU-G-C--A-----C-GGG-A-GG-A-U-C-----G-U----C--------G--G-AUC----UG----CCC-G-------U--G--------U---GC-C-GA---------------------C-G--U-GC---UA-G-UA-G---G---U------------C---G--------CC---U-A-CC----A--A---G-----U--C-G---U-----U-----GUG-----C----------C-A--U----CG-----------AAC-------G---C-U-G-UG-A-----U-C--U-CAA-CC---------G--A-----C---G-C---------------------------------G-GG--G----AC-----G-CGA-GG-A-------CAU--A---U--AU----A---U---CGC-----GG-CUC----C-G---------C------------C-CACC-----G-G-UGCG-C--C-----U-------C--G--C---G--CG-C-AC---------C-A-U-----U----GGAC--UC
...-.........................----...-..((..---(----(((.(((--(-(--(-----..-.----.----.--)--)-)-))).--)-)))..-------)-----).-(-----(((-(------------.----((-------((--(---------.-.-.-----.-.----.)----)------)-----)-----).)--)-----)----)-).-----..-...--...-..((-(((..-((---((------------(--------(---(--((-(((.-(-(--(-----(-(..-.-((-(-(-(-----.-.----.--------.--)-)))----).----..)-)-------)--)--------)---((-(-((---------------------(-(--.-((---(.-(-((-(---(---.------------.---.--------))---)-)-).----.--)---)-----)--)-)---)-----)-----).)-----)----------.-.--.----..-----------.))-------)---)-)-)-).-.-----)-)--)-)).-.)---------)--)-----)---)-(---------------------------------(-((--(----.(-----.-(((-.(-.-------...--.---.--.)----.---)---)).-----).-)))----)-)---------.------------(-((..-----(-(-(.((-(--.-----.-------.--.--.---)--))-.-))---------)-.-.-----)----))..--..
>Phaeocystis_globosa_MN603192 
UGG-AAGUAUGUUCCUUCGAGUGGAGUUC----CCA-CC--CCACCUC---GGUGGCG--CUC--C--C-CCC-C----G----CG-G--G-GGCGCG--G-CCGG--------A-----GGCG-----GCC-U------------C----UG------GCG-CGCA-------U-U-C--G--G-U-U--GC-----------A-----C-----GUC--AC-U--GG---C-UG-----AA-G-C--U-G--G-G-GAGU-GCG---GG--------G-C-G------U-G---CGCUC-CGG--G-CG-C-----CGGC--C-CG-G---CG--A-U-U----U----GUCCG--G-GUUGG--CG----UUCCGGGGGUGUUGCCUC-CAGA-UGG-GCCC-GA--G-CGGU-U-CCCAUC--GGC-G--U-GC---UA-G-UG-G-C-G---UC---U-C-----C-UCG-------CGA---GCG-CC--G-A-CG---G-----U--C-G--CUG--A-UGUGC-GUG--C--C--G----C-UCGA--UC--UCG-----------UGCC-----GG--UC-U-G-GG-U-----U-C--A-CAG-GC---------G--AU----C---C-CU-----U--U--------UG--------C----G-AG--C----GC-----G-CGUCCG-C--CUC--C-C--AGCCG--CG-C--C--AU---CGU--U--G--CGC----G-G---------C------G--G--C-GA-------G-G-G-CG-C--C--UA-UU--A---CU-G--U---G--CG-C-CC---U-G---C-G-UC----U----GAAC-CUC
...-.........................----...-..--...((((---(((.(((--(.(--(--(-(..-.----.----.)-)--)-))))).--)-)).)--------)-----))((-----(((-.------------.----((------(((-.(((-------.-.-.--.--.-.-)--))-----------.-----)-----)))--).-.--))---)-))-----..-.-.--.-.--(-(-(((.-(((---((--------.-(-(------(-(---(((((-(((--(-((-(-----((((--(-((-(---(.--.-.-.----.----).)))--)-)))))--))----.))))((((.((((((((-((((-(.(-((.(-((--(-((((-.-..(.((--(((-(--.-((---(.-.-((-(-(-(---.(---(-(-----.-...-------.))---)))-))--)-.-.)---)-----)--)-)--)))--)-.....-).)--)--)--)----)-))).--..--...-----------.)))-----.)--))-)-)-).-.-----.-.--.-.))-))---------)--))----)---)-))-----.--.--------..--------.----)-))--)----))-----)-))))))-)--)))--)-)--.((((--((-(--.--(.---...--)--)--)))----)-)---------)------(--(--(-((-------(-(-(-((-(--.--..-..--.---..-.--.---)--))-)-))---)-.---)-)-))----.----....-...
>Phaeocystis_globosa_MN603193 
UGG-AAGUAUGUUCCUUCGAGUGGAGUUC----CCA-CC--CCACCUC---GGUGGCG--CUC--C--C-CCC-C----G----CG-G--G-GGCGCG--G-CCGG--------A-----GGCG-----GCC-U------------C----UG------GCG-CGCA-------U-U-C--G--G-U-U--GC-----------A-----C-----GUC--AC-U--GG---C-UG-----AA-G-C--U-G--G-G-GAGU-GCG---GG--------G-C-G------U-G---CGCUC-CGG--G-CG-C-----CGGC--C-CG-G---CG--A-U-U----U----GUCCG--G-GUUGG--CG----UUCCGGGGGUGUUGCCUC-CAGA-UGG-GCCC-GA--G-CGGU-U-CCCAUC--GGC-G--U-GC---UA-G-UG-G-C-G---UC---U-C-----C-UCG-------CGA---GCG-CC--G-A-CG---G-----U--C-G--CUG--A-UGUGC-GUG--C--C--G----C-UCGA--UC--UCG-----------UGCC-----GG--UC-U-G-GG-U-----U-C--A-CAG-GC---------G--AU----C---C-CU-----U--U--------UG--------C----G-AG--C----GC-----G-CGUCCG-C--CUC--C-C--AGCCG--CG-C--C--AU---CGU--U--G--CGC----G-G---------C------G--G--C-GA-------G-G-G-CG-C--C--UA-UU--A---CU-G--U---G--CG-C-CC---U-G---C-G-UC----U----GAAC-CUC
...-.........................----...-..--...((((---(((.(((--(.(--(--(-(..-.----.----.)-)--)-))))).--)-)).)--------)-----))((-----(((-.------------.----((------(((-.(((-------.-.-.--.--.-.-)--))-----------.-----)-----)))--).-.--))---)-))-----..-.-.--.-.--(-(-(((.-(((---((--------.-(-(------(-(---(((((-(((--(-((-(-----((((--(-((-(---(.--.-.-.----.----).)))--)-)))))--))----.))))((((.((((((((-((((-(.(-((.(-((--(-((((-.-..(.((--(((-(--.-((---(.-.-((-(-(-(---.(---(-(-----.-...-------.))---)))-))--)-.-.)---)-----)--)-)--)))--)-.....-).)--)--)--)----)-))).--..--...-----------.)))-----.)--))-)-)-).-.-----.-.--.-.))-))---------)--))----)---)-))-----.--.--------..--------.----)-))--)----))-----)-))))))-)--)))--)-)--.((((--((-(--.--(.---...--)--)--)))----)-)---------)------(--(--(-((-------(-(-(-((-(--.--..-..--.---..-.--.---)--))-)-))---)-.---)-)-))----.----....-...
>Phaeocystis_globosa_MN603194  
UGG-AAGUAUGUUCCUUCGAGUGGAGUUC----CCA-CC--CCACCUC---GGUGGCG--C-C--C--C--CU-C----G----CG-G--G-GGCGCG--G-CCGG--------A-----GGCG-----GCC-U------------C----UG------GCG-CGCA-------U-U-C--G--G-U-U--GC-----------G-----C-----GUC--AC-U--GG---C-UG-----AA-G-C--U-G--G-G-GAGU-GCG---GG--------G-C-G------U-G---CGCUC-CGG--G-CG-C-----CGGC--C-CG-G---CG--A-U-UCAU-UC---GUCCG--G-GUUGG--CG----UUCCGGGGGUGUUGCCUC-CAGA-UGG-GCCC-GA--G-CGGU-U-CCCAUC--GGC-G--U-GC---UA-G-UG-G-C-G---UC---U-C-----C-UCG-------CGA---GCG-CC--G-A-CG---G-----U--C-G--CUG--A-U-----GUG--C--C--G----C-UCGA--UC--UCG-----------UGCC-----GG--UC-U-G-GG-U-----U-C--A-CAG-GC---------G--AU----C---C-CU-----U--U--------UG--------C----G-AG--C----GC-----G-CGUCCG-C--CUC--C-C--AGCCG--CG-C--C--AU---CGU--U--G--CGC----G-G---------C------G--G--C-GA-------G-G-G-CG-C--C--C--U---A---U--G--U---G--CG-C-CC---U-G---C-G-UC----U----GAAC-CUC
...-.........................----...-..--...((((---(((.(((--(-(--(--(--..-.----.----.)-)--)-).))).--)-)).)--------)-----))((-----(((-.------------.----((------(((-((((-------.-.-.--.--.-.-)--))-----------)-----)-----)))--).-.--))---)-))-----..-.-.--.-.--(-(-(((.-(((---((--------.-(-(------(-(---(((((-(((--(-((-(-----((((--(-((-(---(.--.-.-....-..---).)))--)-)))))--))----.))))((((.((((((((-((((-(.(-((.(-((--(-((((-.-..((((--(((-(--.-((---(.-.-((-(-(-(---.(---(-(-----.-...-------.))---)))-))--)-.-.)---)-----)--)-)--)))--)-)-----).)--)--)--)----)-))).--..--...-----------.)))-----.)--))-)-)-).-.-----.-.--.-.))-))---------)--))----)---)-))-----.--.--------..--------.----)-))--)----))-----)-))))))-)--)))--)-)--.((((--((-(--.--(.---...--)--)--)))----)-)---------)------(--(--(-((-------(-(-(-((-(--.--.--.---.---.--.--.---)--))-)-))---)-.---)-)-))----.----....-...
>Phaeocystis_globosa_MN603195 
UGG-AAGUAUGUUCCUUCGAGUGGAGUUC----CCA-CC--CCACCUC---GGUGGCG--C-C--C--C-CCC-C----G----CG-G--G-GGCGCG--G-CCGG--------A-----GGCG-----GCC-U------------C----UG------GCG-CGCA-------U-U-C--G--G-U-U--GC-----------G-----C-----GUC--AC-U--GG---C-UG-----AA-G-C--U-G--G-G-GAGU-GCG---GG--------G-C-G------U-G---CGCUC-CGG--G-CG-C-----CGGC--C-CG-G---CG--A-U-U----U----GUCCG--G-GUUGG--CG----UUCCGGGGGUGUUGCCUC-CAGA-UGG-GCCC-GA--G-CGGU-U-CCCAUC--GGC-G--U-GC---UA-G-UG-G-C-G---UC---U-C-----C-UCG-------CGA---GCG-CC--G-A-CG---G-----U--C-G--CUG--A-U-----GUG--C--C--G----C-UCGA--UC--UCG-----------UGCC-----GG--UC-U-G-GG-U-----U-C--A-CAG-GC---------G--AU----C---C-CU-----U--U--------UG--------C----G-AG--C----GC-----G-CGUCCG-C--CUC--C-C--AGCCG--CG-C--C--AU---CGU--U--G--CGC----G-G---------C------G--G--C-GA-------G-G-G-CG-C--C--C--U-----------------G--CG-C-CC---U-G---C-G-UC----U----GAAC-CUC
...-.........................----...-..--...((((---(((.(((--(-(--(--(-(..-.----.----.)-)--)-))))).--)-)).)--------)-----))((-----(((-.------------.----((------(((-((((-------.-.-.--.--.-.-)--))-----------)-----)-----)))--).-.--))---)-))-----..-.-.--.-.--(-(-(((.-(((---((--------.-(-(------(-(---(((((-(((--(-((-(-----((((--(-((-(---(.--.-.-.----.----).)))--)-)))))--))----.))))((((.((((((((-((((-(.(-((.(-((--(-((((-.-..((((--(((-(--.-((---(.-.-((-(-(-(---.(---(-(-----.-...-------.))---)))-))--)-.-.)---)-----)--)-)--)))--)-)-----).)--)--)--)----)-))).--..--...-----------.)))-----.)--))-)-)-).-.-----.-.--.-.))-))---------)--))----)---)-))-----.--.--------..--------.----)-))--)----))-----)-))))))-)--)))--)-)--.((((--((-(--.--(.---...--)--)--)))----)-)---------)------(--(--(-((-------(-(-(-((-(--.--.--.-----------------)--))-)-))---)-.---)-)-))----.----....-...
>Phaeocystis_globosa_MN603196  
UGG-AAGUAUGUUCCUUCGAGUGGAGUUC----CCA-CC--CCACCUC---GGUGGCG--C-C--C--C-CCC-C----G----CG-G--G-GGCGCG--G-CCGG--------A-----GGCG-----GCC-U------------C----UG------GCG-CGCA-------U-U-C--G--G-U-U--GC-----------G-----C-----GUC--AC-U--GG---C-UG-----AA-G-C--U-G--G-G-GAGU-GCG---GG--------G-C-G------U-G---CGCUC-CGG--G-CG-C-----CGGC--C-CG-G---CG--A-U-U----U----GUCCG--G-GUUGG--CG----UUCCGGGGGUGUUGCCUC-CAGA-UGG-GCCC-GA--G-CGGU-U-CCCAUC--GGC-G--U-GC---UA-G-UG-G-C-G---UC---U-C-----C-UCG-------CGA---GCG-CC--G-A-CG---G-----U--C-G--CUG--A-UGUGC-GUG--C--C--G----C-UCGA--UC--UCG-----------UGCC-----GG--UC-U-G-GG-U-----U-C--A-CAG-GC---------G--AU----C---C-CU-----U--U--------UG--------C----G-AG--C----GC-----G-CGUCCG-C--CUC--C-C--AGCCG--CG-C----CAU---CGU--U--G--CGC----G-G---------C------G--G--C-GA-------G-G-G-CG-C--C-----U-----------------G--CG-C-CC---U-G---C-G-UC----U----GAAC-CUC
...-.........................----...-..--...((((---(((.(((--(-(--(--(-(..-.----.----.)-)--)-))))).--)-)).)--------)-----))((-----(((-.------------.----((------(((-((((-------.-.-.--.--.-.-)--))-----------)-----)-----)))--).-.--))---)-))-----..-.-.--.-.--(-(-(((.-(((---((--------.-(-(------(-(---(((((-(((--(-((-(-----((((--(-((-(---(.--.-.-.----.----).)))--)-)))))--))----.))))((((.((((((((-((((-(.(-((.(-((--(-((((-.-..(.((--(((-(--.-((---(.-.-((-(-(-(---.(---(-(-----.-...-------.))---)))-))--)-.-.)---)-----)--)-)--)))--)-.....-).)--)--)--)----)-))).--..--...-----------.)))-----.)--))-)-)-).-.-----.-.--.-.))-))---------)--))----)---)-))-----.--.--------..--------.----)-))--)----))-----)-))))))-)--)))--)-)--.((((--((-(----.(.---...--)--)--)))----)-)---------)------(--(--(-((-------(-(-(-((-(--.-----.-----------------)--))-)-))---)-.---)-)-))----.----....-...
>Phaeocystis_globosa_MN603197  
UGG-AAGUAUGUUCCUUCGAGUGGAGUUC----CCA-CC--CCACCUC---GGUGGCG--C-C--C--C-CCC-C----G----CG-G--G-GGCGCG--G-CCGG--------A-----GGCG-----GCC-U------------C----UG------GCG-CGCA-------U-U-C--G--G-U-U--GC-----------G-----C-----GUC--AC-U--GG---C-UG-----AA-G-C--U-G--G-G-GAGU-GCG---GG--------G-C-G------U-G---CGCUC-CGG--G-CG-C-----CGGC--C-CG-G---CG--A-U-U----U----GUCCG--G-GUUGG--CG----UUCCGGGGGUGUUGCCUC-CAGA-UGG-GCCC-GA--G-CGGU-U-CCCAUC--GGC-G--U-GC---UA-G-UG-G-C-G---UC---U-C-----C-UCG-------CGA---GCG-CC--G-A-CG---G-----U--C-G--CUG--A-UGUGC-GUG--C--C--G----C-UCGA--UC--UCG-----------UGCC-----GG--UC-U-G-GG-U-----U-C--A-CAG-GC---------G--AU----U---C-CU-----U--U--------UG--------U----G-AG--C----GC-----G-CGUCCG-C--CUC--C-C--AGCCG--CG-C--C--AU---CGU--U--G--CGC----G-G---------U------G--G--C-GA-------G-G-G-CG-C--C--U--UU--A---UU-A--UUGCG--CG-C-CC---U-G---C-G-UC----U----GAAC-CUC
...-.........................----...-..--...((((---(((.(((--(-(--(--(-(..-.----.----.)-)--)-))))).--)-)).)--------)-----))((-----(((-.------------.----((------(((-((((-------.-.-.--.--.-.-)--))-----------)-----)-----)))--).-.--))---)-))-----..-.-.--.-.--(-(-(((.-(((---((--------.-(-(------(-(---(((((-(((--(-((-(-----((((--(-((-(---(.--.-.-.----.----).)))--)-)))))--))----.))))((((.((((((((-((((-(.(-((.(-((--(-((((-.-..(.((--(((-(--.-((---(.-.-((-(-(-(---.(---(-(-----.-...-------.))---)))-))--)-.-.)---)-----)--)-)--)))--)-.....-).)--)--)--)----)-))).--..--...-----------.)))-----.)--))-)-)-).-.-----.-.--.-.))-))---------)--))----)---)-))-----.--.--------..--------.----)-))--)----))-----)-))))))-)--)))--)-)--.((((--((-(--.--(.---...--)--)--)))----)-)---------)------(--(--(-((-------(-(-(-((-(--.--.--..--.---..-.--....)--))-)-))---)-.---)-)-))----.----....-...
>Phaeocystis_globosa_MN603198  
UGG-AAGUAUGUUCCUUCGAGUGGAGUUC----CCA-CC--CCACCUC---GGUGGCG--CUC--C--C-CCC-C----G----CG-G--G-GGCGCG--G-CCGG--------A-----GGCG-----GCC-U------------C----UG------GCG-CGCA-------U-U-C--G--G-U-U--GC-----------G-----C-----GUC--AC-U--GG---C-UG-----AA-G-C--U-G--G-G-GAGU-GCG---GG--------G-C-G------U-G---CGCUC-CGG--G-CG-C-----CGGC--C-CG-G---CG--A-U-U----U----GUCCG--G-GUUGG--CG----UUCCGGGGGUGUUGCCUC-CAGA-UGG-GCCC-GA--G-CGGU-U-CCCAUC--GGC-G--U-GC---UA-G-UG-G-C-G---UC---U-C-----C-UCG-------CGA---GCG-CC--G-A-CG---G-----U--C-G--CUG--A-UGUGC-GUG--C--C--G----C-UCGA--UC--UCG-----------UGCC-----GG--UC-U-G-GG-U-----U-C--A-CAG-GC---------G--AU----C---C-CU-----U--U--------UG--------C----G-AG--C----GC-----G-CGUCCG-C--CUC--C-C--AGCCG--CG-C--C--AU---CGU--U--G--CGC----G-G---------C------G--G--C-GA-------G-G-G-CG-C--C--UA-UU--A---CU-G--U---G--CG-C-CC---U-G---C-G-UC----U----GAAC-CUC
...-.........................----...-..--...((((---(((.(((--(.(--(--(-(..-.----.----.)-)--)-))))).--)-)).)--------)-----))((-----(((-.------------.----((------(((-((((-------.-.-.--.--.-.-)--))-----------)-----)-----)))--).-.--))---)-))-----..-.-.--.-.--(-(-(((.-(((---((--------.-(-(------(-(---(((((-(((--(-((-(-----((((--(-((-(---(.--.-.-.----.----).)))--)-)))))--))----.))))((((.((((((((-((((-(.(-((.(-((--(-((((-.-..(.((--(((-(--.-((---(.-.-((-(-(-(---.(---(-(-----.-...-------.))---)))-))--)-.-.)---)-----)--)-)--)))--)-.....-).)--)--)--)----)-))).--..--...-----------.)))-----.)--))-)-)-).-.-----.-.--.-.))-))---------)--))----)---)-))-----.--.--------..--------.----)-))--)----))-----)-))))))-)--)))--)-)--.((((--((-(--.--(.---...--)--)--)))----)-)---------)------(--(--(-((-------(-(-(-((-(--.--..-..--.---..-.--.---)--))-)-))---)-.---)-)-))----.----....-...
>Phaeocystis_globosa_MN603199  
UGG-AAGUAUGUUCCUUCGAGUGGAGUUC----CCA-CC--CCACCUC---GGUGGCG--C-C--C--C-CCC-C----G----CG-G--G-GGCGCG--G-CCGG--------A-----GGCG-----GCC-U------------C----UG------GCG-CGCA-------U-U-C--G--G-U-U--GC-----------G-----C-----GUC--AC-U--GG---C-UG-----AA-G-C--U-G--G-G-GAGU-GCG---GG--------G-C-G------U-G---CGCUC-CGG--G-CG-C-----CAGC--C-CG-G---CG--A-U-U----U----GUCCG--G-GUUGG--CG----UUCCGGGGGUGUUGCCUC-CAGA-UGG-GCCC-GA--G-CGGU-U-CCCAUC--GGC-G--U-GC---UA-G-UG-G-C-G---UC---U-C-----C-UCG-------CGA---GCG-CC--G-A-CG---G-----U--C-G--CUG--A-U-----GUG--C--C--G----C-UCGA--UC--UCG-----------UGCC-----GG--UC-U-G-GG-U-----U-C--A-CAG-GC---------G--AU----C---C-CU-----U--U--------UG--------C----G-AG--C----GC-----G-CGUCCG-C--CUC--C-C--AGCCG--CG-C--C--AU---CGU--U--G--CGC----G-G---------C------G--G--C-GA-------G-G-G-CG-C--C--U--UU--A---UUAG--U-GCG--CG-C-CC---U-G---C-G-UC----U----GAAC-CUC
...-.........................----...-..--...((((---(((.(((--(-(--(--(-(..-.----.----.)-)--)-))))).--)-)).)--------)-----))((-----(((-.------------.----((------(((-((((-------.-.-.--.--.-.-)--))-----------)-----)-----)))--).-.--))---)-))-----..-.-.--.-.--(-(-(((.-(((---((--------.-(-(------(-(---(((((-(((--(-((-(-----((((--(-((-(---(.--.-.-.----.----).)))--)-)))))--))----.))))((((.((((((((-((((-(.(-((.(-((--(-((((-.-..((((--(((-(--.-((---(.-.-((-(-(-(---.(---(-(-----.-...-------.))---)))-))--)-.-.)---)-----)--)-)--)))--)-)-----).)--)--)--)----)-))).--..--...-----------.)))-----.)--))-)-)-).-.-----.-.--.-.))-))---------)--))----)---)-))-----.--.--------..--------.----)-))--)----))-----)-))))))-)--)))--)-)--.((((--((-(--.--(.---...--)--)--)))----)-)---------)------(--(--(-((-------(-(-(-((-(--.--.--..--.---....--.-..)--))-)-))---)-.---)-)-))----.----....-...
>Phaeocystis_globosa_MN603200  
UGG-AAGUAUGUUCCUUCGAGUGGAGUUC----CCA-CC--CCACCUC---GGUGGCG--C-C--C--C-CCC-C----G----CG-G--G-GGCGCG--G-CCGG--------A-----GGCG-----GCC-U------------C----UG------GCG-CGCA-------U-U-C--G--G-U-U--GC-----------G-----C-----GUC--AC-U--GG---C-UG-----AA-G-C--U-G--G-G-GAGU-GCG---GG--------G-C-G------U-G---CGCUC-CGG--G-CG-C-----CGGC--C-CG-G---CG--A-U-U----U----GUCCG--G-GUUGG--CG----UUCCGGGGGUGUUGCCUC-CAGA-UGG-GCCC-GG--G-CGGU-U-CCCAUC--GGC-G--U-GC---UA-G-UG-G-C-G---UC---U-C-----C-UCG-------CGA---GCG-CC--G-A-CG---G-----U--C-G--CUG--A-UGUGC-GUG--C--C--G----C-UCGA--UC--UCG-----------UGCC-----GG--UC-U-G-GG-U-----U-C--A-CAG-GC---------G--AU----C---C-CU-----U--U--------UG--------C----G-AG--C----GC-----G-CGUCCG-C--CUC--C-C--AGCCG--CG-C--C--AU---CGU--U--G--CGC----G-G---------C------G--G--C-GA-------G-G-G-CG-C--C--UA-UU--A---CU-G--U---G--CG-C-CC---U-G---C-G-UC----U----GAAC-CUC
...-.........................----...-..--...((((---(((.(((--(-(--(--(-(..-.----.----.)-)--)-))))).--)-)).)--------)-----))((-----(((-.------------.----((------(((-((((-------.-.-.--.--.-.-)--))-----------)-----)-----)))--).-.--))---)-))-----..-.-.--.-.--(-(-(((.-(((---((--------.-(-(------(-(---(((((-(((--(-((-(-----((((--(-((-(---(.--.-.-.----.----).)))--)-)))))--))----.))))((((.((((((((-((((-(.(-((.(-((--(-((((-.-..(.((--(((-(--.-((---(.-.-((-(-(-(---.(---(-(-----.-...-------.))---)))-))--)-.-.)---)-----)--)-)--)))--)-.....-).)--)--)--)----)-))).--..--...-----------.)))-----.)--))-)-)-).-.-----.-.--.-.))-))---------)--))----)---)-))-----.--.--------..--------.----)-))--)----))-----)-))))))-)--)))--)-)--.((((--((-(--.--(.---...--)--)--)))----)-)---------)------(--(--(-((-------(-(-(-((-(--.--..-..--.---..-.--.---)--))-)-))---)-.---)-)-))----.----....-...
>Phaeocystis_globosa_MN603201  
UGG-AAGUAUGUUCCUUCGAGUGGAGUUC----CCA-CC--CCACCUC---GGUGGCG--CUC--C--C-CCC-C----G----CG-G--G-GGCGCG--G-CCGG--------A-----GGCG-----GCC-U------------C----UG------GCG-CGCA-------U-U-C--G--G-U-U--GC-----------A-----C-----GUC--AC-U--GG---C-UG-----AA-G-C--U-G--G-G-GAGU-GCG---GG--------G-C-G------U-G---CGCUC-CGG--G-CG-C-----CGGC--C-CG-G---CG--A-U-U----U----GUCCG--G-GUUGG--CG----UUCCGGGGGUGUUGCCUC-CAGA-UGG-GCCC-GA--G-CGGU-U-CCCAUC--GGC-G--U-GC---UA-G-UG-G-C-G---UC---U-C-----C-UCG-------CGA---GCG-CC--G-A-CG---G-----U--C-G--CUG--A-UGUGC-GUG--C--C--G----C-UCGA--UC--UCG-----------UGCC-----GG--UC-U-G-GG-U-----U-C--A-CAG-GC---------G--AU----C---C-CU-----U--U--------UG--------C----G-AG--C----GC-----G-CGUCCG-C--CUC--C-C--AGCCG--CG-C--C--AU---CGU--U--G--CGC----G-G---------C------G--G--C-GA-------G-G-G-CG-C--C--UA-UU--A---CU-G--U---G--CG-C-CC---U-G---C-G-UC----U----GAAC-CUC
...-.........................----...-..--...((((---(((.(((--(.(--(--(-(..-.----.----.)-)--)-))))).--)-)).)--------)-----))((-----(((-.------------.----((------(((-.(((-------.-.-.--.--.-.-)--))-----------.-----)-----)))--).-.--))---)-))-----..-.-.--.-.--(-(-(((.-(((---((--------.-(-(------(-(---(((((-(((--(-((-(-----((((--(-((-(---(.--.-.-.----.----).)))--)-)))))--))----.))))((((.((((((((-((((-(.(-((.(-((--(-((((-.-..(.((--(((-(--.-((---(.-.-((-(-(-(---.(---(-(-----.-...-------.))---)))-))--)-.-.)---)-----)--)-)--)))--)-.....-).)--)--)--)----)-))).--..--...-----------.)))-----.)--))-)-)-).-.-----.-.--.-.))-))---------)--))----)---)-))-----.--.--------..--------.----)-))--)----))-----)-))))))-)--)))--)-)--.((((--((-(--.--(.---...--)--)--)))----)-)---------)------(--(--(-((-------(-(-(-((-(--.--..-..--.---..-.--.---)--))-)-))---)-.---)-)-))----.----....-...
>Phaeocystis_globosa_MN603202 
UGG-AAGUAUGUUCCUUCGAGUGGAGUUC----CCA-CC--CCACCUC---GGUGGCG--CUC--C--C-CCC-C----G----CG-G--G-GGCGCG--G-CCGG--------A-----GGCG-----GCC-U------------C----UG------GCG-CGCA-------U-U-C--G--G-U-U--GC-----------A-----C-----GUC--AC-U--GG---C-UG-----AA-G-C--U-G--G-G-GAGU-GCG---GG--------G-C-G------U-G---CGCUC-CGG--G-CG-C-----CGGC--C-CG-G---CG--A-U-U----U----GUCCG--G-GUUGG--CG----UUCCGGGGGUGUUGCCUC-CAGA-UGG-GCCC-GA--G-CGGU-U-CCCAUC--GGC-G--U-GC---UA-G-UG-G-C-G---UC---U-C-----C-UCG-------CGA---GCG-CC--G-A-CG---G-----U--C-G--CUG--A-UGUGC-GUG--C--C--G----C-UCGA--UC--UCG-----------UGCC-----GG--UC-U-G-GG-U-----U-C--A-CAG-GC---------G--AU----C---C-CU-----U--U--------UG--------C----G-AG--C----GC-----G-CGUCCG-C--CUC--C-C--AGCCG--CG-C--C--AU---CGU--U--G--CGC----G-G---------C------G--G--C-GA-------G-G-G-CG-C--C--UA-UU--A---CU-G--U---G--CG-C-CC---U-G---C-G-UC----U----GAAC-CUC
...-.........................----...-..--...((((---(((.(((--(.(--(--(-(..-.----.----.)-)--)-))))).--)-)).)--------)-----))((-----(((-.------------.----((------(((-.(((-------.-.-.--.--.-.-)--))-----------.-----)-----)))--).-.--))---)-))-----..-.-.--.-.--(-(-(((.-(((---((--------.-(-(------(-(---(((((-(((--(-((-(-----((((--(-((-(---(.--.-.-.----.----).)))--)-)))))--))----.))))((((.((((((((-((((-(.(-((.(-((--(-((((-.-..(.((--(((-(--.-((---(.-.-((-(-(-(---.(---(-(-----.-...-------.))---)))-))--)-.-.)---)-----)--)-)--)))--)-.....-).)--)--)--)----)-))).--..--...-----------.)))-----.)--))-)-)-).-.-----.-.--.-.))-))---------)--))----)---)-))-----.--.--------..--------.----)-))--)----))-----)-))))))-)--)))--)-)--.((((--((-(--.--(.---...--)--)--)))----)-)---------)------(--(--(-((-------(-(-(-((-(--.--..-..--.---..-.--.---)--))-)-))---)-.---)-)-))----.----....-...
>Phaeocystis_globosa_MN603203  
UGG-AAGUAUGUUCCUUCGAGUGGAGUUC----CCA-CC--CCACCUC---GGUGGCG--C-C--C--C--CU-C----G----CG-G--G-GGCGCG--G-CCGG--------A-----GGCG-----GCC-U------------C----UG------GCG-CGCA-------U-U-C--G--G-U-U--GC-----------G-----C-----GUC--AC-U--GG---C-UG-----AA-G-C--U-G--G-G-GAGU-GCG---GG--------G-C-G------U-G---CGCUC-CGG--G-CG-C-----CGGC--C-CG-G---CG--A-U-U----U----GUCCG--G-GUUGG--CG----UUCCGGGGGUGUUGCCUC-CAGA-UGG-GCCC-GA--G-CGGU-U-CCCAUC--GGC-G--U-GC---UA-G-UG-G-C-G---UC---U-C-----C-UCG-------CGA---GCG-CC--G-A-CG---G-----U--C-G--CUG--A-U-----GUG--C--C--G----C-UCGA--UC--UCG-----------UGCC-----GG--UC-U-G-GG-U-----U-C--A-CAG-GC---------G--AU----C---C-CU-----U--U--------UG--------C----G-AG--C----GC-----G-CGUCCG-C--CUC--C-C--AGCCG--CG-C--C--AU---CGU--U--G--CGC----G-G---------C------G--G--C-GA-------G-G-G-CG-C--C--C--U-----------------G--CG-C-CC---U-G---C-G-UC----U----GAAC-CUC
...-.........................----...-..--...((((---(((.(((--(-(--(--(--..-.----.----.)-)--)-).))).--)-)).)--------)-----))((-----(((-.------------.----((------(((-((((-------.-.-.--.--.-.-)--))-----------)-----)-----)))--).-.--))---)-))-----..-.-.--.-.--(-(-(((.-(((---((--------.-(-(------(-(---(((((-(((--(-((-(-----((((--(-((-(---(.--.-.-.----.----).)))--)-)))))--))----.))))((((.((((((((-((((-(.(-((.(-((--(-((((-.-..((((--(((-(--.-((---(.-.-((-(-(-(---.(---(-(-----.-...-------.))---)))-))--)-.-.)---)-----)--)-)--)))--)-)-----).)--)--)--)----)-))).--..--...-----------.)))-----.)--))-)-)-).-.-----.-.--.-.))-))---------)--))----)---)-))-----.--.--------..--------.----)-))--)----))-----)-))))))-)--)))--)-)--.((((--((-(--.--(.---...--)--)--)))----)-)---------)------(--(--(-((-------(-(-(-((-(--.--.--.-----------------)--))-)-))---)-.---)-)-))----.----....-...
>Phaeocystis_globosa_MN603205  
UGG-AAGUAUGUUCCUUCGAGUGGAGUUC----CCA-CC--CCACCUC---GGUGGCG--C-C--C--C-CCC-C----G----CG-G--G-GGCGCG--G-CCGG--------A-----GGCG-----GCC-U------------C----UG------GCG-CGCA-------U-U-C--G--G-U-U--GC-----------G-----C-----GUC--AC-U--GG---C-UG-----AA-G-C--U-G--G-G-GAGU-GCG---GG--------G-C-G------U-G---CGCUC-CGG--G-CG-C-----CGGC--C-CG-G---CG--A-U-U----U----GUCCG--G-GUUGG--CG----UUCCGGGGGUGUUGCCUC-CAGA-UGG-GCCC-GG--G-CGGU-U-CCCAUC--GGC-G--U-GC---UA-G-UG-G-C-G---UC---U-C-----C-UCG-------CGA---GCG-CC--G-A-CG---G-----U--C-G--CUG--A-UGUGC-GUG--C--C--G----C-UCGA--UC--UCG-----------UGCC-----GG--UC-U-G-GG-U-----U-C--A-CAG-GC---------G--AU----C---C-CU-----U--U--------UG--------C----G-AG--C----GC-----G-CGUCCG-C--CUC--C-C--AGCCG--CG-C--C--AU---CGU--U--G--CGC----G-G---------C------G--G--C-GA-------G-G-G-CG-C--C--UA-UU--A---CU-G--U---G--CG-C-CC---U-G---C-G-UC----U----GAAC-CUC
...-.........................----...-..--...((((---(((.(((--(-(--(--(-(..-.----.----.)-)--)-))))).--)-)).)--------)-----))((-----(((-.------------.----((------(((-((((-------.-.-.--.--.-.-)--))-----------)-----)-----)))--).-.--))---)-))-----..-.-.--.-.--(-(-(((.-(((---((--------.-(-(------(-(---(((((-(((--(-((-(-----((((--(-((-(---(.--.-.-.----.----).)))--)-)))))--))----.))))((((.((((((((-((((-(.(-((.(-((--(-((((-.-..(.((--(((-(--.-((---(.-.-((-(-(-(---.(---(-(-----.-...-------.))---)))-))--)-.-.)---)-----)--)-)--)))--)-.....-).)--)--)--)----)-))).--..--...-----------.)))-----.)--))-)-)-).-.-----.-.--.-.))-))---------)--))----)---)-))-----.--.--------..--------.----)-))--)----))-----)-))))))-)--)))--)-)--.((((--((-(--.--(.---...--)--)--)))----)-)---------)------(--(--(-((-------(-(-(-((-(--.--..-..--.---..-.--.---)--))-)-))---)-.---)-)-))----.----....-...
>Phaeocystis_globosa_MN603207  
UGG-AAGUAUGUUCCUUCGAGUGGAGUUC----CCA-CC--CCACCUC---GGUGGCG--C-C--C--C--CC-C----G----CG-G--G-GGCGCG--G-CCGG--------A-----GGCG-----GCC-U------------C----UG------GCG-CGCA-------U-U-C--G--G-U-U--GC-----------G-----C-----GUC--AC-U--GG---C-UG-----AA-G-C--U-G--G-G-GAGU-GCG---GG--------G-C-G------U-G---CGCUC-CGG--G-CG-C-----CGGC--C-CG-G---CG--A-U-U----U----GUCCG--G-GUUGG--CG----UUCCGGGGGUGUUGCCUC-CAGA-UGG-GCCC-GA--G-CGGU-U-CCCAUC--GGC-G--U-GC---UA-G-UG-G-C-G---UC---U-C-----C-UCG-------CGA---GCG-CC--G-A-CG---G-----U--C-G--CUG--A-UGUGC-GUG--C--C--G----C-UCGA--UC--UCG-----------UGCC-----GG--UC-U-G-GG-U-----U-C--A-CAG-GC---------G--AU----C---C-CU-----U--U--------UG--------C----G-AG--C----GC-----G-CGUCCG-C--CUC--C-C--AGCCG--CG-C--C--AU---CGU--U--G--CGC----G-G---------C------G--G--C-GA-------G-G-G-CG-C--C--U--UU--U---UU-A--U-GCG--CG-C-CC---U-G---C-G-UC----U----GAAC-CUC
...-.........................----...-..--...((((---(((.(((--(-(--(--(--..-.----.----.)-)--)-).))).--)-)).)--------)-----))((-----(((-.------------.----((------(((-((((-------.-.-.--.--.-.-)--))-----------)-----)-----)))--).-.--))---)-))-----..-.-.--.-.--(-(-(((.-(((---((--------.-(-(------(-(---(((((-(((--(-((-(-----((((--(-((-(---(.--.-.-.----.----).)))--)-)))))--))----.))))((((.((((((((-((((-(.(-((.(-((--(-((((-.-..(.((--(((-(--.-((---(.-.-((-(-(-(---.(---(-(-----.-...-------.))---)))-))--)-.-.)---)-----)--)-)--)))--)-.....-).)--)--)--)----)-))).--..--...-----------.)))-----.)--))-)-)-).-.-----.-.--.-.))-))---------)--))----)---)-))-----.--.--------..--------.----)-))--)----))-----)-))))))-)--)))--)-)--.((((--((-(--.--(.---...--)--)--)))----)-)---------)------(--(--(-((-------(-(-(-((-(--.--.--..--.---..-.--.-..)--))-)-))---)-.---)-)-))----.----....-...
>Phaeocystis_globosa_MN603209  
UGG-AAGUAUGUUCCUUCGAGUGGAGUUC----CCA-CC--CCACCUC---GGUGGCG--C-C--C--C-CCC-C----G----CG-G--G-GGCGCG--G-CCGG--------A-----GGCG-----GCC-U------------C----UG------GCG-CGCA-------U-U-C--G--G-U-U--GC-----------G-----C-----GUC--AC-U--GG---C-UG-----AA-G-C--U-G--G-G-GAGU-GCG---GG--------G-C-G------U-G---CGCUC-CGG--G-CG-C-----CGGC--C-CG-G---CG--A-U------UC---GUCCG--G-GUUGG--CG----UUCCGGGGGUGUUGCCUC-CAGA-UGG-GCCC-GA--G-CGGU-U-CCCAUC--GGC-G--U-GC---UA-G-UG-G-C-G---UC---U-C-----C-UCG-------CGA---GCG-CC--G-A-CG---G-----U--C-G--CUG--A-U-----GUG--C--C--G----C-UCGA--UC--UCG-----------UGCC-----GG--UC-U-G-GG-U-----U-C--A-CAG-GC---------G--AC----C---C-CU-----U--U--------UG--------C----G-AG--C----GC-----G-CGUCCG-C--CUC--C-C--AGCCG--CG-C--C--AU---CGU--U--G--CGC----G-G---------C------G--G--C-GA-------G-G-G-CG-C--C--U--UU--A---CU-G--U---G--CG-C-CU---U-G---C-G-UC----U----GAAC-CUC
...-.........................----...-..--...((((---(((.(((--(-(--(--(-(..-.----.----.)-)--)-))))).--)-)).)--------)-----))((-----(((-.------------.----((------(((-((((-------.-.-.--.--.-.-)--))-----------)-----)-----)))--).-.--))---)-))-----..-.-.--.-.--(-(-(((.-(((---((--------.-(-(------(-(---(((((-(((--(-((-(-----((((--(-((-(---(.--.-.------..---).)))--)-)))))--))----.))))((((.((((((((-((((-(.(-((.(-((--(-((((-.-..((((--(((-(--.-((---(.-.-((-(-(-(---.(---(-(-----.-...-------.))---)))-))--)-.-.)---)-----)--)-)--)))--)-)-----).)--)--)--)----)-))).--..--...-----------.)))-----.)--))-)-)-).-.-----.-.--.-.))-))---------)--))----)---)-))-----.--.--------..--------.----)-))--)----))-----)-))))))-)--)))--)-)--.((((--((-(--.--(.---...--)--)--)))----)-)---------)------(--(--(-((-------(-(-(-((-(--.--.--..--.---..-.--.---)--))-)-))---)-.---)-)-))----.----....-...
>Phaeocystis_globosa_MN603211  
UGG-AAGUAUGUUCCUUCGAGUGGAGUUC----CUA-CC--CCACCUC---GGUGGCG--C-C--C--C-CCC-C----G----CG-G--G-GGCGCG--G-CCGG--------A-----GGCG-----GCC-U------------C----UG------GCG-CGCA-------U-U-C--G--G-U-U--GC-----------G-----C-----GUC--AC-U--GG---C-UG-----AA-G-C--U-G--G-G-GAGU-GCG---GG--------G-C-G------U-G---CGCUC-CGG--G-CG-C-----CGGC--C-CG-G---CG--A-U-U----U----GUCCG--G-GUUGG--CG----UUCCGGGGGUGUUGCCUC-CAGA-UGG-GCCC-GA--G-CGGU-U-CCCAUC--GGC-G--U-GC---UA-G-UG-G-C-G---UC---U-C-----C-UCG-------CGA---GCG-CC--G-A-CG---G-----U--C-G--CUG--A-UGUGC-GUG--C--C--G----C-UCGA--UC--UCG-----------UGCC-----GG--UC-U-G-GG-U-----U-C--A-CAG-GC---------G--AU----C---C-CU-----U--U--------UG--------C----G-AG--C----GC-----G-CGUCCG-C--CUC--C-C--AGCCG--CG-C--AAUAU---UGU--U--G--CGC----G-G---------C------G--G--C-GA-------G-G-G-CG-C--C--C--U-----------------G--CG-C-CC---U-G---C-G-UC----U----GAAC-CUC
...-.........................----...-..--...((((---(((.(((--(-(--(--(-(..-.----.----.)-)--)-))))).--)-)).)--------)-----))((-----(((-.------------.----((------(((-((((-------.-.-.--.--.-.-)--))-----------)-----)-----)))--).-.--))---)-))-----..-.-.--.-.--(-(-(((.-(((---((--------.-(-(------(-(---(((((-(((--(-((-(-----((((--(-((-(---(.--.-.-.----.----).)))--)-)))))--))----.))))((((.((((((((-((((-(.(-((.(-((--(-((((-.-..(.((--(((-(--.-((---(.-.-((-(-(-(---.(---(-(-----.-...-------.))---)))-))--)-.-.)---)-----)--)-)--)))--)-.....-).)--)--)--)----)-))).--..--...-----------.)))-----.)--))-)-)-).-.-----.-.--.-.))-))---------)--))----)---)-))-----.--.--------..--------.----)-))--)----))-----)-))))))-)--)))--)-)--.((((--((-(--...(.---...--)--)--)))----)-)---------)------(--(--(-((-------(-(-(-((-(--.--.--.-----------------)--))-)-))---)-.---)-)-))----.----....-...
>Phaeocystis_globosa_MN603213  
UGG-AAGUAUGUUCCUUCGAGUGGAGUUC----CCA-CC--CCACCUC---GGUGGCG--C-C--C--C--CC-C----G----CG-G--G-GGCGCG--G-CCGG--------A-----GGCG-----GCC-U------------C----UG------GCG-CGCA-------U-U-C--G--G-U-U--GC-----------G-----C-----GUC--AC-U--GG---C-UG-----AA-G-C--U-G--G-G-GAGU-GCG---GG--------G-C-G------U-G---CGCUC-CGG--G-CG-C-----CGGC--C-CG-G---CG--A-U-U----U----GUCCG--G-GUUGG--CG----UUCCGGGGGUGUUGCCUC-CAGA-UGG-GCCC-GA--G-CGGU-U-CCCAUC--GGC-G--U-GC---UA-G-UG-G-C-G---UC---U-C-----C-UCG-------CGA---GCG-CC--G-A-CG---G-----U--C-G--CUG--A-U-----GUG--C--C--G----C-UCGA--UC--UCG-----------UGCC-----GG--UC-U-G-GG-U-----U-C--A-CAG-GC---------G--AC----C---C-CU-----U--U--------UG--------C----G-AG--C----GC-----G-CGUCCG-C--CUC--C-C--AGCCG--CG-C--C--AU---CGU--U--G--CGC----G-G---------C------G--G--C-GA-------G-G-G-CG-C--C--C--U---A---U--G--U---G--CG-C-CC---U-G---C-G-UC----U----GAAC-CUC
...-.........................----...-..--...((((---(((.(((--(-(--(--(--..-.----.----.)-)--)-).))).--)-)).)--------)-----))((-----(((-.------------.----((------(((-((((-------.-.-.--.--.-.-)--))-----------)-----)-----)))--).-.--))---)-))-----..-.-.--.-.--(-(-(((.-(((---((--------.-(-(------(-(---(((((-(((--(-((-(-----((((--(-((-(---(.--.-.-.----.----).)))--)-)))))--))----.))))((((.((((((((-((((-(.(-((.(-((--(-((((-.-..((((--(((-(--.-((---(.-.-((-(-(-(---.(---(-(-----.-...-------.))---)))-))--)-.-.)---)-----)--)-)--)))--)-)-----).)--)--)--)----)-))).--..--...-----------.)))-----.)--))-)-)-).-.-----.-.--.-.))-))---------)--))----)---)-))-----.--.--------..--------.----)-))--)----))-----)-))))))-)--)))--)-)--.((((--((-(--.--(.---...--)--)--)))----)-)---------)------(--(--(-((-------(-(-(-((-(--.--.--.---.---.--.--.---)--))-)-))---)-.---)-)-))----.----....-...
>Phaeocystis_globosa_MN603217 
UGG-AAGUAUGUUCCUUCGAGUGGAGUUC----CCA-CC--CCACCUC---GGUGGCG--C-C--C--C-CCC-C----G----CG-G--G-GGCGCG--G-CCGG--------A-----GGCG-----GCC-U------------C----UG------GCG-CGCA-------U-U-C--G--G-U-U--GC-----------G-----C-----GUC--AC-U--GG---C-UG-----AA-G-C--U-G--G-G-GAGU-GCG---GG--------G-C-G------U-G---CGCUC-CGG--G-CG-C-----CGGC--C-CG-G---CG--A-U-UCAU-UC---GUCCG--G-GUUGG--CG----UUCCGGGGGUGUUGCCUC-CAGA-UGG-GCCC-GA--G-CGGU-U-CCCAUC--GGC-G--U-GC---UA-G-UG-G-C-G---UC---U-C-----C-UCG-------CGA---GCG-CC--G-A-CG---G-----U--C-G--CUG--A-UGUGC-GUG--C--C--G----C-UCGA--UC--UCG-----------UGCC-----GG--UC-U-G-GG-U-----U-C--A-CAG-GC---------G--AU----C---C-CC-----U--U--------UG--------C----G-AG--C----GC-----G-CGUCCG-C--CUC--C-C--AGCCG--CG-C--CAUAU---CGU--U--G--CGC----G-G---------C------G--G--C-GA-------G-G-G-CG-C--C--U--UU--A---UU-A--UUGCG--CG-C-CC---U-G---C-G-UC----U----GAAC-CUC
...-.........................----...-..--...((((---(((.(((--(-(--(--(-(..-.----.----.)-)--)-))))).--)-)).)--------)-----))((-----(((-.------------.----((------(((-((((-------.-.-.--.--.-.-)--))-----------)-----)-----)))--).-.--))---)-))-----..-.-.--.-.--(-(-(((.-(((---((--------.-(-(------(-(---(((((-(((--(-((-(-----((((--(-((-(---(.--.-.-....-..---).)))--)-)))))--))----.))))((((.((((((((-((((-(.(-((.(-((--(-((((-.-..(.((--(((-(--.-((---(.-.-((-(-(-(---.(---(-(-----.-...-------.))---)))-))--)-.-.)---)-----)--)-)--)))--)-.....-).)--)--)--)----)-))).--..--...-----------.)))-----.)--))-)-)-).-.-----.-.--.-.))-))---------)--))----)---)-))-----.--.--------..--------.----)-))--)----))-----)-))))))-)--)))--)-)--.((((--((-(--...(.---...--)--)--)))----)-)---------)------(--(--(-((-------(-(-(-((-(--.--.--..--.---..-.--....)--))-)-))---)-.---)-)-))----.----....-...
>Phaeocystis_globosa_MN603219 
UGG-AAGUAUGUUCCUUCGAGUGGAGUUC----CCA-CC--CCACCUC---GGUGGCG--C-C--C--C--CU-C----G----CG-G--G-GGCGCG--G-CCGG--------A-----GGCG-----GCC-U------------C----UG------GCG-CGCA-------U-U-C--G--G-U-U--GC-----------G-----C-----GUC--AC-U--GG---C-UG-----AA-G-C--U-G--G-G-GAGU-GCG---GG--------G-C-G------U-G---CGCUC-CGG--G-CG-C-----CGGC--C-CG-G---CG--A-U-UCAU-UC---GUCCG--G-GUUGG--CG----UUCCGGGGGUGUUGCCUC-CAGA-UGG-GCCC-GA--G-CGGU-U-CCCAUC--GGC-G--U-GC---UA-G-UG-G-C-G---UC---U-C-----C-UCG-------CGA---GCG-CC--G-A-CG---G-----U--C-G--CUG--A-U-----GUG--C--C--G----C-UCGA--UC--UCG-----------UGCC-----GG--UC-U-G-GG-U-----U-C--A-CAG-GC---------G--AU----C---C-CU-----U--U--------UG--------C----G-AG--C----GC-----G-CGUCCG-C--CUC--C-C--AGCCG--CG-C--C--AU---CGU--U--G--CGC----G-G---------C------G--G--C-GA-------G-G-G-CG-C--C--U--UU--A---UUAG--UGC-G--CG-C-CC---U-G---C-G-UC----U----GAAC-CUC
...-.........................----...-..--...((((---(((.(((--(-(--(--(--..-.----.----.)-)--)-).))).--)-)).)--------)-----))((-----(((-.------------.----((------(((-((((-------.-.-.--.--.-.-)--))-----------)-----)-----)))--).-.--))---)-))-----..-.-.--.-.--(-(-(((.-(((---((--------.-(-(------(-(---(((((-(((--(-((-(-----((((--(-((-(---(.--.-.-....-..---).)))--)-)))))--))----.))))((((.((((((((-((((-(.(-((.(-((--(-((((-.-..((((--(((-(--.-((---(.-.-((-(-(-(---.(---(-(-----.-...-------.))---)))-))--)-.-.)---)-----)--)-)--)))--)-)-----).)--)--)--)----)-))).--..--...-----------.)))-----.)--))-)-)-).-.-----.-.--.-.))-))---------)--))----)---)-))-----.--.--------..--------.----)-))--)----))-----)-))))))-)--)))--)-)--.((((--((-(--.--(.---...--)--)--)))----)-)---------)------(--(--(-((-------(-(-(-((-(--.--.--..--.---....--...-)--))-)-))---)-.---)-)-))----.----....-...
>Phaeocystis_globosa_MN603220  
UGG-AAGUAUGUUCCUUCGAGUGGAGUUC----CCA-CC--CCACCUC---GGUGGCG--C-C--C--C-CCC-C----G----CG-G--G-GGCGCG--G-CCGG--------A-----GGCG-----GCC-U------------C----UG------GCG-CGCA-------U-U-C--G--G-U-U--GC-----------G-----C-----GUC--AC-U--GG---C-UG-----AA-G-C--U-G--G-G-GAGU-GCG---GG--------G-C-G------U-G---CGCUC-CGG--G-CG-C-----CGGC--C-CG-G---CG--A-U-U----U----GUCCG--G-GUUGG--CG----UUCCGGGGGUGUUGCCUC-CAGA-UGG-GCCC-GA--G-CGGU-U-CCCAUC--GGC-G--U-GC---UA-G-UG-G-C-G---UC---U-C-----C-UCG-------CGA---GCG-CC--G-A-CG---G-----U--C-G--CUG--A-U-----GUG--C--C--G----C-UCGA--UC--UCG-----------UGCC-----GG--UC-U-G-GG-U-----U-C--A-CAG-GC---------G--AU----C---C-CU-----U--U--------UG--------C----G-AG--C----GC-----G-CGUCCG-C--CUC--C-C--AGCCG--CG-C--C--AU---CGU--U--G--CGC----G-G---------C------G--G--C-GA-------G-G-G-CG-C--C--C--U---A---U--G--U---G--CG-C-CC---U-G---C-G-UC----U----GAAC-CUC
...-.........................----...-..--...((((---(((.(((--(-(--(--(-(..-.----.----.)-)--)-))))).--)-)).)--------)-----))((-----(((-.------------.----((------(((-((((-------.-.-.--.--.-.-)--))-----------)-----)-----)))--).-.--))---)-))-----..-.-.--.-.--(-(-(((.-(((---((--------.-(-(------(-(---(((((-(((--(-((-(-----((((--(-((-(---(.--.-.-.----.----).)))--)-)))))--))----.))))((((.((((((((-((((-(.(-((.(-((--(-((((-.-..((((--(((-(--.-((---(.-.-((-(-(-(---.(---(-(-----.-...-------.))---)))-))--)-.-.)---)-----)--)-)--)))--)-)-----).)--)--)--)----)-))).--..--...-----------.)))-----.)--))-)-)-).-.-----.-.--.-.))-))---------)--))----)---)-))-----.--.--------..--------.----)-))--)----))-----)-))))))-)--)))--)-)--.((((--((-(--.--(.---...--)--)--)))----)-)---------)------(--(--(-((-------(-(-(-((-(--.--.--.---.---.--.--.---)--))-)-))---)-.---)-)-))----.----....-...
>Phaeocystis_globosa_MN603222  
UGG-AAGUAUGUUCCUUCGAGUGGAGUUC----CCA-CC--CCACCUC---GGUGGCG--C-C--C--C-CCC-C----G----CG-G--G-GGCGCG--G-CCGG--------A-----GGCG-----GCC-U------------C----UG------GCG-CGCA-------U-U-C--G--G-U-U--GC-----------G-----C-----GUC--AC-U--GG---C-UG-----AA-G-C--U-G--G-G-GAGU-GCG---GG--------G-C-G------U-G---CGCUC-CGG--G-CG-C-----CGGC--C-CG-G---CG--A-U-U----U----GUCCG--G-GUUGG--CG----UUCCGGGGGUGUUGCCUC-CAGA-UGG-GCCC-GA--G-CGGU-U-CCCAUC--GGC-G--U-GC---UA-G-UG-G-C-G---UC---U-C-----C-UCG-------CGA---GCG-CC--G-A-CG---G-----U--C-G--CUG--A-U-----GUG--C--C--G----C-UCGA--UC--UCG-----------UGCC-----GG--UC-U-G-GG-U-----U-C--A-CAG-GC---------G--AU----C---C-CU-----U--U--------UG--------C----G-AG--C----GC-----G-CGUCCG-C--CUC--C-C--AGCCG--CG-C--C--AU---CGU--U--G--CGC----G-G---------C------G--G--C-GA-------G-G-G-CG-C--C--C--U---A---U--G--U---G--CG-C-CC---U-G---C-G-UC----U----GAAC-CUC
...-.........................----...-..--...((((---(((.(((--(-(--(--(-(..-.----.----.)-)--)-))))).--)-)).)--------)-----))((-----(((-.------------.----((------(((-((((-------.-.-.--.--.-.-)--))-----------)-----)-----)))--).-.--))---)-))-----..-.-.--.-.--(-(-(((.-(((---((--------.-(-(------(-(---(((((-(((--(-((-(-----((((--(-((-(---(.--.-.-.----.----).)))--)-)))))--))----.))))((((.((((((((-((((-(.(-((.(-((--(-((((-.-..((((--(((-(--.-((---(.-.-((-(-(-(---.(---(-(-----.-...-------.))---)))-))--)-.-.)---)-----)--)-)--)))--)-)-----).)--)--)--)----)-))).--..--...-----------.)))-----.)--))-)-)-).-.-----.-.--.-.))-))---------)--))----)---)-))-----.--.--------..--------.----)-))--)----))-----)-))))))-)--)))--)-)--.((((--((-(--.--(.---...--)--)--)))----)-)---------)------(--(--(-((-------(-(-(-((-(--.--.--.---.---.--.--.---)--))-)-))---)-.---)-)-))----.----....-...
>Phaeocystis_globosa_OP686589
UGG-AAGUAUGUUCCUUCGAGUGGAGUUC----CCA-CC--CCACCUC---GGUGGCG--C-C--C--C-CGC-C----U----UG-G--G-GGCGCG--G-CCGG--------A-----GGCG-----GCC-U------------C----UG------GCG-CGGA-------U-U-C--G--G-U-U--GC-----------G-----C-----GUC--AC-U--GG---C-UG-----AA-G-C--U-G--G-G-GAGU-GCG---GG--------G-C-G------U-G---CGCUC-CGG--G-CG-C-----CGGC--U-CG-G---C-----U-U----C----GUCCG--G-GUUGG--UG----UUCGGGGGGUGUUGCCUC-CAGA-UGG-GCCC-GA--G-CGGU-U-UCCAUC--GGC-G--U-GC---UA-G-UG-G-C-G---UC---U-C-----C-UUG-------UGA---GCG-CC--G-A-CG---G-----U--C-G--CUG--A-U-----GUG--C--C--G----C-UCGA--GA--UCG-----------CGCC-----GG--UC-U-G-GA-U-----U-C--A-CAG-GC---------G--AUG---C---CUCU-----U--U--------UG--------C----G-AG--C----GC-----G-UGUCCG-C--CUC--C-C--AGCCG--CG-CG-C---A---CAC--C--G--CGC----G-G---------C------G--G--C-GA-------G-G-G-CG-C--C--UU-UUCUA---UG-G--U---G--CG-C-CC---U-G---C-G-UC----U----GAAC-CUC
...-.........................----...-..--...((((---(((.(((--(-(--(--(-(..-.----.----.)-)--)-))))).--)-)).)--------)-----))((-----(((-.------------.----((------(((-((.(-------.-.-.--.--.-.-)--.)-----------)-----)-----)))--).-.--))---)-))-----..-.-.--.-.--(-(-(((.-(((---((--------.-(-(------(-(---(((((-(.(--(-((-(-----((((--(-((-(---(-----.-.----.----).)))--)-)))))--))----.)).)((((.((((((((-((((-(.(-((.(-((--(-((((-.-..((((--(((-(--.-((---(.-.-((-(-(-(---.(---(-(-----.-...-------.))---)))-))--)-.-.)---)-----)--)-)--)))--)-)-----).)--)--)--)----)-))).--..--...-----------.)))-----.)--))-)-)-).-.-----.-.--.-.))-))---------)--)..---)---))))-----.--.--------..--------.----)-))--)----))-----)-))))))-)--)))--)-)--.((((--((-(.-.---.---...--.--)--)))----)-)---------)------(--(--(-((-------(-(-(-((-(--.--..-.....---..-.--.---)--))-)-))---)-.---)-)-))----.----....-...
>Phaeocystis_globosa_PP828742  
UGG-AAGUAUGUUCCUUCGAGUGGAGUUC----CCA-CC--CCACCUC---GGUGGCG--C-C--C--C-CGC-C----U----UG-G--G-GGCGCG--G-CCGG--------A-----GGCG-----GCC-U------------C----UG------GCG-CGGA-------U-U-C--G--G-U-U--GC-----------G-----C-----GUC--AC-U--GG---C-UG-----AA-G-C--U-G--G-G-GAGU-GCG---GG--------G-C-G------U-G---CGCUC-CGG--G-CG-C-----CGGC--U-CG-G---C-----U-U----C----GUCCG--G-GUUGG--UG----UUCGGGGGGUGUUGCCUC-CAGA-UGG-GCCC-GA--G-CGGU-U-UCCAUC--GGC-G--U-GC---UA-G-UG-G-C-G---UC---U-C-----C-UUG-------UGA---GCG-CC--G-A-CG---G-----U--C-G--CUG--A-U-----GUG--C--C--G----C-UCGA--GA--UCG-----------CGCC-----GG--UC-U-G-GA-U-----U-C--A-CAG-GC---------G--AUG---C---CUCU-----U--U--------UG--------C----G-AG--C----GC-----G-UGUCCG-C--CUC--C-C--AGCCG--CG-CG-C---A---CAC--C--G--CGC----G-G---------C------G--G--C-GA-------G-G-G-CG-C--C--UU-UUCUA---UG-G--U---G--CG-C-CC---U-G---C-G-UC----U----GAAC-CUC
...-.........................----...-..--...((((---(((.(((--(-(--(--(-(..-.----.----.)-)--)-))))).--)-)).)--------)-----))((-----(((-.------------.----((------(((-((.(-------.-.-.--.--.-.-)--.)-----------)-----)-----)))--).-.--))---)-))-----..-.-.--.-.--(-(-(((.-(((---((--------.-(-(------(-(---(((((-(.(--(-((-(-----((((--(-((-(---(-----.-.----.----).)))--)-)))))--))----.)).)((((.((((((((-((((-(.(-((.(-((--(-((((-.-..((((--(((-(--.-((---(.-.-((-(-(-(---.(---(-(-----.-...-------.))---)))-))--)-.-.)---)-----)--)-)--)))--)-)-----).)--)--)--)----)-))).--..--...-----------.)))-----.)--))-)-)-).-.-----.-.--.-.))-))---------)--)..---)---))))-----.--.--------..--------.----)-))--)----))-----)-))))))-)--)))--)-)--.((((--((-(.-.---.---...--.--)--)))----)-)---------)------(--(--(-((-------(-(-(-((-(--.--..-.....---..-.--.---)--))-)-))---)-.---)-)-))----.----....-...
>Phaeocystis_pouchetii_AJ271046  
UGG-AAGUAUGUUCCUUCGAGUGGAGUUC----CCA-AC--CCACCUC---GGUG----------C-----CC-C----U----CG-U----CCCACA--U-CCGG--------A-----GCCG-----GCC-U------------C----UG------GGG-CGCA-------U-U-G--G--G-U-U--GC-----------G-----C-----GCC--AC-U--GG---C-UG-----AA-G-U--U-G--G-G-GAGU-GCG---GG--------G-C-G------U-G---C--UC-CGG--G-CG-C-----CCGC--C-UG-GC--C---U-U-C----UG---GGCCG--G-GUGGG--CG----UUCCGGGGG-UUUGCCUC-CAGA-UGG-GCCC-GA--G-CGGG-U-CCCAUC--GGC-G--U-GC---UA-G-UG-G-C-G---UC---U-C-----C-UCG--------GA---GCG-CC--G-A-CG---G-----U--C-G--CUG--G-U-----GGGCUC--C--A----U-CCGC--UC--GCC-----------UUCC-----G---UC-UGG-GC-A-----C-C--A-CAG-GC---------G--AG----C---C-CU-----U--U--------GG--------C----G-AG--C----GC-----G-UGCCCG-C--CUC--C-G--AGCCG--CG-CG-C---G---CGC--A--C--CGA----GAGUCCUUCUCUC------GGCG--C-GC-------GCG-G-CG-C--C--G--UG--A---C--G--U--CGUCCGACGCC---U-G---C-A-GC----U----GAAC-CUC
...-.........................----...-..--....(((---((..----------.-----..-.----.----..-.----......--.-)).)--------)-----).((-----(((-.------------.----((------(.(-((((-------.-.-.--.--.-.-)--))-----------)-----)-----.))--).-.--))---)-))-----..-.-.--.-.--.-(-(((.-(((---((--------.-(-(------(-(---(--((-(((--(-((-(-----((((--(-((-(.--(---.-.-.----..---).)))--)-)))))--))----.))))((((-((((((((-(.(.-..(-(..(-(.--(-.((.-.-..((((--(((-(--.-((---(.-.-((-(-(-(---.(---(-(-----.-...--------))---)))-))--)-.-.)---)-----)--)-)--)))--)-)-----)....)--)--.----)-.)).--..--...-----------..))-----.---..-).)-).-.-----.-.--.-.))-))---------)--))----)---)-))-----.--.--------..--------.----)-))--)----))-----.-.)))))-)--)))--)-.--.(.(.--((-..-.---.---...--.--.--)).----)...........)------(..(--.-(.-------(.(-.-..-.--.--.--..--.---.--.--.--..).).....)---.-.---)-.-.)----.----....-...
>Phaeocystis_globosa_MN603221 
UGG-AAGUAUGUUCCUUCGAGUGGAGUUC----CUA-CC--CCACCUC---GGUGGCGC-C-C--C--C-CCC-C----G----CG-G--G-GGCGCG--G-CCGG--------A-----GGCG-----GCC-U------------C----UG------GCG-CGCA-------U-U-C--G--G-U-U--GC-----------G-----C-----GUC--AC-U--GG---C-UG-----AA-G-C--U-G--G-G-GAGU-GCG---GG--------G-C-G------U-G---CGCUC-CGG--G-CG-C-----CGGC--C-CG-G---CG--A-U-U----U----GUCCG--G-GUUGG--CG----UUCCGGGGGUGUUGCCUC-CAGA-UGG-GCCC-GA--G-CGGU-U-CCCAUC--GGC-G--U-GC---UA-G-UG-G-C-G---UC---U-C-----C-UCG-------CGA---GCG-CC--G-A-CG---G-----U--C-G--CUG--A-UGUGC-GUG--C--C--G----C-UCGA--UC--UCG-----------UGCC-----GG--UC-U-G-GG-U-----U-C--A-CAG-GC---------G--AU----C---C-CU-----U--U--------UG--------C----G-AG--C----GC-----G-CGUCCG-C--CUC--C-C--AGCCG--CG-C--AAUAU---UGU--U--G--CGC----G-G---------C------G--G--C-GA-------G-G-G-CG-C--C--C--U-----------------G--CG-C-CC---U-G---C-G-UC----U----GAAC-CUC
...-.........................----...-..--...((((---(((.(((.-(-(--(--(-(..-.----.----.)-)--)-))))).--)-)).)--------)-----))((-----(((-.------------.----((------(((-((((-------.-.-.--.--.-.-)--))-----------)-----)-----)))--).-.--))---)-))-----..-.-.--.-.--(-(-(((.-(((---((--------.-(-(------(-(---(((((-(((--(-((-(-----((((--(-((-(---(.--.-.-.----.----).)))--)-)))))--))----.))))((((.((((((((-((((-(.(-((.(-((--(-((((-.-..(.((--(((-(--.-((---(.-.-((-(-(-(---.(---(-(-----.-...-------.))---)))-))--)-.-.)---)-----)--)-)--)))--)-.....-).)--)--)--)----)-))).--..--...-----------.)))-----.)--))-)-)-).-.-----.-.--.-.))-))---------)--))----)---)-))-----.--.--------..--------.----)-))--)----))-----)-))))))-)--)))--)-)--.((((--((-(--...(.---...--)--)--)))----)-)---------)------(--(--(-((-------(-(-(-((-(--.--.--.-----------------)--))-)-))---)-.---)-)-))----.----....-...
>Prymnesium_parvum_MK091112 
UGG-GAGCAUGUUUCUUCGAGUGGCGCCU----CCA-CCCGCC---U----GGGCGUG--C-G--C-----CU-C----G----C--G--C-G-CACA--U-CCGAU-------C-----GU-G-----UCU-G------------C----CG-------UG--G-------A-C-U-U--A--G-U----GC----U------G-----C-----GCC--A-----G----A-UC-----AA-GGC--UCG-AGCG-UCGCC-UG---AG------------G--------G---C--AG-CGUU-G-C--A-----C-GGG-A-GG-A-U-C-----C-U----C--------G--G-AUC----UG-----AC-G-------U--G--------U---GC-C-GA---------------------C-G--U-GC---UA-G-UA-G---G---C------------C---G--------CC---U-A-CC----A--A---G-----U--C-G---U-----U-----GUG-----C----------C-A--U----CG-----------AAC-------G---C-U-G-CG-A-----U-C--U-CAA-CC---------G--A-----C---G-C---------------------------------G-GG--G----AC-----U-CGA-GG-----AC--C-U--A---G--GU-C--G---U---CGC-----GU-UUC----C-G---------C------------C-CACC-----G-G-UACG-C--C-----U-------C--G--C---G--CG-C-AC---------C-A-U-----U----GGAC--UC
...-.........................----...-..((..---(----(((.(((--(-(--(-----..-.----.----.--)--)-)-))).--)-)))..-------)-----).-(-----(((-(------------.----((-------((--(-------.-.-.-.--.--.-.----.)----)------)-----)-----).)--)-----)----)-).-----..-...--...-..((-(((..-((---((------------(--------(---(--((-(((.-(-(--(-----(-(..-.-((-(-(-(-----.-.----.--------.--)-)))----).-----.)-)-------)--)--------)---((-(-((---------------------(-(--.-((---(.-(-((-(---(---.------------.---.--------))---)-)-).----.--)---)-----)--)-)---)-----)-----).)-----)----------.-.--.----..-----------.))-------)---)-)-)-).-.-----)-)--)-)).-.)---------)--)-----)---)-(---------------------------------(-((--(----((-----.-(((-.(-----((--.-.--.---.--))-)--.---)---)).-----))-)))----)-)---------.------------(-((..-----(-(-(.((-(--.-----.-------.--.--.---)--))-.-))---------)-.-.-----)----))..--..
>Prymnesium_parvum_MK091113  
UGG-GAGCAUGUUUCUUCGAGUGGCGCCU----CCA-CCCGCC---U----GGGCGUG--C-G--C-----CU-C----G----C--G--C-G-CACA--U-CCGAU-------C-----GU-G-----UCU-G------------C----CG-------UG--G-------A-C-U-U--A--G-U----GC----U------G-----C-----GCC--A-----G----A-UC-----AA-GGC--UCG-AGCG-UCGCC-UG---AG------------G--------G---C--AG-CGUU-G-C--A-----C-GGG-A-GG-A-U-C-----C-U----C--------G--G-AUC----UG-----AC-G-------U--G--------U---GC-C-GA---------------------C-G--U-GC---UA-G-UA-G---G---C------------C---G--------CC---U-A-CC----A--A---G-----U--C-G---U-----U-----GUG-----C----------C-A--U----CG-----------AAC-------G---C-U-G-CG-A-----U-C--U-CAA-CC---------G--A-----C---G-C---------------------------------G-GG--G----AC-----U-CGA-GG-----AC--C-U--A---G--GU-C--G---U---CGC-----GU-UUC----C-G---------C------------C-CACC-----G-G-UACG-C--C-----U-------C--G--C---G--CG-C-AC---------C-A-U-----U----GGAC--UC
...-.........................----...-..((..---(----(((.(((--(-(--(-----..-.----.----.--)--)-)-))).--)-)))..-------)-----).-(-----(((-(------------.----((-------((--(-------.-.-.-.--.--.-.----.)----)------)-----)-----).)--)-----)----)-).-----..-...--...-..((-(((..-((---((------------(--------(---(--((-(((.-(-(--(-----(-(..-.-((-(-(-(-----.-.----.--------.--)-)))----).-----.)-)-------)--)--------)---((-(-((---------------------(-(--.-((---(.-(-((-(---(---.------------.---.--------))---)-)-).----.--)---)-----)--)-)---)-----)-----).)-----)----------.-.--.----..-----------.))-------)---)-)-)-).-.-----)-)--)-)).-.)---------)--)-----)---)-(---------------------------------(-((--(----((-----.-(((-.(-----((--.-.--.---.--))-)--.---)---)).-----))-)))----)-)---------.------------(-((..-----(-(-(.((-(--.-----.-------.--.--.---)--))-.-))---------)-.-.-----)----))..--..
>Prymnesium_parvum_MK091114 
UGG-GAGCAUGUUUCUUCGAGUGGCGCCU----CCA-CCCGCC---U----GGGCGUG--C-G--C-----CU-C----G----C--G--C-G-CACA--U-CCGAU-------C-----GU-G-----UCU-G------------C----CG-------CG--G-------C-C-U-U--A--G-U----GC----U------G-----C-----GCC--A-----G----A-UC-----AA-GGC--UCG-AGCG-UCGCC-UG---AG------------G--------G---C--AG-CGUU-G-C--A-----C-GGG-A-GG-A-U-C-----C-U----C--------G--G-AUC----CU----CGC-G-------U--G--------U---GC-C-GA---------------------C-G--U-GC---UA-G-UA-G---G---U------------U---U--------CC---U-A-CC----A--A---G-----U--C-G---U-----U-----GUG-----C----------C-A--U----CG-----------AAC-------G---C-U-G-CG-A-----U-C--U-CAA-CC---------G--A-----C---G-C---------------------------------G-GG--G----AC-----G-CGA-GG-ACCUAC--C-U--A---G--GU-C--G---U---CUC-----GA-CUC----C-G---------C------------C-CACC-----G-G-UACG-C--C-----U-------C--G--C---G--CG-C-AC---------C-A-U-----U----GGAC--UC
...-.........................----...-..((..---(----(((.(((--(-(--(-----..-.----.----.--)--)-)-))).--)-)))..-------)-----).-(-----(((-(------------.----((-------((--(-------.-.-.-.--.--.-.----.)----)------)-----)-----).)--)-----)----)-).-----..-...--...-..((-(((..-((---((------------(--------(---(--((-(((.-(-(--(-----(-(..-.-((-(-(-(-----.-.----.--------.--)-)))----).----..)-)-------)--)--------)---((-(-((---------------------(-(--.-((---(.-(-((-(---(---.------------.---.--------))---)-)-).----.--)---)-----)--)-)---)-----)-----).)-----)----------.-.--.----..-----------.))-------)---)-)-)-).-.-----)-)--)-)).-.)---------)--)-----)---)-(---------------------------------(-((--(----.(-----.-.((-.(-....((--.-.--.---.--))-)--.---)---)..-----).-)))----)-)---------.------------(-((..-----(-(-(.((-(--.-----.-------.--.--.---)--))-.-))---------)-.-.-----)----))..--..
>Prymnesium_parvum_MK091115  
UGG-GAGCAUGUUUCUUCGAGUGGCGCCU----CCA-CCCGCC---U----GGGCGUG--C-G--C-----CU-C----G----C--G--C-G-CACA--U-CCGAU-------C-----GU-G-----UCU-G------------C----CG-------CG--G-------C-C-U-U--A--G-U----GC----U------G-----C-----GCC--A-----G----A-UC-----AA-GGC--UCG-AGCG-UCGCC-UG---AG------------G--------G---C--AG-CGUU-G-C--A-----C-GGG-A-GG-A-U-C-----C-U----C--------G--G-AUC----CU----CGC-G-------U--G--------U---GC-C-GA---------------------C-G--U-GC---UA-G-UA-G---G---U------------U---U--------CC---U-A-CC----A--A---G-----U--C-G---U-----U-----GUG-----C----------C-A--U----CG-----------AAC-------G---C-U-G-CG-A-----U-C--U-CAA-CC---------G--A-----C---G-C---------------------------------G-GG--G----AC-----G-CGA-GG-ACCUAC--C-U--A---G--GU-C--G---U---CUC-----GA-CUC----C-G---------C------------C-CACC-----G-G-UACG-C--C-----U-------C--G--C---G--CG-C-AC---------C-A-U-----U----GGAC--UC
...-.........................----...-..((..---(----(((.(((--(-(--(-----..-.----.----.--)--)-)-))).--)-)))..-------)-----).-(-----(((-(------------.----((-------((--(-------.-.-.-.--.--.-.----.)----)------)-----)-----).)--)-----)----)-).-----..-...--...-..((-(((..-((---((------------(--------(---(--((-(((.-(-(--(-----(-(..-.-((-(-(-(-----.-.----.--------.--)-)))----).----..)-)-------)--)--------)---((-(-((---------------------(-(--.-((---(.-(-((-(---(---.------------.---.--------))---)-)-).----.--)---)-----)--)-)---)-----)-----).)-----)----------.-.--.----..-----------.))-------)---)-)-)-).-.-----)-)--)-)).-.)---------)--)-----)---)-(---------------------------------(-((--(----.(-----.-.((-.(-....((--.-.--.---.--))-)--.---)---)..-----).-)))----)-)---------.------------(-((..-----(-(-(.((-(--.-----.-------.--.--.---)--))-.-))---------)-.-.-----)----))..--..
>Prymnesium_parvum_MK091116
UGG-GAGCAUGUUUCUUCGAGUGGCGCCU----CCA-CCCGCC---U----GGGCGUG--C-G--C-----CU-C----G----C--G--C-G-CACA--U-CCGAU-------C-----GU-G-----UCU-G------------C----CG-------CG--G-------C-C-U-U--C--G-U----GC----U------G-----C-----GCC--A-----G----A-UC-----AA-GGC--UCG-AGCG-UCGCC-UG---AG------------G--------G---C--AG-CGUU-G-C--A-----C-GGG-A-GG-A-U-C-----C-U----C--------G--G-AUC----CU----CGC-G-------U--G--------U---GC-C-GA---------------------C-G--U-GC---UA-G-UA-G---G---U------------U---U--------CC---U-A-CC----A--A---G-----U--C-G---U-----U-----GUG-----C----------C-A--U----CG-----------AAC-------G---C-U-G-CG-A-----U-C--U-CAA-CC---------G--A-----C---G-C---------------------------------G-GG--G----AC-----G-CGA-GG-ACCUAC--C-U--A---G--GU-C--G---U---CUC-----GA-CUC----C-G---------C------------C-CACC-----G-G-UACG-C--C-----U-------C--G--C---G--CG-C-AC---------C-A-U-----U----GGAC--UC
...-.........................----...-..((..---(----(((.(((--(-(--(-----..-.----.----.--)--)-)-))).--)-)))..-------)-----).-(-----(((-(------------.----((-------((--(-------.-.-.-.--.--.-.----.)----)------)-----)-----).)--)-----)----)-).-----..-...--...-..((-(((..-((---((------------(--------(---(--((-(((.-(-(--(-----(-(..-.-((-(-(-(-----.-.----.--------.--)-)))----).----..)-)-------)--)--------)---((-(-((---------------------(-(--.-((---(.-(-((-(---(---.------------.---.--------))---)-)-).----.--)---)-----)--)-)---)-----)-----).)-----)----------.-.--.----..-----------.))-------)---)-)-)-).-.-----)-)--)-)).-.)---------)--)-----)---)-(---------------------------------(-((--(----.(-----.-.((-.(-....((--.-.--.---.--))-)--.---)---)..-----).-)))----)-)---------.------------(-((..-----(-(-(.((-(--.-----.-------.--.--.---)--))-.-))---------)-.-.-----)----))..--..
>Prymnesium_parvum_MK091117 
UGG-GAGCAUGUUUCUUCGAGUGGCGCCU----CCA-CCCGCC---U----GGGCGUG--C-G--C-----CU-C----G----C--G--C-G-CACA--U-CCGAU-------C-----GU-G-----UCU-G------------C----CG-------CG--G-------C-C-U-U--C--G-U----GC----U------G-----C-----GCC--A-----G----A-UC-----AA-GGC--UCG-AGCG-UCGCC-UG---AG------------G--------G---C--AG-CGUU-G-C--A-----C-GGG-A-GG-A-U-C-----C-U----C--------G--G-AUC----CU----CGC-G-------U--G--------U---GC-C-GA---------------------C-G--U-GC---UA-G-UA-G---G---U------------U---U--------CC---U-A-CC----A--A---G-----U--C-G---U-----U-----GUG-----C----------C-A--U----CG-----------AAC-------G---C-U-G-CG-A-----U-C--U-CAA-CC---------G--A-----C---G-C---------------------------------G-GG--G----AC-----G-CGA-GG-ACCUAC--C-U--A---G--GU-C--G---U---CUC-----GA-CUC----C-G---------C------------C-CACC-----G-G-UACG-C--C-----U-------C--G--C---G--CG-C-AC---------C-A-U-----U----GGAC--UC
...-.........................----...-..((..---(----(((.(((--(-(--(-----..-.----.----.--)--)-)-))).--)-)))..-------)-----).-(-----(((-(------------.----((-------((--(-------.-.-.-.--.--.-.----.)----)------)-----)-----).)--)-----)----)-).-----..-...--...-..((-(((..-((---((------------(--------(---(--((-(((.-(-(--(-----(-(..-.-((-(-(-(-----.-.----.--------.--)-)))----).----..)-)-------)--)--------)---((-(-((---------------------(-(--.-((---(.-(-((-(---(---.------------.---.--------))---)-)-).----.--)---)-----)--)-)---)-----)-----).)-----)----------.-.--.----..-----------.))-------)---)-)-)-).-.-----)-)--)-)).-.)---------)--)-----)---)-(---------------------------------(-((--(----.(-----.-.((-.(-....((--.-.--.---.--))-)--.---)---)..-----).-)))----)-)---------.------------(-((..-----(-(-(.((-(--.-----.-------.--.--.---)--))-.-))---------)-.-.-----)----))..--..
>Prymnesium_parvum_MK091118  
UGG-GAGCAUGUUUCUUCGAGUGGCGCCU----CCA-CCCGCC---U----GGGCGUG--C-G--C-----CU-C----G----C--G--C-G-CACA--U-CCGAU-------C-----GU-G-----UCU-G------------C----CG-------CG--G-------C-C-U-U--C--G-U----GC----U------G-----C-----GCC--A-----G----A-UC-----AA-GGC--UCG-AGCG-UCGCC-UG---AG------------G--------G---C--AG-CGUU-G-C--A-----C-GGG-A-GG-A-U-C-----C-U----C--------G--G-AUC----CU----CGC-G-------U--G--------U---GC-C-GA---------------------C-G--U-GC---UA-G-UA-G---G---U------------U---U--------CC---U-A-CC----A--A---G-----U--C-G---U-----U-----GUG-----C----------C-A--U----CG-----------AAC-------G---C-U-G-CG-A-----U-C--U-CAA-CC---------G--A-----C---G-C---------------------------------G-GG--G----AC-----G-CGA-GG-ACCUAC--C-U--A---G--GU-C--G---U---CUC-----GA-CUC----C-G---------C------------C-CACC-----G-G-UACG-C--C-----U-------C--G--C---G--CG-C-AC---------C-A-U-----U----GGAC--UC
...-.........................----...-..((..---(----(((.(((--(-(--(-----..-.----.----.--)--)-)-))).--)-)))..-------)-----).-(-----(((-(------------.----((-------((--(-------.-.-.-.--.--.-.----.)----)------)-----)-----).)--)-----)----)-).-----..-...--...-..((-(((..-((---((------------(--------(---(--((-(((.-(-(--(-----(-(..-.-((-(-(-(-----.-.----.--------.--)-)))----).----..)-)-------)--)--------)---((-(-((---------------------(-(--.-((---(.-(-((-(---(---.------------.---.--------))---)-)-).----.--)---)-----)--)-)---)-----)-----).)-----)----------.-.--.----..-----------.))-------)---)-)-)-).-.-----)-)--)-)).-.)---------)--)-----)---)-(---------------------------------(-((--(----.(-----.-.((-.(-....((--.-.--.---.--))-)--.---)---)..-----).-)))----)-)---------.------------(-((..-----(-(-(.((-(--.-----.-------.--.--.---)--))-.-))---------)-.-.-----)----))..--..
>Prymnesium_parvum_MK091119 
UGG-GAGCAUGUUUCUUCGAGUGGCGCCU----CCA-CCCGCC---U----GGGCGUG--C-G--C-----CU-C----G----C--G--C-G-CACA--U-CCGAU-------C-----GU-G-----UCU-G------------C----CG-------CG--G-------C-C-U-U--C--G-U----GC----U------G-----C-----GCC--A-----G----A-UC-----AA-GGC--UCG-AGCG-UCGCC-UG---AG------------G--------G---C--AG-CGUU-G-C--A-----C-GGG-A-GG-A-U-C-----C-U----C--------G--G-AUC----CU----CGC-G-------U--G--------U---GC-C-GA---------------------C-G--U-GC---UA-G-UA-G---G---U------------U---U--------CC---U-A-CC----A--A---G-----U--C-G---U-----U-----GUG-----C----------C-A--U----CG-----------AAC-------G---C-U-G-CG-A-----U-C--U-CAA-CC---------G--A-----C---G-C---------------------------------G-GG--G----AC-----G-CGA-GG-ACCUAC--C-U--A---G--GU-C--G---U---CUC-----GA-CUC----C-G---------C------------C-CACC-----G-G-UACG-C--C-----U-------C--G--C---G--CG-C-AC---------C-A-U-----U----GGAC--UC
...-.........................----...-..((..---(----(((.(((--(-(--(-----..-.----.----.--)--)-)-))).--)-)))..-------)-----).-(-----(((-(------------.----((-------((--(-------.-.-.-.--.--.-.----.)----)------)-----)-----).)--)-----)----)-).-----..-...--...-..((-(((..-((---((------------(--------(---(--((-(((.-(-(--(-----(-(..-.-((-(-(-(-----.-.----.--------.--)-)))----).----..)-)-------)--)--------)---((-(-((---------------------(-(--.-((---(.-(-((-(---(---.------------.---.--------))---)-)-).----.--)---)-----)--)-)---)-----)-----).)-----)----------.-.--.----..-----------.))-------)---)-)-)-).-.-----)-)--)-)).-.)---------)--)-----)---)-(---------------------------------(-((--(----.(-----.-.((-.(-....((--.-.--.---.--))-)--.---)---)..-----).-)))----)-)---------.------------(-((..-----(-(-(.((-(--.-----.-------.--.--.---)--))-.-))---------)-.-.-----)----))..--..
>Phaeocystis_globosa_MN603218  
UGG-AAGUAUGUUCCUUCGAGUGGAGUUC----CCA-CC--CCACCUC---GGUGGCG--C-C--C--C-CCC-C----G----CG-G--G-GGCGCG--G-CCGG--------A-----GGCG-----GCC-U------------C----UG------GCG-CGCA-------U-U-C--G--G-U-U--GC-----------G-----C-----GUC--AC-U--GG---C-UG-----AA-G-C--U-G--G-G-GAGU-GCG---GG--------G-C-G------U-G---CGCUC-CGG--G-CG-C-----CGGC--C-CG-G---CG--A-U-U----U----GUCCG--G-GUUGG--CG----UUCCGGGGGUGUUGCCUC-CAGA-UGG-GCCC-GA--G-CGGU-U-CCCAUC--GGC-G--U-GC---UA-G-UG-G-C-G---UC---U-C-----C-UCG-------CGA---GCG-CC--G-A-CG---G-----U--C-G--CUG--A-U-----GUG--C--C--G----C-UCGA--UC--UCG-----------UGCC-----GG--UC-U-G-GG-U-----U-C--A-CAG-GC---------G--AU----C---C-CU-----U--U--------UG--------C----G-AG--C----GC-----G-CGUCCG-C--CUC--C-C--AGCCG--CG-C--C--AU---CGU--U--G--CGC----G-G---------C------G--G--C-GA-------G-G-G-CG-C--C--U--UU--A---UU-G--U---G--CG-C-CC---U-G---C-G-UC----U----GAAC-CUC
...-.........................----...-..--...((((---(((.(((--(-(--(--(-(..-.----.----.)-)--)-))))).--)-)).)--------)-----))((-----(((-.------------.----((------(((-((((-------.-.-.--.--.-.-)--))-----------)-----)-----)))--).-.--))---)-))-----..-.-.--.-.--(-(-(((.-(((---((--------.-(-(------(-(---(((((-(((--(-((-(-----((((--(-((-(---(.--.-.-.----.----).)))--)-)))))--))----.))))((((.((((((((-((((-(.(-((.(-((--(-((((-.-..((((--(((-(--.-((---(.-.-((-(-(-(---.(---(-(-----.-...-------.))---)))-))--)-.-.)---)-----)--)-)--)))--)-)-----).)--)--)--)----)-))).--..--...-----------.)))-----.)--))-)-)-).-.-----.-.--.-.))-))---------)--))----)---)-))-----.--.--------..--------.----)-))--)----))-----)-))))))-)--)))--)-)--.((((--((-(--.--(.---...--)--)--)))----)-)---------)------(--(--(-((-------(-(-(-((-(--.--.--..--.---..-.--.---)--))-)-))---)-.---)-)-))----.----....-...
>Prymnesium_parvum_MK091120  
UGG-GAGCAUGUUUCUUCGAGUGGCGCCU----CCA-CCCGCC---U----GGGCGUG--C-G--C-----CU-C----G----C--G--C-G-CACA--U-CCGAU-------C-----GU-G-----UCU-G------------C----CG-------CG--G-------C-C-U-U--C--G-U----GC----U------G-----C-----GCC--A-----G----A-UC-----AA-GGC--UCG-AGCG-UCGCC-UG---AG------------G--------G---C--AG-CGUU-G-C--A-----C-GGG-A-GG-A-U-C-----C-U----C--------G--G-AUC----CU----CGC-G-------U--G--------U---GC-C-GA---------------------C-G--U-GC---UA-G-UA-G---G---U------------U---U--------CC---U-A-CC----A--A---G-----U--C-G---U-----U-----GUG-----C----------C-A--U----CG-----------AAC-------G---C-U-G-CG-A-----U-C--U-CAA-CC---------G--A-----C---G-C---------------------------------G-GG--G----AC-----G-CGA-GG-ACCUAC--C-U--A---G--GU-C--G---U---CUC-----GA-CUC----C-G---------C------------C-CACC-----G-G-UACG-C--C-----U-------C--G--C---G--CG-C-AC---------C-A-U-----U----GGAC--UC
...-.........................----...-..((..---(----(((.(((--(-(--(-----..-.----.----.--)--)-)-))).--)-)))..-------)-----).-(-----(((-(------------.----((-------((--(-------.-.-.-.--.--.-.----.)----)------)-----)-----).)--)-----)----)-).-----..-...--...-..((-(((..-((---((------------(--------(---(--((-(((.-(-(--(-----(-(..-.-((-(-(-(-----.-.----.--------.--)-)))----).----..)-)-------)--)--------)---((-(-((---------------------(-(--.-((---(.-(-((-(---(---.------------.---.--------))---)-)-).----.--)---)-----)--)-)---)-----)-----).)-----)----------.-.--.----..-----------.))-------)---)-)-)-).-.-----)-)--)-)).-.)---------)--)-----)---)-(---------------------------------(-((--(----.(-----.-.((-.(-....((--.-.--.---.--))-)--.---)---)..-----).-)))----)-)---------.------------(-((..-----(-(-(.((-(--.-----.-------.--.--.---)--))-.-))---------)-.-.-----)----))..--..
>Phaeocystis_globosa_MN603216  
UGG-AAGUAUGUUCCUUCGAGUGGAGUUC----CCA-CC--CCACCUC---GGUGGCG--C-C--C--C-CCC-C----G----CG-G--G-GGCGCG--G-CCGG--------A-----GGCG-----GCC-U------------C----UG------GCG-CGCA-------U-U-C--G--G-U-U--GC-----------G-----C-----GUC--AC-U--GG---C-UG-----AA-G-C--U-G--G-G-GAGU-GCG---GG--------G-C-G------U-G---CGCUC-CGG--G-CG-C-----CGGC--C-CG-G---CG--A-U-UCAUUC----GUCCG--G-GUUGG--CG----UUCCGGGGGUGUUGCCUC-CAGA-UGG-GCCC-GA--G-CGGU-U-CCCAUC--GGC-G--U-GC---UA-G-UG-G-C-G---UC---U-C-----C-UCG-------CGA---GCG-CC--G-A-CG---G-----U--C-G--CUG--A-U-----GUG--C--C--G----C-UCGA--UC--UCG-----------UGCC-----GG--UC-U-G-GG-U-----U-C--A-CAG-GC---------G--AU----C---C-CC-----U--U--------UG--------C----G-AG--C----GC-----G-CGUCCG-C--CUC--C-C--AGCCG--CG-C--CAUAU---CGU--U--G--CGC----G-G---------C------G--G--C-GA-------G-G-G-CG-C--C--U--UU--A---UU-A--UUGCG--CG-C-CC---U-G---C-G-UC----U----GAAC-CUC
...-.........................----...-..--...((((---(((.(((--(-(--(--(-(..-.----.----.)-)--)-))))).--)-)).)--------)-----))((-----(((-.------------.----((------(((-((((-------.-.-.--.--.-.-)--))-----------)-----)-----)))--).-.--))---)-))-----..-.-.--.-.--(-(-(((.-(((---((--------.-(-(------(-(---(((((-(((--(-((-(-----((((--(-((-(---(.--.-.-......----).)))--)-)))))--))----.))))((((.((((((((-((((-(.(-((.(-((--(-((((-.-..((((--(((-(--.-((---(.-.-((-(-(-(---.(---(-(-----.-...-------.))---)))-))--)-.-.)---)-----)--)-)--)))--)-)-----).)--)--)--)----)-))).--..--...-----------.)))-----.)--))-)-)-).-.-----.-.--.-.))-))---------)--))----)---)-))-----.--.--------..--------.----)-))--)----))-----)-))))))-)--)))--)-)--.((((--((-(--...(.---...--)--)--)))----)-)---------)------(--(--(-((-------(-(-(-((-(--.--.--..--.---..-.--....)--))-)-))---)-.---)-)-))----.----....-...
>Prymnesium_parvum_MK091121 
UGG-GAGCAUGUUUCUUCGAGUGGCGCCU----CCA-CCCGCC---U----GGGCGUG--C-G--C-----CU-C----G----C--G--C-G-CACA--U-CCGAU-------C-----GU-G-----UCU-G------------C----CG-------CG--G-------C-C-U-U--A--G-U----GC----U------G-----C-----GCC--A-----G----A-UC-----AA-GGC--UCG-AGCG-UCGCC-UG---AG------------G--------G---C--AG-CGUU-G-C--A-----C-GGG-A-GG-A-U-C-----C-U----C--------G--G-AUC----CU----CGC-G-------U--G--------U---GC-C-GA---------------------C-G--U-GC---UA-G-UA-G---G---U------------U---U--------CC---U-A-CC----A--A---G-----U--C-G---U-----U-----GUG-----C----------C-A--U----CG-----------AAC-------G---C-U-G-CG-A-----U-C--U-CAA-CC---------G--A-----C---G-C---------------------------------G-GG--G----AC-----G-CGA-GG-ACCUAC--C-U--A---G--GU-C--G---U---CUC-----GA-CUC----C-G---------C------------C-CACC-----G-G-UACG-C--C-----U-------C--G--C---G--CG-C-AC---------C-A-U-----U----GGAC--UC
...-.........................----...-..((..---(----(((.(((--(-(--(-----..-.----.----.--)--)-)-))).--)-)))..-------)-----).-(-----(((-(------------.----((-------((--(-------.-.-.-.--.--.-.----.)----)------)-----)-----).)--)-----)----)-).-----..-...--...-..((-(((..-((---((------------(--------(---(--((-(((.-(-(--(-----(-(..-.-((-(-(-(-----.-.----.--------.--)-)))----).----..)-)-------)--)--------)---((-(-((---------------------(-(--.-((---(.-(-((-(---(---.------------.---.--------))---)-)-).----.--)---)-----)--)-)---)-----)-----).)-----)----------.-.--.----..-----------.))-------)---)-)-)-).-.-----)-)--)-)).-.)---------)--)-----)---)-(---------------------------------(-((--(----.(-----.-.((-.(-....((--.-.--.---.--))-)--.---)---)..-----).-)))----)-)---------.------------(-((..-----(-(-(.((-(--.-----.-------.--.--.---)--))-.-))---------)-.-.-----)----))..--..
>Phaeocystis_globosa_MN603215  
UGG-AAGUAUGUUCCUUCGAGUGGAGUUC----CCA-CC--CCACCUC---GGUGGCG--C-C--C--C-CCC-C----G----CG-G--G-GGCGCG--G-CCGG--------A-----GGCG-----GCC-U------------C----UG------GCG-CGCA-------U-U-C--G--G-U-U--GC-----------G-----C-----GUC--AC-U--GG---C-UG-----AA-G-C--U-G--G-G-GAGU-GCG---GG--------G-C-G------U-G---CGCUC-CGG--G-CG-C-----CGGC--C-CG-G---CG--A-U-U----U----GUCCG--G-GUUGG--CG----UUCCGGGGGUGUUGCCUC-CAGA-UGG-GCCC-GA--G-CGGU-U-CCCAUC--GGC-G--U-GC---UA-G-UG-G-C-G---UC---U-C-----C-UCG-------CGA---GCG-CC--G-A-CG---G-----U--C-G--CUG--A-U-----GUG--C--C--G----C-UCGA--UC--UCG-----------UGCC-----GG--UC-U-G-GG-U-----U-C--A-CAG-GC---------G--AU----C---C-CU-----U--U--------UG--------C----G-AG--C----GC-----G-CGUCCG-C--CUC--C-C--AGCCG--CG-C--C--AU---CGU--U--G--CGC----G-G---------C------G--G--C-GA-------G-G-G-CG-C--C--C--U---A---U--G--U---G--CG-C-CC---U-G---C-G-UC----U----GAAC-CUC
...-.........................----...-..--...((((---(((.(((--(-(--(--(-(..-.----.----.)-)--)-))))).--)-)).)--------)-----))((-----(((-.------------.----((------(((-((((-------.-.-.--.--.-.-)--))-----------)-----)-----)))--).-.--))---)-))-----..-.-.--.-.--(-(-(((.-(((---((--------.-(-(------(-(---(((((-(((--(-((-(-----((((--(-((-(---(.--.-.-.----.----).)))--)-)))))--))----.))))((((.((((((((-((((-(.(-((.(-((--(-((((-.-..((((--(((-(--.-((---(.-.-((-(-(-(---.(---(-(-----.-...-------.))---)))-))--)-.-.)---)-----)--)-)--)))--)-)-----).)--)--)--)----)-))).--..--...-----------.)))-----.)--))-)-)-).-.-----.-.--.-.))-))---------)--))----)---)-))-----.--.--------..--------.----)-))--)----))-----)-))))))-)--)))--)-)--.((((--((-(--.--(.---...--)--)--)))----)-)---------)------(--(--(-((-------(-(-(-((-(--.--.--.---.---.--.--.---)--))-)-))---)-.---)-)-))----.----....-...
>Phaeocystis_globosa_MN603214  
UGG-AAGUAUGUUCCUUCGAGUGGAGUUC----CCA-CC--CCACCUC---GGUGGCG--C-C--C--C-CCC-C----G----CG-G--G-GGCGCG--G-CCGG--------A-----GGCG-----GCC-U------------C----UG------GCG-CGCA-------U-U-C--G--G-U-U--GC-----------G-----C-----GUC--AC-U--GG---C-UG-----AA-G-C--U-G--G-G-GAGU-GCG---GG--------G-C-G------U-G---CGCUC-CGG--G-CG-C-----CGGC--C-CG-G---CG--A-U-U----U----GUCCG--G-GUUGG--CG----UUCCGGGGGUGUUGCCUC-CAGA-UGG-GCCC-GA--G-CGGU-U-CCCAUC--GGC-G--U-GC---UA-G-UG-G-C-G---UC---U-C-----C-UCG-------CGA---GCG-CC--G-A-CG---G-----U--C-G--CUG--A-U-----GUG--C--C--G----C-UCGA--UC--UCG-----------UGCC-----GG--UC-U-G-GG-U-----U-C--A-CAG-GC---------G--AU----C---C-CU-----U--U--------UG--------C----G-AG--C----GC-----G-CGUCCG-C--CUC--C-C--AGCCG--CG-C--C--AU---CGU--U--G--CGC----G-G---------C------G--G--C-GA-------G-G-G-CG-C--C--C--U---A---U--G--U---G--CG-C-CC---U-G---C-G-UC----U----GAAC-CUC
...-.........................----...-..--...((((---(((.(((--(-(--(--(-(..-.----.----.)-)--)-))))).--)-)).)--------)-----))((-----(((-.------------.----((------(((-((((-------.-.-.--.--.-.-)--))-----------)-----)-----)))--).-.--))---)-))-----..-.-.--.-.--(-(-(((.-(((---((--------.-(-(------(-(---(((((-(((--(-((-(-----((((--(-((-(---(.--.-.-.----.----).)))--)-)))))--))----.))))((((.((((((((-((((-(.(-((.(-((--(-((((-.-..((((--(((-(--.-((---(.-.-((-(-(-(---.(---(-(-----.-...-------.))---)))-))--)-.-.)---)-----)--)-)--)))--)-)-----).)--)--)--)----)-))).--..--...-----------.)))-----.)--))-)-)-).-.-----.-.--.-.))-))---------)--))----)---)-))-----.--.--------..--------.----)-))--)----))-----)-))))))-)--)))--)-)--.((((--((-(--.--(.---...--)--)--)))----)-)---------)------(--(--(-((-------(-(-(-((-(--.--.--.---.---.--.--.---)--))-)-))---)-.---)-)-))----.----....-...
>Phaeocystis_globosa_MN603212  
UGG-AAGUAUGUUCCUUCGAGUGGAGUUC----CCA-CC--CCACCUC---GGUGGCG--C-C--C--C--CC-C----G----CG-G--G-GGCGCG--G-CCGG--------A-----GGCG-----GCC-U------------C----UG------GCG-CGCA-------U-U-C--G--G-U-U--GC-----------G-----C-----GUC--AC-U--GG---C-UG-----AA-G-C--U-G--G-G-GAGU-GCG---GG--------G-C-G------U-G---CGCUC-CGG--G-CG-C-----CGGC--C-CG-G---CG--A-U-UCAU-UC---GUCCG--G-GUUGG--CG----UUCCGGGGGUGUUGCCUC-CAGA-UGG-GCCC-GA--G-CGGU-U-CCCAUC--GGC-G--U-GC---UA-G-UG-G-C-G---UC---U-C-----C-UCG-------CGA---GCG-CC--G-A-CG---G-----U--C-G--CUG--A-U-----GUG--C--C--G----C-UCGA--UC--UCG-----------UGCC-----GG--UC-U-G-GG-U-----U-C--A-CAG-GC---------G--AC----C---C-CU-----U--U--------UG--------C----G-AG--C----GC-----G-CGUCCG-C--CUC--C-C--AGCCG--CG-C--C--AU---CGU--U--G--CGC----G-G---------C------G--G--C-GA-------G-G-G-CG-C--C--U--UU--A---CU-G--U---G--CG-C-CU---U-G---C-G-UC----U----GAAC-CUC
...-.........................----...-..--...((((---(((.(((--(-(--(--(--..-.----.----.)-)--)-).))).--)-)).)--------)-----))((-----(((-.------------.----((------(((-((((-------.-.-.--.--.-.-)--))-----------)-----)-----)))--).-.--))---)-))-----..-.-.--.-.--(-(-(((.-(((---((--------.-(-(------(-(---(((((-(((--(-((-(-----((((--(-((-(---(.--.-.-....-..---).)))--)-)))))--))----.))))((((.((((((((-((((-(.(-((.(-((--(-((((-.-..((((--(((-(--.-((---(.-.-((-(-(-(---.(---(-(-----.-...-------.))---)))-))--)-.-.)---)-----)--)-)--)))--)-)-----).)--)--)--)----)-))).--..--...-----------.)))-----.)--))-)-)-).-.-----.-.--.-.))-))---------)--))----)---)-))-----.--.--------..--------.----)-))--)----))-----)-))))))-)--)))--)-)--.((((--((-(--.--(.---...--)--)--)))----)-)---------)------(--(--(-((-------(-(-(-((-(--.--.--..--.---..-.--.---)--))-)-))---)-.---)-)-))----.----....-...
>Phaeocystis_globosa_MN603210  
UGG-AAGUAUGUUCCUUCGAGUGGAGUUC----CCA-CC--CCACCUC---GGUGGCGC-C-C--C--C-CCC-C----G----CG-G--G-GGCGCG--G-CCGG--------A-----GGCG-----GCC-U------------C----UG------GCG-CGCA-------U-U-C--G--G-U-U--GC-----------G-----C-----GUC--AC-U--GG---C-UG-----AA-G-C--U-G--G-G-GAGU-GCG---GG--------G-C-G------U-G---CGCUC-CGG--G-CG-C-----CGGC--C-CG-G---CG--A-U-U----U----GUCCG--G-GUUGG--CG----UUCCGGGGGUGUUGCCUC-CAGA-UGG-GCCC-GA--G-CGGU-U-CCCAUC--GGC-G--U-GC---UA-G-UG-G-C-G---UC---U-C-----C-UCG-------CGA---GCG-CC--G-A-CG---G-----U--C-G--CUG--A-U-----GUG--C--C--G----C-UCGA--UC--UCG-----------UGCC-----GG--UC-U-G-GG-U-----U-C--A-CAG-GC---------G--AU----C---C-CU-----U--U--------UG--------C----G-AG--C----GC-----G-CGUCCG-C--CUC--C-C--AGCCG--CG-C--A--AU---CGU--U--G--CGC----G-G---------C------G--G--C-GA-------G-G-G-CG-C--C--C----------UU-G--A---G--CG-C-CC---U-G---C-G-UC----U----GAAC-CUC
...-.........................----...-..--...((((---(((.(((.-(-(--(--(-(..-.----.----.)-)--)-))))).--)-)).)--------)-----))((-----(((-.------------.----((------(((-((((-------.-.-.--.--.-.-)--))-----------)-----)-----)))--).-.--))---)-))-----..-.-.--.-.--(-(-(((.-(((---((--------.-(-(------(-(---(((((-(((--(-((-(-----((((--(-((-(---(.--.-.-.----.----).)))--)-)))))--))----.))))((((.((((((((-((((-(.(-((.(-((--(-((((-.-..((((--(((-(--.-((---(.-.-((-(-(-(---.(---(-(-----.-...-------.))---)))-))--)-.-.)---)-----)--)-)--)))--)-)-----).)--)--)--)----)-))).--..--...-----------.)))-----.)--))-)-)-).-.-----.-.--.-.))-))---------)--))----)---)-))-----.--.--------..--------.----)-))--)----))-----)-))))))-)--)))--)-)--.((((--((-(--.--(.---...--)--)--)))----)-)---------)------(--(--(-((-------(-(-(-((-(--.--.----------..-.--.---)--))-)-))---)-.---)-)-))----.----....-...
>Phaeocystis_globosa_MN603208  
UGG-AAGUAUGUUCCUUCGAGUGGAGUUC----CUA-CC--CCACCUC---GGUGGCG--C-C--C--C-CCC-C----G----CG-G--G-GGCGCG--G-CCGG--------A-----GGCG-----GCC-U------------C----UG------GCG-CGCA-------U-U-C--G--G-U-U--GC-----------G-----C-----GUC--AC-U--GG---C-UG-----AA-G-C--U-G--G-G-GAGU-GCG---GG--------G-C-G------U-G---CGCUC-CGG--G-CG-C-----CGGC--C-CG-G---CG--A-U-U----U----GUCCG--G-GUUGG--CG----UUCCGGGGGUGUUGCCUC-CAGA-UGG-GCCC-GA--G-CGGU-U-CCCAUC--GGC-G--U-GC---UA-G-UG-G-C-G---UC---U-C-----C-UCG-------CGA---GCG-CC--G-A-CG---G-----U--C-G--CUG--A-UGUGC-GUG--C--C--G----C-UCGA--UC--UCG-----------UGCC-----GG--UC-U-G-GG-U-----U-C--A-CAG-GC---------G--AU----C---C-CU-----U--U--------UG--------C----G-AG--C----GC-----G-CGUCCG-C--CUC--C-C--AGCCG--CG-C--AAUAU---UGU--U--G--CGC----G-G---------C------G--G--C-GA-------G-G-G-CG-C--C--C--U-----------------G--CG-C-CC---U-G---C-G-UC----U----GAAC-CUC
...-.........................----...-..--...((((---(((.(((--(-(--(--(-(..-.----.----.)-)--)-))))).--)-)).)--------)-----))((-----(((-.------------.----((------(((-((((-------.-.-.--.--.-.-)--))-----------)-----)-----)))--).-.--))---)-))-----..-.-.--.-.--(-(-(((.-(((---((--------.-(-(------(-(---(((((-(((--(-((-(-----((((--(-((-(---(.--.-.-.----.----).)))--)-)))))--))----.))))((((.((((((((-((((-(.(-((.(-((--(-((((-.-..(.((--(((-(--.-((---(.-.-((-(-(-(---.(---(-(-----.-...-------.))---)))-))--)-.-.)---)-----)--)-)--)))--)-.....-).)--)--)--)----)-))).--..--...-----------.)))-----.)--))-)-)-).-.-----.-.--.-.))-))---------)--))----)---)-))-----.--.--------..--------.----)-))--)----))-----)-))))))-)--)))--)-)--.((((--((-(--...(.---...--)--)--)))----)-)---------)------(--(--(-((-------(-(-(-((-(--.--.--.-----------------)--))-)-))---)-.---)-)-))----.----....-...
>Phaeocystis_globosa_MN603206  
UGG-AAGUAUGUUCCUUCGAGUGGAGUUC----CCA-CC--CCACCUC---GGUGGCG--C-C--C--C-CCC-C----G----CG-G--G-GGCGCG--G-CCGG--------A-----GGCG-----GCC-U------------C----UG------GCG-CGCA-------U-U-C--G--G-U-U--GC-----------G-----C-----GUC--AC-U--GG---C-UG-----AA-G-C--U-G--G-G-GAGU-GCG---GG--------G-C-G------U-G---CGCUC-CGG--G-CG-C-----CGGC--C-CG-G---CG--A-U-UCAU-UC---GUCCG--G-GUUGG--CG----UUCCGGGGGUGUUGCCUC-CAGA-UGG-GCCC-GA--G-CGGU-U-CCCAUC--GGC-G--U-GC---UA-G-UG-G-C-G---UC---U-C-----C-UCG-------CGA---GCG-CC--G-A-CG---G-----U--C-G--CUG--A-U-----GUG--C--C--G----C-UCGA--UC--UCG-----------UGCC-----GG--UC-U-G-GG-U-----U-C--A-CAG-GC---------G--AU----C---C-CU-----U--U--------UG--------C----G-AG--C----GC-----G-CGUCCG-C--CUC--C-C--AGCCG--CG-C--C--AU---CGU--U--G--CGC----G-G---------C------G--G--C-GA-------G-G-G-CG-C--C--C--U---A---U--G--U---G--CG-C-CC---U-G---C-G-UC----U----GAAC-CUC
...-.........................----...-..--...((((---(((.(((--(-(--(--(-(..-.----.----.)-)--)-))))).--)-)).)--------)-----))((-----(((-.------------.----((------(((-((((-------.-.-.--.--.-.-)--))-----------)-----)-----)))--).-.--))---)-))-----..-.-.--.-.--(-(-(((.-(((---((--------.-(-(------(-(---(((((-(((--(-((-(-----((((--(-((-(---(.--.-.-....-..---).)))--)-)))))--))----.))))((((.((((((((-((((-(.(-((.(-((--(-((((-.-..((((--(((-(--.-((---(.-.-((-(-(-(---.(---(-(-----.-...-------.))---)))-))--)-.-.)---)-----)--)-)--)))--)-)-----).)--)--)--)----)-))).--..--...-----------.)))-----.)--))-)-)-).-.-----.-.--.-.))-))---------)--))----)---)-))-----.--.--------..--------.----)-))--)----))-----)-))))))-)--)))--)-)--.((((--((-(--.--(.---...--)--)--)))----)-)---------)------(--(--(-((-------(-(-(-((-(--.--.--.---.---.--.--.---)--))-)-))---)-.---)-)-))----.----....-...
