# Supplementary material for: ITS2 and 18S rRNA gene sequence-structure phylogeny of the Haptophyta (Haptista)
Source: PLoS One. 2026 Mar 19;21(3):e0344353. doi: 10.1371/journal.pone.0344353 (PMC13001949; doi:10.1371/journal.pone.0344353)
Supplement: S6 File — (TXT) [file pone.0344353.s015.txt]

>Isochrysis_sp__CCAP_927_14_FJ946911
CGCAAGCAUGUCUCUUCGAGUGGCGUCC--
--CCACCCU-CCUCGG-AGCGAGCCC----
------UCUCGCUCCGGAGCCGGCG---GC
CGCGCG------CGCGCUUCCCUCGCG---
-----GGGAGUGCGC-GCGC--CCGCCCAA
GUCCCUUGCGGC-------------CGCCG
GUG-CGCGCAUCU---GUGCGCCGCCGCCA
GA-----GAGC-UACUUGGUGCCCU----C
GUGCCCGAUUCCCCUC--UGGCUGGCGCG-
-CGCGCGCCUGGCCGCGC------GCGGGA
GUGUGAGCCCCGCUCGCCC--UUCCGCGCA
CCCCCUUUUU-CUUGACGC-----------
------------------------------
------------------------------
------------------------------
------------------------------
------------------------------
------------------------------
------------------------------
------------------------------
------------------------------
------------------------------
------------------------------
--------------
>Chrysochromulina_simplex_KT390082
UGGAAGUACAUUUCCUCCAGUGGCGCCA--
--CCAACCC-CCUCGGGAGCGGUUCCCCC-
--GCUUGUCCGGAUCGUGGUCGCU-----G
CGCUUCCUCGUCGGAGCGC-GCCGACU--C
AAGUGGCGAGCGCUGCGACUG-UCUGCGUG
CGGGCGUGUGUCUG---------UCUCUCA
UUU-UUUGAUAGAUGGGAGCACGUUCGGCC
AAUGUGCUAGG-UAAGGUGAUUUCAUCUGU
CU-UACAAGUCAUUGG---UUGGAGCGCG-
-GGUGGUCG-UG-CGCGG----GGUUGCGA
GAGUGUUGGUACUCUCUCGCGUCCCUGACA
G-----UAUUUACUACC-CACAUC------
------------------------------
------------------------------
------------------------------
------------------------------
------------------------------
------------------------------
------------------------------
------------------------------
------------------------------
------------------------------
------------------------------
--------------
>Chrysochromulina_andersonii_AB180202
UGGAAGCACACUUCCUCCAGUGGCGCCA--
--CCAUCCC-CCUCGGGAGCGCUCCGCGCC
CCCGGACCGUGGCCGCUGCGCGUGC---GA
CGUCUGUCGCGCCGCGCGCC---GGCU-CA
AGU---GGAAAGCGCCGCCUGAGGUCCGCG
UGCGGGCGUCCU------------CUCCUC
GAG-AGGACGUGCCGGCCGAUGUGCUAACG
GUUGCAAGACC-CGAGUCGUCGGUGGAAGC
GUG---GUCCCGCCUGGCGCGCGCGCGCC-
-GCGCGCAGCUUCCGUGC-----UGCGCGC
GCCGCGUCGCGAUCCUUGUGAUCACAUC--
------------------------------
------------------------------
------------------------------
------------------------------
------------------------------
------------------------------
------------------------------
------------------------------
------------------------------
------------------------------
------------------------------
------------------------------
--------------
>Prymnesium_parvum_f__patelliferum_MW471018
UGGGAGCAUGUUUCUUCGAGUGGCGCCU--
--CCACCCG--CCUGGGCGUGCGCCUCGC-
---GCG-CACAUCCGAUCGUGUCUG----C
CGCGGCGU--GA------------------
----GCUGCGC-CAGAUCAAGGU--UCGAG
CGUCGCC------------------UG-AG
GG---CAGCGUUGCACGGGAGGA-UCGCCG
GAU------CU-GCCCGUGU----GCCGAC
GUGCUAGUAGGUCGCC--UACCAAGUCGU-
-UGUGCCAUCGAACGCUG---UGAUCUCAA
CCGACGCGGGGACGCGAGGAC----AUAUA
U-AUCGCGGCUCCGCCCACCGGUGCGC---
--CUCGCGCGCACCAUUGGAC-AC------
------------------------------
------------------------------
------------------------------
------------------------------
------------------------------
------------------------------
------------------------------
------------------------------
------------------------------
------------------------------
--------------
>Prymnesium_parvum_MK091129
UGGGAGCAUGUUUCUUCGAGUGGCGCCU--
--CCACCCG--CCUGGGCGUGCGCCUCGC-
---GCG-CACAUCCGAUCGUGUCUG----C
CGCGGCGU--GA------------------
----GCUGCGC-CAGAUCAAGGU--UCGAG
CGUCGCC------------------UG-AG
GG---CAGCGUUGCACGGGAGGA-UCGCCG
GAU------CU-GCCCGUGU----GCCGAC
GUGCUAGUAGGUCGCC--UACCAAGUCGU-
-UGUGCCAUCGAACGCUG---UGAUCUCAA
CCGACGCGGGGACGCGAGGAC----AUAUA
U-AUCGCGGCUCCGCCCACCGGUGCGC---
--CUCGCGCGCACCAUUGGAC-AC------
------------------------------
------------------------------
------------------------------
------------------------------
------------------------------
------------------------------
------------------------------
------------------------------
------------------------------
------------------------------
--------------
>Prymnesium_parvum_MK091108
UGGGAGCAUGUUUCUUCGAGUGGCGCCU--
--CCACCCG--CCUGGGCGUGCGCCUCGC-
---GCG-CACAUCCGAUCGUGUCUG----C
CGUGGACUUAGU------------------
----GCUGCGC-CAGAUCAAGGC--UCGAG
CGUCGCC------------------UG-AG
GG---CAGCGUUGCACGGGAGGA-UCCUCG
GAU------C--UGACGUGU----GCCGAC
GUGCUAGUAGGCCGCC--UACCAAGUCGU-
-UGUGCCAUCGAACGCUG---CGAUCUCAA
CCGACGCGGGGACUCGAGGAC----CUAGG
UCGUCGCGUUUCCGCCCACCGGUACGC---
--CUCGCGCGCACCAUUGGAC-UC------
------------------------------
------------------------------
------------------------------
------------------------------
------------------------------
------------------------------
------------------------------
------------------------------
------------------------------
------------------------------
--------------
>Prymnesium_parvum_MK091114
UGGGAGCAUGUUUCUUCGAGUGGCGCCU--
--CCACCCG--CCUGGGCGUGCGCCUCGC-
---GCG-CACAUCCGAUCGUGUCUG----C
CGCGGCCUUAGU------------------
----GCUGCGC-CAGAUCAAGGC--UCGAG
CGUCGCC------------------UG-AG
GG---CAGCGUUGCACGGGAGGA-UCCUCG
GAU------CC-UCGCGUGU----GCCGAC
GUGCUAGUAGGUUUCC--UACCAAGUCGU-
-UGUGCCAUCGAACGCUG---CGAUCUCAA
CCGACGCGGGGACGCGAGGACCUACCUAGG
UCGUCUCGACUCCGCCCACCGGUACGC---
--CUCGCGCGCACCAUUGGAC-UC------
------------------------------
------------------------------
------------------------------
------------------------------
------------------------------
------------------------------
------------------------------
------------------------------
------------------------------
------------------------------
--------------
>Dicrateria_rotunda_OR922675
UGGGAGCAUGCCUCUUC-AGUGGCGCCU--
--CCACCCG--CCUGGGCGCGCGCCUUGC-
---GCG-CGUGUCCGA-AGUGGCCG----C
UGCGUCGGCAGAUGUAACA----AUCU---
-GCUGGUGCGC-CGGCUCAAGUG--AGUAG
CGACGCCACGAGUC------CUUUUUAACG
AG--CUCGUGCUGCGUUUGCCUCGCCCUCG
AGUGU--CACA-GCUCGAGGCGAACCCGAC
GUGUUACUAGUCGGCC--UUC--GGUCGC-
-UUUACUAAU-AUCGUUG---UGGCUUUAA
GCGAGUCAGGCAGCAGAAGUC------GCG
CGAGGUCAAAUA------UUAUUUGACCUU
GCCUCUGAAGAAUUCUUAUCA-UUC-----
------------------------------
------------------------------
------------------------------
------------------------------
------------------------------
------------------------------
------------------------------
------------------------------
------------------------------
------------------------------
--------------
>Isochrysis_galbana_KC800941
CGCAAGCAUGUCUCUUCGAGUGGCGUCC--
--CCACCCU-CCUCGG-AGCGAGCCC----
------UCUCGCUCCGGAGCCGGCG---GC
CGCGCG------CGCGCUUCCCUCGCG---
-----GGGAGUGCGC-GCGC--CCGCCCAA
GUCCCUUGCGGC-------------CGCCG
GUG-CGCGCAUCU---GUGCGCCGCCGCCA
GA-----GAGC-UACUUGGUGCCCU----C
GUGCCCGAUUCCCCUC--UGGCUGGCGCG-
-CGCGCGCCUGGCCGCGC------GCGGGA
GUGUGAGCCCCGCUCGCCC--UUCCGCGCA
CCCCCUUUUU-CUUGACGC-----------
------------------------------
------------------------------
------------------------------
------------------------------
------------------------------
------------------------------
------------------------------
------------------------------
------------------------------
------------------------------
------------------------------
--------------
>Isochrysis_galbana_FJ946913
CGCAAGCAUGUCUCUUCGAGUGGCGUCC--
--CCACCCU-CCUCGG-AGCGAGCCC----
------UCUCGCUCCGGAGCCGGCG---GC
CGCGCG------CGCGCUUCCCUCGCG---
-----GGGAGUGCGC-GCGC--CCGCCCAA
GUCCCUUGCGGC-------------CGCCG
GUG-CGCGCAUCU---GUGCGCCGCCGCCA
GA-----GAGC-UACUUGGUGCCCU----C
GUGCCCGAUUCCCCUC--UGGCUGGCGCG-
-CGCGCGCCUGGCCGCGC------GCGGGA
GUGUGAGCCCCGCUCGCCC--UUCCGCGCG
CCCCCUUUUU-CUUGACGC-----------
------------------------------
------------------------------
------------------------------
------------------------------
------------------------------
------------------------------
------------------------------
------------------------------
------------------------------
------------------------------
------------------------------
--------------
>Isochrysis_galbana_FJ946912
CGCAAGCAUGUCUCUUCGAGUGGCGUCC--
--CCACCCU-CCUCGG-AGUGAGCCCC---
------UCUCGCUCCGGAGCCGGCG---GC
CGCGCG------CGC-CUUCCCUUGCG---
-----GGGAGUGCGC-GCGC--CCGCCCAA
GUCCCUUGCGGC-------------CGCCG
GUG-CGCGCAUCU---GUGCGCCGCCGCCA
GA-----GAGC-UACUUGGUGCCCU----C
GUGCCCGAUUCCCCUC--UGGCUGGCGCG-
-CGCGCGCCUGGCCGCGC------GCGGGA
GUGUGAGCCCCGCUCGCCC--UUCCGCGCA
CCCCCUUUUU-CUUGACGC-----------
------------------------------
------------------------------
------------------------------
------------------------------
------------------------------
------------------------------
------------------------------
------------------------------
------------------------------
------------------------------
------------------------------
--------------
>Isochrysis_galbana_KF998564
CGCAAGCAUGUCUCUUCGAGUGGCGUCC--
--CCACCCU-CCUCGG-AGCGAGCCCC---
------UCUCGCUCCGGAGCCGGCG---GC
CGCGCG------CGCGCUUCCCUCGCG---
-----GGGAGUGCGC-GCGCGCCCGCCCAA
GUCCCUUGCGGC-------------CGCCG
GUG-CGCGCAUCU---GUGCGCCGCCGCCA
GA-----GAGC-UACUUGGUGCCCU----C
GUGCCCGAUCCCCCUC--UGGCUGGCGCG-
-CGCGCGCCUGGCCGCGC------GCGGGA
GCGCGAGUCCCGCUCGCCC--UUCCGCGCA
UCCCCUUUUU-CUUGACGC-----------
------------------------------
------------------------------
------------------------------
------------------------------
------------------------------
------------------------------
------------------------------
------------------------------
------------------------------
------------------------------
------------------------------
--------------
>Isochrysis_galbana_JX393298
CGCAAGCAUGUCUCUUCGAGUGGCGUCC--
--CCACCCU-CCUCGG-AGCGAGCCC----
------UCUCGCUCCGGAGCCGGCG---GC
CGCGCG------CGCGCUUCCCUCGCG---
-----GGGAGUGCGC-GCGC--CCGCCCAA
GUCCCUUGCGGC-------------CGCCG
GUG-CGCGCAUCU---GUGCGCCGCCGCCA
GA-----GAGC-UACUUGGUGCCCU----C
GUGCCCGAUUCCCCUC--UGGCUGGCGCG-
-CGUGCGCCUGGCCGCGC------GUGGGA
GCGCGAGUUCGGCUCGCCC--UUCCGCGCA
CCCUUUUUUUUCUUGACGC-----------
------------------------------
------------------------------
------------------------------
------------------------------
------------------------------
------------------------------
------------------------------
------------------------------
------------------------------
------------------------------
------------------------------
--------------
>Prymnesium_parvum_FJ907460
UGGGAGCAUGUUUCUUCGAGUGGCGCCU--
--CCACCCG--CCUGGGCGUGCGCCUCGC-
---GCG-CACAUCCGAUCGUGUCUG----C
CGCGGCCUUCGU------------------
----GCUGCGC-CAGAUCAAGGC--UCGAG
CGUCGCC------------------UG-AG
GG---CAGCGUUGCACGGGAGGA-UCCUCG
GAU------CC-UCGCGUGU----GCCGAC
GUGCUAGUAGGUUUCC--UACCAAGUCGU-
-UGUGCCAUCGAACGCUG---CGAUCUCAA
CCGACGCGGGGACGCGAGGACCUACCUAGG
UCGUCGCGACUCCGCCCACCGGUACGC---
--CUCGCGCGCACCAUUGGAC-UC------
------------------------------
------------------------------
------------------------------
------------------------------
------------------------------
------------------------------
------------------------------
------------------------------
------------------------------
------------------------------
--------------
>Prymnesium_parvum_MK091113
UGGGAGCAUGUUUCUUCGAGUGGCGCCU--
--CCACCCG--CCUGGGCGUGCGCCUCGC-
---GCG-CACAUCCGAUCGUGUCUG----C
CGUGGACUUAGU------------------
----GCUGCGC-CAGAUCAAGGC--UCGAG
CGUCGCC------------------UG-AG
GG---CAGCGUUGCACGGGAGGA-UCCUCG
GAU------C--UGACGUGU----GCCGAC
GUGCUAGUAGGCCGCC--UACCAAGUCGU-
-UGUGCCAUCGAACGCUG---CGAUCUCAA
CCGACGCGGGGACUCGAGGAC----CUAGG
UCGUCGCGUUUCCGCCCACCGGUACGC---
--CUCGCGCGCACCAUUGGAC-UC------
------------------------------
------------------------------
------------------------------
------------------------------
------------------------------
------------------------------
------------------------------
------------------------------
------------------------------
------------------------------
--------------
>Phaeocystis_globosa_MN603182
UGGAAGUAUGUUCCUUCGAGUGGAGUUC--
--CCACCCCACCUCGGUGGCGCCCCCCCCC
GCGGGGGCGCGGCCGGAGGCGGCCU-CUGG
CGCGCAUUCGGUUGCGCGUCACUGGCU-GA
AGCUGGGGAGUGCGGGGCGUGCGCUCCGGG
CGCCGGCCCGGCGA---------UUUGUCC
GGG-UUGGCGUUCCGGGGGUGUUGCCUCCA
GAUG---GGCU-CGAGCGGUUACCAUCGGC
GUGCUAGUGGCGUCUC-CUCGCGAGCGCC-
-GACGGUCGCUGAUGUGC-GUGCCGCUCGA
UCUCGUGC-CGGUCUGGGU--UCACAGGUG
AU--CCCUUUUGCGAGCGCGCGUCCGCCU-
--CCCAGCCGCGCAAU--CGU-UGCGCGG-
---------CGGCGAGGGCGCCCUUU--AU
UGUGCGC----CCUGCGUCUGAACCUC---
------------------------------
------------------------------
------------------------------
------------------------------
------------------------------
------------------------------
------------------------------
------------------------------
--------------
>Prymnesium_parvum_MK091120
UGGGAGCAUGUUUCUUCGAGUGGCGCCU--
--CCACCCG--CCUGGGCGUGCGCCUCGC-
---GCG-CACAUCCGAUCGUGUCUG----C
CGCGGCCUUCGU------------------
----GCUGCGC-CAGAUCAAGGC--UCGAG
CGUCGCC------------------UG-AG
GG---CAGCGUUGCACGGGAGGA-UCCUCG
GAU------CC-UCGCGUGU----GCCGAC
GUGCUAGUAGGUUUCC--UACCAAGUCGU-
-UGUGCCAUCGAACGCUG---CGAUCUCAA
CCGACGCGGGGACGCGAGGACCUACCUAGG
UCGUCUCGACUCCGCCCACCGGUACGC---
--CUCGCGCGCACCAUUGGAC-UC------
------------------------------
------------------------------
------------------------------
------------------------------
------------------------------
------------------------------
------------------------------
------------------------------
------------------------------
------------------------------
--------------
>Prymnesium_parvum_MK091112
UGGGAGCAUGUUUCUUCGAGUGGCGCCU--
--CCACCCG--CCUGGGCGUGCGCCUCGC-
---GCG-CACAUCCGAUCGUGUCUG----C
CGUGGACUUAGU------------------
----GCUGCGC-CAGAUCAAGGC--UCGAG
CGUCGCC------------------UG-AG
GG---CAGCGUUGCACGGGAGGA-UCCUCG
GAU------C--UGACGUGU----GCCGAC
GUGCUAGUAGGCCGCC--UACCAAGUCGU-
-UGUGCCAUCGAACGCUG---CGAUCUCAA
CCGACGCGGGGACUCGAGGAC----CUAGG
UCGUCGCGUUUCCGCCCACCGGUACGC---
--CUCGCGCGCACCAUUGGAC-UC------
------------------------------
------------------------------
------------------------------
------------------------------
------------------------------
------------------------------
------------------------------
------------------------------
------------------------------
------------------------------
--------------
>Phaeocystis_globosa_MN603177
UGGAAGUAUGUUCCUUCGAGUGGAGUUC--
--CCACCCCACCUCGGUGGCGCCCCCCCCC
GCGGGGGCGCGGCCGGAGGCGGCCU-CUGG
CGCGCAUUCGGUUGCGCGUCACUGGCU-GA
AGCUGGGGAGUGCGGGGCGUGCGCUCCGGG
CGCCGGCCCGGCGA---------UUUGUCC
GGG-UUGGCGUUCCGGGGGUGUUGCCUCCA
GAUG---GGCU-CGAGCGGUUACCAUCGGC
GUGCUAGUGGCGUCUC-CUCGCGAGCGCC-
-GACGGUCGCUGAUGUGC-GUGCCGCUCGA
UCUCGUGC-CGGUCUGGGU--UCACAGGUG
AU--CCCUUUUGCGAGCGCGCGUCCGCCU-
--CCCAGCCGCGCAAU--CGU-UGCGCGG-
---------CGGCGAGGGCGCCCUU---AU
UGUGCGC----CCUGCGUCUGAACCUC---
------------------------------
------------------------------
------------------------------
------------------------------
------------------------------
------------------------------
------------------------------
------------------------------
--------------
>Dicrateria_rotunda_OR922713
UGGGAGCAUGCCUCUUC-AGUGGCGCCU--
--CCACCCG--CCUGGGCGCGCGCCUUGC-
---GCG-CGUGUCCGA-AGUGGCCG----C
UGCGUCGGCAGAUAUUAUUUAAUAUCU---
-GCUGGUGCGC-CGGCUCAAGUGUUUGUAG
CGACGCGACGAGUC--------UUUUAACG
AGU-CUCGUGCUGCGUUUGCCUCGCCCUCG
AGUGU--CACA-GCUCGAGGCGAACCCGAC
GUGUUACUAGUCGGCC--UUU--GGUCGC-
-UUUACUAAU-AUCGUUG---UGGCUUUAA
GCGAGUCAGACAGCAGAAGUC------GCG
CGAGGUCGAAUAAAUUUAUUAUUUGACCUU
GCCCUUCAAAAAUUCUUAUCA-UUC-----
------------------------------
------------------------------
------------------------------
------------------------------
------------------------------
------------------------------
------------------------------
------------------------------
------------------------------
------------------------------
--------------
>Prymnesium_sp__MZ376741
UGGGAGCAUGUUUCUUCGAGUGGCGCCU--
--CCACCCG--CCUGGGCGUGCGCCUCGC-
---GCG-CACAUCCGAUCGUGUCUG----C
CGUGGCCU--GU------------------
----GCUGCGC-CAGAUGAAGGU--UCGAG
CGUCGCC------------------UG-AG
GG---CAGCGUUGCACGGGAGGA-UCCUCG
GAU------CU-UGCUGUGU----GCCGAC
GUGCUAGUAGGUGUCC--UACCAAGUCGU-
-UGUGCCAUCGAACGCUG---UGAACUCAA
CUGACGCGGGGACGCGAGGAU----ACGU-
----CGCGGCUCCGCCCACCGGUGCGC---
--CUCGCGCGCACCAUUGGAC-UC------
------------------------------
------------------------------
------------------------------
------------------------------
------------------------------
------------------------------
------------------------------
------------------------------
------------------------------
------------------------------
--------------
>Prymnesium_parvum_PP660309
UGGGAGCAUGUUUCUUCGAGUGGCGCCU--
--CCACCCG--CCUGGGCGUGCGCCUCGC-
---GCG-CACAUCCGAUCGUGUCUG----C
CGUGGACUUAGU------------------
----GCUGCGC-CAGAUCAAGGC--UCGAG
CGUCGCC------------------UG-AG
GG---CAGCGUUGCACGGGAGGA-UCCUCG
GAU------C--UGACGUGU----GCCGAC
GUGCUAGUAGGCCGCC--UACCAAGUCGU-
-UGUGCCAUCGAACGCUG---CGAUCUCAA
CCGACGCGGGGACUCGAGGAC----CUAGG
UCGUCGCGUUUCCGCCCACCGGUACGC---
--CUCGCGCGCACCAUUGGAC-UC------
------------------------------
------------------------------
------------------------------
------------------------------
------------------------------
------------------------------
------------------------------
------------------------------
------------------------------
------------------------------
--------------
>Coccolithus_braarudii_AJ544122
GGGAAGCAUGUCUCUUCGAGUGGCGUCA--
--CCACCCG--CCUCGGCGCGCUCCCCGC-
---GCGUCGGAUUCGGCCGCCGCGG----U
GCCUGUAAUGGG-C----------------
----GCUGCGU-CCGCCCAAGUA--UGAGU
CACUGUG------------------UGCAC
GG---CAGCAUGGCUUCGAGCGC--UCUUG
CGU------C--UCUCGUGCUU--GCCGGA
GUGCUAGC--CUUUUC--UGAGGA-UAAC-
-UCUCCGGUCUGACGGGU---CG--CUUGG
GUGAGGCCAUCGCGCGCCCGCA---UCUCG
CAGUGGCGUCCAUCCCCAUGGGUAAGCGAU
UGCUCGUGGGGAGCCCAUGAU-UUCAACCC
------------------------------
------------------------------
------------------------------
------------------------------
------------------------------
------------------------------
------------------------------
------------------------------
------------------------------
------------------------------
--------------
>Prymnesium_parvum_PP660307
UGGGAGCAUGUUUCUUCGAGUGGCGCCU--
--CCACCCG--CCUGGGCGUGCGCCUCGC-
---GCG-CACAUCCGAUCGUGUCUG----C
CGUGGACUUAGU------------------
----GCUGCGC-CAGAUCAAGGC--UCGAG
CGUCGCC------------------UG-AG
GG---CAGCGUUGCACGGGAGGA-UCCUCG
GAU------C--UGACGUGU----GCCGAC
GUGCUAGUAGGCCGCC--UACCAAGUCGU-
-UGUGCCAUCGAACGCUG---CGAUCUCAA
CCGACGCGGGGACUCGAGGAC----CUAGG
UCGUCGCGUUUCCGCCCACCGGUACGC---
--CUCGCGCGCACCAUUGGAC-UC------
------------------------------
------------------------------
------------------------------
------------------------------
------------------------------
------------------------------
------------------------------
------------------------------
------------------------------
------------------------------
--------------
>Prymnesium_parvum_PP660308
UGGGAGCAUGUUUCUUCGAGUGGCGCCU--
--CCACCCG--CCUGGGCGUGCGCCUCGC-
---GCG-CACAUCCGAUCGUGUCUG----C
CGUGGACUUAGU------------------
----GCUGCGC-CAGAUCAAGGC--UCGAG
CGUCGCC------------------UG-AG
GG---CAGCGUUGCACGGGAGGA-UCCUCG
GAU------C--UGACGUGU----GCCGAC
GUGCUAGUAGGCCGCC--UACCAAGUCGU-
-UGUGCCAUCGAACGCUG---CGAUCUCAA
CCGACGCGGGGACUCGAGGAC----CUAGG
UCGUCGCGUUUCCGCCCACCGGUACGC---
--CUCGCGCGCACCAUUGGAC-UC------
------------------------------
------------------------------
------------------------------
------------------------------
------------------------------
------------------------------
------------------------------
------------------------------
------------------------------
------------------------------
--------------
>Prymnesium_parvum_MK091132
UGGGAGCAUGUUUCUUCGAGUGGCGCCU--
--CCACCCG--CCUGGGCGUGCGCCUCGC-
---GCG-CACAUCCGAUCGUGUCUG----C
CGUGGCCUU-GG------------------
----GCCGCGC-CAGAUAAAGGU--UCGAG
CGUCGCC------------------UG-AG
GG---CAGCGUUGCACGGGAAGA-UUCGCG
GAU------CU-UGCUGUGUU---GCCGAC
GUGCUAGUAGGUCGCC--UACCAAGUCGU-
-UGUGCCAUCGAACGCUG---CGAUCUCAA
CCGACGCGGGGCCGCGAGAAA----A-GU-
----CGCGGCUCCGCCCACCGGUGCGC---
--CUCGCGCGCACCAUUGGAC-UC------
------------------------------
------------------------------
------------------------------
------------------------------
------------------------------
------------------------------
------------------------------
------------------------------
------------------------------
------------------------------
--------------
>Prymnesium_parvum_MW471019
UGGGAGCAUGUUUCUUCGAGUGGCGCCU--
--CCACCCG--CCUGGGCGUGCGCCUCGC-
---GCG-CACAUCCGAUCGUGUCUG----C
CGCGGCCUUAGU------------------
----GCUGCGC-CAGAUCAAGGC--UCGAG
CGUCGCC------------------UG-AG
GG---CAGCGUUGCACGGGAGGA-UCCUCG
GAU------CC-UCGCGUGU----GCCGAC
GUGCUAGUAGGUUUCC--UACCAAGUCGU-
-UGUGCCAUCGAACGCUG---CGAUCUCAA
CCGACGCGGGGACGCGAGGACCUACCUAGG
UCGUCUCGACUCCGCCCACCGGUACGC---
--CUCGCGCGCACCAUUGGAC-UC------
------------------------------
------------------------------
------------------------------
------------------------------
------------------------------
------------------------------
------------------------------
------------------------------
------------------------------
------------------------------
--------------
>Prymnesium_parvum_MK091119
UGGGAGCAUGUUUCUUCGAGUGGCGCCU--
--CCACCCG--CCUGGGCGUGCGCCUCGC-
---GCG-CACAUCCGAUCGUGUCUG----C
CGCGGCCUUCGU------------------
----GCUGCGC-CAGAUCAAGGC--UCGAG
CGUCGCC------------------UG-AG
GG---CAGCGUUGCACGGGAGGA-UCCUCG
GAU------CC-UCGCGUGU----GCCGAC
GUGCUAGUAGGUUUCC--UACCAAGUCGU-
-UGUGCCAUCGAACGCUG---CGAUCUCAA
CCGACGCGGGGACGCGAGGACCUACCUAGG
UCGUCUCGACUCCGCCCACCGGUACGC---
--CUCGCGCGCACCAUUGGAC-UC------
------------------------------
------------------------------
------------------------------
------------------------------
------------------------------
------------------------------
------------------------------
------------------------------
------------------------------
------------------------------
--------------
>Prymnesium_parvum_MN727031
UGGGAGCAUGUUUCUUCGAGUGGCGCCU--
--CCACCCG--CCUGGGCGUGCGCCUCGC-
---GCG-CACAUCCGAUCGUGUCUG----C
CGCGGCCUUAGU------------------
----GCUGCGC-CAGAUCAAGGC--UCGAG
CGUCGCC------------------UG-AG
GG---CAGCGUUGCACGGGAGGA-UCCUCG
GAU------CC-UCGCGUGU----GCCGAC
GUGCUAGUAGGUUUCC--UACCAAGUCGU-
-UGUGCCAUCGAACGCUG---CGAUCUCAA
CCGACGCGGGGACGCGAGGACCUACCUAGG
UCGUCUCGACUCCGCCCACCGGUACGC---
--CUCGCGCGCACCAUUGGAC-UC------
------------------------------
------------------------------
------------------------------
------------------------------
------------------------------
------------------------------
------------------------------
------------------------------
------------------------------
------------------------------
--------------
>Prymnesium_parvum_KJ756812
UGGGAGCAUGUUUCUUCGAGUGGCGCCU--
--CCACCCG--CCUGGGCGUGCGCCUCGC-
---GCG-CACAUCCGAUCGUGUCUG----C
CGCGGCCUUAGU------------------
----GCUGCGC-CAGAUCAAGGC--UCGAG
CGUCGCC------------------UG-AG
GG---CAGCGUUGCACGGGAGGA-UCCUCG
GAU------CC-UCGCGUGU----GCCGAC
GUGCUAGUAGGUUUCC--UACCAAGUCGU-
-UGUGCCAUCGAACGCUG---CGAUCUCAA
CCGACGCGGGGACGCGAGGACCUACCUAGG
UCGUCUCGACUCCGCCCACCGGUACGC---
--CUCGCGCGCACCAUUGGAC-UC------
------------------------------
------------------------------
------------------------------
------------------------------
------------------------------
------------------------------
------------------------------
------------------------------
------------------------------
------------------------------
--------------
>Prymnesium_parvum_MK091117
UGGGAGCAUGUUUCUUCGAGUGGCGCCU--
--CCACCCG--CCUGGGCGUGCGCCUCGC-
---GCG-CACAUCCGAUCGUGUCUG----C
CGCGGCCUUCGU------------------
----GCUGCGC-CAGAUCAAGGC--UCGAG
CGUCGCC------------------UG-AG
GG---CAGCGUUGCACGGGAGGA-UCCUCG
GAU------CC-UCGCGUGU----GCCGAC
GUGCUAGUAGGUUUCC--UACCAAGUCGU-
-UGUGCCAUCGAACGCUG---CGAUCUCAA
CCGACGCGGGGACGCGAGGACCUACCUAGG
UCGUCUCGACUCCGCCCACCGGUACGC---
--CUCGCGCGCACCAUUGGAC-UC------
------------------------------
------------------------------
------------------------------
------------------------------
------------------------------
------------------------------
------------------------------
------------------------------
------------------------------
------------------------------
--------------
>Prymnesium_parvum_MK091131
UGGGAGCAUGUUUCUUCGAGUGGCGCCU--
--CCACCCG--CCUGGGCGUGCGCCUCGC-
---GCG-CACAUCCGAUCGUGUCUG----C
CGCGGCGU--GA------------------
----GCUGCGC-CAGAUCAAGGU--UCGAG
CGUCGCC------------------UG-AG
GG---CAGCGUUGCACGGGAGGA-UCGUCG
GAU------CU-GCCCGUGU----GCCGAC
GUGCUAGUAGGUCGCC--UACCAAGUCGU-
-UGUGCCAUCGAACGCUG---UGAUCUCAA
CCGACGCGGGGACGCGAGGAC----AUAUA
U-AUCGCGGCUCCGCCCACCGGUGCGC---
--CUCGCGCGCACCAUUGGAC-UC------
------------------------------
------------------------------
------------------------------
------------------------------
------------------------------
------------------------------
------------------------------
------------------------------
------------------------------
------------------------------
--------------
>Prymnesium_parvum_MK091122
UGGGAGCAUGUUUCUUCGAGUGGCGCCU--
--CCACCCG--CCUGGGCGUGCGCCUCGC-
---GCG-CACAUCCGAUCGUGUCUG----C
CGCGGCCUUAGU------------------
----GCUGCGC-CAGAUCAAGGC--UCGAG
CGUCGCC------------------UG-AG
GG---CAGCGUUGCACGGGAGGA-UCCUCG
GAU------CC-UCGCGUGU----GCCGAC
GUGCUAGUAGGUUUCC--UACCAAGUCGU-
-UGUGCCAUCGAACGCUG---CGAUCUCAA
CCGACGCGGGGACGCGAGGACCUACCUAGG
UCGUCGCGACUCCGCCCACCGGUACGC---
--CUCGCGCGCACCAUUGGAC-UC------
------------------------------
------------------------------
------------------------------
------------------------------
------------------------------
------------------------------
------------------------------
------------------------------
------------------------------
------------------------------
--------------
>Prymnesium_parvum_PQ288669
UGGGAGCAUGUUUCUUCGAGUGGCGCCU--
--CCACCCC--CCUGGGCGUGCGCCUCGC-
---GCG-CACAUCCGAUCGUGUCUG----C
CGCGGCCUUAGU------------------
----GCUGCGC-CAGAUCAAGGC--UCGAG
CGUCGCC------------------UG-AG
GG---CAGCGUUGCACGGGAGGA-UCCUCG
GAU------CC-UCGCGUGU----GCCGAC
GUGCUAGUAGGUUUCC--UACCAAGUCGU-
-UGUGCCAUCGAACGCUG---CGAUCUCAA
CCGACGCGGGGACGCGAGGACCUACCUAGG
UCGUCUCGACUCCGCCCACCGGUACGC---
--CUCGCGCGCACCAUUGGAC-UC------
------------------------------
------------------------------
------------------------------
------------------------------
------------------------------
------------------------------
------------------------------
------------------------------
------------------------------
------------------------------
--------------
>Prymnesium_parvum_MK091116
UGGGAGCAUGUUUCUUCGAGUGGCGCCU--
--CCACCCG--CCUGGGCGUGCGCCUCGC-
---GCG-CACAUCCGAUCGUGUCUG----C
CGCGGCCUUCGU------------------
----GCUGCGC-CAGAUCAAGGC--UCGAG
CGUCGCC------------------UG-AG
GG---CAGCGUUGCACGGGAGGA-UCCUCG
GAU------CC-UCGCGUGU----GCCGAC
GUGCUAGUAGGUUUCC--UACCAAGUCGU-
-UGUGCCAUCGAACGCUG---CGAUCUCAA
CCGACGCGGGGACGCGAGGACCUACCUAGG
UCGUCUCGACUCCGCCCACCGGUACGC---
--CUCGCGCGCACCAUUGGAC-UC------
------------------------------
------------------------------
------------------------------
------------------------------
------------------------------
------------------------------
------------------------------
------------------------------
------------------------------
------------------------------
--------------
>Prymnesium_parvum_AM690999
UGGGAGCAUGUUUCUUCGAGUGGCGCCU--
--CCACCCG--CCUGGGCGUGCGCCUCGC-
---GCG-CACAUCCGAUCGUGUCUG----C
CGUGGACUUAGU------------------
----GCUGCGC-CAGAUCAAGGC--UCGAG
CGUCGCC------------------UG-AG
GG---CAGCGUUGCACGGGAGGA-UCCUCG
GAU------C--UGACGUGU----GCCGAC
GUGCUAGUAGGCCGCC--UACCAAGUCGU-
-UGUGCCAUCGAACGCUG---CGAUCUCAA
CCGACGCGGGGACUCGAGGAC----CUAGG
UCGUCGCGUUUCCGCCCACCGGUACGC---
--CUCGCGCGCACCAUUGGAC-UC------
------------------------------
------------------------------
------------------------------
------------------------------
------------------------------
------------------------------
------------------------------
------------------------------
------------------------------
------------------------------
--------------
>Phaeocystis_globosa_MN603204
UGGAAGUAUGUUCCUUCGAGUGGAGUUC--
--CCACCCCACCUCGGUGGCGCCCCCCCC-
GCGGGGGCGCGGCCGGAGGCGGCCU-CUGG
CGCGCAUUCGGUUGCGCGUCACUGGCU-GA
AGCUGGGGAGUGCGGGGCGUGCGCUCCGGG
CGCCAGCCCGGC---------GAUUUGUCC
GGG-UUGGCGUUCCGGGGGUGUUGCCUCCA
GAUG---GGCC-CGAGCGGUUCCCAUCGGC
GUGCUAGUGGCGUCUC-CUCGCGAGCGCC-
-GACGGUCGCUGAUGUGC-----CGCUCGA
UCUCGUGC-CGGUCUGGGU--UCACAGGCG
AU--CCCUUUUGCGAGCGCGCGUCCGCCU-
--CCCAGCCGCGCCAUCGUGU-UGCGCGG-
---------CGGCGAGGGCGCCUUUAUUGU
---GCGC----CCUGCGUCUGAACCUC---
------------------------------
------------------------------
------------------------------
------------------------------
------------------------------
------------------------------
------------------------------
------------------------------
--------------
>Phaeocystis_globosa_MN603194
UGGAAGUAUGUUCCUUCGAGUGGAGUUC--
--CCACCCCACCUCGGUGGCGCCCCCUC--
GCGGGGGCGCGGCCGGAGGCGGCCU-CUGG
CGCGCAUUCGGUUGCGCGUCACUGGCU-GA
AGCUGGGGAGUGCGGGGCGUGCGCUCCGGG
CGCCGGCCCGGCGA-----UUCAUUCGUCC
GGG-UUGGCGUUCCGGGGGUGUUGCCUCCA
GAUG---GGCC-CGAGCGGUUCCCAUCGGC
GUGCUAGUGGCGUCUC-CUCGCGAGCGCC-
-GACGGUCGCUGAUGUGC-----CGCUCGA
UCUCGUGC-CGGUCUGGGU--UCACAGGCG
AU--CCCUUUUGCGAGCGCGCGUCCGCCU-
--CCCAGCCGCGCCAU--CGU-UGCGCGG-
---------CGGCGAGGGCGCCCU----A-
UGUGCGC----CCUGCGUCUGAACCUC---
------------------------------
------------------------------
------------------------------
------------------------------
------------------------------
------------------------------
------------------------------
------------------------------
--------------
>Phaeocystis_sp__JD_2012_KT390023
UGGAAGUAUGUUCCUUCGAGUGGAGUUC--
--CCACCCCACCUCGGUGGCGCCCCCCCC-
GCGGGGGCGCGGCCGGAGGCGGCCU-CUGG
CGCGCAUUCGGUUGCGCGUCACUGGCA-GA
AGCUGGGGAGUGCGGGGCGUGCGCUCCGGG
CGCCGGUCCGGC--------CUUUCGGUCC
GGG-UUGGCGUUCCGGGGGUGUUACCUCCA
GAUG---GGCC-CGAGCGGUUCCCAUCGGC
GUGCUAGUGGCGUCUC-CUCGCGAGCGCC-
-GACGGUCGCUGAUGUGC-----CGCUCGA
UCUCGUGC-CGGUCUGGGC--UCACAGGCG
AU--CCCUUUUGCGAGCGCGCGUCCGCCU-
--CCCAGCCGCGCAAU--CGU-UGCGCGG-
---------CGGCGAGGGCGCC--------
--CGCGC----CCUGCGUCUGAACCUC---
------------------------------
------------------------------
------------------------------
------------------------------
------------------------------
------------------------------
------------------------------
------------------------------
--------------
>Prymnesium_parvum_f__patelliferum_AF289038
UGGGAGCAUGUUUCUUCGAGUGGCGCCU--
--CCACCCG--CCUGGGCGUGCGCCUCGC-
---GC---ACAUCCGAUCGUGUCUG----C
CGUGGACUUAGU------------------
----GCUGCGC-CAGAUCAAGGC--UCGAG
CGUCGCC------------------UG-AG
GG---CAGCGUUGCACGGGAGGA-UCCUCG
GAU------C--UGACGUGU----GCCGAC
GUGCUAGUAGGCCGCC--UACCAAGUCGU-
-UGUGCCAUCGAACGCUG---CGAUCUCAA
CCGACGCGGGGACUCGAGGAC----CUAGG
UCGUCGCGUUUCCGCCCACCGGUACGC---
--CUCGCGCGCACCAUUGGAC-UC------
------------------------------
------------------------------
------------------------------
------------------------------
------------------------------
------------------------------
------------------------------
------------------------------
------------------------------
------------------------------
--------------
>Prymnesium_parvum_MK091128
UGGGAGCAUGUUUCUUCGAGUGGCGCCU--
--CCACCCG--CCUGGGCGUGCGCCUCGC-
---GCG-CACAUCCGAUCGUGUCUG----C
CGCGGCGU--GA------------------
----GCUGCGC-CAGAUCAAGGU--UCGAG
CGUCGCC------------------UG-AG
GG---CAGCGUUGCACGGGAGGA-UCGCCG
GAU------CU-GCCCGUGU----GCCGAC
GUGCUAGUAGGUCGCC--UACCAAGUCGU-
-UGUGCCAUCGAACGCUG---UGAUCUCAA
CCGACGCGGGGACGCGAGGAC----AUAUA
U-AUCGCGGCUCCGCCCACCGGUGCGC---
--CUCGCGCGCACCAUUGGAC-AC------
------------------------------
------------------------------
------------------------------
------------------------------
------------------------------
------------------------------
------------------------------
------------------------------
------------------------------
------------------------------
--------------
>Phaeocystis_globosa_AJ279502
UGGAAGUAUGUUCCUUCGAGUGGAGUUC--
--CCACCCCACCUCGGUGGCGCCC-CCCC-
ACGGGGGCGCGGCCGGAGGCGGCCU-CUGG
CGCGCAUUCGGUUGCGCGUCACUGGCU-GA
AGCUGGGGAGUGCGGGGCGUGCGCUCCGGG
CGCCGGCCCGGCGA-----UUUAUUCGUCC
GGG-UUGGCGUUCCAGGGGUGUUGCCUCCA
GAUG---GGCC-CGAGCGGUUCCCAUCGGC
GUGCUAGUGGCGUCUC-CUCGCGAGCGCC-
-GACGGUCGCUGAUGUGC-----CGCUCGA
UCUUGUGC-CGGUCUGGGU--UCACAGGCG
AU--CCCUUUUGCGAGCGCG--UCCGCCU-
--CCCAGCCGCGCAAU--CGU-UGCGCGG-
---------CGGCGAGGGCGCCUUUAUUAU
UGCGCGC----CCUGCGUCUGAACCUC---
------------------------------
------------------------------
------------------------------
------------------------------
------------------------------
------------------------------
------------------------------
------------------------------
--------------
>Phaeocystis_globosa_MN603181
UGGAAGUAUGUUCCUUCGAGUGGAGUUC--
--CCACCCCACCUCGGUGGCGCCCCCCCCC
GCGGGGGCGCGGCCGGAGGCGGCCU-CUGG
CGCGCAUUCGGUUGCGCGUCACUGGCU-GA
AGCUGGGGAGUGCGGGGCGUGCGCUCCGGG
CGCCGGCCCGGCGA-----UUCAUUCGUCC
GGG-UUGGCGUUCCGGGGGUGUUGCCUCCA
GAUG---GGCC-CGAGCGGUUCCCAUCGGC
GUGCUAGUGGCGUCUC-CUCGCGAGCGCC-
-GACGGUCGCUGAUGUGC-GUGCCGCUCGA
UCUCGUGC-CGGUCUGGGU--UCACAGGCG
AC--CCCUUUUGCGAGCGCGCGUCCGCCU-
--CCCAGCCGCGCCAU--CGU-UGCGCGG-
---------CGGCGAGGGCGCCUUU---AC
UGUGCGC----CUUGCGUCUGAACCUC---
------------------------------
------------------------------
------------------------------
------------------------------
------------------------------
------------------------------
------------------------------
------------------------------
--------------
>Phaeocystis_globosa_MN603184
UGGAAGUAUGUUCCUUCGAGUGGAGUUC--
--CCACCCCACCUCGGUGGCGCCCCCCCC-
GCGGGGGCGCGGCCGGAGGCGGCCU-CUGG
CGCGCAUUCGGUUGCGCGUCACUGGCU-GA
AGCUGGGGAGUGCGGGGCGUCCGCUCCGGG
CGCCGGCCCGGCGA-----UUCAUUCGUCC
GGG-UUGGCGUUCCGGGGGUGUUGCCUCCA
GAUG---GGCC-CGAGCGGUUCCCAUCGGC
GUGCUAGUGGCGUCUC-CUCGCGAGCGCC-
-GACGGUCGCUGAUGUGC-GUGCCGCUCGA
UCUCGUGC-CGGUCUGGGU--UCACAGGCG
AU--CCCCUUUGCGAGCGCGCGUCCGCCU-
--CCCAGCCGCGCCAU--CGU-UGCGCGG-
---------CGGCGAGGGCGCCUUU---A-
UGUGCAC----CCUGCGUCUGAACCUC---
------------------------------
------------------------------
------------------------------
------------------------------
------------------------------
------------------------------
------------------------------
------------------------------
--------------
>Phaeocystis_globosa_MN603209
UGGAAGUAUGUUCCUUCGAGUGGAGUUC--
--CCACCCCACCUCGGUGGCGCCCCCCCC-
GCGGGGGCGCGGCCGGAGGCGGCCU-CUGG
CGCGCAUUCGGUUGCGCGUCACUGGCU-GA
AGCUGGGGAGUGCGGGGCGUGCGCUCCGGG
CGCCGGCCCGGCGA-----UUC----GUCC
GGG-UUGGCGUUCCGGGGGUGUUGCCUCCA
GAUG---GGCC-CGAGCGGUUCCCAUCGGC
GUGCUAGUGGCGUCUC-CUCGCGAGCGCC-
-GACGGUCGCUGAUGUGC-----CGCUCGA
UCUCGUGC-CGGUCUGGGU--UCACAGGCG
AC--CCCUUUUGCGAGCGCGCGUCCGCCU-
--CCCAGCCGCGCCAU--CGU-UGCGCGG-
---------CGGCGAGGGCGCCUUU---AC
UGUGCGC----CUUGCGUCUGAACCUC---
------------------------------
------------------------------
------------------------------
------------------------------
------------------------------
------------------------------
------------------------------
------------------------------
--------------
>Phaeocystis_globosa_MN603222
UGGAAGUAUGUUCCUUCGAGUGGAGUUC--
--CCACCCCACCUCGGUGGCGCCCCCCCC-
GCGGGGGCGCGGCCGGAGGCGGCCU-CUGG
CGCGCAUUCGGUUGCGCGUCACUGGCU-GA
AGCUGGGGAGUGCGGGGCGUGCGCUCCGGG
CGCCGGCCCGGCGA-----UUU----GUCC
GGG-UUGGCGUUCCGGGGGUGUUGCCUCCA
GAUG---GGCC-CGAGCGGUUCCCAUCGGC
GUGCUAGUGGCGUCUC-CUCGCGAGCGCC-
-GACGGUCGCUGAUGUGC-----CGCUCGA
UCUCGUGC-CGGUCUGGGU--UCACAGGCG
AU--CCCUUUUGCGAGCGCGCGUCCGCCU-
--CCCAGCCGCGCCAU--CGU-UGCGCGG-
---------CGGCGAGGGCGCCCU-----A
UGUGCGC----CCUGCGUCUGAACCUC---
------------------------------
------------------------------
------------------------------
------------------------------
------------------------------
------------------------------
------------------------------
------------------------------
--------------
>Phaeocystis_globosa_MN603183
UGGAAGUAUGUUCCUUCGAGUGGAGUUC--
--CCACCCCACCUCGGUGGCGCCCCCCCC-
GCGGGGGCGCGGCCGGAGGCGGCCU-CUGG
CGCGCAUUCGGUUGCGCGUCACUGGCU-GA
AGCUGGGGAGUGCGGGGCGUGCGCUCCGGG
CGCCGGCCCGGCGA-----UUU----GUCC
GGG-UUGGCGUUCCGGGGGUGUUGCCUCCA
GAUG---GGCC-CGAGCGGUUCCCAUCGGC
GUGCUAGUGGCGUCUC-CUCGCGAGCGCC-
-GACGGUCGCUGAUGUGC-----CGCUCGA
UCUCGUGC-CGGUCUGGGU--UCACAGGCG
AU--CCCUUUUGCGAGCGCGCGUCCGCCU-
--CCCAGCCGCGCCAU--CGU-UGCGCGG-
---------CGGCGAGGGCGCCCU-----A
UGUGCGC----CCUGCGUCUGAACCUC---
------------------------------
------------------------------
------------------------------
------------------------------
------------------------------
------------------------------
------------------------------
------------------------------
--------------
>Phaeocystis_globosa_MN603212
UGGAAGUAUGUUCCUUCGAGUGGAGUUC--
--CCACCCCACCUCGGUGGCGCCCCCCC--
GCGGGGGCGCGGCCGGAGGCGGCCU-CUGG
CGCGCAUUCGGUUGCGCGUCACUGGCU-GA
AGCUGGGGAGUGCGGGGCGUGCGCUCCGGG
CGCCGGCCCGGCGA-----UUCAUUCGUCC
GGG-UUGGCGUUCCGGGGGUGUUGCCUCCA
GAUG---GGCC-CGAGCGGUUCCCAUCGGC
GUGCUAGUGGCGUCUC-CUCGCGAGCGCC-
-GACGGUCGCUGAUGUGC-----CGCUCGA
UCUCGUGC-CGGUCUGGGU--UCACAGGCG
AC--CCCUUUUGCGAGCGCGCGUCCGCCU-
--CCCAGCCGCGCCAU--CGU-UGCGCGG-
---------CGGCGAGGGCGCCUUU---AC
UGUGCGC----CUUGCGUCUGAACCUC---
------------------------------
------------------------------
------------------------------
------------------------------
------------------------------
------------------------------
------------------------------
------------------------------
--------------
>Phaeocystis_globosa_MN603176
UGGAAGUAUGUUCCUUCGAGUGGAGUUC--
--CCACCCCACCUCGGUGGCGCCCCCCCC-
GCGGGGGCGCGGCCGGAGGCGGCCU-CUGG
CGCGCAUUCGGUUGCGCGUCACUGGCU-GA
AGCUGGGGAGUGCGGGGCGUGCGCUCCGGG
CGCCGGCCCGGCGA-----UUCAUUCGUCC
GGG-UUGGCGUUCCGGGGGUGUUGCCUCCA
GAUG---GGCC-CGAGCGGUUCCCAUCGGC
GUGCUAGUGGCGUCUC-CUCGCGAGCGCC-
-GACGGUCGCUGAUGUGC-----CGCUCGA
UCUCGUGC-CGGUCUGGGU--UCACAGGCG
AC--CCCUUUUGCGAGCGCGCGUCCGCCU-
--CCCAGCCGCGCCAU--CGU-UGCGCGG-
---------CGGCGAGGGCGCCUUU---AC
UGUGCGC----CUUGCGUCUGAACCUC---
------------------------------
------------------------------
------------------------------
------------------------------
------------------------------
------------------------------
------------------------------
------------------------------
--------------
>Prymnesium_parvum_MK091115
UGGGAGCAUGUUUCUUCGAGUGGCGCCU--
--CCACCCG--CCUGGGCGUGCGCCUCGC-
---GCG-CACAUCCGAUCGUGUCUG----C
CGCGGCCUUAGU------------------
----GCUGCGC-CAGAUCAAGGC--UCGAG
CGUCGCC------------------UG-AG
GG---CAGCGUUGCACGGGAGGA-UCCUCG
GAU------CC-UCGCGUGU----GCCGAC
GUGCUAGUAGGUUUCC--UACCAAGUCGU-
-UGUGCCAUCGAACGCUG---CGAUCUCAA
CCGACGCGGGGACGCGAGGACCUACCUAGG
UCGUCUCGACUCCGCCCACCGGUACGC---
--CUCGCGCGCACCAUUGGAC-UC------
------------------------------
------------------------------
------------------------------
------------------------------
------------------------------
------------------------------
------------------------------
------------------------------
------------------------------
------------------------------
--------------
>Prymnesium_parvum_MZ823500
UGGGAGCAUGUUUCUUCGAGUGGCGCCU--
--CCACCCG--CCUGGGCGUGCGCCUCGC-
---GCG-CACAUCCGAUCGUGUCUG----C
CGCGGCGU--GA------------------
----GCUGCGC-CAGAUCAAGGU--UCGAG
CGUCGCC------------------UG-AG
GG---CAGCGUUGCACGGGAGGA-UCGUCG
GAU------CU-GCCCGUGU----GCCGAC
GUGCUAGUAGGUCGCC--UACCAAGCCGU-
-UGUGCCAUCGAACGCUG---UGAUCUCAA
CCGACGCGGGGACGCGAGGAC----AUAUA
U-AUCGCGGCUCCGCCCACCGGUGCGC---
--CUCGCGCGCACCAUUGGAC-AC------
------------------------------
------------------------------
------------------------------
------------------------------
------------------------------
------------------------------
------------------------------
------------------------------
------------------------------
------------------------------
--------------
>Isochrysis_galbana_JX393297
CGCAAGCAUGUCUCUUCGAGUGGCGUCC--
--CCACCCU-CCUCGG-AGCGAGCCC----
------UCUCGCUCCGGAGCCGGCG---GC
CGCGCG------CGCGCUUCCCUCGCG---
-----GGGAGUGCGC-GCGC--CCGCCCAA
GUCCCUUGCGGC-------------CGCCG
GUG-CGCGCAUCU---GUGCGCCGCCGCCA
GA-----GAGC-UACUUGGUGCCCU----C
GUGCCCGAUUCCCCUC--UGGCUGGCGCG-
-CGUGCGCCUGGCCGCGC------GUGGGA
GCGCGAGUUCGGCUCGCCC--UUCCGCGCA
CCCUUUUUUUUCUUGACGC-----------
------------------------------
------------------------------
------------------------------
------------------------------
------------------------------
------------------------------
------------------------------
------------------------------
------------------------------
------------------------------
------------------------------
--------------
>Prymnesium_parvum_MK091121
UGGGAGCAUGUUUCUUCGAGUGGCGCCU--
--CCACCCG--CCUGGGCGUGCGCCUCGC-
---GCG-CACAUCCGAUCGUGUCUG----C
CGCGGCCUUAGU------------------
----GCUGCGC-CAGAUCAAGGC--UCGAG
CGUCGCC------------------UG-AG
GG---CAGCGUUGCACGGGAGGA-UCCUCG
GAU------CC-UCGCGUGU----GCCGAC
GUGCUAGUAGGUUUCC--UACCAAGUCGU-
-UGUGCCAUCGAACGCUG---CGAUCUCAA
CCGACGCGGGGACGCGAGGACCUACCUAGG
UCGUCUCGACUCCGCCCACCGGUACGC---
--CUCGCGCGCACCAUUGGAC-UC------
------------------------------
------------------------------
------------------------------
------------------------------
------------------------------
------------------------------
------------------------------
------------------------------
------------------------------
------------------------------
--------------
>Phaeocystis_globosa_MN603178
UGGAAGUAUGUUCCUUCGAGUGGAGUUC--
--CCACCCCACCUCGGUGGCGCCCCCCCCC
GCGGGGGCGCGGCCGGAGGCGGCCU-CUGG
CGCGCAUUCGGUUGCGCGUCACUGGCU-GA
AGCUGGGGAGUGCGGGGCGUGCGCUCCGGG
CGCCGGCCCGGCGA---------UUUGUCC
GGG-UUGGCGUUCCGGGGGUGUUGCCUCCA
GAUG---GGCU-CGAGCGGUUACCAUCGGC
GUGCUAGUGGCGUCUC-CUCGCGAGCGCC-
-GACGGUCGCUGAUGUGC-GUGCCGCUCGA
UCUCGUGC-CGGUCUGGGU--UCACAGGUG
AU--CCCUUUUGCGAGCGCGCGUCCGCCU-
--CCCAGCCGCGCAAU--CGU-UGCGCGG-
---------CGGCGAGGGCGCCCUU---AU
UGUGCGC----CCUGCGUCUGAACCUC---
------------------------------
------------------------------
------------------------------
------------------------------
------------------------------
------------------------------
------------------------------
------------------------------
--------------
>Prymnesium_parvum_MK091110
UGGGAGCAUGUUUCUUCGAGUGGCGCCU--
--CCACCCG--CCUGGGCGUGCGCCUCGC-
---GCG-CACAUCCGAUCGUGUCUG----C
CGUGGACUUAGU------------------
----GCUGCGC-CAGAUCAAGGC--UCGAG
CGUCGCC------------------UG-AG
GG---CAGCGUUGCACGGGAGGA-UCCUCG
GAU------C--UGACGUGU----GCCGAC
GUGCUAGUAGGCCGCC--UACCAAGUCGU-
-UGUGCCAUCGAACGCUG---CGAUCUCAA
CCGACGCGGGGACUCGAGGAC----CUAGG
UCGUCGCGUUUCCGCCCACCGGUACGC---
--CUCGCGCGCACCAUUGGAC-UC------
------------------------------
------------------------------
------------------------------
------------------------------
------------------------------
------------------------------
------------------------------
------------------------------
------------------------------
------------------------------
--------------
>Prymnesium_parvum_MK091123
UGGGAGCAUGUUUCUUCGAGUGGCGCCU--
--CCACCCG--CCUGGGCGUGCGCCUCGC-
---GCG-CACAUCCGAUCGUGUCUG----C
CGCGGCGU--GA------------------
----GCUGCGC-CAGAUCAAGGU--UCGAG
CGUCGCC------------------UG-AG
GG---CAGCGUUGCACGGGAGGA-UCCUCG
GAU------CU-GCCCGUGU----GCCGAC
GUGCUAGUAGGUCGCC--UACCAAGUCGU-
-UGUGCCAUCGAACGCUG---UGAUCUCAA
CCGACGCGGGGACGCGAGGAG----AUACA
U---CGCGGCUCCGCCCACCGGUGCGC---
--CUCGCGCGCACCAUUGGAC-UC------
------------------------------
------------------------------
------------------------------
------------------------------
------------------------------
------------------------------
------------------------------
------------------------------
------------------------------
------------------------------
--------------
>Phaeocystis_globosa_AJ279500
UGGAAGUAUGUUCCUUCGAGUGGAGUUC--
--CCACCCCACCUCGGUAGCGCCCCCCCC-
CCGGGGGCGCGGCCGGAGGCGGCCUUCUGG
CGC--AUUUUGUUGCGCGCCUCUGGCU-GA
AGCUGGGGAGUGCGGGGCAUGCGUUCCGGG
CGCCGGCCCGGCGA---------UUUGUCC
GGG-UUGGCGUUCCGGGGGUGUUGCCUCCA
GAUG---GGCC-CGAGCGGUUCCCAUCGGC
GUGCUAG-GUCGCGCC--UCGCGAUCGCC-
-GACGGUCGCUGAUGUGC-----CGCUCGA
UCUCGUGC-CGGUCUGGGU--UCACAGGCG
AU--CCCUUUUGCGAGCGCCGGUCCGCCU-
--CCCA--CGCGCAAU--UGU-UGCGCGG-
---------CGAUGAGGGCGCCUUUA----
UGUGCGC----CCUGCGUCUGAACCUC---
------------------------------
------------------------------
------------------------------
------------------------------
------------------------------
------------------------------
------------------------------
------------------------------
--------------
>Phaeocystis_globosa_AJ279501
UGGAAGUAUGUUCCUUCGAGUGGAGUUC--
--CCACCCCACCUCGGUGGCGCCCCCCCC-
GCGGGGGCGCGGCCGGAAGCGGCCUUCUGG
CGCGCAUUCGGUUGCGCGUCACUGGCU-GA
AGCUGGGGAGUGCGGGGCGUGCGCUCCGGG
CGCCGGCCCGGCGA---------UUUGUCC
GGG-UUGGCGUUCCGGGGGCGUUGCCUCCA
GAUG---GGCC-CGAGCGGUUCCCAUCGGC
GUGCUAGUGGCGUGUC--UCGCGAUCGCC-
-GACGGUCGCUGAUGUGC-----CGCUCGA
UCUCGUGC-CGGUCUGGGU--UCACAGGCG
AU--CCCUUUUGCGAGCGCGCGUCCGCCU-
--CCCAGCCGCGCAAU--UGU-UGCGCGG-
---------CGAUGAGGGCGCCUUUA----
UGUGCGC----CCUGCGUCUGAACCUC---
------------------------------
------------------------------
------------------------------
------------------------------
------------------------------
------------------------------
------------------------------
------------------------------
--------------
>Dicrateria_rotunda_OR922701
UGGGAGCAUGCCUCUUCGAGUGGCGCCU--
--CCACCUG--CCUGGGCGCGCGCCUUGC-
---GCG-CGUGUCCGAGAGUGGCCG----C
UGCGUCGGCAGAUAUUAUUUAAUAUCU---
-GCUGGUGCGC-CGGCUCAAGU--UUGUAG
CGACGCGACGAGUC--------UUUUAACG
AGU-CUCGUGCUGCGUUUGCCUCGCCCUCG
AGUGU--CACA-GCUCGAGGCGAACCCGAC
GUGUUACUAGUCGGCC--UUU--GGUCGC-
-UUUACUAAU-AUCGUUG---UGGCUUUAA
GCGAGUCAGACAGCAGAAGUC------GCG
CGAGGUCGAAUAAAACUAUUAUUUGACCUU
GCCCAUUCAAAAUUCUUAUCA-UUC-----
------------------------------
------------------------------
------------------------------
------------------------------
------------------------------
------------------------------
------------------------------
------------------------------
------------------------------
------------------------------
--------------
>Phaeocystis_globosa_MN603199
UGGAAGUAUGUUCCUUCGAGUGGAGUUC--
--CCACCCCACCUCGGUGGCGCCCCCCCC-
GCGGGGGCGCGGCCGGAGGCGGCCU-CUGG
CGCGCAUUCGGUUGCGCGUCACUGGCU-GA
AGCUGGGGAGUGCGGGGCGUGCGCUCCGGG
CGCCAGCCCGGC---------GAUUUGUCC
GGG-UUGGCGUUCCGGGGGUGUUGCCUCCA
GAUG---GGCC-CGAGCGGUUCCCAUCGGC
GUGCUAGUGGCGUCUC-CUCGCGAGCGCC-
-GACGGUCGCUGAUGUGC-----CGCUCGA
UCUCGUGC-CGGUCUGGGU--UCACAGGCG
AU--CCCUUUUGCGAGCGCGCGUCCGCCU-
--CCCAGCCGCGCCAU--CGU-UGCGCGG-
---------CGGCGAGGGCGCCUUUAUUAG
UGCGCGC----CCUGCGUCUGAACCUC---
------------------------------
------------------------------
------------------------------
------------------------------
------------------------------
------------------------------
------------------------------
------------------------------
--------------
>Prymnesium_parvum_PP660306
UGGGAGCAUGUUUCUUCGAGUGGCGCCU--
--CCACCCG--CCUGGGCGUGCGCCUCGC-
---GCG-CACAUCCGAUCGUGUCUG----C
CGUGGACUUAGU------------------
----GCUGCGC-CAGAUCAAGGC--UCGAG
CGUCGCC------------------UG-AG
GG---CAGCGUUGCACGGGAGGA-UCCUCG
GAU------C--UGACGUGU----GCCGAC
GUGCUAGUAGGCCGCC--UACCAAGUCGU-
-UGUGCCAUCGAACGCUG---CGAUCUCAA
CCGACGCGGGGACUCGAGGAC----CUAGG
UCGUCGCGUUUCCGCCCACCGGUACGC---
--CUCGCGCGCACCAUUGGAC-UC------
------------------------------
------------------------------
------------------------------
------------------------------
------------------------------
------------------------------
------------------------------
------------------------------
------------------------------
------------------------------
--------------
>Phaeocystis_globosa_MN603167
UGGAAGUAUGUUCCUUCGAGUGGAGUUC--
--CCACCCCACCUCGGUGGCGCCCCCCCC-
GCGGGGGCGCGGCCGGAGGCGGCCU-CUGG
CGCGCAUUCGGUUGCGCGUCACUGGCU-GA
AGCUGGGGAGUGCGGGGCGUGCGCUCCGGG
CGCCGGCCCGGC---------GAUUCGUCC
GGG-UUGGCGUUCCGGGGGCGUUGCCUCCA
GAUG---GGCC-CGAGCGGUUCCCAUCGGC
GUGCUAGUAGCGUCUC-CUCGCGAGCGCC-
-GACGGUCGCUGAUGUGC-----CGCUCGA
UCUCGUGC-CGGUCUGGGU--UCACAGGCG
AU--CCCUUUUGCGAGUGCGCGUCCGCCU-
--CUCAGCCGCGCCAU--CGU-UGCGCGG-
---------CGGCGAGGGCGCCUUUAUUAU
UGCGCGC----CCUGCGUCUGAACCUC---
------------------------------
------------------------------
------------------------------
------------------------------
------------------------------
------------------------------
------------------------------
------------------------------
--------------
>Prymnesium_parvum_MK091118
UGGGAGCAUGUUUCUUCGAGUGGCGCCU--
--CCACCCG--CCUGGGCGUGCGCCUCGC-
---GCG-CACAUCCGAUCGUGUCUG----C
CGCGGCCUUCGU------------------
----GCUGCGC-CAGAUCAAGGC--UCGAG
CGUCGCC------------------UG-AG
GG---CAGCGUUGCACGGGAGGA-UCCUCG
GAU------CC-UCGCGUGU----GCCGAC
GUGCUAGUAGGUUUCC--UACCAAGUCGU-
-UGUGCCAUCGAACGCUG---CGAUCUCAA
CCGACGCGGGGACGCGAGGACCUACCUAGG
UCGUCUCGACUCCGCCCACCGGUACGC---
--CUCGCGCGCACCAUUGGAC-UC------
------------------------------
------------------------------
------------------------------
------------------------------
------------------------------
------------------------------
------------------------------
------------------------------
------------------------------
------------------------------
--------------
>Prymnesium_parvum_MK091133
UGGGAGCAUGUUUCUUCGAGUGGCGCCU--
--CCACCCG--CCUGGGCGUGCGCCUCGC-
---GCG-CACAUCCGAUCGUGUCUG----C
CGUGGCCUU-GG------------------
----GCCGCGC-CAGAUAAAGGU--UCGAG
CGUCGCC------------------UG-AG
GG---CAGCGUUGCACGGGAAGA-UUCGCG
GAU------CU-UGCUGUGUU---GCCGAC
GUGCUAGUAGGUCGCC--UACCAAGUCGU-
-UGUGCCAUCGAACGCUG---CGAUCUCAA
CCGACGCGGGGCCGCGAGAAA----A-GU-
----CGCGGCUCCGCCCACCGGUGCGC---
--CUCGCGCGCACCAUUGGAC-UC------
------------------------------
------------------------------
------------------------------
------------------------------
------------------------------
------------------------------
------------------------------
------------------------------
------------------------------
------------------------------
--------------
>Coccolithus_pelagicus_AJ544123
GGGAAGCAUGUCUCUUCGAGUGGCGUCA--
--CCACCCG--CCUCGGCGCGCUCCCCGC-
---GCGUCGGAUUCGGCCGCCGCGG----U
GCCUGUAAUGGGGC----------------
----GCUGCGU-CCGCCCAAGUA--UGAGU
CACUGUG------------------UGCAC
GG---CAGCAUGGCUUCGAGCGC--UCUUG
CGU------C--UCUCGUGCUA--GCCGGA
GUGCUAGC--CUUUUC--UGAGGA-UAAC-
-UCUCCGGUCUGACGGGU---CG--CUUGG
GUGAGGCCAUCGCGCGCCCGCA---UCUCG
CAGUGGNGACCAUCCNCAUGGGUAAGCGAU
UGCUCGUGGGGAGCCCAUGAU-UUCAACCC
------------------------------
------------------------------
------------------------------
------------------------------
------------------------------
------------------------------
------------------------------
------------------------------
------------------------------
------------------------------
--------------
>Phaeocystis_globosa_MN603174
UGGAAGUAUGUUCCUUCGAGUGGAGUUC--
--CCACCCCACCUCGGUGGCGCCCCCCCC-
GCGGGGGCGCGGCCGGAGGCGGCCU-CUGG
CGCGCAUUUUGUUGCGCGUCACUGGCU-GA
AGCUGGGGAGUGCGGGGCGUGCGUUCCGGG
CGCCGGCCCGGCGA---------UUUGUCC
GGG-UUGGCGUUCCGGGGGUGUUGCCUCCA
GAUG---GGCC-CGAGCGGUUCCCAUCGGC
GUGCUAGUGGCGUCUC-CUCGCGAGCGCC-
-GACGGUCGCUGAUGUGC-----CGCUCGA
UCUCGUGC-CGGUCUGGGU--UCACAGGCG
AU--CCCUUUUGCGAGCGCGCGUCCGCCU-
--CCCAGCCGCGCAAU--CGU-UGCGCGG-
---------CGGUGAGGGCGCCUUUA----
UGUGCGC----CCUGCGUCUGAACCUC---
------------------------------
------------------------------
------------------------------
------------------------------
------------------------------
------------------------------
------------------------------
------------------------------
--------------
>Phaeocystis_pouchetii_AJ417693
UGGAAGUAUGUUCCUUCGAGUGGAGUUC--
--CCAACCCACCUCGGUGCCCCUCGUCCC-
--------ACAUCCGGAGCCGGCCU-CUGG
GGCGCAUUGGGUUGCGCGCCACUGGCUUGA
AGUUGGGGAGUGCGGGGCGUGC--UCCGGG
C-CCCGCUUGGC--------CUUCUGGGCC
GGG-UGGGCGUUCCGGGGGU-UUGCCUCCA
GAUG---GGCC-CGAGCGGGUCCCAUCGGC
GUGCUAGUGGCGUUUC-CUCG-GAGCGCC-
-GACGGUCGCUGGUGGGC-----UCCAUCC
GCUCGCCUUCCGUCUGGGCA-CCACAGGCG
AG--CCCUUUGGCGAGCGCGUGCCCGCCU-
--CCGAGCCGCGCGCG--CGC-ACCGAGAG
UCCUUCUCUCGGCGCGCGCGGCGCCGUGAC
GUCGUCCGACGCCUGCAGCUGAACCUC---
------------------------------
------------------------------
------------------------------
------------------------------
------------------------------
------------------------------
------------------------------
------------------------------
--------------
>Isochrysis_galbana_FJ946914
CGCAAGCAUGUCUCUUCGAGUGGCGUCC--
--CCACCCU-CCUCGG-AGCGAGCCCCUCG
GGGGGCUCUCGCUCCGGAGCCGGCG---GC
UGCGCG------CGCGCUUCCCUCGCG---
-----GGGAGUGCGC-GCGCGCCCGCCCAA
GUCCCUUGCGGC-------------CGCCG
GUG-CGCGCAUCU---GUGCGCCGCCGCCA
GA-----GAGC-UACUUGGUGCCCU----C
GUGCCCGAUUCCCCUC--UGGCUGGCGCG-
-CGUGCGCCUGGCCGCGC------GUGGGA
GCGCGAGUUCGGCUCGCCC--UUCCGCGCA
CCCUUUUUUUUCUUGACGC-----------
------------------------------
------------------------------
------------------------------
------------------------------
------------------------------
------------------------------
------------------------------
------------------------------
------------------------------
------------------------------
------------------------------
--------------
>Phaeocystis_globosa_MN603169
UGGAAGUAUGUUCCUUCGAGUGGAGUUC--
--CCACCCCACCUCGGUGGCGCCCCCCCC-
GCGGGGGCGCGGCCGGAGGCGGCCU-CUGG
CGCGCAUUCGGUUGCGCGUCACUGGCU-GA
AGCUGGGGAGUGCGGGGCGUGCGCUCCGGG
CGCCGGCCCGGC---------GAUUCGUCC
GGG-UUGGCGUUCCGGGGGCGUUGCCUCCA
GAUG---GGCC-CGAGCGGUUCCCAUCGGC
GUGCUAGUAGCGUCUC-CUCGCGAGCGCC-
-GACGGUCGCUGAUGUGC-----CGCUCGA
UCUCGUGC-CGGUCUGGGU--UCACAGGCG
AU--CCCUUUUGCGAGUGCGCGUCCGCCU-
--CUCAGCCGCGCCAU--CGU-UGCGCGG-
---------CGGCGAGGGCGCCUUUAUUGU
---GCAC----CCUGCGUCUGAACCUC---
------------------------------
------------------------------
------------------------------
------------------------------
------------------------------
------------------------------
------------------------------
------------------------------
--------------
>Phaeocystis_globosa_KT390022
UGGAAGUAUGUUCCUUCGAGUGGAGUUC--
--CCACCCCACCUCGGUGGCGCCC-CCCC-
GCGGGGGCGCGGCCGGAGGCGGCCU-CUGG
CGCGCAUUCGGUUGCGCGUCACUGGCU-GA
AGCUGGGGAGUGCGGGGCGUGCGCUCCGGG
CGCCGGCUCGGC--------CUUUCGGUCC
GGG-UUGGCGUUCCGGGGGUGUUGCCUCCA
GAUG---GGCC-CGAGCGGUUCCCAUCGGC
GUGCUAGUGGCGUCUC-CUCGCGAGCGCC-
-GACGGUCGCUGAUGUGC-----CGCUCGA
UCUCGUGC-CGGUCUGGGU--UCACAGGCG
AU--CCCUUUUGCGAGCGCGCGUCCGCCU-
--CCCAGCCGCGCAAU--CGU-UGCGCGG-
---------CGGCGAGGGCGCC--------
--CGCGC----CCUGCGUCUGAACCUC---
------------------------------
------------------------------
------------------------------
------------------------------
------------------------------
------------------------------
------------------------------
------------------------------
--------------
>Phaeocystis_globosa_MN603198
UGGAAGUAUGUUCCUUCGAGUGGAGUUC--
--CCACCCCACCUCGGUGGCGCUCCCCCCC
GCGGGGGCGCGGCCGGAGGCGGCCU-CUGG
CGCGCAUUCGGUUGCGCGUCACUGGCU-GA
AGCUGGGGAGUGCGGGGCGUGCGCUCCGGG
CGCCGGCCCGGCGA---------UUUGUCC
GGG-UUGGCGUUCCGGGGGUGUUGCCUCCA
GAUG---GGCC-CGAGCGGUUCCCAUCGGC
GUGCUAGUGGCGUCUC-CUCGCGAGCGCC-
-GACGGUCGCUGAUGUGC-GUGCCGCUCGA
UCUCGUGC-CGGUCUGGGU--UCACAGGCG
AU--CCCUUUUGCGAGCGCGCGUCCGCCU-
--CCCAGCCGCGCCAU--CGU-UGCGCGG-
---------CGGCGAGGGCGCCUAU--UAC
UGUGCGC----CCUGCGUCUGAACCUC---
------------------------------
------------------------------
------------------------------
------------------------------
------------------------------
------------------------------
------------------------------
------------------------------
--------------
>Phaeocystis_globosa_MN603172
UGGAAGUAUGUUCCUUCGAGUGGAGUUC--
--CCACCCCACCUCGGUGGCGCCCCCCCC-
GCGGGGGCGCGGCCGGAGGCGGCCU-CUGG
CGCGCAUUCGGUUGCGCGUCACUGGCU-GA
AGCUGGGGAGUGCGGGGCGUGCGCUCCGGG
CGCCGGCCCGGCGA-----UUCAUUCGUCC
GGG-UUGGCGUUCCGGGGGUGUUGCCUCCA
GAUG---GGCC-CGAGCGGUUCCCAUCGGC
GUGCUAGUGGCGUCUC-CUCGCGAGCGCC-
-GACGGUCGCUGAUGUGC-----CGCUCGA
UCUCGUGC-CGGUCUGGGU--UCACAGGCG
AU--CCCCUUUGCGAGCGCGCGUCCGCCU-
--CCCAGCCGCGCCAUAUCGU-UGCGCGG-
---------CGGCGAGGGCGCCUUUAUUAU
UGCGCGC----CCUGCGUCUGAACCUC---
------------------------------
------------------------------
------------------------------
------------------------------
------------------------------
------------------------------
------------------------------
------------------------------
--------------
>Phaeocystis_globosa_MN603217
UGGAAGUAUGUUCCUUCGAGUGGAGUUC--
--CCACCCCACCUCGGUGGCGCCCCCCCC-
GCGGGGGCGCGGCCGGAGGCGGCCU-CUGG
CGCGCAUUCGGUUGCGCGUCACUGGCU-GA
AGCUGGGGAGUGCGGGGCGUGCGCUCCGGG
CGCCGGCCCGGCGA-----UUCAUUCGUCC
GGG-UUGGCGUUCCGGGGGUGUUGCCUCCA
GAUG---GGCC-CGAGCGGUUCCCAUCGGC
GUGCUAGUGGCGUCUC-CUCGCGAGCGCC-
-GACGGUCGCUGAUGUGC-GUGCCGCUCGA
UCUCGUGC-CGGUCUGGGU--UCACAGGCG
AU--CCCCUUUGCGAGCGCGCGUCCGCCU-
--CCCAGCCGCGCCAUAUCGU-UGCGCGG-
---------CGGCGAGGGCGCCUUUAUUAU
UGCGCGC----CCUGCGUCUGAACCUC---
------------------------------
------------------------------
------------------------------
------------------------------
------------------------------
------------------------------
------------------------------
------------------------------
--------------
>Phaeocystis_globosa_MN603170
UGGAAGUAUGUUCCUUCGAGUGGAGUUC--
--CCACCCCACCUCGGUGGCGCCCCCCCC-
GCGGGGGCGCGGCCGGAGGCGGCCU-CUGG
CGCGCAUUCGGUUGCGCGUCACUGGCU-GA
AGCUGGGGAGUGCGGGGCGUGCGCUCCGGG
CGCCGGCCCGGC---------GAUUCGUCC
GGG-UUGGCGUUCCGGGGGCGUUGCCUCCA
GAUG---GGCC-CGAGCGGUUCCCAUCGGC
GUGCUAGUAGCGUCUC-CUCGCGAGCGCC-
-GACGGUCGCUGAUGUGC-----CGCUCGA
UCUCGUGC-CGGUCUGGGU--UCACAGGCG
AU--CCCUUUUGCGAGUGCGCGUCCGCCU-
--CUCAGCCGCGCCAU--CGU-UGCGCGG-
---------CGGCGAGGGCGCCUUUAUUGU
---GCAC----CCUGCGUCUGAACCUC---
------------------------------
------------------------------
------------------------------
------------------------------
------------------------------
------------------------------
------------------------------
------------------------------
--------------
>Phaeocystis_globosa_MN603205
UGGAAGUAUGUUCCUUCGAGUGGAGUUC--
--CCACCCCACCUCGGUGGCGC-CCCCCCC
GCGGGGGCGCGGCCGGAGGCGGCCU-CUGG
CGCGCAUUCGGUUGCGCGUCACUGGCU-GA
AGCUGGGGAGUGCGGGGCGUGCGCUCCGGG
CGCCGGCCCGGCGA---------UUUGUCC
GGG-UUGGCGUUCCGGGGGUGUUGCCUCCA
GAUG---GGCC-CGGGCGGUUCCCAUCGGC
GUGCUAGUGGCGUCUC-CUCGCGAGCGCC-
-GACGGUCGCUGAUGUGC-GUGCCGCUCGA
UCUCGUGC-CGGUCUGGGU--UCACAGGCG
AU--CCCUUUUGCGAGCGCGCGUCCGCCU-
--CCCAGCCGCGCCAU--CGU-UGCGCGG-
---------CGGCGAGGGCGCCUAU--UAC
UGUGCGC----CCUGCGUCUGAACCUC---
------------------------------
------------------------------
------------------------------
------------------------------
------------------------------
------------------------------
------------------------------
------------------------------
--------------
>Dicrateria_rotunda_OR922682
UGGGAGCAUGCCUCUUCGAGUGGCGCCU--
--CCACCUG--CCUGGGCGCGCGCCUUGC-
---GCG-CGUGUCCGAGAGUGGCCG----C
UGCGUCGGCAGAUGUAACA----AUCU---
-GCUGGUGCGC-CGGCUCAAGGC-GAGUAG
CGACGCCACGAGUC------CUUUUUAACG
AGAGCUCGUGCUGCGUUUGCCUCGCCCUCG
AGUGU--CACA-GCUCGAGGCGAACCCGAC
GUGUUACUAGUCGGCC--UUC--GGUCGC-
-UUUACUAAU-AUCGUUG---UGGCUUUAA
GCGAGUCAGACAGCAGAAGUC------GCG
CGAGGUCGAAUA------UUAUUUGACCUU
GCCUCUGAAGAAUUCUUAUCA-UUC-----
------------------------------
------------------------------
------------------------------
------------------------------
------------------------------
------------------------------
------------------------------
------------------------------
------------------------------
------------------------------
--------------
>Phaeocystis_globosa_OP686589
UGGAAGUAUGUUCCUUCGAGUGGAGUUC--
--CCACCCCACCUCGGUGGCGCCCCCGCC-
UUGGGGGCGCGGCCGGAGGCGGCCU-CUGG
CGCGGAUUCGGUUGCGCGUCACUGGCU-GA
AGCUGGGGAGUGCGGGGCGUGCGCUCCGGG
CGCCGGCUCGGC--------UUC---GUCC
GGG-UUGGUGUUCGGGGGGUGUUGCCUCCA
GAUG---GGCC-CGAGCGGUUUCCAUCGGC
GUGCUAGUGGCGUCUC-CUUGUGAGCGCC-
-GACGGUCGCUGAUGUGC-----CGCUCGA
GAUCGCGC-CGGUCUGGAU--UCACAGGCG
AUGCCUCUUUUGCGAGCGCGUGUCCGCCU-
--CCCAGCCGCGCGCA--CAC-CGCGCGG-
---------CGGCGAGGGCGCCUUUUCUAU
GGUGCGC----CCUGCGUCUGAACCUC---
------------------------------
------------------------------
------------------------------
------------------------------
------------------------------
------------------------------
------------------------------
------------------------------
--------------
>Chrysotila_pseudoroscoffensis_AM936920
GCGAAGCAUGUCUCUUCGAGUGGCGUCA--
--CCA-CGCUUGUCGGCGCGACUUUUCCUC
CUGUGCUCUUUGGGGUCGUCGUGUUCCGGU
UUUCCGUGUGGCUGUCGCGUGCGCG-----
-ACUCUUUCGG--CAGCACCGCGUGGCAUG
UCUGAUCGUGGUGUGCCUUUUGCGUUGUUU
CGUGUCUGUGGUUCGUGCGCGUCUGCUUAA
-GUGUNGAGCUGCGUGUC-UGGGU-GUCAU
GCACUGC-GUUGCCCGUGUUCCGCGUGCCG
UUUUUGCGUCCGCACUGCGUGCGUGCCUGU
UUCGCGUUUGGAUCGGAGUGUCAGAGAGCG
UGUCGUCCCUGUGUCGCUACU--CUGCUCG
CCUCGAGUGUUUG-GCGUCGUGUGUGGGGU
UGUGUCACGGAGCUCCGUUGCGAAAUGGGU
GGCUCGUGUGCGUCGCGCUUGUGGUUCUGG
U-UAUGCGUCGGGUGCGUGUGUGUGUGAGU
-----GUUCAGCGCGUGUUCCUCG-CGCGG
UCGUGAUGCCAUUGUUCGGUCGUUUCCAUU
GUCGUGCAUCGCGUGUGUCUAGCGGCACGU
GCGUGCGCUGGUGUGGAUCGUCUCGAG---
GUGUUGGGAUCGUUUGAGUG-AUCUCUGUG
A-UCAGAGAGGGGGUGCGCGCGUUCUUGUG
UGUU-UGCGUGUAUGUCGUGUCUGUUCACG
GUCGGUUGACGCAU
>Coccolithus_braarudii_LC765394
GGGAAGCAUGUCUCUUCGAGUGGCGUCA--
--CCACCCG--CCUCGGCGCGCUCCCCGC-
---GCGUCGGAUUCGGCCGCCGCGG----U
GCCUGUAAUGGG-C----------------
----GCNGCGU-CCGCCCAAGUA--UGAGU
CACUGUG------------------UGCAC
GG---CAGCAUGGCUUCGAGCGC--UCUUG
CGU------C--UCUCGUGCUU--GCCGGA
GUGCUAGC--CUUUUC--UGAGGA-UAAC-
-UCUCCGGUCUGACGGGU---CG--CUUGG
GUGAGGCCAUCGCGCGCCCGCA---UCUCG
CAGUGGCGUCCAUCCCCANGGGUAAGCGAU
UGCUCGUGGGGAGCCCAUNAU-UUCAACCC
------------------------------
------------------------------
------------------------------
------------------------------
------------------------------
------------------------------
------------------------------
------------------------------
------------------------------
------------------------------
--------------
>Phaeocystis_globosa_MN603202
UGGAAGUAUGUUCCUUCGAGUGGAGUUC--
--CCACCCCACCUCGGUGGCGCUCCCCCCC
GCGGGGGCGCGGCCGGAGGCGGCCU-CUGG
CGCGCAUUCGGUUGCACGUCACUGGCU-GA
AGCUGGGGAGUGCGGGGCGUGCGCUCCGGG
CGCCGGCCCGGCGA---------UUUGUCC
GGG-UUGGCGUUCCGGGGGUGUUGCCUCCA
GAUG---GGCC-CGAGCGGUUCCCAUCGGC
GUGCUAGUGGCGUCUC-CUCGCGAGCGCC-
-GACGGUCGCUGAUGUGC-GUGCCGCUCGA
UCUCGUGC-CGGUCUGGGU--UCACAGGCG
AU--CCCUUUUGCGAGCGCGCGUCCGCCU-
--CCCAGCCGCGCCAU--CGU-UGCGCGG-
---------CGGCGAGGGCGCCUAU--UAC
UGUGCGC----CCUGCGUCUGAACCUC---
------------------------------
------------------------------
------------------------------
------------------------------
------------------------------
------------------------------
------------------------------
------------------------------
--------------
>Chrysochromulina_simplex_KT389974
UGGAAGUACACUUCCUCCAGUGGCGCCA--
--CCACCCC-CCUCGGGCGCGAGCCGC---
------GCCCGGAUCGUGGCCGCC-----G
-GCGUGCUUUCGAGCGUGCCGCCGGCU--C
AAGGGUCGAGCGCUGCUAUUG-GUGCCGCG
UGCGCGU-CGGCUU---------UCCCUCG
CG------------GAGAGUCGAUGCGGCC
GAUGUGCUAAG-UG-------UUUAUCUCU
AAACAUCAGUCGUCGG---UUCGAGCGCG-
-UGUGCCUC-UGGCGCGG----AGGUUUGA
GGUCUUCUUGACUCUCAGCCCCCACCGAUU
GG---UUGCUUGCAACCACUUGUCUAUC--
------------------------------
------------------------------
------------------------------
------------------------------
------------------------------
------------------------------
------------------------------
------------------------------
------------------------------
------------------------------
------------------------------
--------------
>Chrysotila_roscoffensis_AM936921
GCGAAGCAUGUCUCUUCGAGUGGCGUCA--
--CCA-CGCUUGUCGGCGCGACUUUUCCUC
CUGUGCUCUUUGGGGUCGUCGUGUUCCGGU
UUUCCGUGUGGCUGUCGCGUGCGCG-----
-ACUCUUUCGG--CAGCACCGCGUGGCAUG
UCUGAUCGUGGUGUGCCUUUUGCGUUGUUU
CGUGUCUGUGGUUCGUGCGCGUCUGCUUAA
-GUGUGGAGCUGCGUGUC-UGGGU-GUCAU
GCACUGC-GUUGCCCGUGUUCCGCGUGCCG
UUUUUGCGUCCGCACUGCGUGCGUGCCUGU
UUCGCGUUUGGAUCGGAGUGUCAGAGAGCG
UGUCGUCCCUGUGUCGCUACU--CUGCUCG
CCUCGAGUGUUUG-GCGUCGUGUGUGGGGU
UGUGUCACGGAGCUCCGUUGCGAAAUGGGU
GGCUCGUGUGCGUCGCGCUUGUGGUUCUGG
U-UAUGCGUCGGGUGCGUGUGUGUGUGAGU
-----GUUCAGCGCGUGUUCCUCG-CGCGG
UCGUGAUGCCAUUGUUCGGUCGUUUCCAUU
GUCGUGCAUCGCGUGUGUCUAGCGGCACGU
GCGUGCGCUGGUGUGGAUCGUCUCGAG---
GUGUUGGGAUCGUUUGAGUG-AUCUCUGUG
A-UCAGAGAGGGGGUGCGCGCGUUCUUGUG
UGUU-UGCGUGUAUGUCGUGUCUGUUCACG
GUCGGUUGACGCAU
>Phaeocystis_globosa_MN603168
UGGAAGUAUGUUCCUUCGAGUGGAGUUC--
--CCACCCCACCUCGGUGGCGCCCCCCCC-
GCGGGGGCGCGGCCGGAGGCGGCCU-CUGG
CGCGCAUUUUGUUGCGCGUCACUGGCU-GA
AGCUGGGGAGUGCGGGGCGUGCGUUCCGGG
CGCCGGCCCGGCGA---------UUUGUCC
GGG-UUGGCGUUCCGGGGGUGUUGCCUCCA
GAUG---GGCC-CGAGCGGUUCCCAUCGGC
GUGCUAGUGGCGUCUC-CUCGCGAGCGCC-
-GACGGUCGCUGAUGUGC-----CGCUCGA
UCUCGUGC-CGGUCUGGGU--UCACAGGCG
AU--CCCUUUUGCGAGCGCGCGUCCGCCU-
--CCCAGCCGCGCAAU--CGU-UGCGCGG-
---------CGGUGAGGGCGCCUUUA----
UGUGCGC----CCUGCGUCUGAACCUC---
------------------------------
------------------------------
------------------------------
------------------------------
------------------------------
------------------------------
------------------------------
------------------------------
--------------
>Phaeocystis_globosa_MN603190
UGGAAGUAUGUUCCUUCGAGUGGAGUUC--
--CCACCCCACCUCGGUGGCGCCCCCCCC-
GCGGGGGCGCGGCCGGAGGCGGCCU-CUGG
CGCGCAUUUUGUUGCGCGUCACUGGCU-GA
AGCUGGGGAGUGCGGGGCGUGCGUUCCGGG
CGCCGGCCCGGCGA---------UUUGUCC
GGG-UUGGCGUUCCGGGGGUGUUGCCUCCA
GAUG---GGCC-CGAGCGGUUCCCAUCGGC
GUGCUAGUGGCGUCUC-CUCGCGAGCGCC-
-GACGGUCGCUGAUGUGC-----CGCUCGA
UCUCGUGC-CGGUCUGGGU--UCACAGGCG
AU--CCCUUUUGCGAGCGCGCGUCCGCCU-
--CCCAGCCGCGCAAU--CGU-UGCGCGG-
---------CGGUGAGGGCGCCUUUA----
UGUGCGC----CCUGCGUCUGAACCUC---
------------------------------
------------------------------
------------------------------
------------------------------
------------------------------
------------------------------
------------------------------
------------------------------
--------------
>Prymnesium_parvum_MK091126
UGGGAGCAUGUUUCUUCGAGUGGCGCCU--
--CCACCCG--CCUGGGCGUGCGCCUCGC-
---GCG-CACAUCCGAUCGUGUCUG----C
CGCGGCGU--GA------------------
----GCUGCGC-CAGAUCAAGGU--UCGAG
CGUCGCC------------------UG-AG
GG---CAGCGUUGCACGGGAGGA-UCGUCG
GAU------CU-GCCCGUGU----GCCGAC
GUGCUAGUAGGUCGCC--UACCAAGUCGU-
-UGUGCCAUCGAACGCUG---UGAUCUCAA
CCGACGCGGGGACGCGAGGAC----AUAUA
U-AUCGCGGCUCCGCCCACCGGUGCGC---
--CUCGCGCGCACCAUUGGAC-AC------
------------------------------
------------------------------
------------------------------
------------------------------
------------------------------
------------------------------
------------------------------
------------------------------
------------------------------
------------------------------
--------------
>Phaeocystis_globosa_EU024766
UGGAAGUAUGUUCCUUCGAGUGGAGUUC--
--CCACCCCACCUCGGUGGCGCCCCCGCC-
UUGGGGGCGCGGCCGGAGGCGGCCU-CUGG
CGCGGAUUCGGUUGCGCGUCACUGGCU-GA
AGCUGGGGAGUGCGGGGCGUGCGCUCCGGG
CGCCGGCUCGGC--------UUC---GUCC
GGG-UUGGUGUUCGGGGGGUGUUGCCUCCA
GAUG---GGCC-CGAGCGGUUUCCAUCGGC
GUGCUAGUGGCGUCUC-CUUGUGAGCGCC-
-GACGGUCGCUGAUGUGC-----CGCUCGA
GAUCGCGC-CGGUCUGGAU--UCACAGGCG
AUGCCUCUUUUGCGAGCGCGUGUCCGCCU-
--CCCAGCCGCGCGCA--CAC-CGCGCGG-
---------CGGCGAGGGCGCCUUUUCUAU
GGUGCGC----CCUGCGUCUGAACCUC---
------------------------------
------------------------------
------------------------------
------------------------------
------------------------------
------------------------------
------------------------------
------------------------------
--------------
>Chrysotila_roscoffensis_KC800939
GCGAAGCAUGUCUCUUCGAGUGGCGUCA--
--CCA-CGCUUGUCGGCGCGACUUUUCCUC
CUGUGCUCUUUGGGGUCGUCGUGUUCCGGU
UUUCCGUGUGGCUGUCGCGUGCGCG-----
-ACUCUUUCGG--CAGCACCGCGUGGCAUG
UCUGAUCGUGGUGUGCCUUUUGCGUUGUUU
CGUGUCUGUGGUUCGUGCGCGUCUGCUUAA
-GUGUGGAGCUGCGUGUC-UGGGU-GUCAU
GCACUGC-GUUGCCCGUGUUCCGCGUGCCG
UUUUUGCGUCCGCACUGCGUGCGUGCCUGU
UUCGCGUUUGGAUCGGAGUGUCAGAGAGCG
UGUCGUCCCUGUGUCGCUACU--CUGCUCG
CCUCGAGUGUUUG-GCGUCGUGUGUGGGGU
UGUGUCACGGAGCUCCGUUGCGAAAUGGGU
GGCUCGUGUGCGUCGCGCUUGUGGUUCUGG
U-UAUGCGUCGGGUGCGUGUGUGUGUGAGU
-----GUUCAGCGCGUGUUCCUCG-CGCGG
UCGUGAUGCCAUUGUUCGGUCGUUUCCAUU
GUCGUGCAUCGCGUGUGUCUAGCGGCACGU
GCGUGCGCUGGUGUGGAUCGUCUCGAG---
GUGUUGGGAUCGUUUGAGUG-AUCUCUGUG
A-UCAGAGAGGGGGUGCGCGCGUUCUUGUG
UGUU-UGCGUGUAUGUCGUGUCUGUUCACG
GUCGGUUGACGCAU
>Prymnesium_parvum_MK091124
UGGGAGCAUGUUUCUUCGAGUGGCGCCU--
--CCACCCG--CCUGGGCGUGCGCCUCGC-
---GCG-CACAUCCGAUCGUGUCUG----C
CGCGGCGU--GA------------------
----GCUGCGC-CAGAUCAAGGU--UCGAG
CGUCGCC------------------UG-AG
GG---CAGCGUUGCACGGGAGGA-UCCUCG
GAU------CU-GCCCGUGU----GCCGAC
GUGCUAGUAGGUCGCC--UACCAAGUCGU-
-UGUGCCAUCGAACGCUG---UGAUCUCAA
CCGACGCGGGGACGCGAGGAG----AUACA
U---CGCGGCUCCGCCCACCGGUGCGC---
--CUCGCGCGCACCAUUGGAC-UC------
------------------------------
------------------------------
------------------------------
------------------------------
------------------------------
------------------------------
------------------------------
------------------------------
------------------------------
------------------------------
--------------
>Phaeocystis_globosa_MN603207
UGGAAGUAUGUUCCUUCGAGUGGAGUUC--
--CCACCCCACCUCGGUGGCGCCCCCCC--
GCGGGGGCGCGGCCGGAGGCGGCCU-CUGG
CGCGCAUUCGGUUGCGCGUCACUGGCU-GA
AGCUGGGGAGUGCGGGGCGUGCGCUCCGGG
CGCCGGCCCGGCG------AUU---UGUCC
GGG-UUGGCGUUCCGGGGGUGUUGCCUCCA
GAUG---GGCC-CGAGCGGUUCCCAUCGGC
GUGCUAGUGGCGUCUC-CUCGCGAGCGCC-
-GACGGUCGCUGAUGUGC-GUGCCGCUCGA
UCUCGUGC-CGGUCUGGGU--UCACAGGCG
AU--CCCUUUUGCGAGCGCGCGUCCGCCU-
--CCCAGCCGCGC--CAUCGU-UGCGCGG-
---------CGGCGAGGGCGCCUUUUUUAU
-GCGCGC----CCUGCGUCUGAACCUC---
------------------------------
------------------------------
------------------------------
------------------------------
------------------------------
------------------------------
------------------------------
------------------------------
--------------
>Prymnesium_parvum_MK091127
UGGGAGCAUGUUUCUUCGAGUGGCGCCU--
--CCACCCG--CCUGGGCGUGCGCCUCGC-
---GCG-CACAUCCGAUCGUGUCUG----C
CGCGGCGU--GA------------------
----GCUGCGC-CAGAUCAAGGU--UCGAG
CGUCGCC------------------UG-AG
GG---CAGCGUUGCACGGGAGGA-UCGUCG
GAU------CU-GCCCGUGU----GCCGAC
GUGCUAGUAGGUCGCC--UACCAAGUCGU-
-UGUGCCAUCGAACGCUG---UGAUCUCAA
CCGACGCGGGGACGCGAGGAC----AUAUA
U-AUCGCGGCUCCGCCCACCGGUGCGC---
--CUCGCGCGCACCAUUGGAC-AC------
------------------------------
------------------------------
------------------------------
------------------------------
------------------------------
------------------------------
------------------------------
------------------------------
------------------------------
------------------------------
--------------
>Phaeocystis_globosa_MN603175
UGGAAGUAUGUUCCUUCGAGUGGAGUUC--
--CCACCCCACCUCGGUGGCGCCCCCCCC-
GCGGGGGCGCGGCCGGAGGCGGCCU-CUGG
CGCGGAUUCGGUUGCGCGUCACUGGCU-GA
AGCUGGGGAGUGCGGGGCGUGCGCUCCGGG
CGCCGGCUUGGC--------UUUU--GUCU
GGG-UUGGCGUUCGGGGGGUGUUGCCUCCA
GAUG---GGCC-CGAGCGGUUUCCAUCGGC
GUGCUAGUGGCGUCUC-CUUGUGAGCGCC-
-GACGGUCGCUGAUGUGC-----CGCUCGA
GAUCGCGC-CGGUCUGGAU--UCACAGGCG
AUGCCUCUUGUGCGAGCGCGUGUCCGCCU-
--CCCAGCCGCGCGCA--CAC-CGCGCGG-
---------CGGCGAGGGCGCCUUUUCUAC
UGUGCGC----CCUGCGUCUGAACCUC---
------------------------------
------------------------------
------------------------------
------------------------------
------------------------------
------------------------------
------------------------------
------------------------------
--------------
>Phaeocystis_pouchetii_AJ271046
UGGAAGUAUGUUCCUUCGAGUGGAGUUC--
--CCAACCCACCUCGGUGCCCCUCGUCCC-
--------ACAUCCGGAGCCGGCCU-CUGG
GGCGCAUUGGGUUGCGCGCCACUGGCU-GA
AGUUGGGGAGUGCGGGGCGUGC--UCCGGG
CGCCCGCCUGGC--------CUUCUGGGCC
GGG-UGGGCGUUCCGGGGGU-UUGCCUCCA
GAUG---GGCC-CGAGCGGGUCCCAUCGGC
GUGCUAGUGGCGUCUC-CUCG-GAGCGCC-
-GACGGUCGCUGGUGGGC-----UCCAUCC
GCUCGCCUUCCGUCUGGGCA-CCACAGGCG
AG--CCCUUUGGCGAGCGCGUGCCCGCCU-
--CCGAGCCGCGCGCG--CGC-ACCGAGAG
UCCUUCUCUCGGCGCGCGCGGCGCCGUGAC
GUCGUCCGACGCCUGCAGCUGAACCUC---
------------------------------
------------------------------
------------------------------
------------------------------
------------------------------
------------------------------
------------------------------
------------------------------
--------------
>Pleurochrysis_sp__HAPPLH_AM936923
GCGAAGUAUGUCUCUUCGAGUGGCGUCA--
--CCAUCUCUUGUCGGCGCGACAUCUGCUG
CCGUGGUUUUGGG---UGUCGUGUUCCGGU
UG-CCGUACGGUUGUCGCGGGUGCGCGGUG
UGUUUAUGCGGACCGGUCUUGCGUGGCAUG
UCUGUUCUUGGUGUGCCUUUUCGCGUGGUU
UGCGUCUGUCGCGUGCGUGCGUCUUCCCGA
UGUUUGGAGCUUUGUGCUGUGUGUCGUUAC
ACCCUGCCGUUGCGGGUGUGCCGGGUGCC-
UUUUCGCGUCGGUCGUCUGUGCGUGUUCGU
U-CGCGUUUUGAUUGGAGUGUCAGAGGGAG
UGUCAUCCCUGUCUCGCAACUGCCUGCUUU
AUUCUGGUGUUUGCGUGGCGUGGUUGUCGC
UGGGCUCCGUGGCGUGAUUG--AGCUGCAU
GUGUUGGUCGUAUCGCUCGGAAGGUUUUCG
UGCGCAUUUCGUGGGCGUGUCUGUGUGUGC
UUCACGCUUCGCGCGUGUGCUUUGGUGUGA
CUCCAUCGUCGCUGCGUGGCGUUUCCUUUU
GUCGU---UCCCGUGUGUGU-----CGUGC
GCGUGGGAGGGCGUGGAUCGUCGUGUGUGU
GUGUUUGGAUCGCCUGUGUGUGCUUCCGUG
GGUCGGAGAUGUGACAUGCGCGGGCCAGAC
UGGUGUUUGCGUGUGGAGUGUCUGAUCUGG
GUGUGCUGACGCAU
>Phaeocystis_globosa_MN603201
UGGAAGUAUGUUCCUUCGAGUGGAGUUC--
--CCACCCCACCUCGGUGGCGCUCCCCCCC
GCGGGGGCGCGGCCGGAGGCGGCCU-CUGG
CGCGCAUUCGGUUGCACGUCACUGGCU-GA
AGCUGGGGAGUGCGGGGCGUGCGCUCCGGG
CGCCGGCCCGGCGA---------UUUGUCC
GGG-UUGGCGUUCCGGGGGUGUUGCCUCCA
GAUG---GGCC-CGAGCGGUUCCCAUCGGC
GUGCUAGUGGCGUCUC-CUCGCGAGCGCC-
-GACGGUCGCUGAUGUGC-GUGCCGCUCGA
UCUCGUGC-CGGUCUGGGU--UCACAGGCG
AU--CCCUUUUGCGAGCGCGCGUCCGCCU-
--CCCAGCCGCGCCAU--CGU-UGCGCGG-
---------CGGCGAGGGCGCCUAU--UAC
UGUGCGC----CCUGCGUCUGAACCUC---
------------------------------
------------------------------
------------------------------
------------------------------
------------------------------
------------------------------
------------------------------
------------------------------
--------------
>Phaeocystis_globosa_MN603197
UGGAAGUAUGUUCCUUCGAGUGGAGUUC--
--CCACCCCACCUCGGUGGCGCCCCCCCC-
GCGGGGGCGCGGCCGGAGGCGGCCU-CUGG
CGCGCAUUCGGUUGCGCGUCACUGGCU-GA
AGCUGGGGAGUGCGGGGCGUGCGCUCCGGG
CGCCGGCCCGGCG------AUU---UGUCC
GGG-UUGGCGUUCCGGGGGUGUUGCCUCCA
GAUG---GGCC-CGAGCGGUUCCCAUCGGC
GUGCUAGUGGCGUCUC-CUCGCGAGCGCC-
-GACGGUCGCUGAUGUGC-GUGCCGCUCGA
UCUCGUGC-CGGUCUGGGU--UCACAGGCG
AU--UCCUUUUGUGAGCGCGCGUCCGCCU-
--CCCAGCCGCGC--CAUCGU-UGCGCGG-
---------UGGCGAGGGCGCCUUUAUUAU
UGCGCGC----CCUGCGUCUGAACCUC---
------------------------------
------------------------------
------------------------------
------------------------------
------------------------------
------------------------------
------------------------------
------------------------------
--------------
>Phaeocystis_globosa_AJ279504
UGGAAGUAUGUUCCUUCGAGUGGAGUUC--
--CCACCCCACCUCGGUGGCGCCCCCCCC-
GCGGGGGCGCGGCCGGAGGCGGCCU-CUGG
CGCGCAUUCGGUUGCGCGUCACUGGCU-GA
AGCUGGGGAGUGCGGGGCGUGCGCUCCGGG
CGCCGGCCCGGCG------AUU---UGUCC
GGG-UUGGCGUUCCGGGGGUGUUGCCUCCA
GAUG---GGCC-CGAGCGGUUCCCAUCGGC
GUGCUAGUGGCGUCUC-CUCGCGAGCGCC-
-G-CGGUCGCUGAUGUGCUGUGCCGCUCGA
UCUCGUGC-CGGUCUGGGU--UCACAGG--
----CUCUUUUGCGAGCGCGCGUCCGCCU-
--CCCAGCCGCGC--CAUCGU-UGCGCGG-
---------CGGCGAGGGCGCC--------
--UGCGC----CCUGCGUCUGAACCUC---
------------------------------
------------------------------
------------------------------
------------------------------
------------------------------
------------------------------
------------------------------
------------------------------
--------------
>Phaeocystis_globosa_MN603221
UGGAAGUAUGUUCCUUCGAGUGGAGUUC--
--CUACCCCACCUCGGUGGCGCCCCCCCCC
GCGGGGGCGCGGCCGGAGGCGGCCU-CUGG
CGCGCAUUCGGUUGCGCGUCACUGGCU-GA
AGCUGGGGAGUGCGGGGCGUGCGCUCCGGG
CGCCGGCCCGGCG------AUU---UGUCC
GGG-UUGGCGUUCCGGGGGUGUUGCCUCCA
GAUG---GGCC-CGAGCGGUUCCCAUCGGC
GUGCUAGUGGCGUCUC-CUCGCGAGCGCC-
-GACGGUCGCUGAUGUGC-GUGCCGCUCGA
UCUCGUGC-CGGUCUGGGU--UCACAGGCG
AU--CCCUUUUGCGAGCGCGCGUCCGCCU-
--CCCAGCCGCGCAAUAUUGU-UGCGCGG-
---------CGGCGAGGGCGCCC-------
--UGCGC----CCUGCGUCUGAACCUC---
------------------------------
------------------------------
------------------------------
------------------------------
------------------------------
------------------------------
------------------------------
------------------------------
--------------
>Phaeocystis_globosa_MN603208
UGGAAGUAUGUUCCUUCGAGUGGAGUUC--
--CUACCCCACCUCGGUGGCGCCCCCCCC-
GCGGGGGCGCGGCCGGAGGCGGCCU-CUGG
CGCGCAUUCGGUUGCGCGUCACUGGCU-GA
AGCUGGGGAGUGCGGGGCGUGCGCUCCGGG
CGCCGGCCCGGCG------AUU---UGUCC
GGG-UUGGCGUUCCGGGGGUGUUGCCUCCA
GAUG---GGCC-CGAGCGGUUCCCAUCGGC
GUGCUAGUGGCGUCUC-CUCGCGAGCGCC-
-GACGGUCGCUGAUGUGC-GUGCCGCUCGA
UCUCGUGC-CGGUCUGGGU--UCACAGGCG
AU--CCCUUUUGCGAGCGCGCGUCCGCCU-
--CCCAGCCGCGCAAUAUUGU-UGCGCGG-
---------CGGCGAGGGCGCCC-------
--UGCGC----CCUGCGUCUGAACCUC---
------------------------------
------------------------------
------------------------------
------------------------------
------------------------------
------------------------------
------------------------------
------------------------------
--------------
>Phaeocystis_globosa_MN603203
UGGAAGUAUGUUCCUUCGAGUGGAGUUC--
--CCACCCCACCUCGGUGGCGCCCCCUC--
GCGGGGGCGCGGCCGGAGGCGGCCU-CUGG
CGCGCAUUCGGUUGCGCGUCACUGGCU-GA
AGCUGGGGAGUGCGGGGCGUGCGCUCCGGG
CGCCGGCCCGGCGA-----UUU----GUCC
GGG-UUGGCGUUCCGGGGGUGUUGCCUCCA
GAUG---GGCC-CGAGCGGUUCCCAUCGGC
GUGCUAGUGGCGUCUC-CUCGCGAGCGCC-
-GACGGUCGCUGAUGUGC-----CGCUCGA
UCUCGUGC-CGGUCUGGGU--UCACAGGCG
AU--CCCUUUUGCGAGCGCGCGUCCGCCU-
--CCCAGCCGCGCCAU--CGU-UGCGCGG-
---------CGGCGAGGGCGCCCU------
---GCGC----CCUGCGUCUGAACCUC---
------------------------------
------------------------------
------------------------------
------------------------------
------------------------------
------------------------------
------------------------------
------------------------------
--------------
>Phaeocystis_globosa_MN603213
UGGAAGUAUGUUCCUUCGAGUGGAGUUC--
--CCACCCCACCUCGGUGGCGCCCCCCC--
GCGGGGGCGCGGCCGGAGGCGGCCU-CUGG
CGCGCAUUCGGUUGCGCGUCACUGGCU-GA
AGCUGGGGAGUGCGGGGCGUGCGCUCCGGG
CGCCGGCCCGGCGA-----UUU----GUCC
GGG-UUGGCGUUCCGGGGGUGUUGCCUCCA
GAUG---GGCC-CGAGCGGUUCCCAUCGGC
GUGCUAGUGGCGUCUC-CUCGCGAGCGCC-
-GACGGUCGCUGAUGUGC-----CGCUCGA
UCUCGUGC-CGGUCUGGGU--UCACAGGCG
AC--CCCUUUUGCGAGCGCGCGUCCGCCU-
--CCCAGCCGCGCCAU--CGU-UGCGCGG-
---------CGGCGAGGGCGCCCU-----A
UGUGCGC----CCUGCGUCUGAACCUC---
------------------------------
------------------------------
------------------------------
------------------------------
------------------------------
------------------------------
------------------------------
------------------------------
--------------
>Phaeocystis_globosa_MN603211
UGGAAGUAUGUUCCUUCGAGUGGAGUUC--
--CUACCCCACCUCGGUGGCGCCCCCCCC-
GCGGGGGCGCGGCCGGAGGCGGCCU-CUGG
CGCGCAUUCGGUUGCGCGUCACUGGCU-GA
AGCUGGGGAGUGCGGGGCGUGCGCUCCGGG
CGCCGGCCCGGCG------AUU---UGUCC
GGG-UUGGCGUUCCGGGGGUGUUGCCUCCA
GAUG---GGCC-CGAGCGGUUCCCAUCGGC
GUGCUAGUGGCGUCUC-CUCGCGAGCGCC-
-GACGGUCGCUGAUGUGC-GUGCCGCUCGA
UCUCGUGC-CGGUCUGGGU--UCACAGGCG
AU--CCCUUUUGCGAGCGCGCGUCCGCCU-
--CCCAGCCGCGCAAUAUUGU-UGCGCGG-
---------CGGCGAGGGCGCCC-------
--UGCGC----CCUGCGUCUGAACCUC---
------------------------------
------------------------------
------------------------------
------------------------------
------------------------------
------------------------------
------------------------------
------------------------------
--------------
>Phaeocystis_globosa_MN603196
UGGAAGUAUGUUCCUUCGAGUGGAGUUC--
--CCACCCCACCUCGGUGGCGCCCCCCCC-
GCGGGGGCGCGGCCGGAGGCGGCCU-CUGG
CGCGCAUUCGGUUGCGCGUCACUGGCU-GA
AGCUGGGGAGUGCGGGGCGUGCGCUCCGGG
CGCCGGCCCGGCG------AUU---UGUCC
GGG-UUGGCGUUCCGGGGGUGUUGCCUCCA
GAUG---GGCC-CGAGCGGUUCCCAUCGGC
GUGCUAGUGGCGUCUC-CUCGCGAGCGCC-
-GACGGUCGCUGAUGUGC-GUGCCGCUCGA
UCUCGUGC-CGGUCUGGGU--UCACAGGCG
AU--CCCUUUUGCGAGCGCGCGUCCGCCU-
--CCCAGCCGCGC--CAUCGU-UGCGCGG-
---------CGGCGAGGGCGCC--------
--UGCGC----CCUGCGUCUGAACCUC---
------------------------------
------------------------------
------------------------------
------------------------------
------------------------------
------------------------------
------------------------------
------------------------------
--------------
>Phaeocystis_globosa_MN603173
UGGAAGUAUGUUCCUUCGAGUGGAGUUC--
--CCACCCCACCUCGGUGGCGCCCCCC---
GCGGGGGCGCGGCCGGAGGCGGCCU-CUGG
CGCGCAUUCGGUUGCGCGUCACUGGCU-GA
AGCUGGGGAGUGCGGGGCGUGCGCUCCGGG
CGCCGGCCCGGCG------AUC---UGUCC
GGG-UUGGCGUUCCGGGGGUGUUGCCUCCA
GAUG---GGCC-CGAGCGGUUCCCAUCGGC
GUGCUAGUGGCGUCUC-CUCGCGAGCGCC-
-GACGGUCGCUGAUGUGC-GUGCCGCUCGA
UCUCGUGC-CGGUCUGGGU--UCACAGGCG
AU--CCCUUUUGCGAGCGCGCGUCCGCCU-
--CCCAGCCGCGC--CAUCGU-UGCGCGG-
---------CGGCGAGGGCGCCU-------
---GCGC----CCUGCGUCUGAACCUC---
------------------------------
------------------------------
------------------------------
------------------------------
------------------------------
------------------------------
------------------------------
------------------------------
--------------
>Phaeocystis_globosa_MN603185
UGGAAGUAUGUUCCUUCGAGUGGAGUUC--
--CCACCCCACCUCGGUGGCGCCCCCCCCC
GCGGGGGCGCGGCCGGAGGCGGCCU-CUGG
CGCGCAUUCGGUUGCGCGUCACUGGCU-GA
AGCUGGGGAGUGCGGGGCGUGCGCUCCGGG
CGCCGGCCCGGCGA---------UUUGUCC
GGG-UUGGCGUUCCGGGGGUGUUGCCUCCA
GAUG---GGCU-CGAGCGGUUACCAUCGGC
GUGCUAGUGGCGUCUC-CUCGCGAGCGCC-
-GACGGUCGCUGAUGUGC-GUGCCGCUCGA
UCUCGUGC-CGGUCUGGGU--UCACAGGUG
AU--CCCUUUUGCGAGCGCGCGUCCGCCU-
--CCCAGCCGCGCAAU--CGU-UGCGCGG-
---------CGGCGAGGGCGCCCUU---AU
UGUGCGC----CCUGCGUCUGAACCUC---
------------------------------
------------------------------
------------------------------
------------------------------
------------------------------
------------------------------
------------------------------
------------------------------
--------------
>Pleurochrysis_elongata_AM936919
GCGAAGUAUGUCUCUUCGAGUGGCGUCA--
--CCAUCUUUUGUCGGCGCGACAUCUGCUG
CCGUGGUUUUGGG---UGUCGUGUUCCGGU
UG-CCGUACGGUUGUCGCGGGUGCGCGGUG
UGUUUAUGCGGACCGGUCUUGCGUGGCAUG
UCUGUUCUUGGUGUGCCUUUUCGCGUGGUU
UGCGUCUGUCGCGUGCGUGCGUCUUCCCGA
UGUUUGGAGCUUUGUGCUGUGUGUCGUUAC
ACCCUGCCGUUGCGGGUGUGCCGGGUGCC-
UUUUCGCGUCGGUCGUCUGUGCGUGUUCGU
U-CGCGUUUUGAUUGGAGUGUCAGAGGGAG
UGUCAUCCCUGUCUCGCAACUGCCUGCUUU
AUUCUGGUGUUUGCGUGGCGUGGUUGUCGC
UGGGCUCCGUGGCGUGAUUG--AGCUGCAU
GUGUUGGUCGUAUCGCUCGGAAGGUUUUCG
UGCGCAUGUCGUGGGCGUGUCUGUGUGUGC
UUCACGCUUCGCGCGUGUGCUUUGGUGUGA
CUCCAUCGUCGCUGCGUGGCGUUUCCUUUU
GUCGU---UCCCGUGUGUGU-----CGUGC
GCGUGGGAGGGUGUGGAUCGUCGUGUGUGU
GUGUUUGGAUCGCCUGUGUGUGCUUCCGUG
GGUCGGAGAUGUGACAUGCGCGGGCCAGAC
UGGUGUUUGCGUGUGGAGUGUCUGAUCUGG
GUGUGCUGACGCAU
>Prymnesium_parvum_MK091130
UGGGAGCAUGUUUCUUCGAGUGGCGCCU--
--CCACCCG--CCUGGGCGUGCGCCUCGC-
---GCG-CACAUCCGAUCGUGUCUG----C
CGCGGCGU--GA------------------
----GCUGCGC-CAGAUCAAGGU--UCGAG
CGUCGCC------------------UG-AG
GG---CAGCGUUGCACGGGAGGA-UCGCCG
GAU------CU-GCCCGUGU----GCCGAC
GUGCUAGUAGGUCGCC--UACCAAGUCGU-
-UGUGCCAUCGAACGCUG---UGAUCUCAA
CCGACGCGGGGACGCGAGGAC----AUAUA
U-AUCGCGGCUCCGCCCACCGGUGCGC---
--CUCGCGCGCACCAUUGGAC-AC------
------------------------------
------------------------------
------------------------------
------------------------------
------------------------------
------------------------------
------------------------------
------------------------------
------------------------------
------------------------------
--------------
>Phaeocystis_globosa_MN603193
UGGAAGUAUGUUCCUUCGAGUGGAGUUC--
--CCACCCCACCUCGGUGGCGCUCCCCCCC
GCGGGGGCGCGGCCGGAGGCGGCCU-CUGG
CGCGCAUUCGGUUGCACGUCACUGGCU-GA
AGCUGGGGAGUGCGGGGCGUGCGCUCCGGG
CGCCGGCCCGGCGA---------UUUGUCC
GGG-UUGGCGUUCCGGGGGUGUUGCCUCCA
GAUG---GGCC-CGAGCGGUUCCCAUCGGC
GUGCUAGUGGCGUCUC-CUCGCGAGCGCC-
-GACGGUCGCUGAUGUGC-GUGCCGCUCGA
UCUCGUGC-CGGUCUGGGU--UCACAGGCG
AU--CCCUUUUGCGAGCGCGCGUCCGCCU-
--CCCAGCCGCGCCAU--CGU-UGCGCGG-
---------CGGCGAGGGCGCCUAU--UAC
UGUGCGC----CCUGCGUCUGAACCUC---
------------------------------
------------------------------
------------------------------
------------------------------
------------------------------
------------------------------
------------------------------
------------------------------
--------------
>Phaeocystis_globosa_MN603218
UGGAAGUAUGUUCCUUCGAGUGGAGUUC--
--CCACCCCACCUCGGUGGCGCCCCCCCC-
GCGGGGGCGCGGCCGGAGGCGGCCU-CUGG
CGCGCAUUCGGUUGCGCGUCACUGGCU-GA
AGCUGGGGAGUGCGGGGCGUGCGCUCCGGG
CGCCGGCCCGGC---------GAUUUGUCC
GGG-UUGGCGUUCCGGGGGUGUUGCCUCCA
GAUG---GGCC-CGAGCGGUUCCCAUCGGC
GUGCUAGUGGCGUCUC-CUCGCGAGCGCC-
-GACGGUCGCUGAUGUGC-----CGCUCGA
UCUCGUGC-CGGUCUGGGU--UCACAGGCG
AU--CCCUUUUGCGAGCGCGCGUCCGCCU-
--CCCAGCCGCGCCAUCG--U-UGCGCGG-
---------CGGCGAGGGCGCCUUUAUUGU
---GCGC----CCUGCGUCUGAACCUC---
------------------------------
------------------------------
------------------------------
------------------------------
------------------------------
------------------------------
------------------------------
------------------------------
--------------
>Phaeocystis_globosa_MN603171
UGGAAGUAUGUUCCUUCGAGUGGAGUUC--
--CCACCCCACCUCGGUGGCGCCCCCCC--
GCGGGGGCGCGGCCGGAGGCGGCCU-CUGG
CGCGCAUUCGGUUGCGCGUCACUGGCU-GA
AGCUGGGGAGUGCGGGGCGUGCGCUCCGGG
CGCCGGCCCGGCGUU----AUUAAAUGUCC
GGG-UUGGCGUUCCGGGGGUGUUGCCUCCA
GAUG---GGCC-CGAGCGGUUCCCAUCGGC
GUGCUAGUGGCGCCUC-CUCGCGAGCGCC-
-GACGGUCGCUGAUGUGC-GUGCCGCUCGA
UCUCGUGC-CGGUCUGGGU--UCACAGGCG
AU--CCCUUUUGCGAGCGCGCGUCCGCCU-
--CCCAGCCGCGC--CAUCGU-UGCGCGG-
---------CGGCGAGGACGCCUUUUUUAU
-GCGCGC----CCUGCGUCUGAACCUC---
------------------------------
------------------------------
------------------------------
------------------------------
------------------------------
------------------------------
------------------------------
------------------------------
--------------
>Phaeocystis_globosa_MN603179
UGGAAGUAUGUUCCUUCGAGUGGAGUUC--
--CCACCCCACCUCGGUGGCGCCCCCCCC-
UUGGGGGCGCGGCCGGAGGCGGCCU-CUGG
CGCGGAUUCGGUUGCGCGUCACUGGCU-GA
AGCUGGGGAGUGCGGGGCGUGCGCUCCGGG
CGCCGGCUCGGC--------UUC---GUCC
GGG-UUGGCGUUCGGGGGGUGUUGCCUCCA
GAUG---GGCC-CGAGCGGUUUCCAUCGGC
GUGCUAGUGGCGUCUC-CUUGUGAGCGCC-
-GACGGUCGCUGAUGUGC-----CGCUCGA
GAUCGCGC-CGGUCUGGAU--UCACAGGCG
AUGCCUCUUUUGCGAGCGCGUGUCCGCCU-
--CCCAGCCGCGCGCA--CAC-CGCGCGG-
---------CGGCGAGGGCGCCUUUUCUAU
GGUGCGC----CCUGCGUCUGAACCUC---
------------------------------
------------------------------
------------------------------
------------------------------
------------------------------
------------------------------
------------------------------
------------------------------
--------------
>Phaeocystis_globosa_MN603192
UGGAAGUAUGUUCCUUCGAGUGGAGUUC--
--CCACCCCACCUCGGUGGCGCUCCCCCCC
GCGGGGGCGCGGCCGGAGGCGGCCU-CUGG
CGCGCAUUCGGUUGCACGUCACUGGCU-GA
AGCUGGGGAGUGCGGGGCGUGCGCUCCGGG
CGCCGGCCCGGCGA---------UUUGUCC
GGG-UUGGCGUUCCGGGGGUGUUGCCUCCA
GAUG---GGCC-CGAGCGGUUCCCAUCGGC
GUGCUAGUGGCGUCUC-CUCGCGAGCGCC-
-GACGGUCGCUGAUGUGC-GUGCCGCUCGA
UCUCGUGC-CGGUCUGGGU--UCACAGGCG
AU--CCCUUUUGCGAGCGCGCGUCCGCCU-
--CCCAGCCGCGCCAU--CGU-UGCGCGG-
---------CGGCGAGGGCGCCUAU--UAC
UGUGCGC----CCUGCGUCUGAACCUC---
------------------------------
------------------------------
------------------------------
------------------------------
------------------------------
------------------------------
------------------------------
------------------------------
--------------
>Phaeocystis_globosa_MN603200
UGGAAGUAUGUUCCUUCGAGUGGAGUUC--
--CCACCCCACCUCGGUGGCGC-CCCCCCC
GCGGGGGCGCGGCCGGAGGCGGCCU-CUGG
CGCGCAUUCGGUUGCGCGUCACUGGCU-GA
AGCUGGGGAGUGCGGGGCGUGCGCUCCGGG
CGCCGGCCCGGCGA---------UUUGUCC
GGG-UUGGCGUUCCGGGGGUGUUGCCUCCA
GAUG---GGCC-CGGGCGGUUCCCAUCGGC
GUGCUAGUGGCGUCUC-CUCGCGAGCGCC-
-GACGGUCGCUGAUGUGC-GUGCCGCUCGA
UCUCGUGC-CGGUCUGGGU--UCACAGGCG
AU--CCCUUUUGCGAGCGCGCGUCCGCCU-
--CCCAGCCGCGCCAU--CGU-UGCGCGG-
---------CGGCGAGGGCGCCUAU--UAC
UGUGCGC----CCUGCGUCUGAACCUC---
------------------------------
------------------------------
------------------------------
------------------------------
------------------------------
------------------------------
------------------------------
------------------------------
--------------
>Prymnesium_parvum_MK091109
UGGGAGCAUGUUUCUUCGAGUGGCGCCU--
--CCACCCG--CCUGGGCGUGCGCCUCGC-
---GCG-CACAUCCGAUCGUGUCUG----C
CGUGGACUUAGU------------------
----GCUGCGC-CAGAUCAAGGC--UCGAG
CGUCGCC------------------UG-AG
GG---CAGCGUUGCACGGGAGGA-UCCUCG
GAU------C--UGACGUGU----GCCGAC
GUGCUAGUAGGCCGCC--UACCAAGUCGU-
-UGUGCCAUCGAACGCUG---CGAUCUCAA
CCGACGCGGGGACUCGAGGAC----CUAGG
UCGUCGCGUUUCCGCCCACCGGUACGC---
--CUCGCGCGCACCAUUGGAC-UC------
------------------------------
------------------------------
------------------------------
------------------------------
------------------------------
------------------------------
------------------------------
------------------------------
------------------------------
------------------------------
--------------
>Phaeocystis_globosa_MN603186
UGGAAGUAUGUUCCUUCGAGUGGAGUUC--
--CCACCCCACCUCGGUGGCGCCCCCCCC-
GCGGGGGCGCGGCCGGAGGCGGCCU-CUGG
CGCGCAUUCGGUUGCGCGUCACUGGCU-GA
AGCUGGGGAGUGCGGGGCGUGCGCUCCGGG
CGCCGGCCCGGC---------GAUUUGUCC
GGG-UUGGCGUUCCGGGGGUGUUGCCUCCA
GAUG---GGCC-CGAGCGGUUCCCAUCGGC
GUGCUAGUGGCGUCUC-CUCGCGAGCGCC-
-GACGGUCGCUGAUGUGC-----CGCUCGA
UCUCGUGC-CGGUCUGGGU--UCACAGGCG
AU--CCCUUUUGCGAGCGCGCGUCCGCCU-
--CCCAGCCGCGCCAUCG--U-UGCGCGG-
---------CGGCGAGGGCGCCUUUAUUGU
---GCGC----CCUGCGUCUGAACCUC---
------------------------------
------------------------------
------------------------------
------------------------------
------------------------------
------------------------------
------------------------------
------------------------------
--------------
>Phaeocystis_globosa_MN603180
UGGAAGUAUGUUCCUUCGAGUGGAGUUC--
--CCACCCCACCUCGGUGGCGCCCCCCCC-
GCGGGGGCGCGGCCGGAGGCGGCCU-CUGG
CGCGGAUUCGGUUGCGCGUCACUGGCU-GA
AGCUGGGGAGUGCGGGGCGUGCGCUCCGGG
CGCCGGCUUGGC--------UUUU--GUCU
GGG-UUGGCGUUCGGGGGGUGUUGCCUCCA
GAUG---GGCC-CGAGCGGUUUCCAUCGGC
GUGCUAGUGGCGUCUC-CUUGUGAGCGCC-
-GACGGUCGCUGAUGUGC-----CGCUCGA
GAUCGCGC-CGGUCUGGAU--UCACAGGCG
AUGCCUCUUGUGCGAGCGCGUGUCCGCCU-
--CCCAGCCGCGCGCA--CAC-CGCGCGG-
---------CGGCGAGGGCGCCUUUUCUAC
UGUGCGC----CCUGCGUCUGAACCUC---
------------------------------
------------------------------
------------------------------
------------------------------
------------------------------
------------------------------
------------------------------
------------------------------
--------------
>Prymnesium_sp__IOAC727S_KC817139
UGGGAGCAUGUUUCUUCGAGUGGCGCCU--
--CCACCCG--CCUGGGCGUGCGCCUCGC-
---GCG-CACAUCCGAUCGUGUCUG----C
CGCGGCGU--GA------------------
----GCUGCGC-CAGAUCAAGGU--UCGAG
CGUCGCC------------------UG-AG
GG---CAGCGUUGCACGGGAGGA-UCGCCG
GAU------CU-GCCCGUGU----GCCGAC
GUGCUAGUAGGUCGCC--UACCAAGUCGU-
-UGUGCCAUCGAACGCUG---UGAUCUCAA
CCGACGCGGGGACGCGAGGAC----AUAUA
U-AUCGCGGCUCCGCCCACCGGUGCGC---
--CUCGCGCGCACCAUUGGAC-AC------
------------------------------
------------------------------
------------------------------
------------------------------
------------------------------
------------------------------
------------------------------
------------------------------
------------------------------
------------------------------
--------------
>Prymnesium_sp__MZ376740
UGGGAGCAUGUUUCUUCGAGUGGCGCCU--
--CCACCCG--CCUGGGCGUGCGCCUCGC-
---GCG-CACAUCCGAUCGUGUCUG----C
CGUGGCGU--GA------------------
----GCUGCGC-CAGAUCAAGGU--UCGAG
CGUCGCC------------------UG-AG
GG---CAGCGUUGCACGGGAGGAAUCUUCG
GAU------CU-GCCCGUGU----GCCGAC
GUGCUAGUAGGUCGCC--UACCAAGUCGU-
-UGUGCCAUCGAACGCUG---UGAUCUCAA
CCGACGUGGGGACGCGAGGAC----AUAUA
U---CGCGGCUCCGCCCACCGGUGCGC---
--CUCGCGCGCACCAUUGGAC-UC------
------------------------------
------------------------------
------------------------------
------------------------------
------------------------------
------------------------------
------------------------------
------------------------------
------------------------------
------------------------------
--------------
>Prymnesium_parvum_MK091111
UGGGAGCAUGUUUCUUCGAGUGGCGCCU--
--CCACCCG--CCUGGGCGUGCGCCUCGC-
---GCG-CACAUCCGAUCGUGUCUG----C
CGUGGACUUAGU------------------
----GCUGCGC-CAGAUCAAGGC--UCGAG
CGUCGCC------------------UG-AG
GG---CAGCGUUGCACGGGAGGA-UCCUCG
GAU------C--UGACGUGU----GCCGAC
GUGCUAGUAGGCCGCC--UACCAAGUCGU-
-UGUGCCAUCGAACGCUG---CGAUCUCAA
CCGACGCGGGGACUCGAGGAC----CUAGG
UCGUCGCGUUUCCGCCCACCGGUACGC---
--CUCGCGCGCACCAUUGGAC-UC------
------------------------------
------------------------------
------------------------------
------------------------------
------------------------------
------------------------------
------------------------------
------------------------------
------------------------------
------------------------------
--------------
>Phaeocystis_globosa_PP828742
UGGAAGUAUGUUCCUUCGAGUGGAGUUC--
--CCACCCCACCUCGGUGGCGCCCCCGCC-
UUGGGGGCGCGGCCGGAGGCGGCCU-CUGG
CGCGGAUUCGGUUGCGCGUCACUGGCU-GA
AGCUGGGGAGUGCGGGGCGUGCGCUCCGGG
CGCCGGCUCGGC--------UUC---GUCC
GGG-UUGGUGUUCGGGGGGUGUUGCCUCCA
GAUG---GGCC-CGAGCGGUUUCCAUCGGC
GUGCUAGUGGCGUCUC-CUUGUGAGCGCC-
-GACGGUCGCUGAUGUGC-----CGCUCGA
GAUCGCGC-CGGUCUGGAU--UCACAGGCG
AUGCCUCUUUUGCGAGCGCGUGUCCGCCU-
--CCCAGCCGCGCGCA--CAC-CGCGCGG-
---------CGGCGAGGGCGCCUUUUCUAU
GGUGCGC----CCUGCGUCUGAACCUC---
------------------------------
------------------------------
------------------------------
------------------------------
------------------------------
------------------------------
------------------------------
------------------------------
--------------
>Phaeocystis_globosa_EU077557
UGGAAGUAUGUUCCUUCGAGUGGAGUUC--
--CCACCCCACCUCGGUGGCGCCCCCGCC-
UUGGGGGCGCGGCCGGAGGCGGCCU-CUGG
CGCGGAUUCGGUUGCGCGUCACUGGCU-GA
AGCUGGGGAGUGCGGGGCGUGCGCUCCGGG
CGCCGGCUCGGC--------UUC---GUCC
GGG-UUGGUGUUCGGGGGGUGUUGCCUCCA
GAUG---GGCC-CGAGCGGUUUCCAUCGGC
GUGCUAGUGGCGUCUC-CUUGUGAGCGCC-
-GACGGUCGCUGAUGUGC-----CGCUCGA
GAUCGCGC-CGGUCUGGAU--UCACAGGCG
AUGCCUCUUUUGCGAGCGCGUGUCCGCCU-
--CCCAGCCGCGCGCA--CAC-CGCGCGG-
---------CGGCGAGGGCGCCUUUUCUAU
GGUGCGC----CCUGCGUCUGAACCUC---
------------------------------
------------------------------
------------------------------
------------------------------
------------------------------
------------------------------
------------------------------
------------------------------
--------------
>Prymnesium_parvum_MK091125
UGGGAGCAUGUUUCUUCGAGUGGCGCCU--
--CCACCCG--CCUGGGCGUGCGCCUCGC-
---GCG-CACAUCCGAUCGUGUCUG----C
CGCGGCGU--GA------------------
----GCUGCGC-CAGAUCAAGGU--UCGAG
CGUCGCC------------------UG-AG
GG---CAGCGUUGCACGGGAGGA-UCGUCG
GAU------CU-GCCCGUGU----GCCGAC
GUGCUAGUAGGUCGCC--UACCAAGUCGU-
-UGUGCCAUCGAACGCUG---UGAUCUCAA
CCGACGCGGGGACGCGAGGAC----AUAUA
U-AUCGCGGCUCCGCCCACCGGUGCGC---
--CUCGCGCGCACCAUUGGAC-AC------
------------------------------
------------------------------
------------------------------
------------------------------
------------------------------
------------------------------
------------------------------
------------------------------
------------------------------
------------------------------
--------------
>Phaeocystis_globosa_MN603206
UGGAAGUAUGUUCCUUCGAGUGGAGUUC--
--CCACCCCACCUCGGUGGCGCCCCCCCC-
GCGGGGGCGCGGCCGGAGGCGGCCU-CUGG
CGCGCAUUCGGUUGCGCGUCACUGGCU-GA
AGCUGGGGAGUGCGGGGCGUGCGCUCCGGG
CGCCGGCCCGGCGA-----UUCAUUCGUCC
GGG-UUGGCGUUCCGGGGGUGUUGCCUCCA
GAUG---GGCC-CGAGCGGUUCCCAUCGGC
GUGCUAGUGGCGUCUC-CUCGCGAGCGCC-
-GACGGUCGCUGAUGUGC-----CGCUCGA
UCUCGUGC-CGGUCUGGGU--UCACAGGCG
AU--CCCUUUUGCGAGCGCGCGUCCGCCU-
--CCCAGCCGCGCCAU--CGU-UGCGCGG-
---------CGGCGAGGGCGCCCU----A-
UGUGCGC----CCUGCGUCUGAACCUC---
------------------------------
------------------------------
------------------------------
------------------------------
------------------------------
------------------------------
------------------------------
------------------------------
--------------
>Phaeocystis_globosa_KT390053
UGGAAGUAUGUUCCUUCGAGUGGAGUUC--
--CCACCCCACCUCGGUGGCGCCCCCCCCC
GCGGGGGCGCGGCCGGAGGCGGCCU-CUGG
CGCGCAUUCGGUUGCGCGUCACUGGCU-GA
AGCUGGGGAGUGCGGGGCGUGCGCUCCGGG
CGCCGGCCCGGCGUU----AUUAGAUGUCC
GGG-UUGGCGUUCCAGGGGUGUUGCCUCCA
GAUG---GGCC-CGAGCGGUUCCCAUCGGC
GUGCUAGUGGCGUCUC-CUCGCGAGCGCC-
-GACGGUCGCUGAUGUGC-----CGCUCGA
UCUCGUGC-CGGUCUGGGU--UCACAGGCG
AU--CCCUUUUGCGAGCGCGCGUCCGCCU-
--CCCAGCCGCGCAAUAUCGU-UGCGCGG-
---------CGGCGAGGGCGCCUUUAUUAU
UGUGCGC----CCUGCGUCUGAACCUC---
------------------------------
------------------------------
------------------------------
------------------------------
------------------------------
------------------------------
------------------------------
------------------------------
--------------
>Phaeocystis_globosa_MN603214
UGGAAGUAUGUUCCUUCGAGUGGAGUUC--
--CCACCCCACCUCGGUGGCGCCCCCCCC-
GCGGGGGCGCGGCCGGAGGCGGCCU-CUGG
CGCGCAUUCGGUUGCGCGUCACUGGCU-GA
AGCUGGGGAGUGCGGGGCGUGCGCUCCGGG
CGCCGGCCCGGCGA-----UUU----GUCC
GGG-UUGGCGUUCCGGGGGUGUUGCCUCCA
GAUG---GGCC-CGAGCGGUUCCCAUCGGC
GUGCUAGUGGCGUCUC-CUCGCGAGCGCC-
-GACGGUCGCUGAUGUGC-----CGCUCGA
UCUCGUGC-CGGUCUGGGU--UCACAGGCG
AU--CCCUUUUGCGAGCGCGCGUCCGCCU-
--CCCAGCCGCGCCAU--CGU-UGCGCGG-
---------CGGCGAGGGCGCCCU-----A
UGUGCGC----CCUGCGUCUGAACCUC---
------------------------------
------------------------------
------------------------------
------------------------------
------------------------------
------------------------------
------------------------------
------------------------------
--------------
>Phaeocystis_globosa_MN603195
UGGAAGUAUGUUCCUUCGAGUGGAGUUC--
--CCACCCCACCUCGGUGGCGCCCCCCCC-
GCGGGGGCGCGGCCGGAGGCGGCCU-CUGG
CGCGCAUUCGGUUGCGCGUCACUGGCU-GA
AGCUGGGGAGUGCGGGGCGUGCGCUCCGGG
CGCCGGCCCGGC---------GAUUUGUCC
GGG-UUGGCGUUCCGGGGGUGUUGCCUCCA
GAUG---GGCC-CGAGCGGUUCCCAUCGGC
GUGCUAGUGGCGUCUC-CUCGCGAGCGCC-
-GACGGUCGCUGAUGUGC-----CGCUCGA
UCUCGUGC-CGGUCUGGGU--UCACAGGCG
AU--CCCUUUUGCGAGCGCGCGUCCGCCU-
--CCCAGCCGCGCCAU--CGU-UGCGCGG-
---------CGGCGAGGGCGCCCU------
---GCGC----CCUGCGUCUGAACCUC---
------------------------------
------------------------------
------------------------------
------------------------------
------------------------------
------------------------------
------------------------------
------------------------------
--------------
>Phaeocystis_globosa_MN603215
UGGAAGUAUGUUCCUUCGAGUGGAGUUC--
--CCACCCCACCUCGGUGGCGCCCCCCCC-
GCGGGGGCGCGGCCGGAGGCGGCCU-CUGG
CGCGCAUUCGGUUGCGCGUCACUGGCU-GA
AGCUGGGGAGUGCGGGGCGUGCGCUCCGGG
CGCCGGCCCGGCGA-----UUU----GUCC
GGG-UUGGCGUUCCGGGGGUGUUGCCUCCA
GAUG---GGCC-CGAGCGGUUCCCAUCGGC
GUGCUAGUGGCGUCUC-CUCGCGAGCGCC-
-GACGGUCGCUGAUGUGC-----CGCUCGA
UCUCGUGC-CGGUCUGGGU--UCACAGGCG
AU--CCCUUUUGCGAGCGCGCGUCCGCCU-
--CCCAGCCGCGCCAU--CGU-UGCGCGG-
---------CGGCGAGGGCGCCCU-----A
UGUGCGC----CCUGCGUCUGAACCUC---
------------------------------
------------------------------
------------------------------
------------------------------
------------------------------
------------------------------
------------------------------
------------------------------
--------------
>Phaeocystis_globosa_MN603191
UGGAAGUAUGUUCCUUCGAGUGGAGUUC--
--CCACCCCACCUCGGUGGCGCCCCCCCC-
GCGGGGGCGCGGCCGGAGGCGGCCU-CUGG
CGCGCAUUCGGUUGCGCGUCACUGGCU-GA
AGCUGGGGAGUGCGGGGCGUGCGCUCCGGG
CGCCGGCCCGGCG------AUU---UGUCC
GGG-UUGGCGUUCCGGGGGUGUUGCCUCCA
GAUG---GGCC-CGAGCGGUUCCCAUCGGC
GUGCUAGUGGCGUCUC-CUCGCGAGCGCC-
-GACGGUCGCUGAUGUGC-----CGCUCGA
UCUCGUGC-CGGUCUGGGU--UCACAGGCG
AU--CCCUUUUGCGAGCGCGCGUCCGCCU-
--CCCAGCCGCGCAAUAUUGU-UGCGCGG-
---------CGGCGAGGGCGCCUUU-CUAU
UGUGCGC----CCUGCGUCUGAACCUC---
------------------------------
------------------------------
------------------------------
------------------------------
------------------------------
------------------------------
------------------------------
------------------------------
--------------
>Phaeocystis_globosa_MN603210
UGGAAGUAUGUUCCUUCGAGUGGAGUUC--
--CCACCCCACCUCGGUGGCGCCCCCCCCC
GCGGGGGCGCGGCCGGAGGCGGCCU-CUGG
CGCGCAUUCGGUUGCGCGUCACUGGCU-GA
AGCUGGGGAGUGCGGGGCGUGCGCUCCGGG
CGCCGGCCCGGCG------AUU---UGUCC
GGG-UUGGCGUUCCGGGGGUGUUGCCUCCA
GAUG---GGCC-CGAGCGGUUCCCAUCGGC
GUGCUAGUGGCGUCUC-CUCGCGAGCGCC-
-GACGGUCGCUGAUGUGC-----CGCUCGA
UCUCGUGC-CGGUCUGGGU--UCACAGGCG
AU--CCCUUUUGCGAGCGCGCGUCCGCCU-
--CCCAGCCGCGCAA--UCGU-UGCGCGG-
---------CGGCGAGGGCGCCCUU-----
-GAGCGC----CCUGCGUCUGAACCUC---
------------------------------
------------------------------
------------------------------
------------------------------
------------------------------
------------------------------
------------------------------
------------------------------
--------------
>Phaeocystis_globosa_MN603220
UGGAAGUAUGUUCCUUCGAGUGGAGUUC--
--CCACCCCACCUCGGUGGCGCCCCCCCC-
GCGGGGGCGCGGCCGGAGGCGGCCU-CUGG
CGCGCAUUCGGUUGCGCGUCACUGGCU-GA
AGCUGGGGAGUGCGGGGCGUGCGCUCCGGG
CGCCGGCCCGGCGA-----UUU----GUCC
GGG-UUGGCGUUCCGGGGGUGUUGCCUCCA
GAUG---GGCC-CGAGCGGUUCCCAUCGGC
GUGCUAGUGGCGUCUC-CUCGCGAGCGCC-
-GACGGUCGCUGAUGUGC-----CGCUCGA
UCUCGUGC-CGGUCUGGGU--UCACAGGCG
AU--CCCUUUUGCGAGCGCGCGUCCGCCU-
--CCCAGCCGCGCCAU--CGU-UGCGCGG-
---------CGGCGAGGGCGCCCU-----A
UGUGCGC----CCUGCGUCUGAACCUC---
------------------------------
------------------------------
------------------------------
------------------------------
------------------------------
------------------------------
------------------------------
------------------------------
--------------
>Phaeocystis_globosa_AJ279505
UGGAAGUAUGUUCCUUCGAGUGGAGUUC--
--CCACCCCACCUCGGUGGCGCCCCCCCC-
GCGGGGGCGCGGCCGGAGGCGGCCU-CUGG
CGCGCAUUCGGUUGCGCGUCACUGGCU-GA
AGCUGGGGAGUGCGGGGCGUGCGCUCCGGG
CGCCGGCCCGGCG------AUU---UGUCC
GGG-UUGGCGUUCCGGGGGUGUUGCCUCCA
GAUG---GGCC-CGAGCGGUUCCCAUCGGC
GUGCUAGUGGCGUCUC-CUCGCGAGCGCC-
-G-CGGUCGCUGAUGUGC-----CGCUCGA
UCUCGUGC-CGGUCUGGGU--UCACAGGCG
AU--CCCCUUUGCGAGCGCGCGUCCGCCU-
--CCCAGCCGCGCGA--UCGU-UGCGCGG-
---------CGGCGAGGGCGCCC-------
---GCGC----CCUGCGUCUGAACCUC---
------------------------------
------------------------------
------------------------------
------------------------------
------------------------------
------------------------------
------------------------------
------------------------------
--------------
>Phaeocystis_globosa_MN603189
UGGAAGUAUGUUCCUUCGAGUGGAGUUC--
--CCACCCCACCUCGGUGGCGCCCCCCCC-
GCGGGGGCGCGGCCGGAGGCGGCCU-CUGG
CGCGCAUUCGGUUGCGCGUCACUGGCU-GA
AGCUGGGGAGUGCGGGGCGUCCGCUCCGGG
CGCCGGCCCGGCGA-----UUCAUUCGUCC
GGG-UUGGCGUUCCGGGGGUGUUGCCUCCA
GAUG---GGCC-CGAGCGGUUCCCAUCGGC
GUGCUAGUGGCGUCUC-CUCGCGAGCGCC-
-GACGGUCGCUGAUGUGC-GUGCCGCUCGA
UCUCGUGC-CGGUCUGGGU--UCACAGGCG
AU--CCCCUUUGCGAGCGCGCGUCCGCCU-
--CCCAGCCGCGCCAU--CGU-UGCGCGG-
---------CGGCGAGGGCGCCUUU---A-
UGUGCGC----CCUGCGUCUGAACCUC---
------------------------------
------------------------------
------------------------------
------------------------------
------------------------------
------------------------------
------------------------------
------------------------------
--------------
>Phaeocystis_globosa_MN603188
UGGAAGUAUGUUCCUUCGAGUGGAGUUC--
--CCACCCCACCUCGGUGGCGCCCCCCCC-
GCGGGGGCGCGGCCGGAGGCGGCCU-CUGG
CGCGCAUUCGGUUGCGCGUCACUGGCU-GA
AGCUGGGGAGUGCGGGGCGUGCGCUCCGGG
CGCCGGCCCGGCGA-----UUCAUUCGUCC
GGG-UUGGCGUUCCGGGGGUGUUGCCUCCA
GAUG---GGCC-CGAGCGGUUCCCAUCGGC
GUGCUAGUGGCGUCUC-CUCGCGAGCGCC-
-GACGGUCGCUGAUGUGC-----CGCUCGA
UCUCGUGC-CGGUCUGGGU--UCACAGGCG
AU--CCCUUUUGCGAGCGCGCGUCCGCCU-
--CCCAGCCGCGCCAU--CGU-UGCGCGG-
---------CGGCGAGGGCGCCCU------
---GCGC----CCUGCGUCUGAACCUC---
------------------------------
------------------------------
------------------------------
------------------------------
------------------------------
------------------------------
------------------------------
------------------------------
--------------
>Phaeocystis_globosa_MN603219
UGGAAGUAUGUUCCUUCGAGUGGAGUUC--
--CCACCCCACCUCGGUGGCGCCC-CCUC-
GCGGGGGCGCGGCCGGAGGCGGCCU-CUGG
CGCGCAUUCGGUUGCGCGUCACUGGCU-GA
AGCUGGGGAGUGCGGGGCGUGCGCUCCGGG
CGCCGGCCCGGCGA-----UUCAUUCGUCC
GGG-UUGGCGUUCCGGGGGUGUUGCCUCCA
GAUG---GGCC-CGAGCGGUUCCCAUCGGC
GUGCUAGUGGCGUCUC-CUCGCGAGCGCC-
-GACGGUCGCUGAUGUGC-----CGCUCGA
UCUCGUGC-CGGUCUGGGU--UCACAGGCG
AU--CCCUUUUGCGAGCGCGCGUCCGCCU-
--CCCAGCCGCGCCAU--CGU-UGCGCGG-
---------CGGCGAGGGCGCCUUUAUUAG
UGCGCGC----CCUGCGUCUGAACCUC---
------------------------------
------------------------------
------------------------------
------------------------------
------------------------------
------------------------------
------------------------------
------------------------------
--------------
>Phaeocystis_globosa_MN603187
UGGAAGUAUGUUCCUUCGAGUGGAGUUC--
--CCACCCCACCUCGGUGGCGCCCCCCCC-
GCGGGGGCGCGGCCGGAGGCGGCCU-CUGG
CGCGCAUUCGGUUGCGCGUCACUGGCU-GA
AGCUGGGGAGUGCGGGGCGUGCGCUCCGGG
CGCCGGCCCGGCGA-----UUCAUUCGUCC
GGG-UUGGCGUUCCGGGGGUGUUGCCUCCA
GAUG---GGCC-CGAGCGGUUCCCAUCGGC
GUGCUAGUGGCGUCUC-CUCGCGAGCGCC-
-GACGGUCGCUGAUGUGC-----CGCUCGA
UCUCGUGC-CGGUCUGGGU--UCACAGGCG
AU--CCCCUUUGCGAGCGCGCGUCCGCCU-
--CCCAGCCGCGCCAUAUCGU-UGCGCGG-
---------CGGCGAGGGCGCCUUUAUUAU
UGCGCGC----CCUGCGUCUGAACCUC---
------------------------------
------------------------------
------------------------------
------------------------------
------------------------------
------------------------------
------------------------------
------------------------------
--------------
>Phaeocystis_globosa_AJ279503
UGGAAGUAUGUUCCUUCGAGUGGAGUUCGA
UCCCACCCCACCUCGGUGGCGCCC-CCCC-
ACGGGGGCGCGGCCGGAGGCGGCCU-CUGG
CGCGCAUUCGGUUGCGCGUCACUGGCU-GA
AGCUGGGGAGUGCGGGGCGUGCGCUCCGGG
CGCCGGCCCGGCGA-----UUUAUUCGUCC
GGG-UUGGCGUUCCAGGGGUGUUGCCUCCA
GAUG---GGCC-CGAGCGGUUCCCAUCGGC
GUGCUAGUGGCGUCUC-CUCGCGAGCGCC-
-GACGGUCGCUGAUGUGC-----CGCUCGA
UCUUGUGC-CGGUCUGGGU--UCACAGGCG
AU--CCCUUUUGCGAGCGCG--UCCGCCU-
--CCCAGCCGCGCAAU--CGU-UGCGCGG-
---------CGGCGAGGGCGCCUUUAUUAU
UGCGCGC----CCUGCGUCUGAACCUC---
------------------------------
------------------------------
------------------------------
------------------------------
------------------------------
------------------------------
------------------------------
------------------------------
--------------
>Phaeocystis_globosa_MN603216
UGGAAGUAUGUUCCUUCGAGUGGAGUUC--
--CCACCCCACCUCGGUGGCGCCCCCCCC-
GCGGGGGCGCGGCCGGAGGCGGCCU-CUGG
CGCGCAUUCGGUUGCGCGUCACUGGCU-GA
AGCUGGGGAGUGCGGGGCGUGCGCUCCGGG
CGCCGGCCCGGCGA-----UUCAUUCGUCC
GGG-UUGGCGUUCCGGGGGUGUUGCCUCCA
GAUG---GGCC-CGAGCGGUUCCCAUCGGC
GUGCUAGUGGCGUCUC-CUCGCGAGCGCC-
-GACGGUCGCUGAUGUGC-----CGCUCGA
UCUCGUGC-CGGUCUGGGU--UCACAGGCG
AU--CCCCUUUGCGAGCGCGCGUCCGCCU-
--CCCAGCCGCGCCAUAUCGU-UGCGCGG-
---------CGGCGAGGGCGCCUUUAUUAU
UGCGCGC----CCUGCGUCUGAACCUC---
------------------------------
------------------------------
------------------------------
------------------------------
------------------------------
------------------------------
------------------------------
------------------------------
--------------
>Phaeocystis_globosa_MN603166
UGGAAGUAUGUUCCUUCGAGUGGAGUUC--
--CCACCCCACCUCGGUGGCGCCCCCCCC-
GCGGGGGCGCGGCCGGAGGCGGCCU-CUGG
CGCGCAUUCGGUUGCGCGUCACUGGCU-GA
AGCUGGGGAGUGCGGGGCGUGCGCUCCGGG
CGCCGGCCCGGCGA-----UUCAUUCGUCC
GGG-UUGGCGUUCCGGGGGUGUUGCCUCCA
GAUG---GGCC-CGAGCGGUUCCCAUCGGC
GUGCUAGUGGCGUCUC-CUCGCGAGCGCC-
-GACGGUCGCUGAUGUGC-----CGCUCGA
UCUCGUGC-CGGUCUGGGU--UCACAGGCG
AU--CCCCUUUGCGAGCGCGCGUCCGCCU-
--CCCAGCCGCGCCAUAUCGU-UGCGCGG-
---------CGGCGAGGGCGCCUUUAUUAU
UGCGCGC----CCUGCGUCUGAACCUC---
------------------------------
------------------------------
------------------------------
------------------------------
------------------------------
------------------------------
------------------------------
------------------------------
--------------
