# Supplementary material for: ITS2 and 18S rRNA gene sequence-structure phylogeny of the Haptophyta (Haptista)
Source: PLoS One. 2026 Mar 19;21(3):e0344353. doi: 10.1371/journal.pone.0344353 (PMC13001949; doi:10.1371/journal.pone.0344353)
Supplement: S7 File — (TXT) [file pone.0344353.s016.txt]

>Prymnesium_parvum_AM690999  
UGG-GAGCAUG-UUUCUUCGAGUGGCGCC---UCCA-CCCGCC-UGG--GCGUGCG------C-CUC--G--C---------G---C-G-CACAU---CCGAUC-------------GU-G-----UCUG-C------------------C-G-U-----G--G-------A-CUUA--G-----U--GC----U------G-----CG----C--C-AGA---U--C-----AAG-GCUC---G-AG-CGU--C--GCC-UG---AG------------G-------G--C--A--G-C--GUU-G-CACGGG-AGGAU-C--CU-C--G-G-AU-C--UG---A-C-GU---G----U----G--------C----------C----G-------------------AC----G-U--GC-UA--G-UA--G------------------------G------------C------------CG-----------CC---UAC-C-A-A-G-----U--CG---U-----UGUG--------------CCA--U-----------------CG-A------ACG--------C--------U----GC----------------------G------------------------------A----------------------U-C-----U----------C-----AA-C---CG-----------A--C-----G----------CG-----G------GG-A--C-U----C-GAG-G-----ACC--U-A-GGUCG-U-C-GCGUU---U---C--C-GCCCACC------------------G--G-UAC-G---CC-U---C-G-C---G---C--G---CAC-C--AUUGGAC-UC--
...-.......-.................---....-..((..-(((--(.(((((------(-...--.--.---------)---)-)-))).)---)))..)-------------).-(-----((((-.------------------(-(-(-----(--(-------.-....--.-----.--.)----)------)-----))----.--)-)))---)--.-----...-....---.-..-(((--(--(..-((---((------------(-------(--(--(--(-(--((.-(-((((..-.((((-(--..-.--.-)-))-)--).---.-)-))---)----)----(--------(----------(----(-------------------((----(-.--((-(.--(-((--(------------------------(------------.------------..-----------))---)))-.-.-)-)-----)--))---)-----)).)--------------)..--.-----------------..-.------)))--------)--------)----))----------------------.------------------------------.----------------------)-)-----)----------)-----).-.---))-----------)--)-----)----------((-----(------((-(--(-.----(-((.-(-----((.--.-.-.))).-)-)-).)))---)---)--)-).(((..------------------(--(-(.(-(---(.-.---.-.-.---)---)--)---.))-)--..)))..-..--
>Prymnesium_sp__MZ376741  
UGG-GAGCAUG-UUUCUUCGAGUGGCGCC---UCCA-CCCGCC-UGG--GCGUGCG------C-CUC--G--C---------G---C-G-CACAU---CCGAUC-------------GU-G-----UCUG-C------------------C-G-U-----G--G-------C-CU----G-----U--GC----U------G-----CG----C--C-AGA---U--G-----AAG-GUUC---G-AG-CGU--C--GCC-UG---AG------------G-------G--C--A--G-C--GUU-G-CACGGG-AGGAU-C--CU-C--G-G-AU-C--UU---G-CUGU---G----U----G--------C----------C----G-------------------AC----G-U--GC-UA--G-UA--G------------------------G------------U------------GU-----------CC---UAC-C-A-A-G-----U--CG---U-----UGUG--------------CCA--U-----------------CG-A------ACG--------C--------U----GU----------------------G------------------------------A----------------------A-C-----U----------C-----AA-C---UG-----------A--C-----G----------CG-----G------GG-A--C-G----C-GAG-G-------A--U-A----CG-U-C-GCGGC---U---C--C-GCCCACC------------------G--G-UGC-G---CC-U---C-G-C---G---C--G---CAC-C--AUUGGAC-UC--
...-.......-.................---....-..((..-(((--(.(((((------(-...--.--.---------)---)-)-))).)---)))..)-------------).-(-----((((-.------------------(-(-(-----(--(-------.-..----.-----.--.)----)------)-----))----.--)-)))---)--.-----...-....---.-..-(((--(--(..-((---((------------.-------(--(--(--(-(--((.-(-((((..-.((((-(--..-.--.-)-))-)--).---.-).))---)----)----(--------(----------(----(-------------------((----(-.--((-(.--(-((--(------------------------(------------.------------..-----------))---)))-.-.-)-)-----)--))---)-----)).)--------------)..--.-----------------..-.------)))--------)--------)----))----------------------.------------------------------.----------------------.-)-----)----------)-----).-.---))-----------)--)-----)----------((-----(------((-.--(-.----(-((.-(-------.--.-.----).-)-)-).).)---)---)--)-).(((..------------------(--(-(.(-(---(.-.---.-.-.---)---)--)---.))-)--..)))..-..--
>Prymnesium_parvum_f__patelliferum_MW471018  
UGG-GAGCAUG-UUUCUUCGAGUGGCGCC---UCCA-CCCGCC-UGG--GCGUGCG------C-CUC--G--C---------G---C-G-CACAU---CCGAUC-------------GU-G-----UCUG-C------------------C-G-C-----G--G-------C-GU----G-----A--GC----U------G-----CG----C--C-AGA---U--C-----AAG-GUUC---G-AG-CGU--C--GCC-UG---AG------------G-------G--C--A--G-C--GUU-G-CACGGG-AGGAU-C--GC-C--G-G-AU-C--UGC--C-C-GU---G----U----G--------C----------C----G-------------------AC----G-U--GC-UA--G-UA--G------------------------G------------U------------CG-----------CC---UAC-C-A-A-G-----U--CG---U-----UGUG--------------CCA--U-----------------CG-A------ACG--------C--------U----GU----------------------G------------------------------A----------------------U-C-----U----------C-----AA-C---CG-----------A--C-----G----------CG-----G------GG-A--C-G----C-GAG-G-A-----CA-U-A-UA-UA-U-C-GCGGC---U---C--C-GCCCACC------------------G--G-UGC-G---CC-U---C-G-C---G---C--G---CAC-C--AUUGGAC-AC--
...-.......-.................---....-..((..-(((--(.(((((------(-...--.--.---------)---)-)-))).)---)))..)-------------).-(-----((((-.------------------(-(-(-----(--(-------.-..----.-----.--.)----)------)-----))----.--)-)))---)--.-----...-....---.-..-(((--(--(..-((---((------------(-------(--(--(--(-(--((.-(-((((..-.((((-(--..-.--.-)-))-)--)..--.-)-))---)----)----(--------(----------(----(-------------------((----(-.--((-(.--(-((--(------------------------(------------.------------..-----------))---)))-.-.-)-)-----)--))---)-----)).)--------------)..--.-----------------..-.------)))--------)--------)----))----------------------.------------------------------.----------------------)-)-----)----------)-----).-.---))-----------)--)-----)----------((-----(------((-.--(-.----(-((.-(-.-----..-.-.-..-).-)-)-).).)---)---)--)-).(((..------------------(--(-(.(-(---(.-.---.-.-.---)---)--)---.))-)--..)))..-..--
>Prymnesium_parvum_KJ756812 
UGG-GAGCAUG-UUUCUUCGAGUGGCGCC---UCCA-CCCGCC-UGG--GCGUGCG------C-CUC--G--C---------G---C-G-CACAU---CCGAUC-------------GU-G-----UCUG-C------------------C-G-C-----G--G-------C-CUUA--G-----U--GC----U------G-----CG----C--C-AGA---U--C-----AAG-GCUC---G-AG-CGU--C--GCC-UG---AG------------G-------G--C--A--G-C--GUU-G-CACGGG-AGGAU-C--CU-C--G-G-AU-C--CUC--G-C-GU---G----U----G--------C----------C----G-------------------AC----G-U--GC-UA--G-UA--G------------------------G------------U------------UU-----------CC---UAC-C-A-A-G-----U--CG---U-----UGUG--------------CCA--U-----------------CG-A------ACG--------C--------U----GC----------------------G------------------------------A----------------------U-C-----U----------C-----AA-C---CG-----------A--C-----G----------CG-----G------GG-A--C-G----C-GAG-G-ACCUACC--U-A-GGUCG-U-C-UCGAC---U---C--C-GCCCACC------------------G--G-UAC-G---CC-U---C-G-C---G---C--G---CAC-C--AUUGGAC-UC--
...-.......-.................---....-..((..-(((--(.(((((------(-...--.--.---------)---)-)-))).)---)))..)-------------).-(-----((((-.------------------(-(-(-----(--(-------.-....--.-----.--.)----)------)-----))----.--)-)))---)--.-----...-....---.-..-(((--(--(..-((---((------------(-------(--(--(--(-(--((.-(-((((..-.((((-(--..-.--.-)-))-)--)..--.-)-))---)----)----(--------(----------(----(-------------------((----(-.--((-(.--(-((--(------------------------(------------.------------..-----------))---)))-.-.-)-)-----)--))---)-----)).)--------------)..--.-----------------..-.------)))--------)--------)----))----------------------.------------------------------.----------------------)-)-----)----------)-----).-.---))-----------)--)-----)----------((-----(------((-.--(-.----.-((.-(-....((.--.-.-.))).-)-)-..).)---)---)--)-).(((..------------------(--(-(.(-(---(.-.---.-.-.---)---)--)---.))-)--..)))..-..--
>Chrysochromulina_simplex_KT389974  
UGG-AAGUACACUUCCUCC-AGUGGCGCC---ACCACCC-CCC-UC---G-G-GCG------C-GA---G--C-------------C-G-CG--C---CCGGAU--C----------GU-G-----GCCG-C------------------C-G-------G-CGU-GCU--U-UCG---A--GCGU--GC-----------------CG----C--C-GGC---U--C-----AA--GGGUCGAG-CGCUGCUAU-UG----G---UG-C--C-------G------CG-----U--G-C--GC--GUCG-GC--UUU---CC-CU-C--GCGGAGAG--UC---GAU-G--C------G----G--------C----------C----G-------------------AU----G-U--GC-UAA---GU--GU-----------------------U-----U---A--U------------CU---------CUAA--ACAU-C---A-G-----U--CG---U-----CG-G--------------UUC--G-----------------AG-C------GCG-U------G--------U----GC----------------------C-----------------------------------------------------U-C-----U----------G-----G------CG--------------C-----G----------GA-----G------GU----U-U--GAG-GU--C-------U--U-C-U--UGAC-U-CUCAG---C---C--C-CC---AC--CG-A-----------UU--G-GUU-G----C-U---U-G-C---A-A-C--C-ACU-U-G--UCU--A--UC--
...-...............-.........---.......-...-.(---(-(-(((------(-(.---.--.-------------)-)-))--)---)))...--.----------..-(-----((((-.------------------(-(-------(-(((-(((--.-...---)--))))--))-----------------))----.--)-)))---)--.-----..--........-...(((((.-.(----(---((-(--(-------(------((-----(--.-(--((--((((-((--(((---((-..-.--..))))))--))---)))-)--)------)----(--------(----------(----(-------------------((----(-.--((-(..---((--((-----------------------(-----(---(--.------------..---------.)))--))))-.---)-)-----)--))---)-----))-)--------------)..--.-----------------.)-)------)))-.------)--------)----))----------------------)-----------------------------------------------------.-.-----)----------)-----)------))--------------.-----(----------(.-----(------((----(-.--(((-((--(-------.--.-.-.--.)))-.-)))))---)---)--.-))---..--((-(-----------.(--(-(((-(----.-.---.-.-)---)-)-)--)-).)-)-)--...--.--..--
>Chrysochromulina_andersonii_AB180202  
UGG-AAGCACACUUCCUCC-AGUGGCGCC---ACCAUCC-CCC-UC---G-G-GAG------C-GC---U--C-------------C-G-CGCCC---CCGGAC--C----------GU-G-----GCCG-C------------------U-G-C---GCG-UGC-GAC--G-UCU---G--UCGC--GC---CG------C----GCG----C--C-GGC---U--C-----AA--GUGGAAAG-CGCCGCC-UGAG----G---U--C--C-------G------CG-----U--G-C--GG--G-CG-UCC-UCU---C--CU-C--GAG-AG-G--AC---G-U-GC-C------G----G--------C----------C----G-------------------AU----G-U--GC-UAA----C--GG------------------------------------U------------UG---------CAAG--AC-C-C-G-A-G-----U--CG---U-----CG-G--------------UGG--A-----------------AG-C------GUG--------G--------U----CC----------------------C------------------------------G----------------------C-C-----U----------G-----G------CG--------------C-----G----------CG-----C------GC----G-CC-GCGCG---C-------A--G-C-U--UC-C-G-UGCUG---C---G--C-GC---GC-----------------C---------G----CGU---C-G-C---G-A-U--C-CUUGU-GA-UCA-CA--UC--
...-...............-.........---.......-...-.(---(-(-(.(------(-(.---.--.-------------)-)-)...)---)))...--.----------..-(-----((((-.------------------(-(-.---..(-(((-(((--.-...---)--))))--))---..------.----.))----.--)-)))---)--.-----..--........-...((((-....----(---.--.--(-------(------((-----(--.-(--(.--(-((-...-(((---(--..-.--..)-))-)--.)---)-)-..-)------)----(--------(----------(----(-------------------((----(-.--((-(..----(--..------------------------------------.------------..---------...)--..-.-.-.-)-)-----)--))---)-----))-)--------------)..--.-----------------.)-)------)))--------.--------.----..----------------------)------------------------------.----------------------.-.-----.----------)-----)------))--------------.-----(----------(.-----(------((----(-..-..(.(---.-------.--.-.-.--).-)-.-...))---)---)--.-))---..-----------------.---------(----...---.-.-.---.-(-.--.-..)..-..-...-).--..--
>Coccolithus_braarudii_AJ544122  
-GGGAAGCAUG-UCUCUUCGAGUGGCGUC---ACCACCC-GCC-UC---G-GCGCG------C-UCC--C--C---------G---C-G-CG--U----CGGAU-------------UC-G-----GC---C---------G--CC-G--C-G-------G-UGC-C-U--G-UAAU--G--G-GC--GC----U------G-----CG--U-C--C--GC---C--C-----AA--GUAU---G-AGUCAC--U--G---UG---UG----C-AC----G-------G--C--A--G-C--AU--G----GC---UU---C--GAGC--G-C--U-C--UU---G-C-GU-C------U-------------C-------U--C----G--------------------U----GCU-UGC-C---G-GA--GU--GCUAG----------C-----C-----U---U--U-----------UCU----------GAGG-AUAA-C-U---C-----UC-CG--GUCUGA-CG-G--G----------UCGC--U-----------------UG-G------GUG-A-G-GC-C---A----U-C--GC----------------------G------------------------------C----------------------G-C-----C---------CG-----CAUC-U-CG------C----A--G--UG-GCGUCCA----UC----CC------CA----U----G-G-GUA-A-G-----C--G-A-U--UG-C-U-C-GUG---G---G----GA---GC--------------------------------C-C-----A-U---G------A---U-U----UCA--AC--C-C
-..........-.................---.......-...-((---(-(((((------(-...--.--.---------)---)-)-))--)----)))..-------------..-(-----((---.---------.--.(-(--(-(-------(-(((-(-(--.-....--)--)-))--))----)------)-----))--.-.--.--))---)--.-----..--....---.-.(((((--(--(---((---((----(-..----(-------(--(--.--(-(--((--(----((---((---(--....--(-(--(-(--..---(-(-(.-.------.-------------(-------(--(----(--------------------(----...-.((-(---(-((--(.--.....----------(-----(-----(---(--.-----------...----------))))-....-.-.---)-----))-))--))...)-))-)--)----------.)))--.-----------------.)-)------)))-)-)-))-)---)----)-.--))----------------------.------------------------------.----------------------)-)-----)---------.)-----))..-.-))------)----)--)--))-)).....----((----((------((----(----(-(-(((-(-.-----.--.-.-)--))-)-)-)-)))---)---)----))---..--------------------------------.-.-----.-.---.------.---.-.----...--..--.-.
>Coccolithus_pelagicus_AJ544123  
-GGGAAGCAUG-UCUCUUCGAGUGGCGUC---ACCACCC-GCC-UC---G-GCGCG------C-UCC--C--C---------G---C-G-CG--U----CGGAU-------------UC-G-----GC---C---------G--CC-G--C-G-------G-UGC-C-U--G-UAAUG-G--G-GC--GC----U------G-----CG--U-C--C--GC---C--C-----AA--GUAU---G-AGUCAC--U--G---UG---UG----C-AC----G-------G--C--A--G-C--AU--G----GC---UU---C--GAGC--G-C--U-C--UU---G-C-GU-C------U-------------C-------U--C----G--------------------U----GCU-AGC-C---G-GA--GU--GCUAG----------C-----C-----U---U--U-----------UCU----------GAGG-AUAA-C-U---C-----UC-CG--GUCUGA-CG-G--G----------UCGC--U-----------------UG-G------GUG-A-G-GC-C---A----U-C--GC----------------------G------------------------------C----------------------G-C-----C---------CG-----CAUC-U-CG------C----A--G--UG-GNGACCA----UC----CN------CA----U----G-G-GUA-A-G-----C--G-A-U--UG-C-U-C-GUG---G---G----GA---GC--------------------------------C-C-----A-U---G------A---U-U----UCA--AC--C-C
-..........-.................---.......-...-((---(-(((((------(-...--.--.---------)---)-)-))--)----)))..-------------..-(-----((---.---------.--.(-(--(-(-------(-(((-(-(--.-.....-)--)-))--))----)------)-----))--.-.--.--))---)--.-----..--....---.-..((((--(--(---((---((----(-..----(-------(--(--.--(-(--((--(----((---((---(--....--(-(--(-(--..---(-(-(.-.------.-------------(-------(--(----(--------------------(----...-.((-(---(-((--(.--.....----------(-----(-----(---(--.-----------...----------))))-....-.-.---)-----))-))--))...)-))-)--)----------.)))--.-----------------.)-)------)))-)-)-))-)---)----)-.--))----------------------.------------------------------.----------------------)-)-----)---------.)-----))..-.-))------)----)--)--))-)......----((----(.------((----(----(-(-(((-(-.-----.--.-.-)--))-)-)-)-)))---.---)----))---..--------------------------------.-.-----.-.---.------.---.-.----...--..--.-.
>Isochrysis_galbana_FJ946913  
CGC-AAGCAUG-UCUCUUCGAGUGGCGUC---CCCA-CC-C---UCCUCG-GAGCG-A----G-CCC-------------------U-CUCGC-U---CCGGAG-------------CC-G-----GC-GGC------------CGCG--C-G------CG-CGC-U-UCCC-UCGC--G--GGGA--GU----G--C---G-----CG-CG-C--C-CGC---C--C-----AA--GUCC---C-----U---U--G---CG----G----C-------C-------G--C--C--G----GU--G-C--G----CG---C--AU-C-------U----GU---G-C-G-----------------------C----------C----G--------------------------CC--GC-C---A-GA--GA--GCUAC----U--U--G-----G-----U---G-CC------------CU---------CGUGC-CCGA-U-UCCCC-----UC-UG--GC-----UG-G--------------CGC---------------------G-C------GCG-C---GC-C--------U----G-----------------------------------------------------------------------------G-C-----C----------G-----C-------G--------------C-----G----------CG-----G------GA----G-U--G-U-GAG-C-C-----CC-G-C-U--CG-C-C-C-UUC---C---G--C-GC---GC--------------------------------C-C---C-C-U---U------U---U-U-C--UUG--AC-GC--
...-.......-.................---....-..-(---(((..(-(((((-(----(-...-------------------.-)))))-)---))))))-------------..-(-----((-((.------------.(((--(-(------((-(((-(-((((-....--)--))))--))----)--)---)-----))-))-)--)-)))---)--.-----..--....---.-----.---.--(---((----(----(-------(-------(--.--.--(----((--(-(--(----((---(--..-.-------.----..---(-(-(-----------------------(----------(----(--------------------------..--((-(---(-((--(.--.....----.--.--(-----(-----(---(-(.------------..---------.))))-)...-.-....)-----))-))--))-----))-)--------------)))---------------------)-)------)))-)---))-)--------)----)-----------------------------------------------------------------------------)-)-----)----------)-----)-------(--------------(-----(----------((-----(------((----(-.--(-(-(((-(-.-----..-)-)-)--))-)-.-)-)))---)---)--)-))---..--------------------------------.-.---.-.-.---.------.---.-.-.--...--..-..--
>Isochrysis_galbana_FJ946914  
CGC-AAGCAUG-UCUCUUCGAGUGGCGUC---CCCA-CC-C---UCCUCG-GAGCG-A----G-CCCC-U--CGGGG-----GGC-U-CUCGC-U---CCGGAG-------------CC-G-----GC-GGC------------UGCG--C-G------CG-CGC-U-UCCC-UCGC--G--GGGAGUGC----G--C---G-----CG-CG-C--C-CGC---C--C-----AA--GUCC---C-----U---U--G---CG----G----C-------C-------G--C--C--G----GU--G-C--G----CG---C--AU-C-------U----GU---G-C-G-----------------------C----------C----G--------------------------CC--GC-C---A-GA--GA--GCUAC----U--U--G-----G-----U---G-CC------------CU---------CGUGC-CCGA-U-UCCCC-----UC-UG--GC-----UG-G--------------CGC---------------------G-C------GUG-C---GC-C--------U----G-----------------------------------------------------------------------------G-C-----C----------G-----C-------G--------------C-----G----------UG-----G------GA----G-C--G-C-GAG-U-U-----CG-G-C-U--CG-C-C-C-UUC---C---G--C-GC---AC--------------------------------C-C---U-U-U---U------U---U-UUC--UUG--AC-GC--
...-.......-.................---....-..-(---(((..(-(((((-(----(-....-.--.....-----...-.-)))))-)---))))))-------------..-(-----((-((.------------.(((--(-(------((-(((-(-((((-....--)--))))..))----)--)---)-----))-))-)--)-)))---)--.-----..--....---.-----.---.--(---((----(----(-------(-------(--.--.--(----((--(-(--(----((---(--..-.-------.----..---(-(-(-----------------------(----------(----(--------------------------..--((-(---(-((--(.--.....----.--.--(-----(-----(---(-(.------------..---------.))))-)...-.-....)-----))-))--))-----))-)--------------)))---------------------)-)------)))-)---))-)--------)----)-----------------------------------------------------------------------------)-)-----)----------)-----)-------(--------------(-----(----------((-----(------((----(-.--(-(-(((-(-.-----..-)-)-)--))-)-.-)-)))---)---)--)-))---..--------------------------------.-.---.-.-.---.------.---.-...--...--..-..--
>Chrysotila_pseudoroscoffensis_AM936920 
-GCGAAGCAUG-UCUCUUCGAGUGGCGUCACCA-CGCUU-G---UC---G-GCGCG-A----CUUUUCCUCCUGUGCUCUUUGGGGUCGUCG--UGUUCCGGUUUUCCGUGUGGCUGUC-GCGUGCGC-GAC------UCUUU-CG-G--CAGCACC-GCGUGGCAUGUCUGAUCGU--G--GUGU--GCCUUUU-GCGUUGUUUCGUGUCUGUGGUUCGUGCGCGUCUGCUUAA--GUGU---NGAG-CUG--C--G---UG-UCUG----GGU-G-UCA------UG--C--ACUG-C--GUU-G-CCCG----UG---U--UC-C--G-C-GUGCCGUUUUUG-C-GU-CCGCAC-UGCGUG--------CGUGCCUGUUUC----G--------------------C----GUUUGGAUC---G-GAGUGUCAGAGAGCGUGUCGUCCCUGUGUCGCUACU--CUGCUCGCCUCGAGUGUUUGGCGUCGUGUGUGGGGUUG-UGUCA-CGGAGCUC-CGUUGCGAAA-UGGGUGGCUCGUGUGCGUCGCGCUUG-UGGUUCUGGUU--AUGCGU-CG-GGUGCGUGUGUGUGUGAGUGUUCAGCGCGUGUUCCUCGCGCG----G-UCGUGAUGCCAUUGUUCGGU-CGUUUCCAUUGUCGUGCAUCGCGU-G-UGUCUAGCGGCACGUGCGUGCGCUGGUGUGGAUCGUC-U-CGAG-GUGUUGGGAUCGUUUGAGUGAUCU--C-UGUGAUCA------GAGA-GGGG--GUGCGCGCG-U---U-CUUG---UG-UG-UUUGC-GUGUAUG---U--C-GU---GU--------------------------------C-U---G-U-UCACG------G---UCG-G--UUG--AC-GCAU
-..........-................(((((-(((..-.---((---(-(((((-(----(....((.((..........))))..))))--))..))))......)))))).))..-((((((((-((.------.((..-.(-(--(((((.(-(((.((((((((.......--)--))))--)))...)-))).)))....))))...)).))))))))))........--....---.(((-(.(--(--(---((-.(((----((.-.-(((------((--(--((((-(--((.-(-((((----((---(--..-.--(-(-..((((....((-(-(.-.(((((-.(((.(--------(..(((((((((----(--------------------(----(..((((..---(-((.((.((.......)).)))))(((((.(((.(((--((((.(((..((.........))..))).))))))).)-)).))-)))...))-)).)))))))-))))).)).)))))))).))))....-))))....)).--..))).-))-)))))))).))))))))...))))))))))))))((((.(((----(-((.(((((((.....((((.-((..(((((....(((((.(((((-(-((((....)))))))))))))))....))))).)).)-.-))))-)))))).)))))).))))......--(-(((((.((------((..-.((.--(((((((((-.---.-....---..-..-..)))-)))))).---)--)-..---.)--------------------------------)-)---)-.-)))))------)---...-.--...--..-....
>Pleurochrysis_elongata_AM936919  
-GCGAAGUAUG-UCUCUUCGAGUGGCGUCACCAUCUUUU-G---UC---G-GCGCG-A----CAUCUGCUGCCGUGGU-UUUGGG-U-GUCG--UGUUCCGGUUG-CCGUACGGUUGUC-GCGGGUGC-G-CGGUGUGUUUAUGCG-GACC-GGUCUUGCGUGGCAUGUCUGUUCUU--G--GUGU--GCCUUUUCGCGU-GGUUUGCGUCUGUCGCGUGCGUGCGUCUUCCCGAU-GUUU---GGAG-CUU--U--G---UGCUGUG----UGUCGUU-A------CA--C--CCUGCC--GUU-G-CG-GG---UG---U--GC-C--G-G-GUGCC-UUUUCG-C-GU-CGGU-CGUCUGUG--------CGUGUUCGUU-C----G--------------------C----GUUUUGAUU---G-GAGUGUCAGAGGGAGUGUCAUCCCUGUCUCGCAACUGCCUGCU---UU-A--U-UCUGGUGU-UUGCGUGGCGUGGUUGUCG-CUGGGCUC-CGUGGCGUGAUUGAGCUGCAUGUGUUGGUCGUA-UCGCUCGGAAGGUUUUCGUGCGCAUGUCGUGGGCGUGUCUGUGUGUGCUUCACGC-U-UCGCGCGUGUGCUUUGGU-GUGACUCCAUCGU-CGCUGCGUGGC-GUUUCCUUUUGUCG--UUCCCGU-GUGUGUCGUGCGCGUGGGAGGGUGUGGAUCGUCGUGUGUGUGUGUUUGGAUCGCCUGUGUGUGCUUCCGUG-GGUCG------GAGAUGU-G--ACAUGCGCG-G---G-CCAG-ACUGGUG-UUUGC-GUGU--G---G--A-GU---GU--------------------------------C-U---G-A-UCUGG------G---UGU-G--CUG--AC-GCAU
-..........-................((((....(..-.---((---(-(((((-(----(.....(.(.......-..))..-.-))))--))..))))...-..)...)).))..-(((.((((-(-.........(....(-(..(-(.(.....(.((((((((.......--)--))))--)))...).....-).....))))....)..))))).))).........-....---....-...--.--(---((....(----......(-(------.(--(--.((..(--((.-(-..-(.---((---(--..-.--(-(-...(.-.....(-(-(.-....-....((.(--------(..((((((.-(----(--------------------(----...(.((..---(-((.((.((.......)).)))))(.((..((....(...(((.---..-(--.-........-)...))))......))..)-).)...))-.)..)))..).))))).)).)).......))).-......).....)).....)))..)..)))).).).)).)).......)...)))-.-...((((.(((....(.(-..(((.((.....-.....((...(-((....(((((.((--(.(.(((-....).)).).))))))))....)))...))......)...).)))..).)))).))))........(.((-((.((------((....(-.--(((((((.(-.---.-....-.......-).)))-))))--.---)--.-..---.)--------------------------------)-)---)-.-)))).------)---...-.--...--..-....
>Phaeocystis_globosa_AJ279504  
UGG-AAGUAUG-UUCCUUCGAGUGGAGUU---CCCACCC-CACCUC---G-G-UGGCGCCCCC-CCC--G--C---------GG--G-GGCGCGG---CCGGA--------------GGCG-----GCCU-C------------------U-G-------G-CGC-GCA--U-UCG---G--UUGC--GC----G------U-----CA----C--U-GGC---U--G-----AA--GC-U---G--G-GGAG-U--G---CG---GG-G--C-------G------UG--CGCU--C-CGGGC--GCCG-GC--CCG-G-CGAUU-U--GUC-CGGG--UU---GGC-GUUC-C----G----GGGGUGUUGC----------CUCCAGAUGGGCCCGAGCGGUUCCCAUCGGCG-U--GC-UAGUG-GC--GU-----------------------C-----U---C-CU------------CG---------CGAGC-GCCG-C---G-G-----U--CG---C-----UG-A-UG----UG----CUGU--G------------C----CG-C------UCGAU-C-UC-G--------U----GC----------------------C------------------------------GG---------------------U-C-----U----------G-----GGUU---CA--------------C-----A----------GG-----C------UC----U-UUUGCGAGCG-C-G-----C--G-U-C--CGCC-U-CCCAG---CCGCGC-CAUC---GUUGCGCG-G---------CG--GCGAG-GGCGCC-U-------------G-CG-C-CCUGC-GUCUGA--ACCUC--
...-.......-.................---.......-..((((---(-(-(.((((((((-...--.--.---------))--)-))))).)---)).))--------------))((-----(((.-.------------------(-(-------(-(((-(((--.-...---.--.)))--))----)------)-----))----.--.-)))---)--)-----..--..-.---.--(-((((-.--(---((---((-.--(-------(------((--((((--(-(((((--((((-((--(((-(-(....-.--).)-))))--))---)))-).))-)----)----((((.....(----------((((((((.(((.((((((((...((((((((-.--((-(..((-((--(.-----------------------(-----(---(-..------------..---------.))))-))))-.---)-)-----)--))---)-----))-)-..----..----.)).--)------------)----))-)------)))..-.-..-.--------.----))----------------------)------------------------------.)---------------------)-)-----)----------)-----)...---..--------------.-----)----------))-----)------))----)-.....)))))-)-)-----)--)-)-)--))))-)-))).(---((((((-.(..---..))))))-)---------)(--(((((-(((((.-.-------------)-))-)-))).)-)))...--.....--
>Phaeocystis_pouchetii_AJ271046  
UGG-AAGUAUG-UUCCUUCGAGUGGAGUU---CCCAACC-CACCUC---G-G-UG-------C-CCC--U--C---------GU--C-C-CACAU---CCGGA--------------GCCG-----GCCU-C------------------U-G-------G-GGC-GCA--U-UGG---G--UUGC--GC----G------C-----CA----C--U-GGC---U--G-----AA--GU-U---G--G-GGAG-U--G---CG---GG-G--C-------G------UG--C--U--C-CGGGC--GCCC-GC--CUG-GCC--UU-CUGGGC-CGGG--UG---GGC-GUUC-C----G----GGGG-UUUGC----------CUCCAGAUGGGCCCGAGCGGGUCCCAUCGGCG-U--GC-UAGUG-GC--GU-----------------------C-----U---C-CU------------CG----------GAGC-GCCGAC---G-G-----U--CG---C-----UG-G--------------UGG--GC--U--------C----CA-U------CCGCU-C-GC-C--------U----UC----------------------C------------------------------G----------------------U-C-----U---------GG-----GCAC---CA--------------C-----A----------GG-----CGA-GC-CC----U-UUGGCGAGCG-C-G-----U--G-C-C--CGCC-U-CCGAG---CCGCGCGC-GC---GCACCGAGAGUCCUUCUCUCGGCGCGCGCGGCGCCGUGA-C-GUC---G-UCCGACGCCUGC-AGCUGA--ACCUC--
...-.......-.................---.......-...(((---(-(-..-------.-...--.--.---------..--.-.-.....---)).))--------------).((-----(((.-.------------------(-(-------(-.((-(((--.-...---.--.)))--))----.------)-----))----.--.-)))---)--)-----..--..-.---.--.-((((-.--(---((---((-.--(-------(------((--(--(--(-(((((--((((-((--(((-(.(--..-...).)-))))--))---)))-).))-)----)----((((-(((((----------((((.(...((..((.(.((....((((((((-.--((-(..((-((--(.-----------------------(-----(---(-..------------..----------))))-))))..---)-)-----)--))---)-----))-)--------------)).--..--.--------)----).-)------.))..-.-..-.--------.----.)----------------------)------------------------------.----------------------.-.-----)---------.)-----)...---..--------------.-----)----------))-----)))-))-))----)-.....)))))-)-.-----.--)-)-)--))))-)-))..(---.(.((...-..---....)).)...........)(..(.(.(.(.........-.-...---.-).).....)..)-..)...--.....--
>Phaeocystis_globosa_EU024766  
UGG-AAGUAUG-UUCCUUCGAGUGGAGUU---CCCACCC-CACCUC---G-G-UGGCGCCCCC-GCC--U--U---------GG--G-GGCGCGG---CCGGA--------------GGCG-----GCCU-C------------------U-G-------G-CGC-GGA--U-UCG---G--UUGC--GC----G------U-----CA----C--U-GGC---U--G-----AA--GC-U---G--G-GGAG-U--G---CG---GG-G--C-------G------UG--CGCU--C-CGGGC--GCCG-GC--UCG-G-C--UU-C--GUC-CGGG--UU---GGU-GUUC-G----G----GGGGUGUUGC----------CUCCAGAUGGGCCCGAGCGGUUUCCAUCGGCG-U--GC-UAGUG-GC--GU-----------------------C-----U---C-CU------------UG---------UGAGC-GCCGAC---G-G-----U--CG---C-----UG-A--------------UGU--G------------C----CG-C------UCGAG-A-UC-G--------C----GC----------------------C------------------------------GG---------------------U-C-----U----------G-----GAUU---CA--------------C-----A----------GG-----CGAUGCCUC----U-UUUGCGAGCG-C-G-----U--G-U-C--CGCC-U-CCCAG---CCGCGCGC-AC---ACCGCGCG-G---------CG--GCGAG-GGCGCC-UUUUCUAUG---GUG-CG-C-CCUGC-GUCUGA--ACCUC--
...-.......-.................---.......-..((((---(-(-(.((((((((-...--.--.---------))--)-))))).)---)).))--------------))((-----(((.-.------------------(-(-------(-(((-(.(--.-...---.--.).)--))----)------)-----))----.--.-)))---)--)-----..--..-.---.--(-((((-.--(---((---((-.--(-------(------((--((((--(-(.(((--((((-((--(((-(-(--..-.--).)-))))--))---)))-).))-.----)----((((.(((((----------((((((((.(((.((((((((...((((((((-.--((-(..((-((--(.-----------------------(-----(---(-..------------..---------.))))-))))..---)-)-----)--))---)-----))-)--------------)).--)------------)----))-)------)))..-.-..-.--------.----))----------------------)------------------------------.)---------------------)-)-----)----------)-----)...---..--------------.-----)----------))-----)))..))))----)-.....)))))-)-)-----)--)-)-)--))))-)-))).(---((((((..-..---...)))))-)---------)(--(((((-(((((.-.........---..)-))-)-))).)-)))...--.....--
>Dicrateria_rotunda_OR922682  
UGG-GAGCAUG-CCUCUUCGAGUGGCGCC---UCCA-CCUGCC-UGG--GCGCGCG------C-CUU--G--C---------G---C-G-CGUGU---CCGAGA-------------GU-G-----GCCG-C-------------U-G--C-G-U----CG--GCAGAU--G-UAAC--A--AUCU--GC----U------GGU--GCG----C--C-GGC---U--C-----AAG-GCGA---GUAG-CGA--C--GCCACG---AGUCCUUUUUAAC-GAGAGCUCGUGC--U--G-C--GUUUGCCUCGCCCUCGAG-U--GU-C--A-C-AG-C--UC---G-A-GG-C-G----A---AC--------C----------C----G-------------------AC----G-U--GU-U---ACUA--GU-----------------C-----G-----G---C-CU------------UC---------GGUCGCUUUA-C-U-A-A-----UAUCG---U-----UGUG--------------GCU--U-----------------UA-A------GCG-A---GU-C--------A----GA----------------------C------------------------------A----------------------G-C-----A----------G-----AAGU---CG--------------C-----G----------CG-----A------GG----U------C-GA--A-----------UA-U--UA-U-U-U-GAC---C---U--U-GC---CU--------------------------------C-U---G-A-A---G---A--A---U-U-C--UUA---------
...-.......-.................---....-......-(((--(((((((------(-...--.--.---------)---)-)-)))))---)))...-------------..-(-----((((-.-------------(-(--(-(-(----((--((((((--.-....--.--))))--))----)------)))--)))----.--)-)))---)--.-----...-....---...(-(((--(--..((((---(((.(((......-))).)))))))(--(--(-(--(((((.((((((((((((-(--..-.--.-.-.)-)--))---)-)-))-.-.----.---.(--------(----------(----(-------------------((----(-(--((-(---(.((--(.-----------------(-----(-----(---(-(.------------..---------)))))..)))-.-)-)-)-----)).))---)-----)).)--------------)..--.-----------------..-.------)))-)---).-)--------)----))----------------------)------------------------------.----------------------)-)-----)----------)-----..))---))--------------)-----(----------((-----(------((----(------(-((--(-----------(.-.--.)-)-)-)-)))---)---)--)-))---..--------------------------------.-.---.-.-.---.---.--.---.-.-.--...---------
>Dicrateria_rotunda_OR922713  
UGG-GAGCAUG-CCUCUUC-AGUGGCGCC---UCCA-CCCGCC-UGG--GCGCGCG------C-CUU--G--C---------G---C-G-CGUGU---CCGA-A-------------GU-G-----GCCG-C-------------U-G--C-G-U----CG--GCAGAU--A-UUAUUUAAUAUCU--GC----U------GGU--GCG----C--C-GGC---U--C-----AAGUGUUU---GUAG-CGA--C--GCGACG---AGUC--UUUUAAC-GAGU-CUCGUGC--U--G-C--GUUUGCCUCGCCCUCGAG-U--GU-C--A-C-AG-C--UC---G-A-GG-C-G----A---AC--------C----------C----G-------------------AC----G-U--GU-U---ACUA--GU-----------------C-----G-----G---C-CU------------UU---------GGUCGCUUUA-C-U-A-A-----UAUCG---U-----UGUG--------------GCU--U-----------------UA-A------GCG-A---GU-C--------A----GA----------------------C------------------------------A----------------------G-C-----A----------G-----AAGU---CG--------------C-----G----------CG-----A------GG----U------C-GA--AUA---A-AU-UUA-U--UA-U-U-U-GAC---C---U--U-GC---CC--------------------------------U-U---C-A-A---A---A--A---U-U-C--UUAUCAU-UC--
...-.......-.......-.........---....-......-(((--(((((((------(-...--.--.---------)---)-)-)))))---))).-.-------------..-(-----((((-.-------------(-(--(-(-(----((--((((((--.-.........))))--))----)------)))--)))----.--)-)))---)--.-----........---...(-(((--(--...(((---((..--(......-)...-))))).(--(--(-(--(((((.((((((((((((-(--..-.--.-.-.)-)--))---)-)-))-.-.----.---.(--------(----------(----(-------------------((----(-(--((-(---(.((--(.-----------------(-----(-----(---(-(.------------..---------)))))..)))-.-)-)-)-----)).))---)-----)).)--------------)..--.-----------------..-.------)))-)---).-)--------)----))----------------------)------------------------------.----------------------)-)-----)----------)-----..))---))--------------)-----(----------((-----(------((----(------(-((--(..---.-..-.(.-.--.)-)-)-)-)))---)---)--)-))---..--------------------------------.-.---.-.-.---.---.--.---.-.-.--.......-..--
