# Supplementary material for: ITS2 and 18S rRNA gene sequence-structure phylogeny of the Haptophyta (Haptista)
Source: PLoS One. 2026 Mar 19;21(3):e0344353. doi: 10.1371/journal.pone.0344353 (PMC13001949; doi:10.1371/journal.pone.0344353)
Supplement: S8 File — (TXT) [file pone.0344353.s017.txt]

>Phaeocystis_globosa_AJ279504
UGGAAGUAUGUUCCUUCGAGUGGAGUUCCC
ACCCCACCUCGGUGGCGCCCCCCC-CGCGG
GGGCGCG--GCCGGAGGCGGCCUCUGG---
---CGCGCAUUCGGUUGCGCGUCACUGGCU
GAAGCUG---GGGAGUGCGGGGCGUGCGCU
CCGGGCGCCGGCCCGGCGAUUUGU-CCG-G
GUUGGCGUUCCGGGGGUGUUGCCUCC----
AGAUGGGC-CCGAGCGGUUCCCAUCGGCG-
UGCUAGUGGCGUCUCCUCGCGAGCGCCG-C
GGUCGCUGAUGUGCUGUGCCGCUCGAU-CU
CGUGCCGGUCUGGGUUCACAGGC------U
CUUUUGCGAGCGCGCGUCCGCCUCCCAGCC
GCGCCAUCGUUGCGCGG----------CGG
CGAGGGCGCCU----------GCGC----C
CUGCGUCUGAACCUC---------------
------------------------------
------------------------------
------------------------------
------------------------------
------------------------------
------------------------------
------------------------------
------------------------------
------------
>Phaeocystis_globosa_EU024766
UGGAAGUAUGUUCCUUCGAGUGGAGUUCCC
ACCCCACCUCGGUGGCGCCCCCGC-CUUGG
GGGCGCG--GCCGGAGGCGGCCUCUGG---
---CGCGGAUUCGGUUGCGCGUCACUGGCU
GAAGCUG---GGGAGUGCGGGGCGUGCGCU
CCGGGCGCCGGCUCGGC--UUCGU-CCG-G
GUUGGUGUUCGGGGGGUGUUGCCUCC----
AGAUGGGC-CCGAGCGGUUUCCAUCGGCG-
UGCUAGUGGCGUCUCCUUGUGAGCGCCGAC
GGUCGCUGAUGUGC-----CGCUCGAG-AU
CGCGCCGGUCUGGAUUCACAGGCGAUGCCU
CUUUUGCGAGCGCGUGUCCGCCUCCCAGCC
GCGCGCACACCGCGCGG----------CGG
CGAGGGCGCCUUUUCUAUGGUGCGC----C
CUGCGUCUGAACCUC---------------
------------------------------
------------------------------
------------------------------
------------------------------
------------------------------
------------------------------
------------------------------
------------------------------
------------
>Coccolithus_pelagicus_AJ544123
GGGAAGCAUGUCUCUUCGAGUGGCGUCACC
ACCCG-CCUCGGCGCGCUCCCCGC-GCGUC
GGAUUCGG---CCGCCGCGGUGCCUGU---
---AA-------UGGGGCGCUGCGUCCGCC
CAA---G---UAUGAGUCACUGUGUGCACG
GCAGCAUG-GCUUCGAGCGCUCUUGC---G
UCUCUCGUGCUAGCCGGAGUGCUAGC----
C-----UU-UUCUGA-GGAUAACUCUCCGG
UCUGACGGGUCG--CUUGGGUGAGGCCAUC
GCGCGCCCGCAUCU---CGCAGUGGNG-AC
CAUCCNCAUGGGUAAGCG---AUUG----C
UCGUGGGGAGCCCAUGAUUUCAACCC----
------------------------------
------------------------------
------------------------------
------------------------------
------------------------------
------------------------------
------------------------------
------------------------------
------------------------------
------------------------------
------------------------------
------------
>Prymnesium_parvum_f__patelliferum_MW471018
UGGGAGCAUGUUUCUUCGAGUGGCGCCUCC
ACCCG-CCUGGGCGUGCGCCUCGC-GCG-C
ACAUCCGA---UCGUGUCUGC-CGCGG---
---CG-------U--G-AGCUGCGCCAGAU
CAA---G---GUUCGAGCGUCGCCUG-AGG
GCAGCGUU-GCACGGGAGGAUCGCCG---G
AUCUGCCCGUGUGCCGACGUGCUAGU----
A---GGUC-GCCUACCAAGUCGUUGUGCCA
UCGAACGCUGUGAUCUCAACCGACGCGGGG
ACGCGAGGACAUA----UAU-AUCGCG-GC
UCCGCCCACCGGUGCGC------------C
UCGCGCGCACCAUUGGACAC----------
------------------------------
------------------------------
------------------------------
------------------------------
------------------------------
------------------------------
------------------------------
------------------------------
------------------------------
------------------------------
------------------------------
------------
>Prymnesium_sp__MZ376741
UGGGAGCAUGUUUCUUCGAGUGGCGCCUCC
ACCCG-CCUGGGCGUGCGCCUCGC-GCG-C
ACAUCCGA---UCGUGUCUGC-CGUGG---
---CC-------U--G-UGCUGCGCCAGAU
GAA---G---GUUCGAGCGUCGCCUG-AGG
GCAGCGUU-GCACGGGAGGAUCCUCG---G
AUCUUGCUGUGUGCCGACGUGCUAGU----
A---GGUG-UCCUACCAAGUCGUUGUGCCA
UCGAACGCUGUGAACUCAACUGACGCGGGG
ACGCGAGGA--------UAC-GUCGCG-GC
UCCGCCCACCGGUGCGC------------C
UCGCGCGCACCAUUGGACUC----------
------------------------------
------------------------------
------------------------------
------------------------------
------------------------------
------------------------------
------------------------------
------------------------------
------------------------------
------------------------------
------------------------------
------------
>Isochrysis_galbana_FJ946913
CGCAAGCAUGUCUCUUCGAGUGGCGUCCCC
ACCCU-CCUCGGAGCGAGCCC---------
--UCUCGC-UCCGGAGCCGGCGGCCG----
---CGCGC--------GCGCUUCCCUCGC-
------G---GGGAGUGCGCG-CGC--CCG
CCCAAGUCCCUUGCGGC-------CGCC-G
GUGCGCGCAUCUGUG-CGCCGCCGCC----
AGAGAGCU-ACUUGGUGCCCUCGUGCCCGA
UUCCCCUCUGGCUGGCGCGCGCGCGCC--U
GGCCGCGCGCGGGA------GUGUGAG-CC
CCGCUCGCCCU---UCCGCGCGCCC--CCU
UUUU-CUUGACGC-----------------
------------------------------
------------------------------
------------------------------
------------------------------
------------------------------
------------------------------
------------------------------
------------------------------
------------------------------
------------------------------
------------------------------
------------
>Isochrysis_galbana_FJ946914
CGCAAGCAUGUCUCUUCGAGUGGCGUCCCC
ACCCU-CCUCGGAGCGAGCCCCUC-GGGGG
GCUCUCGC-UCCGGAGCCGGCGGCUG----
---CGCGC--------GCGCUUCCCUCGC-
------G---GGGAGUGCGCG-CGCGCCCG
CCCAAGUCCCUUGCGGC-------CGCC-G
GUGCGCGCAUCUGUG-CGCCGCCGCC----
AGAGAGCU-ACUUGGUGCCCUCGUGCCCGA
UUCCCCUCUGGCUGGCGCGCGUGCGCC--U
GGCCGCGCGUGGGA------GCGCGAG-UU
CGGCUCGCCCU---UCCGCGCACCC--UUU
UUUUUCUUGACGC-----------------
------------------------------
------------------------------
------------------------------
------------------------------
------------------------------
------------------------------
------------------------------
------------------------------
------------------------------
------------------------------
------------------------------
------------
>Chrysochromulina_andersonii_AB180202
UGGAAGCACACUUCCUCCAGUGGCGCCACC
AUCCC-CCUCGG-GAGCGCUCCGC-GCCCC
CGGACCG----UGGCCGCUGCGCGUGCGAC
GUCUG-------UCGCGCCGCGCGCCGGCU
CAA---G---UGGAAAGCGCCGCCUGAGGU
-CCGCGUGCGGG-CGUCCUCUCCUCGAG-A
GGA--CGUGCCGGCCGAUGUGCUAAC----
G---GUUG----CAAGACCCGAGUCGUCGG
UGGAA--GCGUGGUCCCGCCUGGCGCGCGC
GCGCCGCGCGCAGC---UUCCGUGCUG-CG
CGCGCCGCGUCGCGAUC------------C
UUGUGAUCACAUC-----------------
------------------------------
------------------------------
------------------------------
------------------------------
------------------------------
------------------------------
------------------------------
------------------------------
------------------------------
------------------------------
------------------------------
------------
>Dicrateria_rotunda_OR922682
UGGGAGCAUGCCUCUUCGAGUGGCGCCUCC
ACCUG-CCUGGGCGCGCGCCUUGC-GCG-C
GUGUCCGAGAGUGGCCGCUGCGUCGGCAGA
UGUAACA----AUCUGCUGGUGCGCCGGCU
CAA---G----GCGAGUAGCGACGCCACGA
GUCCUUUU--UAACGAGAGCUCGUGCUGCG
UUUGCCUCGCCCUCGAGUGUCACAGC----
UCGAGGCGAACCCGACGUGUUACUAGUCGG
CCUUCGGUCGCU-UUACUAAUAUCGUUGUG
GCUUUAAGCGAGUC--AGACAGCAGAA-GU
CGCGCGAGGUCGAAUA------UUA----U
UUGACCUUGCCUCUGAAGAAUUCUUAUCAU
UC----------------------------
------------------------------
------------------------------
------------------------------
------------------------------
------------------------------
------------------------------
------------------------------
------------------------------
------------------------------
------------------------------
------------
>Chrysochromulina_simplex_KT389974
UGGAAGUACACUUCCUCCAGUGGCGCCACC
ACCCC-CCUCGG-GCGCGAGCCGC-GCCC-
-GGAUCG----UGGCCGCCG-GCGUGC---
---UU-------UCGAGCGUGCCGCCGGCU
CAA---G---GGUCGAGCGCUGCUAUUGGU
GCCGCGUGCGCGUCGGCUUUCCCUCGCG-G
AGAGUCGAUGCGGCCGAUGUGCUAAG----
U---GUUUAUCUCUAAACAUCAGUCGUCGG
UUCGA--GCGCGUGUGCCUCUGGCGCGGAG
GUUUGAGGUCUUCU---UGACUCUCAG-CC
CCCACCGAUUGGU--UG------------C
UUGCAACCACUUGUCUAUC-----------
------------------------------
------------------------------
------------------------------
------------------------------
------------------------------
------------------------------
------------------------------
------------------------------
------------------------------
------------------------------
------------------------------
------------
>Dicrateria_rotunda_OR922713
UGGGAGCAUGCCUCUUC-AGUGGCGCCUCC
ACCCG-CCUGGGCGCGCGCCUUGC-GCG-C
GUGUCCGA-AGUGGCCGCUGCGUCGGCAGA
UAUUAUUUAAUAUCUGCUGGUGCGCCGGCU
CAA---G---UGUUUGUAGCGACGCGACGA
GUC--UUU--UAACGAGU-CUCGUGCUGCG
UUUGCCUCGCCCUCGAGUGUCACAGC----
UCGAGGCGAACCCGACGUGUUACUAGUCGG
CCUUUGGUCGCU-UUACUAAUAUCGUUGUG
GCUUUAAGCGAGUC--AGACAGCAGAA-GU
CGCGCGAGGUCGAAUAAAUUUAUUA----U
UUGACCUUGCCCUUCAAAAAUUCUUAUCAU
UC----------------------------
------------------------------
------------------------------
------------------------------
------------------------------
------------------------------
------------------------------
------------------------------
------------------------------
------------------------------
------------------------------
------------
>Chrysotila_pseudoroscoffensis_AM936920
GCGAAGCAUGUCUCUUCGAGUGGCGUCACC
A-CGCUUGUCGGCGCGACUUUUCCUCCUGU
GCUCUUUGGGGUCGUCGUGUUCCGGUUUUC
CGUGUGGCUGUCGCGUGCGCG------ACU
CUUUCGG--CAGCACCGCGUGGCAUGUCUG
AUCGUGGUGUGCCUUUUGCGUUGUUUCGUG
UCUGUGGUUCGUGCGCGUCUGCUUAA-GUG
UNGAGCUGCGUGUC-UGGGU-GUCAUGCAC
UGC-GUUGCCCGUGUUCCGCGUGCCGUUUU
UGCGUCCGCACUGCGUGCGUGCCUGUUUCG
CGUUUGGAUCGGAGUGUCAGAGAGC--GUG
UCGUCCCUGUGUCGCUACU--CUGCUCGCC
UCGAGUGUUUG-GCGUCGUGUGUGGGGUUG
UGUCACGGAGCUCCGUUGCGAAAUGGGUGG
CUCGUGUGCGUCGCGCUUGUGGUUCUGGU-
UAUGCGUCGGGUGCGUGUGUGUGUGAGU--
---GUUCAGCGCGUGUUCCUCG-CGCGGUC
GUGAUGCCAUUGUUCGGUCGUUUCCAUUGU
CGUGCAUCGCGUGUGUCUAGCGGCACGUGC
GUGCGCUGGUGUGGAUCGUCUCGAG---GU
GUUGGGAUCGUUUGAGUG-AUCUCUGUGA-
UCAGAGAGGGGGUGCGCGCGUUCUUGUGUG
UU-UGCGUGUAUGUCGUGUCUGUUCACGGU
CGGUUGACGCAU
>Pleurochrysis_elongata_AM936919
GCGAAGUAUGUCUCUUCGAGUGGCGUCACC
AUCUUUUGUCGGCGCGACAUCUGCUGCCGU
GGUUUUGGG---UGUCGUGUUCCGGUUG-C
CGUACGGUUGUCGCGGGUGCGCGGUGUGUU
UAUGCGGACCGGUCUUGCGUGGCAUGUCUG
UUCUUGGUGUGCCUUUUCGCGUGGUUUGCG
UCUGUCGCGUGCGUGCGUCUUCCCGAUGUU
UGGAGCUUUGUGCUGUGUGUCGUUACACCC
UGCCGUUGCGGGUGUGCCGGGUGCC-UUUU
CGCGUCGGUCGUCUGUGCGUGUUCGUU-CG
CGUUUUGAUUGGAGUGUCAGAGGGA--GUG
UCAUCCCUGUCUCGCAACUGCCUGCUUUAU
UCUGGUGUUUGCGUGGCGUGGUUGUCGCUG
GGCUCCGUGGCGUGAUUG--AGCUGCAUGU
GUUGGUCGUAUCGCUCGGAAGGUUUUCGUG
CGCAUGUCGUGGGCGUGUCUGUGUGUGCUU
CACGCUUCGCGCGUGUGCUUUGGUGUGACU
CCAUCGUCGCUGCGUGGCGUUUCCUUUUGU
CGU---UCCCGUGUGUGU-----CGUGCGC
GUGGGAGGGUGUGGAUCGUCGUGUGUGUGU
GUUUGGAUCGCCUGUGUGUGCUUCCGUGGG
UCGGAGAUGUGACAUGCGCGGGCCAGACUG
GUGUUUGCGUGUGGAGUGUCUGAUCUGGGU
GUGCUGACGCAU
>Prymnesium_parvum_AM690999
UGGGAGCAUGUUUCUUCGAGUGGCGCCUCC
ACCCG-CCUGGGCGUGCGCCUCGC-GCG-C
ACAUCCGA---UCGUGUCUGC-CGUGG---
---AC-------UUAG-UGCUGCGCCAGAU
CAA---G---GCUCGAGCGUCGCCUG-AGG
GCAGCGUU-GCACGGGAGGAUCCUCG---G
AUCUGAC-GUGUGCCGACGUGCUAGU----
A---GGCC-GCCUACCAAGUCGUUGUGCCA
UCGAACGCUGCGAUCUCAACCGACGCGGGG
ACUCGAGGACCUA----GGUCGUCGCG-UU
UCCGCCCACCGGUACGC------------C
UCGCGCGCACCAUUGGACUC----------
------------------------------
------------------------------
------------------------------
------------------------------
------------------------------
------------------------------
------------------------------
------------------------------
------------------------------
------------------------------
------------------------------
------------
>Prymnesium_parvum_KJ756812
UGGGAGCAUGUUUCUUCGAGUGGCGCCUCC
ACCCG-CCUGGGCGUGCGCCUCGC-GCG-C
ACAUCCGA---UCGUGUCUGC-CGCGG---
---CC-------UUAG-UGCUGCGCCAGAU
CAA---G---GCUCGAGCGUCGCCUG-AGG
GCAGCGUU-GCACGGGAGGAUCCUCG---G
AUCCUCGCGUGUGCCGACGUGCUAGU----
A---GGUU-UCCUACCAAGUCGUUGUGCCA
UCGAACGCUGCGAUCUCAACCGACGCGGGG
ACGCGAGGACCUACCUAGGUCGUCUCG-AC
UCCGCCCACCGGUACGC------------C
UCGCGCGCACCAUUGGACUC----------
------------------------------
------------------------------
------------------------------
------------------------------
------------------------------
------------------------------
------------------------------
------------------------------
------------------------------
------------------------------
------------------------------
------------
>Phaeocystis_pouchetii_AJ271046
UGGAAGUAUGUUCCUUCGAGUGGAGUUCCC
AACCCACCUCGGUGCCCCUCGUCC------
---CACA--UCCGGAGCCGGCCUCUGG---
---GGCGCAUUGGGUUGCGCGCCACUGGCU
GAAGUUG---GGGAGUGCGGGGCGUGC--U
CCGGGCGCCCGCCUGGCCUUCUGGGCCG-G
GUGGGCGUUCCGGGGGU-UUGCCUCC----
AGAUGGGC-CCGAGCGGGUCCCAUCGGCG-
UGCUAGUGGCGUCUCCUCG-GAGCGCCGAC
GGUCGCUGGUGGGCU---CCAUCCGCU-CG
CCUUCCGUCUGGGCACCACAGGCGA--GCC
CUUUGGCGAGCGCGUGCCCGCCUCCGAGCC
GCGCGCGCGCACCGAGAGUCCUUCUCUCGG
CGCGCGCGGCGCCGUGACGUCGUCCGACGC
CUGCAGCUGAACCUC---------------
------------------------------
------------------------------
------------------------------
------------------------------
------------------------------
------------------------------
------------------------------
------------------------------
------------
>Coccolithus_braarudii_AJ544122
GGGAAGCAUGUCUCUUCGAGUGGCGUCACC
ACCCG-CCUCGGCGCGCUCCCCGC-GCGUC
GGAUUCGG---CCGCCGCGGUGCCUGU---
---AA-------UGGG-CGCUGCGUCCGCC
CAA---G---UAUGAGUCACUGUGUGCACG
GCAGCAUG-GCUUCGAGCGCUCUUGC---G
UCUCUCGUGCUUGCCGGAGUGCUAGC----
C-----UU-UUCUGA-GGAUAACUCUCCGG
UCUGACGGGUCG--CUUGGGUGAGGCCAUC
GCGCGCCCGCAUCU---CGCAGUGGCG-UC
CAUCCCCAUGGGUAAGCG---AUUG----C
UCGUGGGGAGCCCAUGAUUUCAACCC----
------------------------------
------------------------------
------------------------------
------------------------------
------------------------------
------------------------------
------------------------------
------------------------------
------------------------------
------------------------------
------------------------------
------------
